# Supplementary material for: In Silico Screening of Natural Flavonoids against 3-Chymotrypsin-like Protease of SARS-CoV-2 Using Machine Learning and Molecular Modeling
Source: Molecules. 2023 Dec 10;28(24):8034. doi: 10.3390/molecules28248034 (PMC10745665; doi:10.3390/molecules28248034)
Supplement: Supplementary file 1 [file molecules-28-08034-s001.zip]

Archive with 10 entries (10 files):
- Figures S1-S9.pdf
- Tables S5 and S6.pdf
- TableS1.xlsx
- TableS10_MD+energy.xlsx
- TableS2_Traninig_Set_A.xlsx
- TableS3_Training_Set_B.xlsx
- TableS4_Prediction_Set.xlsx
- TableS7_FL_ML_pred_results.xlsx
- TableS8_FL_orginal_admet.xlsx
- TableS9FL_hits_summary.xlsx
