# Supplementary material for: In Silico Screening of Natural Flavonoids against 3-Chymotrypsin-like Protease of SARS-CoV-2 Using Machine Learning and Molecular Modeling
Source: Molecules. 2023 Dec 10;28(24):8034. doi: 10.3390/molecules28248034 (PMC10745665; doi:10.3390/molecules28248034)
Supplement: Supplementary file 1 [file molecules-28-08034-s001.zip › TableS1.xlsx]

## Sheet: Sheet1
The residue ID of 3CL-pro (6M2N) used in publication in comparison to the descriptor ID used in machine learning
ResidueID	ResidueName	DescriptorID
19	GLN	Des1
20	VAL	Des2
21	THR	Des3
22	CYS	Des4
23	GLY	Des5
24	THR	Des6
25	THR	Des7
26	THR	Des8
27	LEU	Des9
28	ASN	Des10
38	CYS	Des11
39	PRO	Des12
40	ARG	Des13
41	HIE	Des14
42	VAL	Des15
43	ILE	Des16
44	CYS	Des17
45	THR	Des18
46	SER	Des19
47	GLU	Des20
48	ASP	Des21
49	MET	Des22
50	LEU	Des23
51	ASN	Des24
52	PRO	Des25
54	TYR	Des26
117	CYS	Des27
118	TYR	Des28
119	ASN	Des29
139	SER	Des30
140	PHE	Des31
141	LEU	Des32
142	ASN	Des33
143	GLY	Des34
144	SER	Des35
145	CYS	Des36
163	HIE	Des37
164	HIE	Des38
165	MET	Des39
166	GLU	Des40
167	LEU	Des41
168	PRO	Des42
169	THR	Des43
170	GLY	Des44
171	VAL	Des45
172	HIE	Des46
173	ALA	Des47
181	PHE	Des48
185	PHE	Des49
186	VAL	Des50
187	ASP	Des51
188	ARG	Des52
189	GLN	Des53
190	THR	Des54
191	ALA	Des55
192	GLN	Des56
193	ALA	Des57
