# Supplementary material for: In Silico Screening of Natural Flavonoids against 3-Chymotrypsin-like Protease of SARS-CoV-2 Using Machine Learning and Molecular Modeling
Source: Molecules. 2023 Dec 10;28(24):8034. doi: 10.3390/molecules28248034 (PMC10745665; doi:10.3390/molecules28248034)
Supplement: Supplementary file 1 [file molecules-28-08034-s001.zip › TableS10_MD+energy.xlsx]

## Sheet: top50
rowid	Identifier	Class	Common_name	Canonical_SMILES	PBSA_energy	RMSD	scores	energy	scores_rank	energy_rank	new_id	ADMET_Risk	Absn_Risk	RuleOf5	CYP_Risk	MUT_Risk	MUTx_Risk	TOX_Risk
	Compound information				MD simulation		Consensus-based ML prediction (IP-SF)					ADMET risk analysis
2882	FL4DAGNS0001	dihydroflavonols	Dihydromyricetin	Oc(c3)cc(O1)c(c(O)3)C(=O)C([H])(O)C([H])1c(c2)cc(O)c(O)c(O)2	5.2442	8.8234	0.16	-8.57915	2960	1	40	4	2	1	0	1.2	0.64	2
1086	FL2FAGNS0001	flavanones	5,7,3',4',5'-Pentahydroxyflavanone	Oc(c3)cc(O1)c(c(O)3)C(=O)CC1c(c2)cc(O)c(O)c(O)2	-4.3435	4.7012	0.28	-7.85082	1507	2	29	4.22	1.373	0	0.847	1.2	0.64	2
2751	FL4D1GNS0001	dihydroflavonols	Dihydrorobinetin	Oc(c3)cc(O1)c(c3)C(=O)C(O)C1c(c2)cc(O)c(O)c(O)2	-1.8944	4.8101	0.2	-7.6072	2443	4	32	3.373	1.373	0	0	1.2	0.64	2
1018	FL2FACNI0003	flavanones	Sigmoidin B	c(c(O)3)c(O)c(c(c3)1)C(=O)CC(c(c2)cc(c(O)c(O)2)CC=C(C)C)O1	1.1281	9.9746	0.28	-7.55944	1503	5	26	2.5	0.5	0	1	0.6	0.34	1
2935	FL4DDCNS0001	dihydroflavonols	Taxifolin 3-methyl ether	COC(C(=O)2)C(Oc(c3)c(c(O)cc(O)3)2)c(c1)cc(O)c(O)c1	-5.6643	3.9734	0.28	-7.41102	1619	14	43	2.691	0.5	0	0.191	1.2	0.61	2
2754	FL4D3CNS0001	dihydroflavonols	8-Hydroxyfustin	Oc(c3)c(O)cc(c3)C(O1)C(O)C(=O)c(c2)c1c(O)c(O)c2	3.518	9.9863	0.56	-7.36579	412	22	34	3.444	1.373	0	0.072	1.2	0.64	2
743	FL2F3CNS0001	flavanones	Isookanin	Oc(c3)c(O)cc(c3)C(C1)Oc(c(O)2)c(ccc(O)2)C(=O)1	-0.0158	7.6728	0.76	-7.30893	68	39	20	3.5	0.5	0	1	1.2	0.64	2
1054	FL2FACNS0001	flavanones	Eriodictyol	Oc(c3)cc(O1)c(c(O)3)C(=O)CC([H])1c(c2)cc(O)c(O)c2	-1.5259	6.6284	0.56	-7.30234	344	41	28	2.5	0.5	0	1	0.6	0.34	1
4952	FL64ACNS0001	flavans	Luteoforol	Oc(c3)cc(O1)c(c(O)3)C(O)CC1c(c2)cc(O)c(O)c2	-2.0439	7.3801	0.56	-7.27664	499	51	49	3.6	1	0	1.6	0	0	1
1429	FL3FA8NS0002	flavones	Echioidinin	COc(c3)cc(O1)c(c(O)3)C(=O)C=C1c(c2)c(O)ccc2	-0.1292	9.8663	0.56	-7.24795	357	63	75	0.624	0	0	0.624	0.6	0.31	0
430	FL1CHYNI0003	chalcones	Kanzonol A	Oc(c1)cc(O)c(C(CC(=O)c(c2)ccc(O)c2CC=C(C)C)=O)c1	-9.0098	9.5276	0.56	-7.22099	318	82	9	3.109	0	0	2	0	0	1
5543	FLIBALNM0001	isoflavonoids	Ougenin	COc(c3)c(C)c(O)c(c23)C(=O)C(CO2)c(c1)c(O)cc(O)c1	-3.3011	4.5276	0.76	-7.19626	116	99	57	3	0	0	2	0.6	0.31	1
5029	FL6F1CNS0005	flavans	7-Hydroxy-3',4'-methylenedioxyflavan	Oc(c4)cc(O1)c(c4)CCC1c(c2)cc(O3)c(OC3)c2	0.0955	9.987	0.56	-7.08575	501	277	54	1	0	0	1	0	0	0
5520	FLIB1LNS0007	isoflavonoids	Onogenin	COc(c3)c(cc(O4)c(OC4)3)C(C1)C(=O)c(c2)c(cc(O)c2)O1	0.8155	9.2066	0.8	-7.07924	56	289	56	1	0	0	1	0.9	0.92	0
2777	FL4DA9NS0003	dihydroflavonols	Pinobanksin 5-methyl ether	COc(c3)c(C(=O)1)c(cc(O)3)OC(c(c2)cccc2)C(O)1	2.1909	2.8031	0.6	-7.07328	268	301	35	1.869	0	0	1.869	0.9	0.92	0
52	FL1AE9NS0001	chalcones	Cephalocerone	c(c4)ccc(c4)C=c(o3)c(=O)c(c13)c(O2)c(OC2)c(O)c1	0.0823	9.9902	0.56	-7.06896	303	309	3	3.485	1	0	1.197	1.2	0.5	1
30	FL1AAANS0001	chalcones	4,6,4'-Trihydroxyaurone	Oc(c3)ccc(c3)C=c(o1)c(=O)c(c(O)2)c(cc(O)c2)1	1.5956	4.1734	0.56	-7.06805	302	312	2	3.555	0	0	1.907	1.2	0.61	1.5
2752	FL4D1GNS0002	dihydroflavonols	Sepinol	COc(c(O)3)c(O)cc(c3)C(O1)C(O)C(=O)c(c2)c(cc(O)c2)1	-0.4488	9.9363	0.56	-7.06302	411	323	33	2.49	0.5	0	0.49	1.2	0.64	1.5
4554	FL5FFANS0004	flavonols	3-Methylherbacetin	COC(C(=O)2)=C(Oc(c(O)3)c(c(O)cc(O)3)2)c(c1)ccc(O)c1	0.9054	8.239	0.56	-7.05328	484	350	110	3.105	0.518	0	0.587	1.2	0.5	2
4929	FL63DCNS0001	flavans	(2R,3R)-2-(Benzo[d][1,3]dioxol-5-yl)-5,7-dimethoxychroman-3-ol	c(c41)(OCO4)ccc([C@@H](O2)[C@H](O)Cc(c(OC)3)c2cc(OC)c3)c1	-9.8791	9.9309	0.56	-7.04609	497	367	48	2	0	0	2	0.6	0.31	0
4919	FL63AJNS0002	flavans	Ourateacatechin	COc(c(O)3)c(O)cc(c3)C(O1)C(O)Cc(c(O)2)c(cc(O)c2)1	2.1397	9.869	0.68	-7.03664	219	388	46	2.592	1	0	0.592	0	0	1
5754	FLIDWXNS0004	isoflavonoids	Bryacarpene 5	c(c1OC)(OC)ccc(c24)c(oc(c(c3OC4)ccc(OC)c3)2)1	0.4123	5.4807	0.56	-7.03644	532	389	64	4.4	2	0	2	0.9	0.92	0
4977	FL6D3CNS0005	flavans	Mesquitol-4beta-ol 3,8-dimethyl ether	COc(c(O)3)c(O1)c(cc3)[C@H](O)[C@H](OC)[C@H]1c(c2)cc(O)c(O)c2	-1.1312	7.1193	0.6	-7.03195	290	397	52	2	0.5	0	1	0	0	0.5
619	FL1DHXNF0001	chalcones	Castillene E	OC(Cc(c3)cccc3)C(=O)c(c1)c(O)c(c2)c(oc2)c1	0.6183	9.0226	0.68	-7.01444	133	432	12	1	0	0	1	0	0	0
4820	FL63AANS0002	flavans	Epiafzelechin	Oc(c3)ccc(c3)C(O1)C(O)Cc(c(O)2)c(cc(O)c2)1	5.0319	7.5452	0.8	-7.00811	49	445	45	1.796	0.5	0	0.796	0	0	0.5
652	FL1DRTNS0004	chalcones	Loureirin D	COc(c1)c(CCC(=O)c(c2)ccc(O)c2)c(O)cc(O)1	-0.8801	3.4632	0.56	-6.99368	327	473	15	1.927	0	0	1.427	0	0	0.5
3943	FL5FBANS0001	flavonols	Kaempferol 5-methyl ether	COc(c3)c(C(=O)1)c(cc(O)3)OC(c(c2)ccc(O)c2)=C(O)1	-3.7631	4.8448	0.76	-6.98222	100	510	104	1.217	0	0	0.717	0.6	0.31	0.5
5552	FLIBALNS0003	isoflavonoids	Ferreirin	COc(c3)cc(O)c(c3)C(C1)C(=O)c(c(O)2)c(cc(O)c2)O1	1.5749	9.6466	0.56	-6.97607	523	523	58	2.645	0	0	1.645	0.6	0.31	1
5929	FLII3ANS0002	isoflavonoids	Isopterofuran	COc(c(O)3)c(OC)c(cc3)c(c1)oc(c2)c(ccc(O)2)1	-5.6034	7.7054	0.56	-6.96828	537	540	68	1.81	0	0	1.81	0.6	0.31	0
1719	FL3FAANSH001	flavones	6-Chloroapigenin	Oc(c3)ccc(c3)C(=C2)Oc(c1)c(C(=O)2)c(O)c(Cl)c(O)1	1.0807	9.9505	0.68	-6.96674	155	545	78	1.608	0	0	0.338	0.6	0.31	0.692
843	FL2FA9NM0014	flavanones	5-O-Methylleridol	O(C2c(c3)cccc3)c(c1C)c(C(=O)C2)c(c(c1OC)CO)OC	-0.9322	4.9136	0.76	-6.96649	69	546	23	1.336	0	0	1.336	0.6	0.31	0
5743	FLIDHYNS0004	isoflavonoids	6-Methoxymaackiain	COC(O1)C(c43)C(Oc(cc(O5)c(OC5)c4)3)c(c2)c(cc(O)c2)1	0.1069	9.7846	0.76	-6.96397	118	554	62	1.5	0	0	1	0.6	0.31	0.5
752	FL2F9CNS0001	flavanones	6,3',4'-Trimethoxyflavanone	C(c12)(=O)CC(c(c3)cc(OC)c(OC)c3)Oc1ccc(OC)c2	-7.7707	9.0702	0.56	-6.95781	331	579	21	1.405	0	0	1.405	0	0	0
4920	FL63AJNS0003	flavans	ent-Gallocatechin 4'-methyl ether	COc(c(O)3)c(O)cc(c3)C(O1)C(O)Cc(c(O)2)c(cc(O)c2)1	1.6598	4.545	0.8	-6.95501	50	586	47	2.592	1	0	0.592	0	0	1
420	FL1CHXNS0001	chalcones	3,4,2',4',alpha-Pentahydroxychalcone	Oc(c2)cc(O)c(c2)C(=O)C(O)=Cc(c1)cc(O)c(O)c1	-4.402	6.9745	0.8	-6.93462	5	648	8	2.204	1	0	0.204	0.6	0.34	1
1220	FL2FE8NS0002	flavanones	5,7,2',5'-Tetrahydroxy-6-methoxyflavanone	COc(c(O)3)c(O)c(C(=O)2)c(c3)OC(C2)c(c1)c(O)ccc(O)1	-1.1213	8.4944	0.8	-6.90501	13	757	31	1.551	0.5	0	0.051	0.6	0.31	1
3920	FL5FALNS0001	flavonols	Oxyayanin A	c(c(C(O2)=C(C(c(c(O)3)c2cc(OC)c3)=O)OC)1)(O)cc(OC)c(O)c1	-4.3801	4.7907	0.8	-6.86433	40	884	103	1.188	0	0	0.688	0.6	0.34	0.5
1720	FL3FAANSS001	flavones	Apigenin 7-sulfate	Oc(c3)ccc(c3)C(=C2)Oc(c1)c(C(=O)2)c(O)cc1OS(O)(=O)=O	-2.7738	9.9527	0.8	-6.73884	18	1579	79	1.547	1.047	0	0	0.6	0.31	0.5
1120	FL2FALNI0028	flavanones	Sophoraflavanone C	c(CC=C(C)CCC=C(C)C)(c(O)3)c(O1)c(c(c3)O)C(=O)CC1c(c2)c(O)cc(O)c2	-5.8884	4.0059	0.8	-6.69896	12	1911	30	4.01	1.7	0	1	0	0	1
20	FL1A3CNS0002	chalcones	Leptosidin	COc(c(O)3)c(o1)c(cc3)c(=O)c(=Cc(c2)cc(O)c(O)c2)1	1.8832	9.9016	0.8	-6.69593	1	1952	1	3.127	0	0	1.627	1.2	0.64	1.5
520	FL1DA9NC0003	chalcones	Uvaretin	O(C)c(c2C(=O)CCc(c3)cccc3)cc(c(c2O)Cc(c1)c(ccc1)O)O	-7.4093	4.9314	0.8	-6.67381	6	2177	10	3.5	1	0	1	0	0	0.5
4420	FL5FECNSS006	flavonols	Spinacetin 3-O-sulfate	COc(c(O)3)cc(cc3)C(O1)=C(OS(O)(=O)=O)C(=O)c(c(O)2)c(cc(O)c(OC)2)1	-1.6849	4.2626	0.8	-6.63879	45	2678	108	4.5	2.5	1	1	0.3	0.7	1
2820	FL4DAANP0001	dihydroflavonols	3,5,4'-Trihydroxy-6",6"-dimethylpyrano [ 2",3":7,8 ] flavanone	c(c4)c(ccc(O)4)C(O1)C(C(c(c(O)2)c1c(C=3)c(OC(C3)(C)C)c2)=O)O	-8.055	5.0597	0.8	-6.5863	29	3632	36	1.697	0	0	1.697	0	0	0
5820	FLIF1LNF0010	isoflavonoids	3-O-demethyl-8'-Hydroxyrotenone	c(c14)cc(O5)c(CC5C(CO)=C)c1OC(C2C(=O)4)COc(c3)c2cc(OC)c(O)3	-7.7264	4.6519	0.8	-6.53907	59	4425	65	2.5	0	0	1	0.6	0.31	1.5
4120	FL5FDCNI0004	flavonols	5,7,3',4'-Tetrahydroxy-3-methoxy-5'-prenylflavone	O(c21)C(c(c3)cc(c(O)c(O)3)CC=C(C)C)=C(C(=O)c1c(cc(O)c2)O)OC	-9.067	6.8599	0.8	-6.52356	42	4666	106	2.518	0.518	0	1	0.6	0.34	1
2120	FL3FALNP0013	flavones	KB-2	Oc(c1)c(O)cc(O)c1C(O4)=C(C(=O)c(c43)c(cc(c32)OC(C=C2)(C)C)O)CCC(C)(C)O	-9.8887	2.8305	0.8	-6.50499	22	4896	83	5.503	2.6	0	1	0	0	1.903
620	FL1DHXNI0001	chalcones	Kanzonol Y	C(=CCc(c(O)1)cc(CC(C(=O)c(c2)c(cc(c2CC=C(C)C)O)O)O)cc1)(C)C	-5.6955	6.104	0.8	-6.4951	7	5017	13	3.411	1.5	0	1	0	0	0.5
5720	FLIDHXNF0006	isoflavonoids	9-O-Methylglyceofuran	c(c(OC)1)cc(C5(O)2)c(OC2c(c4)c(OC5)cc(c43)oc(c3)C(C)(C)O)c1	-8.805	3.5249	0.8	-6.46907	58	5248	61	4.163	1	0	2	0.6	0.31	1.163
720	FL2F1CNP0001	flavanones	Ovalichromene B	O(C1)c(c2)c(ccc(C(C5)Oc(c4C(=O)5)c(c(cc4)3)C=CC(C)(C)O3)2)O1	-4.3508	4.7486	0.8	-6.43432	8	5526	17	3.016	1.516	0	1	0	0	0.5
5320	FLIAAENI0002	isoflavonoids	Gancaonin B	C(c(c(O)1)c(O)cc(O2)c1C(C(c(c3)cc(O)c(OC)c3)=C2)=O)C=C(C)C	4.2992	6.7653	0.8	-6.3473	54	5897	116	3.5	0	0	2	1.2	0.5	1.5

## Sheet: top9
rowid	Identifier	Class	Common_name	Canonical_SMILES	PBSA_energy	RMSD	scores	energy	scores_rank	energy_rank	new_id	ADMET_Risk	Absn_Risk	RuleOf5	CYP_Risk	MUT_Risk	MUTx_Risk	TOX_Risk
	Compound information				MD simulation		Consensus-based ML prediction (IP-SF)					ADMET risk analysis
1086	FL2FAGNS0001	flavanones	5,7,3',4',5'-Pentahydroxyflavanone	Oc(c3)cc(O1)c(c(O)3)C(=O)CC1c(c2)cc(O)c(O)c(O)2	-4.3435	4.7012	0.28	-7.85082	1507	2	29	4.22	1.373	0	0.847	1.2	0.64	2
2935	FL4DDCNS0001	dihydroflavonols	Taxifolin 3-methyl ether	COC(C(=O)2)C(Oc(c3)c(c(O)cc(O)3)2)c(c1)cc(O)c(O)c1	-5.6643	3.9734	0.28	-7.41102	1619	14	43	2.691	0.5	0	0.191	1.2	0.61	2
3920	FL5FALNS0001	flavonols	Oxyayanin A	c(c(C(O2)=C(C(c(c(O)3)c2cc(OC)c3)=O)OC)1)(O)cc(OC)c(O)c1	-4.3801	4.7907	0.8	-6.86433	40	884	103	1.188	0	0	0.688	0.6	0.34	0.5
1120	FL2FALNI0028	flavanones	Sophoraflavanone C	c(CC=C(C)CCC=C(C)C)(c(O)3)c(O1)c(c(c3)O)C(=O)CC1c(c2)c(O)cc(O)c2	-5.8884	4.0059	0.8	-6.69896	12	1911	30	4.01	1.7	0	1	0	0	1
520	FL1DA9NC0003	chalcones	Uvaretin	O(C)c(c2C(=O)CCc(c3)cccc3)cc(c(c2O)Cc(c1)c(ccc1)O)O	-7.4093	4.9314	0.8	-6.67381	6	2177	10	3.5	1	0	1	0	0	0.5
5820	FLIF1LNF0010	isoflavonoids	3-O-demethyl-8'-Hydroxyrotenone	c(c14)cc(O5)c(CC5C(CO)=C)c1OC(C2C(=O)4)COc(c3)c2cc(OC)c(O)3	-7.7264	4.6519	0.8	-6.53907	59	4425	65	2.5	0	0	1	0.6	0.31	1.5
2120	FL3FALNP0013	flavones	KB-2	Oc(c1)c(O)cc(O)c1C(O4)=C(C(=O)c(c43)c(cc(c32)OC(C=C2)(C)C)O)CCC(C)(C)O	-9.8887	2.8305	0.8	-6.50499	22	4896	83	5.503	2.6	0	1	0	0	1.903
5720	FLIDHXNF0006	isoflavonoids	9-O-Methylglyceofuran	c(c(OC)1)cc(C5(O)2)c(OC2c(c4)c(OC5)cc(c43)oc(c3)C(C)(C)O)c1	-8.805	3.5249	0.8	-6.46907	58	5248	61	4.163	1	0	2	0.6	0.31	1.163
720	FL2F1CNP0001	flavanones	Ovalichromene B	O(C1)c(c2)c(ccc(C(C5)Oc(c4C(=O)5)c(c(cc4)3)C=CC(C)(C)O3)2)O1	-4.3508	4.7486	0.8	-6.43432	8	5526	17	3.016	1.516	0	1	0	0	0.5
