# Supplementary material for: In Silico Screening of Natural Flavonoids against 3-Chymotrypsin-like Protease of SARS-CoV-2 Using Machine Learning and Molecular Modeling
Source: Molecules. 2023 Dec 10;28(24):8034. doi: 10.3390/molecules28248034 (PMC10745665; doi:10.3390/molecules28248034)
Supplement: Supplementary file 1 [file molecules-28-08034-s001.zip › TableS2_Traninig_Set_A.xlsx]

## Sheet: Set A
Table S2, the interaction energies profiles (kcal/mol) between 1101 regression training compounds and 57 key residues.
ResidueID		19	20	21	22	23	24	25	26	27	28	38	39	40	41	42	43	44	45	46	47	48	49	50	51	52	54	117	118	119	139	140	141	142	143	144	145	163	164	165	166	167	168	169	170	171	172	173	181
ResidueName		GLN	VAL	THR	CYS	GLY	THR	THR	THR	LEU	ASN	CYS	PRO	ARG	HIE	VAL	ILE	CYS	THR	SER	GLU	ASP	MET	LEU	ASN	PRO	TYR	CYS	TYR	ASN	SER	PHE	LEU	ASN	GLY	SER	CYS	HIE	HIE	MET	GLU	LEU	PRO	THR	GLY	VAL	HIE	ALA	PHE
DescriptorID	Energy exp	Des1	Des2	Des3	Des4	Des5	Des6	Des7	Des8	Des9	Des10	Des11	Des12	Des13	Des14	Des15	Des16	Des17	Des18	Des19	Des20	Des21	Des22	Des23	Des24	Des25	Des26	Des27	Des28	Des29	Des30	Des31	Des32	Des33	Des34	Des35	Des36	Des37	Des38	Des39	Des40	Des41	Des42	Des43	Des44	Des45	Des46	Des47	Des48
[truncated: 9 more columns]

## Sheet: Set A1
Identifier	Energy exp	Des1	Des2	Des3	Des4	Des5	Des6	Des7	Des8	Des9	Des10	Des11	Des12	Des13	Des14	Des15	Des16	Des17	Des18	Des19	Des20	Des21	Des22	Des23	Des24	Des25	Des26	Des27	Des28	Des29	Des30	Des31	Des32	Des33	Des34	Des35	Des36	Des37	Des38	Des39	Des40	Des41	Des42	Des43	Des44	Des45	Des46	Des47	Des48
CHEMBL128251	-7.7	-0.014	-0.023	-0.027	-0.019	-0.01	-0.046	-1.4894	-0.5272	-0.9544	-0.043	-0.054	-0.154	-0.159	-4.2156	-0.5645	-0.1291	-1.7671	-0.1904	-0.078	-0.035	-0.1787	-3.9607	-0.124	-0.032	-0.1568	-0.2309	-0.01	-0.027	-0.012	-0.012	-0.085	-0.2343	-3.655	-0.8252	-0.1995	-1.3814	-0.4007	-0.5742	-3.5103	-2.8545	-1.1629	-1.1573	-0.027	-0.014	-0.08	-0.1	-0.0755	-0.039
CHEMBL1977761	-7.8	-0.011	-0.02	-0.01	-0.033	-0.004	-0.025	-1.7057	-0.7578	-0.6257	-0.024	-0.025	-0.109	0.057	-6.5918	-0.3637	-0.0059	-1.5897	-0.8139	-0.1977	-0.054	-1.4645	-4.2994	-0.2055	0.02	-0.2481	-1.5852	-0.008	-0.007	-0.003	-0.003	-0.014	-0.054	-1.7111	-0.3469	-0.0576	-1.3031	-0.0678	-1.1498	-0.7835	-0.19	-0.028	-0.006	0	-0.001	-0.009	0.001	-0.026	-0.028
CHEMBL286080	-7.58	-0.005	-0.011	-0.01	-0.004	-0.003	-0.013	-0.1687	-0.038	-0.081	-0.03	-0.047	-0.113	-0.232	-3.651	-0.0852	-0.077	-0.9421	-0.0879	-0.056	-0.03	-0.2513	-3.6562	-0.0207	-0.02	-0.2324	-0.2194	-0.002	-0.012	-0.003	-0.017	-0.124	-0.1413	-5.0168	-0.4124	-0.1283	-1.2091	-0.4761	-1.2841	-3.2705	-1.1086	-0.064	-0.015	-0.007	-0.016	-0.017	-0.073	-0.034	-0.018
CHEMBL3797437	-8.55	-0.003	-0.008	-0.005	-0.004	-0.002	-0.009	-0.051	-0.034	-0.054	-0.029	-0.05	-0.112	-0.181	-2.6836	-0.05	-0.022	-0.4426	-0.02	-0.041	-0.024	-0.3479	-2.8048	-0.1173	-0.011	-0.3527	-0.5862	-0.003	-0.01	-0.003	-0.026	-0.106	-0.1968	-4.2897	-0.2027	-0.073	-0.7282	-0.329	-2.9144	-3.8321	-3.2477	-1.2982	-1.286	-0.036	-0.054	-0.022	-0.155	-0.002	-0.007
CHEMBL1356238	-9.96	-0.001	-0.005	-0.007	-0.007	-0.002	-0.011	-0.3737	-0.022	-0.0545	-0.005	-0.022	-0.065	-0.111	-3.7576	-0.149	-0.048	-1.1186	-0.3294	-0.059	-0.025	-0.2803	-3.7178	-0.1296	-0.027	-0.2621	-0.4767	-0.001	-0.003	-0.002	-0.001	-0.006	-0.004	-0.1238	-0.02	-0.018	-0.0925	-0.025	-0.1242	-0.5508	-0.017	-0.011	-0.002	0	-0.001	-0.002	-0.008	-0.008	-0.018
CHEMBL1255778	-9.35	-0.003	-0.007	-0.006	-0.005	-0.002	-0.008	-0.1271	-0.027	-0.0896	0.034	-0.005	-0.109	-0.224	-3.6213	-0.064	-0.058	-0.5618	-0.0403	-0.04	-0.025	-0.0626	-2.1128	0.0274	-0.013	-0.1846	0.0628	-0.024	-0.1035	-0.006	-0.038	-1.4385	-1.7411	-7.2223	-1.1558	-1.6089	-2.626	-0.754	-4.2147	-2.3835	-2.6669	-0.061	-0.008	-0.004	-0.007	-0.031	-0.0905	-0.136	-0.002
CHEMBL55400	-8.79	-0.003	-0.004	-0.002	-0.002	-0.001	-0.004	-0.024	-0.022	-0.049	-0.01	-0.015	-0.042	-0.021	-1.0122	-0.021	-0.005	-0.022	-0.004	-0.01	-0.004	-0.016	-0.3423	-0.029	-0.008	-0.014	-0.015	-0.012	-0.023	-0.004	-0.007	-0.3203	-1.7504	-3.5081	-0.2777	-0.0926	-0.6656	-0.8599	-1.2451	-5.7018	-5.7996	-0.2778	-0.1112	-0.016	-0.039	-0.01	-0.1914	-0.024	-0.023
CHEMBL3665060	-8.02	-0.038	-0.038	-0.063	-0.021	-0.028	-0.3666	-3.0811	-4.1544	-0.9599	-0.056	-0.062	-0.158	-0.251	-4.9601	-0.241	-0.067	-1.0148	-0.1785	-0.076	-0.028	-0.1929	-3.5218	-0.0655	-0.024	-0.2202	-0.1534	-0.033	-0.1826	-0.469	-0.006	-0.034	-0.1361	-4.9192	-1.422	-0.1824	-1.4862	-0.104	-1.1604	-1.6916	-0.173	-0.03	-0.008	-0.003	-0.004	-0.009	-0.019	-0.033	-0.0064
CHEMBL1096979	-9.35	-0.003	-0.007	-0.006	-0.005	-0.002	-0.008	-0.1271	-0.027	-0.0896	0.034	-0.005	-0.109	-0.224	-3.6213	-0.064	-0.058	-0.5618	-0.0403	-0.04	-0.025	-0.0626	-2.1128	0.0274	-0.013	-0.1846	0.0628	-0.024	-0.1035	-0.006	-0.038	-1.4385	-1.7411	-7.2223	-1.1558	-1.6089	-2.626	-0.754	-4.2147	-2.3835	-2.6669	-0.061	-0.008	-0.004	-0.007	-0.031	-0.0905	-0.136	-0.002
CHEMBL192627	-10.5	-0.001	-0.003	-0.004	-0.01	-0.003	-0.009	-0.297	-0.018	-0.0805	-0.006	0.012	-0.033	0.004	-4.8795	-0.1779	-0.064	-1.0897	-0.1942	-0.07	-0.026	-0.2443	-2.6915	-0.1139	-0.031	-0.3185	-0.4868	-0.002	-0.004	-0.002	-0.002	-0.012	-0.01	-0.2449	-0.023	-0.011	-0.2776	-0.055	-0.7816	-1.8701	-0.2762	-0.052	-0.016	-0.003	-0.003	-0.005	-0.01	-0.032	-0.053
CHEMBL1271764	-8.06	-0.009	-0.014	-0.021	0	-0.004	-0.02	-0.4721	-0.043	-0.1139	-0.015	-0.051	-0.1124	-0.241	-3.2608	-0.1719	-0.143	-1.3446	-0.1181	-0.0442	-0.035	-0.1016	-2.6928	-0.079	-0.028	-0.1076	-0.1788	-0.004	-0.008	-0.003	-0.007	-0.037	-0.035	-0.6256	-0.0478	-0.035	-0.5433	-0.1577	-1.2036	-4.4033	-2.5764	-1.5567	-1.9151	-0.051	-0.043	-0.024	-0.083	-0.064	-0.034
CHEMBL480	-8.74	-0.003	-0.02	-0.02	-0.073	-0.022	-1.0511	-3.2233	-0.4433	-0.42	-0.006	0.003	-0.095	-0.05	-4.8455	-0.3277	-0.042	-1.9749	-1.5275	-2.9641	-0.085	-0.1233	-3.5058	-0.057	-0.014	-0.056	-0.1862	-0.006	-0.015	-0.007	-0.001	-0.018	-0.064	-3.1238	-0.1137	-0.026	-1.2344	-0.174	-0.8409	-3.1383	-0.5216	-0.051	-0.013	-0.004	-0.006	-0.008	-0.044	-0.019	-0.034
CHEMBL1271993	-7.29	-0.005	-0.008	-0.005	-0.006	-0.002	-0.008	-0.072	-0.034	-0.114	-0.05	-0.017	-0.09	-0.089	-4.1368	-0.1183	-0.08	-1.2354	-0.0682	-0.06	-0.039	-0.1416	-3.7499	-0.1964	-0.062	-0.3992	-0.7188	-0.006	-0.065	-0.007	-0.056	-1.0416	-0.8643	-3.4927	-0.712	-0.9467	-1.0415	-1.2091	-1.9612	-4.4878	-4.1273	-0.083	-0.02	-0.014	-0.033	-0.017	-0.2238	-0.064	-0.058
CHEMBL297453	-7.91	-0.03	-0.031	-0.03	-0.015	-0.02	-0.1633	-2.7607	-6.8912	-1.3437	-0.204	-0.057	-0.077	-0.038	-1.7864	-0.154	-0.008	-0.104	-0.068	-0.046	-0.01	-0.036	-2.0184	-0.042	-0.007	-0.019	-0.027	0.01	-0.063	-0.044	-0.08	-0.636	-0.9137	-9.3595	-2.3009	-0.7426	-0.516	-0.834	-1.2924	-3.2187	-4.2535	-0.1888	-0.0921	-0.012	-0.035	-0.028	-0.137	0.006	-0.014
CHEMBL1725120	-10.5	-0.003	-0.011	-0.012	-0.009	-0.003	-0.017	-0.7978	-0.047	-0.122	-0.009	-0.032	-0.088	-0.159	-3.7467	-0.2059	-0.085	-1.2791	-0.1921	-0.067	-0.03	-0.3812	-4.7777	-0.2159	-0.045	-0.3697	-0.4814	-0.002	-0.005	-0.003	-0.003	-0.014	-0.014	-0.3088	-0.027	-0.021	-0.1702	-0.059	-0.342	-3.3389	-1.4125	-0.9202	-0.317	-0.015	-0.013	-0.018	-0.048	-0.047	-0.06
CHEMBL28	-7.53	-0.025	-0.018	-0.033	-0.011	-0.011	-0.074	-1.1302	-2.819	-1.3165	-0.129	-0.074	-0.165	-0.269	-5.7034	-0.2849	-0.104	-1.4675	-0.08	-0.072	-0.054	-0.1197	-3.3958	0.031	-0.088	-0.6021	-0.7004	0.005	-0.037	-0.018	-0.013	-0.089	0.0238	-4.0209	-2.4935	-0.4799	-1.7287	-0.2294	-0.9125	-1.4381	-0.1117	-0.007	-0.004	-0.001	-0.004	-0.009	-0.038	-0.005	-0.015
CHEMBL3348861	-9.2	-0.008	-0.014	-0.021	-0.009	-0.007	-0.041	-0.8151	-0.079	-0.2106	-0.112	-0.045	-0.118	-0.2	-4.9051	-0.2575	-0.097	-2.2314	-0.2482	-0.047	-0.026	-0.1315	-2.7034	0.011	-0.015	-0.1078	-0.1039	0.011	-0.025	-0.005	-0.085	-0.7256	-0.9953	-6.505	-0.936	-0.6477	0.1305	-0.992	-1.4356	-2.9347	-3.7655	0.014	0	-0.008	-0.025	-0.025	-0.164	0.033	-0.014
CHEMBL1161936	-9.03	-0.003	-0.005	-0.005	-0.006	-0.002	-0.008	-0.1098	-0.022	-0.066	-0.056	-0.014	-0.055	-0.101	-2.5102	-0.0797	-0.082	-1.2004	-0.018	-0.052	-0.032	-0.1621	-3.3553	-0.073	-0.037	-0.2245	-0.3953	0.009	-0.042	-0.003	-0.066	-1.1197	-0.5883	-2.6691	-0.6386	-0.8321	-0.3026	-0.8645	-1	-2.4486	-6.6609	-0.21	-0.057	-0.012	-0.019	-0.04	-0.1178	-0.058	-0.044
CHEMBL929	-7.37	-0.029	0.004	-0.041	-0.036	-0.006	-0.0835	-2.5175	-1.6595	-1.0758	-0.052	-0.08	-0.104	-0.182	-3.9183	-0.4087	-0.051	-1.2955	-0.3182	-0.083	-0.026	-0.089	-3.5155	-0.028	-0.019	-0.1383	0.0203	-0.007	-0.024	-0.022	-0.012	-0.058	-0.043	-4.2183	-2.1323	-0.1859	-0.5711	-0.085	-1.0133	-3.1422	-2.7104	-1.1737	-1.2181	-0.051	-0.068	-0.021	-0.12	-0.065	-0.049
CHEMBL329522	-7.31	-0.008	-0.011	-0.02	-0.005	-0.004	-0.038	-0.9754	-0.1106	-0.3635	-0.019	-0.051	-0.124	-0.201	-3.7501	-0.1948	-0.062	-0.6722	0.0527	-0.01	-0.011	-0.078	-1.9225	-0.016	-0.01	-0.059	0.0477	-0.004	-0.011	-0.006	-0.004	-0.028	-0.04	-1.4351	-0.2132	-0.053	-1.0589	-0.1078	-1.0648	-3.1116	-1.1001	-0.3248	-0.0693	-0.004	-0.016	-0.008	-0.057	-0.032	-0.023
CHEMBL465704	-8.3	-0.003	-0.004	-0.002	-0.002	-0.001	-0.004	-0.024	-0.022	-0.049	-0.01	-0.015	-0.042	-0.021	-1.0122	-0.021	-0.005	-0.022	-0.004	-0.01	-0.004	-0.016	-0.3423	-0.029	-0.008	-0.014	-0.015	-0.012	-0.023	-0.004	-0.007	-0.3203	-1.7504	-3.5081	-0.2777	-0.0926	-0.6656	-0.8599	-1.2451	-5.7018	-5.7996	-0.2778	-0.1112	-0.016	-0.039	-0.01	-0.1914	-0.024	-0.023
CHEMBL1616	-8.57	-0.012	-0.016	-0.019	-0.01	-0.005	-0.032	-1.085	-0.0788	-0.2601	-0.074	-0.081	-0.144	-0.204	-4.6067	-0.2326	-0.078	-1.5342	-0.2166	-0.062	-0.032	-0.234	-4.0184	-0.0185	-0.027	-0.2299	-0.3849	0	-0.018	-0.005	-0.021	-0.1256	-0.156	-6.1966	-1.3871	-0.3126	-0.8731	-0.2916	-0.5023	-2.7212	-1.185	-0.054	-0.004	-0.004	-0.012	-0.022	-0.069	-0.003	-0.015
CHEMBL477197	-9.08	-0.009	-0.015	-0.019	-0.006	-0.003	-0.035	-0.918	-0.1135	-0.3426	-0.022	-0.092	-0.265	-0.48	-3.7317	-0.1381	-0.089	-0.6392	0.018	-0.01	-0.019	-0.1089	-2.8134	-0.083	-0.027	-0.1235	-0.2187	-0.005	-0.013	-0.006	-0.007	-0.037	-0.045	-1.8084	-0.3674	-0.074	-0.8629	-0.2079	-1.274	-4.9137	-3.501	-0.3149	-0.0851	-0.008	-0.022	-0.006	-0.093	-0.037	-0.026
CHEMBL1449651	-9.11	-0.002	-0.004	-0.003	-0.003	-0.001	-0.004	-0.037	-0.012	-0.032	-0.008	-0.02	-0.06	-0.048	-3.2011	-0.076	-0.034	-0.9514	-0.1259	-0.039	-0.025	-0.2856	-3.6815	-0.2393	-0.047	-0.4121	-0.7382	-0.001	-0.002	-0.001	-0.002	-0.01	-0.005	-0.1237	-0.019	-0.021	-0.1166	-0.063	-0.0362	-2.2892	-0.1391	-0.021	-0.003	-0.003	-0.004	-0.005	-0.036	-0.003	-0.03
CHEMBL505308	-7.61	-0.005	-0.01	-0.01	-0.005	-0.002	-0.013	-0.1849	-0.039	-0.083	-0.03	-0.047	-0.114	-0.231	-3.6701	-0.0862	-0.078	-0.9483	-0.0995	-0.057	-0.03	-0.2442	-3.5779	-0.0158	-0.019	-0.2184	-0.2168	-0.002	-0.013	-0.003	-0.019	-0.127	-0.1469	-5.0592	-0.4152	-0.132	-1.245	-0.4868	-1.2941	-3.2753	-1.0948	-0.061	-0.015	-0.007	-0.016	-0.017	-0.073	-0.034	-0.019
CHEMBL4303376	-7.81	-0.001	-0.002	-0.002	-0.002	-0.001	-0.004	-0.022	-0.007	-0.026	-0.005	-0.002	-0.021	0.062	-2.1077	-0.038	-0.013	-0.3584	-0.035	-0.037	-0.016	-0.2172	-3.2134	-0.225	-0.028	-0.2189	-1.0078	-0.001	-0.005	-0.002	-0.005	-0.024	-0.015	-0.1	-0.016	-0.018	-0.0938	-0.073	-0.0957	-3.7582	-2.2674	-2.2818	-4.073	-0.081	-0.061	-0.047	-0.052	-0.046	-0.082
CHEMBL1256915	-7.78	-0.004	-0.009	-0.006	-0.003	-0.001	-0.008	-0.05	-0.026	-0.042	-0.019	-0.063	-0.144	-0.317	-3.1691	-0.059	-0.108	-0.9679	0.0908	-0.044	-0.042	-0.1481	-3.4578	0.022	-0.04	-0.3881	-0.3502	-0.002	-0.003	-0.002	-0.016	-0.022	-0.013	-0.5865	-0.044	-0.03	-0.3664	-0.2303	-0.5942	-5.9437	-2.172	-0.3158	-0.047	-0.019	-0.038	-0.001	-0.159	0.029	-0.016
CHEMBL324842	-7.38	-0.029	0.009	-0.058	-0.018	-0.053	-1.1989	-4.3835	-1.9086	-0.1478	-0.008	-0.044	-0.087	-0.205	-3.2759	-0.2656	-0.094	-1.1303	-0.9587	-5.6162	-0.08	-0.2224	-4.2988	0.0623	-0.052	-0.4874	-0.4548	-0.008	-0.035	-0.045	-0.002	-0.014	-0.038	-5.4375	-0.9214	-0.064	-0.2224	-0.053	-0.1299	-0.469	-0.021	-0.005	-0.001	-0.002	-0.002	-0.004	-0.016	-0.005	0.003
CHEMBL1188627	-8.2	-0.007	-0.016	-0.013	-0.014	-0.004	-0.023	-0.9905	-0.1515	-0.4817	-0.047	-0.039	-0.122	-0.088	-4.3797	-0.3512	-0.068	-0.8099	-0.1296	-0.044	-0.018	-0.062	-1.8882	-0.039	-0.013	-0.05	-0.1522	-0.002	-0.023	-0.005	-0.011	-0.3396	-0.3265	-4.7778	-0.572	-0.2615	-0.7776	-0.6069	-1.4944	-4.4536	-2.8067	-0.08	-0.018	-0.007	-0.011	-0.027	-0.1192	-0.028	-0.04
CHEMBL518800	-8.29	-0.006	-0.014	-0.013	-0.018	-0.006	-0.026	-1.498	-0.087	-0.1667	-0.034	-0.047	-0.115	-0.152	-3.9356	-0.2751	-0.0817	-1.4784	-0.5736	-0.1289	-0.028	-0.1368	-3.4654	-0.123	-0.026	-0.077	-0.1129	-0.002	-0.021	-0.005	-0.028	-0.2991	-0.6158	-5.6035	-0.2546	-0.1541	-0.4857	-0.3675	-0.99	-4.4196	-7.2717	-1.3227	-2.4107	-0.1376	-0.1239	-0.064	-0.175	-0.047	-0.054
CHEMBL188434	-7.75	-0.007	-0.014	-0.008	-0.011	-0.003	-0.014	-0.5585	-0.2899	-0.6372	-0.051	-0.016	-0.109	-0.089	-4.2363	-0.1277	-0.049	-0.68	-0.0359	-0.059	-0.023	-0.113	-3.6318	-0.067	-0.028	-0.1479	-0.1727	-0.004	-0.026	-0.008	-0.007	-0.065	-0.0744	-2.3444	-1.546	-0.2197	-1.1036	-0.2286	-1.6653	-2.7249	-3.2865	-2.1289	-1.0677	-0.041	-0.036	-0.042	-0.036	-0.114	-0.071
CHEMBL4303618	-7.24	-0.022	-0.02	-0.039	-0.03	-0.013	-0.9937	-3.7473	-2.6773	-0.7337	-0.072	-0.035	-0.105	-0.077	-4.2564	-0.17	-0.044	-0.6711	-0.065	-0.067	-0.024	-0.234	-3.2277	-0.1709	-0.034	-0.4329	-0.5848	-0.006	-0.048	-0.1054	-0.005	-0.044	-0.0026	-3.7689	-2.2864	-0.2175	-0.6805	-0.047	-1.3126	-1.6407	-0.1357	-0.026	-0.006	-0.001	-0.002	-0.006	-0.017	-0.023	-0.035
CHEMBL4303361	-8.62	-0.004	-0.006	-0.004	-0.003	-0.001	-0.004	-0.03	-0.03	-0.079	-0.051	-0.019	-0.071	-0.092	-0.9111	-0.014	-0.011	-0.032	-0.004	-0.017	-0.009	-0.023	-0.8091	-0.09	-0.013	-0.034	0.067	-0.007	-0.062	-0.007	-0.059	-0.817	-1.0031	-5.0178	-0.7283	-1.0522	-0.5243	-0.9626	-1.7007	-5.1667	-4.2915	-1.7707	-1.3956	-0.033	-0.062	-0.034	-0.192	-0.0651	-0.005
CHEMBL4303595	-10.09	-0.002	-0.005	-0.005	-0.008	-0.003	-0.01	-0.3085	-0.026	-0.117	-0.01	-0.006	-0.084	-0.127	-5.549	-0.1257	-0.056	-1.1548	-0.3163	-0.077	-0.032	-0.3675	-3.2114	-0.1883	-0.0733	-0.3443	-0.5266	-0.001	-0.007	-0.004	-0.002	-0.019	-0.013	-0.9727	-0.1334	-0.038	-0.5701	-0.0681	-1.1245	-1.2142	-0.2063	-0.035	-0.008	-0.001	-0.002	-0.005	-0.005	-0.034	-0.033
CHEMBL505670	-9.55	-0.003	-0.008	-0.009	-0.007	-0.004	-0.015	-0.4577	-0.03	-0.1003	-0.007	-0.031	-0.102	-0.196	-4.0608	-0.1669	-0.101	-1.3536	-0.0134	-0.043	-0.023	-0.2888	-3.4469	-0.1727	-0.031	-0.2845	-0.3913	-0.002	-0.005	-0.003	-0.003	-0.016	-0.013	-0.2072	-0.023	-0.017	-0.2647	-0.073	-0.8715	-3.0293	-1.3543	-0.6792	-0.3651	-0.015	-0.015	-0.021	-0.062	-0.054	-0.034
CHEMBL1397952	-8.96	-0.01	-0.017	-0.023	-0.022	-0.006	-0.044	-1.5658	-0.103	-0.2134	-0.051	-0.09	-0.141	-0.256	-3.2857	-0.4159	-0.1408	-2.506	-0.5282	-0.1463	-0.034	-0.3752	-4.3894	-0.1878	-0.031	-0.3492	-0.5211	-0.011	-0.046	-0.008	-0.014	-0.9358	-1.4694	-5.5724	-0.4488	-0.4211	-0.4214	-1.2884	-0.3759	-5.417	-3.6617	-0.8526	-0.3391	-0.025	-0.048	-0.031	-0.2971	0.013	-0.03
CHEMBL444186	-7.5	-0.018	-0.036	-0.026	-0.02	-0.008	-0.0543	-1.8034	-2.9327	-1.6132	-0.2272	-0.019	-0.085	0.02	-5.2757	-0.245	-0.095	-1.6686	-0.0493	-0.062	-0.034	-0.1473	-4.3028	-0.0386	-0.041	-0.3319	-0.5991	0.015	-0.039	-0.024	-0.011	-0.051	0.0356	-6.4855	-2.4405	-0.3799	-1.7128	0.012	-0.8827	-1.1859	-0.0628	-0.012	-0.002	-0.002	-0.005	-0.008	-0.022	-0.011	-0.028
CHEMBL508112	-9.27	-0.014	-0.018	-0.01	-0.023	-0.005	-0.026	-1.2088	-0.2252	-0.819	-0.106	-0.072	-0.199	-0.199	-5.3683	-0.2967	-0.09	-1.4817	-0.331	-0.12	-0.031	-0.3906	-3.9575	-0.1208	-0.031	-0.3422	-0.5142	-0.022	-0.0777	-0.018	-0.019	-0.5699	-1.5314	-4.9719	-2.6202	-0.8519	-2.2718	-1.1103	-0.5055	-1.3586	-1.5179	-0.034	-0.006	-0.006	-0.013	-0.021	-0.1417	0.002	-0.013
CHEMBL4303154	-7.46	-0.017	-0.019	-0.031	-0.019	-0.014	-0.104	-2.4514	-1.2742	-0.8786	-0.039	-0.035	-0.132	-0.095	-4.5379	-0.5155	-0.038	-0.9133	-0.2735	-0.082	-0.029	-0.2212	-4.38	-0.2278	-0.029	-0.24	-0.2589	-0.006	-0.023	-0.015	-0.008	-0.049	-0.061	-2.2415	-0.7228	-0.083	-0.6264	-0.133	0.0688	-3.7633	-3.717	-1.6744	-2.1725	-0.046	-0.063	-0.049	-0.09	-0.03	-0.035
CHEMBL178459	-9.11	-0.006	-0.009	-0.009	-0.022	-0.005	-0.027	-1.285	-0.1962	-0.4096	-0.021	-0.009	-0.095	-0.001	-6.2433	-0.3627	-0.098	-2.1426	-0.0962	-0.112	-0.041	-0.3553	-4.4519	-0.1727	-0.042	-0.397	-1.062	-0.004	-0.014	-0.008	-0.002	-0.019	-0.028	-1.473	-0.3545	-0.052	-0.7975	-0.081	-0.5026	-0.7322	-0.0826	-0.015	-0.006	-0.002	-0.002	-0.003	-0.014	-0.01	-0.033
CHEMBL243652	-7.76	-0.002	-0.006	-0.006	-0.008	-0.002	-0.011	-0.3106	-0.02	-0.052	-0.005	-0.014	-0.057	-0.08	-2.6548	-0.1607	-0.074	-1.098	-0.1209	-0.054	-0.02	-0.1576	-3.6123	-0.2281	-0.047	-0.1087	-0.2728	-0.001	-0.005	-0.002	-0.001	-0.017	-0.012	-0.1241	-0.015	-0.014	-0.1159	-0.037	-0.2364	-3.0524	-2.7065	-1.4751	-2.1899	-0.036	0.009	-0.062	-0.005	-0.058	-0.079
CHEMBL259018	-7.33	-0.015	-0.041	-0.049	-0.04	-0.034	-1.374	-3.9421	-3.9919	-1.2279	-0.0451	0.032	-0.09	-0.048	-3.5438	-0.1493	-0.044	-0.2297	-0.0699	-0.2753	-0.013	-0.03	-1.422	-0.052	-0.014	-0.044	-0.1038	-0.015	-0.032	-0.042	-0.008	-0.054	-0.0561	-5.3961	-1.6251	-0.3091	-1.162	-0.1855	-2.0869	-3.7056	-1.4951	-0.3263	-0.1003	-0.009	-0.011	-0.016	-0.05	-0.05	-0.053
CHEMBL3963349	-10.91	-0.009	-0.042	-0.04	-0.037	-0.069	-1.6554	-2.7672	-1.4386	-1.3672	-0.132	0.042	-0.104	0.039	-5.5354	-0.3616	-0.123	-0.8909	-0.9621	-2.4426	-0.0849	-0.0854	-3.5583	-0.142	-0.028	-0.05	-0.136	0.004	-0.0932	-0.026	0.023	-1.3191	-0.4661	-5.2065	-2.4546	-1.6456	-2.1934	-1.1274	-3.6944	-4.9434	-8.7528	-1.5269	-1.6532	-0.0502	-0.0892	-0.061	-0.2585	-0.171	-0.099
CHEMBL4303503	-7.63	-0.006	-0.009	-0.008	-0.004	-0.003	-0.014	-0.089	-0.042	-0.1035	-0.035	-0.036	-0.088	-0.041	-2.1801	-0.086	-0.028	-0.2153	-0.028	-0.048	-0.015	-0.067	-2.9308	-0.026	-0.006	-0.0748	-0.3102	-0.003	-0.012	-0.005	-0.024	-0.084	-0.122	-2.9956	-0.1457	-0.05	-0.6239	-0.2929	-2.6128	-3.5523	-3.1213	-0.1275	-0.027	-0.02	-0.042	-0.017	-0.161	-0.001	-0.021
CHEMBL1475252	-8.2	-0.007	-0.05	-0.041	-0.034	-0.016	-0.118	-2.7443	-1.954	-1.6424	-0.211	0	-0.1182	-0.013	-3.323	-0.3431	-0.056	-0.8775	-0.4835	-0.4877	-0.029	-0.052	-2.1727	-0.046	-0.009	-0.021	-0.059	0.023	-0.05	-0.021	-0.013	-0.125	0.1543	-4.7218	-3.169	-0.8908	-2.3873	-0.2621	-1.2035	-3.8433	-1.4389	-0.113	-0.0353	-0.007	-0.013	-0.004	-0.074	-0.028	-0.036
CHEMBL1886408	-9.14	-0.004	-0.007	-0.005	-0.008	-0.002	-0.01	-0.2117	-0.031	-0.078	-0.021	-0.024	-0.086	-0.072	-3.9117	-0.1443	-0.034	-1.2231	-0.3172	-0.083	-0.022	-0.2193	-2.6436	0.0208	-0.008	-0.2201	-0.4992	-0.005	-0.017	-0.003	-0.025	-0.2357	-0.5217	-3.3754	-0.2409	-0.163	-0.3312	-0.8298	-1.5012	-5.0039	-3.0724	-0.036	-0.013	-0.01	-0.027	-0.014	-0.146	-0.003	-0.042
CHEMBL164	-9.08	-0.008	-0.018	-0.033	-0.011	-0.028	-0.2388	-2.5252	-0.2084	-0.1624	-0.015	-0.041	-0.143	-0.267	-5.8921	-0.2604	-0.179	-2.1476	-1.38	-0.4298	-0.042	-0.2179	-4.1711	-0.0106	-0.084	-0.5625	-0.8638	-0.003	-0.009	-0.006	-0.002	-0.015	-0.019	-1.91	-0.1457	-0.049	-0.568	-0.09	0.1423	-1.4816	-0.0345	-0.001	-0.003	-0.002	-0.003	-0.006	-0.028	0.003	-0.012
CHEMBL1422849	-9.31	-0.024	-0.024	-0.029	-0.019	-0.013	-0.1892	-2.2232	-0.2576	-0.5647	-0.16	-0.142	-0.258	-0.468	-6.0329	-0.279	-0.163	-1.6889	-0.155	-0.2928	-0.053	-0.5388	-5.1887	-0.2399	-0.0978	-0.592	-0.0495	-0.012	-0.074	-0.016	-0.012	-0.6447	-1.2722	-7.0586	-2.5712	-0.9246	-3.0129	-0.8603	-0.7754	-2.2824	-1.8983	-0.042	-0.002	-0.007	-0.018	-0.03	-0.1959	0.003	0.013
CHEMBL52	-7.62	-0.006	-0.013	-0.011	-0.005	-0.002	-0.013	-0.1439	-0.043	-0.0944	-0.048	-0.06	-0.16	-0.36	-4.3364	-0.117	-0.174	-1.2739	0.0365	-0.0688	-0.076	-0.2463	-3.0455	0.1691	-0.064	-0.5205	-0.3255	0.001	-0.024	-0.004	-0.077	-0.7889	-0.5756	-6.4581	-0.3971	-0.3829	-0.4836	-0.8901	-1.7513	-4.2173	-3.866	-0.075	-0.017	-0.012	-0.031	-0.025	-0.1585	-0.034	-0.024
CHEMBL4303595	-9.27	-0.002	-0.005	-0.005	-0.008	-0.003	-0.01	-0.3085	-0.026	-0.117	-0.01	-0.006	-0.084	-0.127	-5.549	-0.1257	-0.056	-1.1548	-0.3163	-0.077	-0.032	-0.3675	-3.2114	-0.1883	-0.0733	-0.3443	-0.5266	-0.001	-0.007	-0.004	-0.002	-0.019	-0.013	-0.9727	-0.1334	-0.038	-0.5701	-0.0681	-1.1245	-1.2142	-0.2063	-0.035	-0.008	-0.001	-0.002	-0.005	-0.005	-0.034	-0.033
CHEMBL1474701	-9.03	-0.008	-0.011	-0.011	-0.012	-0.004	-0.02	-0.9378	-0.2674	-0.5473	-0.04	-0.038	-0.099	-0.069	-2.9509	-0.103	-0.024	-0.109	-0.027	-0.063	-0.013	-0.039	-2.4361	-0.032	-0.009	-0.029	-0.0239	-0.007	-0.026	-0.009	-0.021	-0.2432	-0.388	-4.6082	-0.6086	-0.219	-0.8639	-0.728	-1.6839	-3.5649	-2.6587	-0.019	-0.005	-0.01	-0.024	-0.014	-0.1281	-0.02	-0.019
CHEMBL105712	-9.17	-0.001	-0.006	-0.004	-0.022	-0.006	-0.034	-1.1627	-0.035	-0.0751	-0.006	-0.013	-0.08	-0.109	-5.3824	-0.289	-0.0221	-1.5995	-1.2261	-0.2742	-0.029	-0.417	-4.3218	-0.1423	-0.028	-0.3453	-0.5649	-0.001	-0.003	-0.003	-0.001	-0.004	-0.005	-0.1502	-0.017	-0.011	-0.0668	-0.022	-0.2058	-0.4498	-0.018	-0.008	-0.002	0	-0.001	-0.003	-0.007	-0.005	-0.013
CHEMBL119171	-8.14	-0.013	-0.063	-0.024	-0.032	-0.005	-0.035	-1.7325	-1.031	0.4009	-0.2431	-0.098	-0.2596	-0.262	-5.4859	-0.3992	-0.16	-1.9465	0.078	-0.074	-0.036	-0.1565	-3.2174	-0.0383	-0.047	-0.4294	-0.3679	0.012	-0.028	-0.012	-0.01	-0.051	0.073	-3.8975	-2.2386	-0.4	-1.4529	0.133	-0.5332	-1.0028	-0.1502	-0.036	-0.008	-0.003	-0.004	-0.009	-0.014	-0.019	-0.027
CHEMBL4303702	-9.11	-0.006	-0.017	-0.021	-0.03	-0.007	-0.043	-1.9226	-0.6312	-0.8246	-0.008	-0.026	-0.129	-0.223	-5.2939	-0.4352	-0.035	-2.0028	-0.583	-0.2758	0.001	-0.574	-4.3782	-0.0668	-0.0036	-0.5727	-0.6868	-0.006	-0.026	-0.013	-0.004	-0.056	-0.099	-4.315	-0.5429	-0.0958	-1.2843	-0.528	-1.9859	-5.4295	-2.8206	0.0855	0.01	-0.012	-0.025	0.015	-0.162	-0.013	-0.006
CHEMBL1374426	-8.92	-0.003	-0.005	-0.009	-0.031	-0.005	-0.05	-2.1777	-0.066	-0.1746	-0.005	0.002	-0.032	-0.024	-4.4789	-0.3715	-0.113	-2.6026	-0.6877	-0.5237	-0.045	-0.2824	-4.8782	-0.2359	-0.046	-0.2751	-0.713	-0.001	-0.005	-0.004	0	-0.006	-0.006	-0.1537	-0.027	-0.012	-0.1015	-0.025	-0.2388	-0.6997	-0.0484	-0.017	-0.008	-0.001	-0.001	-0.002	-0.006	-0.01	-0.033
CHEMBL4303622	-8.71	-0.004	-0.006	-0.008	-0.012	-0.003	-0.017	-0.5973	-0.032	-0.1154	-0.013	-0.021	-0.077	0.015	-4.2972	-0.2444	-0.013	-0.9477	-0.3101	-0.081	-0.024	-0.3562	-2.9384	-0.0941	-0.007	-0.2816	-1.0053	-0.001	-0.007	-0.004	-0.002	-0.022	-0.013	-0.6098	-0.1009	-0.051	-0.6285	-0.0879	-0.5948	-2.38	-0.4185	-0.072	-0.021	-0.002	-0.002	-0.011	-0.019	-0.027	-0.04
CHEMBL111654	-7.86	-0.003	-0.006	-0.007	-0.004	-0.002	-0.008	-0.0939	-0.021	-0.062	-0.006	-0.024	-0.098	-0.18	-3.9209	-0.072	-0.053	-0.97	-0.2398	-0.053	-0.021	-0.4022	-3.378	-0.1159	-0.031	-0.4083	-0.6858	-0.002	-0.005	-0.002	-0.002	-0.015	-0.015	-0.3644	-0.0383	-0.023	-0.4675	-0.0958	-2.5238	-1.5909	-0.2131	-0.028	-0.006	-0.002	-0.002	-0.006	-0.01	-0.036	-0.032
CHEMBL508280	-8.9	-0.01	-0.016	-0.019	-0.012	-0.004	-0.028	-0.9201	-0.2205	-0.7092	-0.055	-0.046	-0.136	-0.124	-4.7502	-0.2635	-0.093	-1.839	-0.1147	-0.08	-0.038	-0.485	-4.6596	-0.2477	-0.039	-0.508	-0.9171	-0.005	-0.056	-0.008	-0.088	-1.3927	-1.4182	-4.8436	-1.0512	-0.4421	-1.4566	-1.114	-1.3849	-1.5763	-3.45	-0.09	-0.027	-0.011	-0.023	-0.032	-0.2912	-0.053	-0.041
CHEMBL3545157	-9.31	-0.006	-0.013	-0.011	-0.011	-0.004	-0.018	-0.6228	-0.062	-0.1473	-0.038	-0.041	-0.116	-0.18	-4.3025	-0.231	-0.0677	-1.0052	-0.2063	-0.071	-0.035	-0.4465	-4.9929	-0.1524	-0.041	-0.4111	-0.4586	-0.009	-0.0531	-0.006	-0.054	-1.0462	-1.7078	-6.3652	-0.505	-0.6673	-1.0523	-1.5855	-1.24	-3.9857	-4.3326	0.0599	-0.003	-0.017	-0.05	0.011	-0.3318	-0.012	-0.02
CHEMBL154580	-8.06	-0.002	-0.006	-0.005	-0.004	-0.002	-0.007	-0.0581	-0.021	-0.05	-0.008	-0.026	-0.087	-0.152	-3.1188	-0.069	-0.05	-0.7922	-0.0853	-0.048	-0.027	-0.309	-3.6115	-0.1043	-0.031	-0.3325	-0.408	-0.002	-0.006	-0.002	-0.005	-0.029	-0.036	-0.703	-0.0643	-0.03	-0.5652	-0.2453	-0.9941	-3.717	-1.843	-0.0059	0.001	-0.005	-0.012	-0.002	-0.064	-0.025	-0.024
CHEMBL2097077	-9.03	-0.002	-0.005	-0.004	-0.007	-0.002	-0.009	-0.1733	-0.025	-0.0644	-0.012	-0.019	-0.079	-0.122	-2.7668	-0.0656	-0.037	-0.3774	-0.036	-0.05	-0.023	-0.067	-2.3656	-0.069	-0.016	-0.0902	-0.1608	-0.002	-0.012	-0.003	-0.014	-0.089	-0.047	-1.6237	-0.059	-0.042	-0.2281	-0.471	-0.687	-5.5516	-3.4898	-1.948	-1.6438	-0.0578	-0.062	-0.031	-0.1767	-0.032	-0.018
CHEMBL596674	-8.51	-0.015	-0.023	-0.047	-0.015	-0.04	-0.6537	-2.3903	-0.1331	-0.1745	-0.028	-0.077	-0.181	-0.315	-4.889	-0.3378	-0.146	-1.8939	-0.9295	-1.277	-0.058	-0.2716	-4.3925	-0.0886	-0.039	-0.2912	-0.4602	-0.004	-0.011	-0.009	-0.009	-0.022	-0.027	-3.0737	-0.1374	-0.046	-0.526	-0.122	-1.1435	-4.4284	-1.5679	-0.1806	-0.0277	-0.009	-0.021	-0.012	-0.106	-0.004	-0.012
CHEMBL51085	-10.26	-0.015	-0.015	-0.017	-0.015	-0.005	-0.034	-1.2368	-0.7533	-0.8609	-0.04	-0.051	-0.133	-0.149	-5.6305	-0.2589	-0.059	-1.015	-0.2131	-0.068	-0.025	-0.3166	-3.988	-0.1469	-0.031	-0.3024	-0.4653	-0.008	-0.023	-0.014	-0.004	-0.026	-0.0901	-2.561	-0.6622	-0.1868	-1.2229	-0.113	-0.3079	-1.1199	-0.0696	-0.012	-0.004	-0.002	-0.003	-0.004	-0.022	-0.009	-0.021
CHEMBL1591074	-8.34	-0.001	-0.004	-0.004	-0.006	-0.002	-0.007	-0.0631	-0.012	-0.033	-0.004	-0.007	-0.039	-0.052	-2.9487	-0.0863	-0.049	-1.0801	-0.1102	-0.056	-0.028	-0.2824	-3.4881	-0.1881	-0.038	-0.3888	-0.663	-0.001	-0.003	-0.001	-0.002	-0.013	-0.01	-0.05	-0.008	-0.008	-0.0627	-0.047	-0.5082	-2.0806	-0.7407	-1.2286	-1.6382	-0.032	-0.031	-0.015	-0.056	-0.051	-0.039
CHEMBL388676	-8.42	-0.003	-0.006	-0.005	-0.006	-0.002	-0.006	-0.0994	-0.029	-0.1455	-0.034	0.008	-0.061	-0.016	-3.0147	-0.076	-0.027	-0.1562	-0.023	-0.025	-0.014	-0.035	-1.597	-0.033	-0.009	-0.03	-0.0633	-0.009	-0.067	-0.008	-0.036	-0.9245	-0.9885	-2.7368	-0.918	-0.8561	-1.3143	-0.8943	-2.7435	-3.3942	-3.5936	-0.0429	-0.018	-0.01	-0.024	-0.016	-0.2911	-0.093	-0.04
CHEMBL472940	-8.58	-0.003	-0.01	-0.008	-0.008	-0.003	-0.013	-0.3197	-0.039	-0.0819	-0.017	-0.049	-0.126	-0.225	-4.4184	-0.1044	-0.064	-0.972	-0.1744	-0.08	-0.036	-0.3948	-4.5179	-0.1309	-0.037	-0.4456	-0.5125	-0.003	-0.006	-0.003	-0.007	-0.033	-0.027	-0.9731	-0.0751	-0.049	-0.4007	-0.13	-0.5039	-1.9702	-1.5292	-1.359	-0.7169	-0.023	-0.033	-0.024	-0.084	-0.028	-0.018
CHEMBL164	-8.73	-0.008	-0.018	-0.033	-0.011	-0.028	-0.2388	-2.5252	-0.2084	-0.1624	-0.015	-0.041	-0.143	-0.267	-5.8921	-0.2604	-0.179	-2.1476	-1.38	-0.4298	-0.042	-0.2179	-4.1711	-0.0106	-0.084	-0.5625	-0.8638	-0.003	-0.009	-0.006	-0.002	-0.015	-0.019	-1.91	-0.1457	-0.049	-0.568	-0.09	0.1423	-1.4816	-0.0345	-0.001	-0.003	-0.002	-0.003	-0.006	-0.028	0.003	-0.012
CHEMBL444478	-7.29	-0.013	-0.044	-0.035	-0.032	-0.024	-0.187	-2.4222	-1.9298	-0.964	-0.122	-0.024	-0.157	-0.224	-5.8721	-0.357	-0.159	-0.9383	-0.8947	-0.5039	-0.051	-0.2112	-4.1523	0.0741	-0.038	-0.3648	-0.3428	0.013	-0.0641	-0.024	-0.184	-1.0087	-2.1257	-11.4885	-1.6768	-0.8862	-0.8029	-1.179	-1.5124	-2.0287	-2.3568	0.004	-0.002	-0.016	-0.047	-0.025	-0.2917	-0.039	-0.007
CHEMBL9116	-8.02	-0.003	-0.004	-0.002	-0.027	-0.004	-0.022	-1.2329	-0.039	-0.1115	-0.005	0.004	-0.041	0.01	-4.2572	-0.3218	-0.055	-2.3287	-0.7401	-0.2364	-0.03	-0.2021	-4.4989	-0.0972	-0.027	-0.2088	-0.6468	-0.002	-0.006	-0.003	-0.001	-0.015	-0.019	-0.4109	-0.027	-0.011	-0.4074	-0.0683	-2.4297	-1.17	-0.5987	-0.054	-0.015	-0.001	-0.002	-0.007	0.001	-0.041	-0.042
CHEMBL1380480	-8.02	-0.005	-0.012	-0.009	-0.011	-0.003	-0.015	-0.5442	-0.045	-0.2119	-0.036	-0.029	-0.126	-0.258	-5.4004	-0.2297	-0.213	-2.6411	0.2212	-0.071	-0.056	-0.317	-3.5765	-0.0108	-0.058	-0.4448	-0.7917	-0.001	-0.01	-0.003	-0.01	-0.051	-0.0192	-1.6377	-0.4387	-0.083	-0.88	-0.2232	-1.0941	-2.6066	-0.9576	-0.04	0.003	-0.005	-0.012	-0.01	-0.056	-0.028	-0.02
CHEMBL4303312	-8.84	-0.002	-0.003	-0.002	-0.003	-0.001	-0.004	-0.026	-0.014	-0.038	-0.009	-0.012	-0.064	-0.07	-2.2388	-0.028	-0.014	-0.0747	-0.013	-0.016	-0.007	-0.031	-0.7647	-0.058	-0.014	-0.0537	-0.104	-0.003	-0.009	-0.002	-0.005	-0.046	-0.055	-1.0048	-0.0627	-0.043	-0.4037	-0.1754	-0.9293	-4.0852	-3.0656	-0.6519	-0.2659	-0.015	-0.018	-0.023	-0.064	-0.053	-0.059
CHEMBL510038	-10.26	-0.004	-0.005	-0.003	-0.003	-0.001	-0.003	-0.035	-0.027	-0.113	-0.077	-0.006	-0.058	-0.04	-1.6758	-0.029	-0.012	-0.032	-0.01	-0.012	-0.002	-0.01	-0.3969	-0.022	-0.006	-0.024	-0.0029	0.003	-0.0734	-0.008	0.0773	-0.3296	-1.1684	-3.4884	-1.2263	-1.6039	-0.8921	-1.0543	-1.6575	-3.7247	-7.8821	-0.141	-0.035	-0.006	-0.009	-0.039	-0.2267	-0.067	-0.038
CHEMBL488755	-7.54	-0.013	-0.019	-0.028	-0.017	-0.014	-0.1233	-1.7965	-0.3259	-0.2336	-0.06	-0.055	-0.137	-0.195	-6.0681	-0.2498	-0.066	-1.6419	-0.516	-0.1617	-0.035	-0.4509	-4.4374	-0.115	-0.031	-0.4357	-0.8134	-0.002	-0.026	-0.009	-0.045	-0.55	-1.2983	-11.0829	-0.6921	-0.3467	-1.1666	-0.5991	-1.4809	-2.2427	-2.0909	-0.02	-0.006	-0.015	-0.032	-0.011	-0.1153	-0.022	-0.026
CHEMBL3747259	-7.46	-0.034	-0.028	-0.016	-0.015	-0.009	-0.048	-1.501	-2.6133	-1.7916	-0.2997	-0.103	-0.179	-0.221	-5.5816	-0.3955	-0.171	-1.4888	0.0774	-1.7186	-0.227	-0.1748	-4.0714	-1.3305	-0.045	-0.1152	-0.0957	0.021	-0.063	-0.033	-0.023	-0.148	0.0763	-5.3621	-3.6629	-0.7022	-2.3871	-0.0149	-0.4121	-3.0732	-3.7914	-1.5702	-0.9547	-0.05	-0.073	-0.022	-0.088	-0.033	-0.041
CHEMBL4303331	-7.42	-0.002	-0.007	-0.008	-0.006	-0.002	-0.013	-0.2966	-0.029	-0.0603	-0.01	-0.023	-0.079	-0.139	-3.2552	-0.1071	-0.045	-0.542	-0.035	-0.039	-0.023	-0.075	-2.8009	-0.046	-0.018	-0.1326	0.0121	-0.003	-0.01	-0.002	-0.011	-0.083	-0.1525	-3.1135	-0.041	-0.043	-0.3235	-0.15	-0.5849	-3.577	-4.2335	-3.3077	-1.5258	-0.0528	-0.125	-0.034	-0.115	-0.056	-0.001
CHEMBL2354521	-7.68	-0.012	-0.019	-0.011	-0.005	-0.003	-0.015	-0.1538	-0.3592	-0.6679	-0.1539	-0.08	-0.174	-0.263	-3.7581	-0.081	-0.084	-1.0672	-0.1297	-0.058	-0.028	-0.3502	-3.2751	-0.0461	-0.032	-0.4073	-0.7081	0.014	-0.05	-0.016	-0.031	-0.46	-0.7328	-5.1598	-2.4561	-1.2067	-2.1204	-0.7742	-2.8905	-3.3833	-2.6286	-0.1641	-0.038	-0.009	-0.015	-0.042	-0.1267	-0.032	-0.041
CHEMBL284861	-9.35	-0.001	-0.003	-0.003	-0.008	-0.002	-0.006	-0.0787	-0.015	-0.07	-0.008	0.006	-0.056	-0.02	-4.785	-0.101	-0.026	-0.8898	-0.1528	-0.049	-0.016	-0.3695	-3.0024	-0.2847	-0.031	-0.421	-0.9166	-0.002	-0.006	-0.002	-0.006	-0.031	-0.027	-0.5246	-0.025	-0.018	-0.4565	-0.2139	-2.1395	-4.4688	-2.4963	-0.0822	-0.021	-0.008	-0.016	-0.007	-0.077	-0.037	-0.039
CHEMBL3545085	-7.95	-0.019	-0.027	-0.053	-0.048	-0.035	-1.6984	-3.7558	-0.4989	-0.1886	-0.024	-0.073	-0.179	-0.503	-4.123	-0.324	-0.227	-2.3864	-1.1912	-1.8084	-0.102	-0.58	-5.3419	-0.2236	-0.102	-0.7855	-1.0881	-0.008	-0.023	-0.014	-0.006	-0.057	-0.113	-4.5747	-0.2595	-0.083	-1.2343	-0.2975	-1.4742	-3.9855	-2.8584	-0.4473	-0.1354	-0.013	-0.023	-0.016	-0.07	-0.075	-0.015
CHEMBL3392049	-7.65	-0.002	-0.002	-0.006	-0.001	-0.002	-0.006	-0.0794	-0.008	-0.03	-0.005	-0.041	-0.107	-0.342	-2.8195	-0.03	-0.086	-1.2202	0.0352	-0.03	0.006	-0.2122	-3.1292	-0.0068	-0.041	-0.4718	-0.3653	0.001	-0.006	-0.005	-0.001	-0.005	-0.001	-0.136	-0.024	-0.031	-0.0565	-0.083	0.1374	-1.5813	0.1096	0.023	0.004	-0.004	-0.006	0.002	-0.046	0.021	-0.004
CHEMBL1271993	-8.11	-0.005	-0.008	-0.005	-0.006	-0.002	-0.008	-0.072	-0.034	-0.114	-0.05	-0.017	-0.09	-0.089	-4.1368	-0.1183	-0.08	-1.2354	-0.0682	-0.06	-0.039	-0.1416	-3.7499	-0.1964	-0.062	-0.3992	-0.7188	-0.006	-0.065	-0.007	-0.056	-1.0416	-0.8643	-3.4927	-0.712	-0.9467	-1.0415	-1.2091	-1.9612	-4.4878	-4.1273	-0.083	-0.02	-0.014	-0.033	-0.017	-0.2238	-0.064	-0.058
CHEMBL178459	-8.47	-0.006	-0.009	-0.009	-0.022	-0.005	-0.027	-1.285	-0.1962	-0.4096	-0.021	-0.009	-0.095	-0.001	-6.2433	-0.3627	-0.098	-2.1426	-0.0962	-0.112	-0.041	-0.3553	-4.4519	-0.1727	-0.042	-0.397	-1.062	-0.004	-0.014	-0.008	-0.002	-0.019	-0.028	-1.473	-0.3545	-0.052	-0.7975	-0.081	-0.5026	-0.7322	-0.0826	-0.015	-0.006	-0.002	-0.002	-0.003	-0.014	-0.01	-0.033
CHEMBL406050	-9.35	-0.002	-0.006	-0.006	-0.008	-0.002	-0.008	-0.1835	-0.02	-0.057	-0.005	-0.016	-0.104	-0.22	-3.2044	-0.1241	-0.064	-1.3934	-0.2617	-0.068	-0.023	-0.2853	-3.4101	-0.2405	-0.04	-0.3073	-0.3164	-0.003	-0.004	-0.002	-0.002	-0.019	-0.022	-0.4241	-0.0175	-0.011	-0.5249	-0.1047	-3.392	-2.6891	-0.418	-0.043	-0.009	-0.003	-0.003	-0.007	-0.014	-0.064	-0.037
CHEMBL480	-7.91	-0.003	-0.02	-0.02	-0.073	-0.022	-1.0511	-3.2233	-0.4433	-0.42	-0.006	0.003	-0.095	-0.05	-4.8455	-0.3277	-0.042	-1.9749	-1.5275	-2.9641	-0.085	-0.1233	-3.5058	-0.057	-0.014	-0.056	-0.1862	-0.006	-0.015	-0.007	-0.001	-0.018	-0.064	-3.1238	-0.1137	-0.026	-1.2344	-0.174	-0.8409	-3.1383	-0.5216	-0.051	-0.013	-0.004	-0.006	-0.008	-0.044	-0.019	-0.034
CHEMBL1917204	-9.06	-0.015	-0.054	-0.049	-0.023	-0.016	-0.1497	-2.5729	-2.6418	-1.5004	-0.076	-0.018	-0.145	-0.165	-4.1348	-0.3228	-0.066	-0.8013	-0.1196	-0.066	-0.021	-0.1633	-3.5583	-0.1473	-0.028	-0.2252	-0.2798	-0.006	-0.042	-0.038	-0.006	-0.059	-0.0086	-4.0271	-3.0478	-0.3085	-1.4098	-0.1353	-0.9656	-0.9436	-0.1237	-0.024	-0.006	-0.002	-0.002	-0.005	-0.016	-0.021	-0.021
CHEMBL270299	-8.29	-0.005	-0.008	-0.005	-0.005	-0.002	-0.009	-0.059	-0.031	-0.114	-0.092	-0.024	-0.079	-0.077	-2.7851	-0.0911	-0.047	-0.888	-0.0711	-0.042	-0.026	-0.193	-3.217	-0.1966	-0.038	-0.3156	-0.6588	0.013	-0.038	-0.005	-0.018	-0.2929	0.2208	-2.6108	-1.2559	-1.336	-1.2342	-0.5298	-1.7391	-4.0487	-3.1081	0.0406	0.003	-0.009	-0.026	0.013	-0.1239	-0.034	-0.035
CHEMBL297453	-8.38	-0.03	-0.031	-0.03	-0.015	-0.02	-0.1633	-2.7607	-6.8912	-1.3437	-0.204	-0.057	-0.077	-0.038	-1.7864	-0.154	-0.008	-0.104	-0.068	-0.046	-0.01	-0.036	-2.0184	-0.042	-0.007	-0.019	-0.027	0.01	-0.063	-0.044	-0.08	-0.636	-0.9137	-9.3595	-2.3009	-0.7426	-0.516	-0.834	-1.2924	-3.2187	-4.2535	-0.1888	-0.0921	-0.012	-0.035	-0.028	-0.137	0.006	-0.014
CHEMBL1201073	-7.86	-0.001	-0.004	-0.004	-0.004	-0.001	-0.006	-0.0664	-0.012	-0.04	-0.005	-0.022	-0.0885	-0.104	-1.7877	-0.0651	-0.063	-0.9299	0.064	-0.047	-0.041	-0.0976	-2.6265	0.0934	-0.033	-0.4479	-0.5288	-0.001	-0.003	-0.001	-0.001	-0.009	-0.007	-0.071	-0.014	-0.018	-0.1996	-0.06	-2.8713	-2.6345	-0.1012	-0.016	-0.004	-0.002	-0.003	-0.006	-0.029	-0.026	-0.0285
CHEMBL354349	-7.23	-0.011	-0.02	-0.01	-0.033	-0.004	-0.025	-1.7057	-0.7578	-0.6257	-0.024	-0.025	-0.109	0.057	-6.5918	-0.3637	-0.0059	-1.5897	-0.8139	-0.1977	-0.054	-1.4645	-4.2994	-0.2055	0.02	-0.2481	-1.5852	-0.008	-0.007	-0.003	-0.003	-0.014	-0.054	-1.7111	-0.3469	-0.0576	-1.3031	-0.0678	-1.1498	-0.7835	-0.19	-0.028	-0.006	0	-0.001	-0.009	0.001	-0.026	-0.028
CHEMBL289356	-8.74	-0.001	-0.002	-0.003	-0.003	-0.001	-0.002	-0.017	-0.012	-0.043	-0.005	0.009	-0.023	-0.014	-1.4061	-0.028	-0.014	-0.048	-0.005	-0.013	-0.006	-0.029	-0.9992	-0.042	-0.01	-0.028	-0.0806	-0.006	-0.035	-0.004	-0.04	-0.8928	-0.8013	-1.9709	-0.1552	-0.2915	-0.1388	-0.9145	-3.87	-3.456	-4.7518	-0.069	-0.016	-0.008	-0.02	-0.026	-0.1596	-0.082	-0.028
CHEMBL1917204	-9.31	-0.015	-0.054	-0.049	-0.023	-0.016	-0.1497	-2.5729	-2.6418	-1.5004	-0.076	-0.018	-0.145	-0.165	-4.1348	-0.3228	-0.066	-0.8013	-0.1196	-0.066	-0.021	-0.1633	-3.5583	-0.1473	-0.028	-0.2252	-0.2798	-0.006	-0.042	-0.038	-0.006	-0.059	-0.0086	-4.0271	-3.0478	-0.3085	-1.4098	-0.1353	-0.9656	-0.9436	-0.1237	-0.024	-0.006	-0.002	-0.002	-0.005	-0.016	-0.021	-0.021
CHEMBL1200930	-8.36	-0.005	-0.013	-0.027	-0.016	-0.011	-0.074	-2.2688	-0.1022	-0.1937	0.012	0.013	-0.057	-0.045	-3.7735	-0.3275	-0.0746	-1.164	-0.6833	-0.2928	-0.023	-0.1026	-2.883	-0.092	-0.02	-0.04	-0.0798	-0.009	-0.021	-0.007	0	-0.053	-0.141	-3.8562	-0.0885	-0.043	-1.2966	-0.3193	-1.797	-3.2394	-2.4496	-1.6384	-1.2421	-0.032	-0.012	-0.048	-0.055	-0.107	-0.034
CHEMBL66953	-7.28	-0.005	-0.011	-0.014	-0.006	-0.004	-0.027	-0.6724	-0.0634	-0.1999	-0.028	-0.045	-0.121	-0.22	-4.8063	-0.1544	-0.147	-1.8798	0.2454	-0.021	-0.034	-0.2645	-2.9683	-0.0457	-0.039	-0.2822	-0.4987	-0.002	-0.009	-0.004	-0.005	-0.037	-0.018	-2.5638	-0.3298	-0.086	-0.6951	-0.117	-0.8156	-1.6832	-0.1902	-0.031	-0.007	-0.001	-0.003	-0.008	-0.02	-0.02	-0.032
CHEMBL60718	-8	-0.02	-0.018	-0.025	-0.011	-0.008	-0.052	-1.1996	-1.0564	-1.1176	-0.0312	-0.021	-0.1272	-0.168	-3.6706	-0.2	-0.062	-1.0333	-0.1702	-0.057	-0.032	-0.8102	-4.0973	-0.2261	-0.0472	-0.6357	-0.3235	-0.016	-0.058	-0.025	-0.011	-0.287	-0.3422	-6.3312	-1.599	-0.5284	-1.7753	-0.8817	-4.0429	-2.348	-1.3047	-0.072	-0.014	-0.006	-0.005	-0.016	-0.03	-0.112	-0.033
CHEMBL1408862	-8.7	-0.001	-0.005	-0.003	-0.005	0	-0.004	-0.054	-0.015	-0.04	-0.006	-0.037	-0.143	-0.275	-2.9282	-0.047	-0.051	-0.4162	-0.049	-0.041	-0.019	-0.058	-2.1101	-0.034	-0.014	-0.1161	-0.1361	-0.001	-0.003	-0.001	-0.001	-0.007	-0.008	-0.2305	-0.014	-0.018	-0.2055	-0.101	-0.6251	-1.6181	-0.0302	0.005	-0.001	-0.002	-0.003	-0.006	-0.04	0.015	0.007
CHEMBL3545157	-9.68	-0.006	-0.013	-0.011	-0.011	-0.004	-0.018	-0.6228	-0.062	-0.1473	-0.038	-0.041	-0.116	-0.18	-4.3025	-0.231	-0.0677	-1.0052	-0.2063	-0.071	-0.035	-0.4465	-4.9929	-0.1524	-0.041	-0.4111	-0.4586	-0.009	-0.0531	-0.006	-0.054	-1.0462	-1.7078	-6.3652	-0.505	-0.6673	-1.0523	-1.5855	-1.24	-3.9857	-4.3326	0.0599	-0.003	-0.017	-0.05	0.011	-0.3318	-0.012	-0.02
CHEMBL460499	-9.27	-0.004	-0.005	-0.005	-0.006	-0.002	-0.006	-0.055	-0.0141	-0.1814	-0.064	-0.001	-0.064	-0.082	-2.411	-0.056	-0.045	-0.9069	-0.0681	-0.044	-0.026	-0.2369	-2.7685	-0.1615	-0.041	-0.3896	-0.4974	0.004	-0.05	-0.007	-0.009	-0.3406	-0.1769	-3.4702	-2.5103	-0.8472	-2.0037	-0.7952	-1.5019	-4.2738	-3.3349	-0.0259	-0.016	-0.009	-0.018	0.005	-0.0922	-0.068	-0.041
CHEMBL566136	-7.5	-0.01	-0.046	-0.032	-0.019	-0.006	-0.036	-1.4348	-1.6022	-1.5222	-0.098	-0.052	-0.186	-0.198	-5.4752	-0.3261	-0.084	-1.0489	-0.176	-0.063	-0.027	-0.2802	-3.5471	-0.1029	-0.03	-0.2867	-0.2873	-0.002	-0.033	-0.016	-0.008	-0.061	-0.0622	-4.3537	-3.1195	-0.3402	-1.9818	-0.1635	-0.6507	-1.0909	-0.4231	-0.032	-0.005	-0.003	-0.005	-0.011	-0.021	-0.022	-0.014
CHEMBL1608472	-7.5	-0.005	-0.011	-0.01	-0.013	-0.004	-0.018	-0.588	-0.061	-0.2273	-0.051	-0.029	-0.121	-0.171	-4.0052	-0.2049	-0.0914	-1.795	-0.4728	-0.1251	-0.03	-0.3033	-3.7014	-0.1521	-0.038	-0.3565	-0.4998	-0.001	-0.052	-0.008	0.041	-0.9789	-0.9318	-4.0266	-0.8426	-0.9257	-1.1512	-0.6667	-2.4178	-2.1465	-7.515	-0.134	-0.032	-0.005	-0.001	-0.039	-0.1061	-0.091	-0.04
CHEMBL1201236	-7.43	-0.001	-0.005	-0.005	-0.003	-0.001	-0.005	-0.045	-0.012	-0.03	-0.004	-0.034	-0.119	-0.2011	-2.7683	-0.023	-0.045	-0.5554	-0.0539	-0.038	-0.016	-0.454	-3.264	-0.3022	-0.034	-0.302	-1.2165	-0.001	-0.003	-0.001	-0.002	-0.014	-0.012	-0.0927	-0.012	-0.021	-0.1066	-0.082	-0.6185	-3.0968	-2.8418	-0.4736	-0.1832	-0.007	-0.014	-0.014	-0.052	-0.014	-0.033
CHEMBL403183	-8.3	-0.002	-0.003	-0.003	-0.002	-0.001	-0.003	-0.019	-0.008	-0.025	-0.008	-0.013	-0.039	-0.02	-2.0786	-0.042	-0.019	-0.3212	-0.023	-0.019	-0.015	-0.0876	-2.1568	-0.1492	-0.027	-0.1916	-0.6043	-0.001	-0.004	-0.001	-0.007	-0.021	-0.011	-0.1571	-0.018	-0.015	-0.0835	-0.137	-1.1355	-4.6069	-3.368	-1.1208	-0.4164	-0.019	-0.021	-0.011	-0.092	-0.039	-0.047
CHEMBL1256832	-8.16	-0.007	-0.013	-0.013	-0.006	-0.003	-0.018	-0.4733	-0.051	-0.1177	-0.032	-0.063	-0.142	-0.26	-4.0761	-0.1383	-0.09	-1.2374	-0.1178	-0.045	-0.025	-0.1465	-3.1938	-0.054	-0.025	-0.1558	-0.2136	-0.003	-0.014	-0.003	-0.024	-0.15	-0.1915	-4.4557	-0.3404	-0.1272	-1.5697	-0.563	-1.4151	-4.7079	-2.4155	-0.069	-0.021	-0.008	-0.02	-0.021	-0.106	-0.023	-0.005
CHEMBL376488	-7.31	-0.025	-0.029	-0.041	-0.023	-0.01	-0.078	-1.5091	-0.6548	-0.9856	-0.107	-0.078	-0.148	-0.152	-3.0418	-0.3532	-0.046	-0.2145	-0.031	-0.073	-0.023	-0.089	-3.7182	-0.1097	-0.023	-0.0983	-0.1612	-0.002	-0.036	-0.023	-0.065	-0.725	-1.0948	-10.0358	-1.0639	-0.3248	-1.0708	-0.7298	-1.6358	-5.6303	-4.1336	-0.6875	-0.6412	-0.047	-0.1	0.007	-0.3427	0.025	-0.0108
CHEMBL1382627	-8.36	-0.01	-0.03	-0.02	-0.013	-0.004	-0.026	-0.9722	-1.2545	-1.0262	-0.069	-0.062	-0.164	-0.147	-4.7116	-0.135	-0.058	-0.5934	-0.1227	-0.041	-0.017	-0.207	-2.4467	-0.0877	-0.012	-0.1701	-0.8053	-0.004	-0.021	-0.011	-0.006	-0.036	-0.054	-4.0369	-1.1295	-0.1818	-1.4956	-0.2314	-1.2639	-2.2897	-0.3598	0.006	-0.001	-0.004	-0.007	-0.003	-0.061	-0.001	-0.023
CHEMBL449298	-7.76	-0.002	-0.008	-0.008	-0.012	-0.003	-0.014	-0.7666	-0.041	-0.0861	-0.01	-0.036	-0.109	-0.155	-4.8025	-0.1628	-0.0594	-1.4169	-0.4883	-0.1075	-0.024	-0.3961	-3.2079	-0.0709	-0.012	-0.2636	-0.7412	-0.001	-0.005	-0.003	-0.001	-0.01	-0.007	-0.3475	-0.04	-0.033	-0.2783	-0.044	-0.9787	-1.1711	-0.0785	-0.01	-0.002	0	-0.001	-0.005	-0.016	-0.01	-0.018
CHEMBL271023	-8.12	-0.002	-0.003	-0.002	-0.001	0	-0.003	-0.016	-0.008	-0.023	-0.007	-0.011	-0.036	-0.032	-1.6022	-0.028	-0.015	-0.0901	-0.014	-0.02	-0.016	-0.05	-1.606	-0.1359	-0.021	-0.0579	-0.2092	0	-0.004	0	-0.005	-0.024	-0.012	-0.1341	-0.017	-0.017	-0.0911	-0.163	-1.281	-4.9977	-3.2497	-1.4287	-1.043	-0.034	-0.031	-0.015	-0.141	-0.048	-0.0333
CHEMBL120563	-9.96	-0.001	-0.004	-0.003	-0.004	-0.001	-0.005	-0.066	-0.013	-0.04	-0.009	-0.018	-0.066	-0.041	-3.4076	-0.0856	-0.019	-0.6366	-0.1488	-0.04	-0.016	-0.1741	-3.8669	-0.2019	-0.028	-0.1608	-0.3636	-0.001	-0.004	-0.001	-0.003	-0.015	-0.01	-0.115	-0.021	-0.023	-0.1314	-0.074	0.0206	-3.5354	-1.7565	-1.2668	-0.7018	-0.02	-0.008	-0.038	-0.033	-0.0444	-0.051
CHEMBL964	-9.08	-0.003	-0.007	-0.007	-0.007	-0.002	-0.01	-0.2081	-0.025	-0.0932	-0.009	-0.013	-0.082	-0.115	-4.0163	-0.1605	-0.064	-1.0168	-0.1275	-0.077	-0.026	-0.075	-2.3763	-0.0105	-0.019	-0.1311	-0.0327	-0.002	-0.006	-0.003	-0.005	-0.022	-0.023	-0.5829	-0.0369	-0.018	-0.5344	-0.107	-1.1376	-3.9395	-1.8272	-1.1554	-0.7366	-0.027	-0.018	-0.034	-0.05	-0.0958	-0.064
CHEMBL571700	-8.22	-0.008	-0.011	-0.016	-0.028	-0.009	-0.054	-2.3332	-0.1336	-0.1327	-0.015	-0.035	-0.097	-0.128	-4.0543	-0.3268	-0.0694	-2.3312	-0.7462	-0.2636	-0.035	-0.538	-4.8364	-0.1928	-0.032	-0.4243	-0.6572	-0.002	-0.007	-0.004	-0.002	-0.01	-0.011	-0.9743	-0.0721	-0.035	-0.1967	-0.042	-0.0462	-0.5963	-0.007	-0.006	-0.002	-0.002	-0.002	-0.004	-0.018	-0.001	-0.015
CHEMBL8260	-10.5	-0.013	-0.009	-0.012	-0.009	-0.003	-0.025	-0.789	-0.1523	-0.6495	-0.186	-0.071	-0.148	-0.148	-5.2211	-0.2014	-0.04	-0.9059	-0.1632	-0.061	-0.027	-0.3454	-3.9912	-0.1435	-0.032	-0.3053	-0.3337	0.022	-0.039	-0.01	-0.048	-0.3307	0.111	-5.6386	-3.5009	-1.2085	-2.1126	-0.6933	-1.0337	-2.4222	-0.7923	0.016	0.001	-0.005	-0.018	-0.01	-0.1608	0.025	-0.012
DOM_SIM_005	-5.46	-0.003	-0.004	-0.003	-0.003	-0.001	-0.003	-0.026	-0.023	-0.085	-0.076	-0.004	-0.018	0.051	-2.5712	-0.047	-0.007	-0.0524	-0.023	-0.011	-0.005	-0.025	-0.6023	-0.037	-0.008	-0.023	-0.2338	0.013	-0.038	-0.004	-0.11	-1.5213	0.0136	-3.3771	-0.752	-0.9807	-0.4481	-1.1924	-1.6295	-4.4714	-5.4593	-0.1014	-0.02	-0.01	-0.02	-0.038	-0.2459	-0.014	-0.046
DOM_SIM_025	-5.46	-0.004	-0.036	-0.023	-0.015	-0.005	-0.02	-0.9338	-0.8744	-0.806	-0.0826	-0.037	-0.181	-0.279	-5.1127	-0.1811	-0.104	-1.2644	-0.2715	-0.07	-0.03	-0.2578	-3.4946	-0.0647	-0.028	-0.2899	-0.2689	-0.002	-0.031	-0.007	-0.01	-0.085	0.0938	-3.9036	-3.2075	-0.5447	-1.7804	-0.1177	-0.8757	-2.2345	-0.1741	-0.056	-0.013	-0.003	-0.003	-0.011	-0.024	-0.027	-0.02
DOM_SIM_032	-5.46	-0.005	-0.011	-0.025	-0.006	-0.009	-0.044	-1.2014	-0.0566	-0.1564	-0.015	-0.032	-0.078	-0.026	-4.022	-0.3968	-0.1106	-1.3175	-0.3443	-0.051	-0.022	-0.5739	-6.2262	-0.3828	-0.031	-0.4629	-0.917	-0.003	-0.009	-0.006	-0.01	-0.024	-0.023	-1.125	-0.0878	-0.041	-0.3689	-0.152	-0.6169	-4.0883	-2.2896	-1.7209	-0.7598	-0.049	-0.063	0.014	-0.152	-0.042	-0.044
DOM_SIM_034	-5.46	-0.004	-0.005	-0.004	-0.003	-0.001	-0.005	-0.049	-0.031	-0.083	-0.058	-0.031	-0.09	-0.075	-3.2255	-0.046	-0.017	-0.1423	-0.01	-0.02	-0.01	-0.043	-1.2073	-0.038	-0.011	-0.0561	-0.1792	0.008	-0.045	-0.005	-0.114	-1.5732	-0.1658	-5.0132	-0.6125	-0.8978	-0.9387	-1.4047	-0.8953	-3.4678	-6.5743	-0.111	-0.035	-0.014	-0.028	-0.038	-0.2985	-0.021	-0.029
DOM_SIM_037	-5.46	-0.002	-0.005	-0.003	-0.003	-0.001	-0.004	-0.025	-0.014	-0.04	-0.008	-0.028	-0.083	-0.084	-2.3731	-0.04	-0.017	-0.0722	0.006	-0.015	-0.009	-0.041	-0.8439	-0.046	-0.015	-0.0525	-0.1228	-0.002	-0.005	-0.002	-0.009	-0.023	-0.028	-0.4326	-0.0216	-0.025	-0.6571	-0.2963	-1.2061	-5.5929	-3.3415	-1.4376	-0.5411	-0.019	-0.025	-0.03	-0.183	-0.0298	-0.008
DOM_SIM_039	-5.46	-0.042	-0.031	-0.0705	-0.063	-0.039	-3.9474	-4.7749	-3.8061	-0.7084	-0.089	-0.048	-0.131	-0.176	-5.676	-0.2388	-0.153	-1.9587	-0.0859	-1.9144	-0.095	-0.3361	-5.454	-0.1334	-0.053	-0.5796	-0.6196	-0.008	-0.059	-0.1059	-0.009	-0.071	-0.06	-5.3292	-2.3708	-0.2126	-0.9138	-0.3434	-0.6686	-1.7503	-0.9343	-0.024	-0.011	-0.005	-0.006	-0.009	-0.055	-0.009	-0.025
DOM_SIM_045	-5.46	-0.022	-0.013	-0.014	-0.009	-0.005	-0.031	-0.8677	-0.8394	-0.9576	-0.24	-0.058	-0.085	-0.035	-1.5488	-0.1212	-0.011	-0.084	-0.022	-0.018	-0.006	-0.017	-0.5989	-0.004	-0.002	-0.005	-0.005	0.015	-0.102	-0.024	-0.101	-1.6027	-1.4648	-6.3923	-4.0331	-1.5796	-4.047	-1.508	-0.6419	-0.7032	-2.99	-0.029	-0.007	-0.005	-0.015	-0.019	-0.2617	-0.043	-0.008
DOM_SIM_050	-5.46	-0.003	-0.009	-0.009	-0.007	-0.003	-0.015	-0.42	-0.0468	-0.1329	-0.019	-0.036	-0.102	-0.245	-4.3768	-0.113	-0.124	-1.7567	-0.1015	-0.0771	-0.051	-0.1084	-3.1331	0.0481	-0.08	-0.5877	-0.8479	-0.001	-0.009	-0.005	-0.002	-0.02	-0.012	-3.192	-0.4521	-0.058	-0.3951	-0.033	-0.7733	-0.5372	-0.043	-0.008	-0.002	0	-0.001	-0.005	-0.011	-0.011	-0.009
DOM_SIM_059	-5.46	-0.002	-0.006	-0.004	-0.002	-0.001	-0.005	-0.038	-0.017	-0.05	-0.016	-0.02	-0.07	-0.111	-3.1325	-0.06	-0.066	-0.7443	0.091	-0.02	-0.021	-0.4712	-2.2491	-0.1972	-0.022	-0.42	-0.7973	-0.002	-0.008	-0.001	-0.008	-0.058	-0.1029	-3.8778	-0.2674	-0.0792	-0.4957	-0.3366	-2.957	-3.1461	-1.0636	-0.016	0.002	-0.004	-0.007	-0.01	-0.04	-0.044	-0.0111
DOM_SIM_074	-5.46	-0.004	-0.006	-0.005	-0.004	-0.001	-0.008	-0.1135	-0.023	-0.129	-0.026	-0.023	-0.071	-0.088	-3.3303	-0.06	-0.033	-0.3839	-0.033	-0.036	-0.022	-0.1084	-2.2503	-0.1427	-0.027	-0.2258	-0.523	-0.002	-0.013	-0.005	-0.009	-0.062	-0.1844	-2.5796	-0.5846	-0.1198	-1.0636	-0.264	-1.7213	-5.4247	-1.9522	-0.7967	-0.3835	-0.017	-0.03	-0.003	-0.107	-0.066	-0.0493
DOM_SIM_083	-5.46	-0.003	-0.005	-0.006	-0.003	-0.001	-0.007	-0.066	-0.028	-0.0812	0.006	-0.012	-0.059	-0.072	-1.756	-0.041	-0.016	-0.1276	-0.008	-0.024	-0.017	-0.062	-2.3536	-0.031	-0.005	-0.0542	0.0005	-0.01	-0.048	-0.004	-0.043	-1.1315	-0.8298	-5.0943	-0.2167	-0.5447	-1.8051	-1.0042	-2.5764	-4.5104	-3.4656	-0.0044	0.013	-0.008	-0.027	-0.007	-0.1947	-0.121	-0.001
DOM_SIM_084	-5.46	-0.018	-0.055	-0.049	-0.015	-0.014	-0.1615	-1.9371	-3.5959	-1.6519	-0.142	-0.06	-0.077	-0.06	-1.4467	-0.156	-0.017	-0.092	-0.042	-0.034	-0.012	-0.039	-2.2624	-0.055	-0.008	-0.017	-0.008	-0.001	-0.033	-0.019	-0.008	-0.056	-0.038	-5.5402	-2.2718	-0.2706	-1.6642	-0.0564	-0.4139	-2.2996	-1.1595	-1.4862	-0.9039	-0.023	-0.024	-0.026	-0.045	-0.0536	-0.028
DOM_SIM_088	-5.46	-0.004	-0.006	-0.004	-0.005	-0.002	-0.007	-0.0681	-0.027	-0.067	-0.03	-0.021	-0.062	-0.016	-2.424	-0.063	-0.022	-0.2572	-0.036	-0.039	-0.014	-0.053	-2.2176	-0.098	-0.024	-0.0704	-0.3412	-0.006	-0.039	-0.005	-0.048	-0.9485	-1.3799	-4.5925	-0.3486	-0.4905	-0.4925	-1.1507	-0.8369	-6.4672	-5.8977	-0.4311	-0.1228	-0.024	-0.047	-0.023	-0.2966	-0.018	-0.065
DOM_SIM_094	-5.46	-0.014	-0.034	-0.024	-0.018	-0.007	-0.04	-1.2235	-0.3282	-0.9253	-0.115	-0.07	-0.21	-0.299	-5.1338	-0.3275	-0.106	-1.0174	-0.1757	-0.121	-0.044	-0.3665	-4.7769	-0.1097	-0.038	-0.346	-0.3604	-0.011	-0.0801	-0.018	-0.058	-0.8513	-1.3001	-10.9868	-2.9982	-1.0106	-1.7975	-1.5498	-1.5739	-3.1462	-3.6713	-0.154	-0.048	-0.018	-0.039	-0.042	-0.2083	-0.011	-0.029
DOM_SIM_096	-5.46	-0.021	-0.009	-0.02	-0.015	-0.007	-0.051	-1.3123	-0.5973	-0.8455	-0.09	-0.065	-0.145	-0.068	-5.2875	-0.243	-0.042	-0.2894	-0.073	-0.043	-0.026	-0.092	-3.2285	-0.1587	-0.031	-0.123	-0.3687	-0.006	-0.039	-0.019	-0.009	-0.111	-0.1781	-6.1308	-1.6342	-0.2919	-1.6433	-0.4676	-1.5505	-5.0679	-3.2589	0.0604	0.012	-0.009	-0.026	0.008	-0.1403	-0.027	-0.034
DOM_SIM_108	-5.46	-0.01	-0.019	-0.036	-0.037	-0.04	-1.0515	-3.0388	-0.3506	-0.2825	-0.02	-0.033	-0.093	-0.08	-3.5397	-0.221	-0.07	-1.3298	-2.1383	-2.041	-0.053	-0.118	-4.3981	-0.077	-0.02	-0.0925	-0.3014	-0.007	-0.015	-0.01	-0.004	-0.027	-0.053	-2.8578	-0.4046	-0.055	-0.8811	-0.1227	-0.7233	-3.4641	-1.4834	-1.2862	-0.5614	-0.019	-0.016	-0.025	-0.053	-0.04	-0.045
DOM_SIM_112	-5.46	0	-0.003	-0.002	-0.003	0	-0.003	-0.02	-0.011	-0.033	-0.007	-0.001	-0.034	-0.038	-0.433	-0.006	-0.009	-0.036	-0.008	-0.018	-0.011	-0.021	-0.7178	-0.048	-0.007	-0.022	-0.001	-0.003	-0.006	-0.001	-0.012	-0.056	-0.03	-0.7797	-0.043	-0.014	-0.3977	-0.3858	-2.7278	-5.4484	-2.0964	-1.2272	-0.5306	-0.043	-0.087	0.103	-0.265	-0.083	-0.035
DOM_SIM_121	-5.46	-0.007	-0.009	-0.006	-0.005	-0.002	-0.012	-0.0784	-0.034	-0.085	-0.054	-0.04	-0.091	-0.134	-3.2558	-0.09	-0.047	-1.0067	-0.1238	-0.049	-0.027	-0.5506	-3.9758	-0.1344	-0.034	-0.5943	-0.4247	-0.003	-0.036	-0.006	-0.05	-0.9011	-1.0781	-4.7549	-0.5755	-0.6234	-0.5919	-0.8154	-1.245	-2.8842	-3.1844	-0.068	-0.015	-0.015	-0.034	-0.024	-0.1734	-0.048	-0.023
DOM_SIM_122	-5.46	-0.001	-0.004	-0.001	-0.006	-0.001	-0.005	-0.0633	-0.012	-0.03	-0.004	-0.016	-0.064	-0.134	-3.1778	-0.075	-0.064	-1.2099	0.0071	-0.059	-0.031	-0.1918	-3.6784	-0.0916	-0.038	-0.3131	-0.3453	-0.001	-0.002	0	-0.002	-0.009	-0.008	-0.049	-0.009	-0.011	-0.0535	-0.055	-0.2838	-2.8319	-1.0432	-0.4288	-0.0924	-0.006	-0.009	-0.012	-0.04	-0.022	-0.025
DOM_SIM_124	-5.46	-0.009	-0.01	-0.006	-0.004	-0.003	-0.01	-0.0972	-0.1479	-0.3661	-0.105	-0.038	-0.094	-0.082	-2.0746	-0.044	-0.017	-0.0778	0.007	-0.024	-0.007	-0.029	-1.4152	-0.043	-0.011	-0.0767	0.0234	-0.009	-0.0666	-0.013	-0.008	-0.4949	-2.9126	-4.9051	-2.6439	-0.4366	-2.2834	-1.132	-0.8824	-2.8947	-3.1329	-1.5347	-1.2135	-0.04	-0.046	-0.052	-0.1472	-0.081	-0.053
DOM_SIM_126	-5.46	-0.007	-0.018	-0.012	-0.123	-0.002	-3.0677	-7.0575	-0.5882	-0.23	-0.017	-0.018	-0.104	-0.142	-4.7544	-0.2978	-0.124	-2.2493	-0.5321	-1.3773	-0.071	-0.3581	-4.4498	-0.1456	-0.05	-0.4762	-0.621	-0.003	-0.016	-0.013	-0.002	-0.015	-0.031	-1.8093	-0.311	-0.036	-0.3498	-0.056	-0.453	-1.5424	-0.0844	-0.034	-0.009	-0.003	-0.002	-0.005	-0.019	-0.02	-0.038
DOM_SIM_127	-5.46	-0.003	-0.007	-0.007	-0.008	-0.003	-0.013	-0.4498	-0.03	-0.0654	-0.008	-0.031	-0.097	-0.224	-3.7609	-0.1448	-0.09	-1.4168	-0.0966	-0.069	-0.037	-0.2606	-4.1022	-0.0602	-0.04	-0.4127	-0.6877	-0.003	-0.004	-0.002	-0.002	-0.012	-0.011	-0.2678	-0.021	-0.02	-0.176	-0.082	-0.3401	-2.9785	-0.9823	-0.6775	-0.3252	-0.012	-0.013	-0.015	-0.063	-0.03	0.001
DOM_SIM_129	-5.46	-0.002	-0.001	-0.001	-0.001	-0.001	-0.003	-0.032	-0.01	-0.051	-0.033	-0.018	-0.044	-0.014	-1.8299	-0.025	-0.006	-0.037	-0.014	-0.014	-0.007	-0.022	-0.4503	-0.074	-0.014	-0.025	-0.1412	0	-0.033	-0.005	-0.031	-0.5071	-0.6212	-7.9925	-0.9779	-0.3542	-0.1005	-0.7339	-0.4032	-5.2337	-8.505	-1.5569	-0.7844	-0.029	-0.023	-0.057	-0.1436	-0.0483	-0.052
DOM_SIM_130	-5.46	-0.012	-0.015	-0.011	-0.005	-0.003	-0.02	-0.1488	-0.056	-0.141	-0.088	-0.086	-0.192	-0.311	-5.2228	-0.127	-0.095	-1.4247	-0.2444	-0.0743	-0.042	-0.2525	-3.8235	-0.0804	-0.065	-0.5823	-0.5889	-0.002	-0.0522	-0.007	-0.067	-1.1328	-2.0721	-6.7691	-0.7329	-0.6001	-0.7128	-0.6851	-1.2139	-5.6347	-3.3125	-0.446	-0.4283	-0.03	-0.059	-0.028	-0.2604	-0.001	-0.0318
DOM_SIM_131	-5.46	-0.002	-0.006	-0.004	-0.004	-0.002	-0.006	-0.056	-0.022	-0.057	-0.014	-0.027	-0.097	-0.119	-2.9955	-0.073	-0.042	-0.6085	-0.041	-0.048	-0.026	-0.142	-3.1986	-0.1513	-0.036	-0.2287	-0.2757	-0.002	-0.005	-0.002	-0.005	-0.022	-0.01	-0.6282	-0.053	-0.039	-0.2834	-0.1412	-2.3137	-3.798	-0.4417	0.019	0.011	-0.004	-0.009	-0.006	-0.069	-0.006	-0.027
DOM_SIM_132	-5.46	-0.007	-0.012	-0.014	-0.023	-0.005	-0.036	-1.8874	-0.1623	-0.235	-0.025	-0.027	-0.089	-0.065	-4.7901	-0.2882	-0.0455	-1.3687	-0.4941	-0.1232	-0.024	-0.0936	-2.8477	-0.082	-0.017	-0.047	-0.1327	-0.005	-0.015	-0.007	-0.009	-0.043	-0.0816	-2.2676	-0.3251	-0.085	-1.0347	-0.2698	-0.6275	-4.4696	-4.81	-1.9526	-1.1252	-0.038	-0.051	-0.016	-0.1079	-0.047	-0.037
DOM_SIM_142	-5.46	-0.006	-0.012	-0.017	-0.01	-0.007	-0.041	-1.1129	-0.0718	-0.1256	-0.024	-0.037	-0.124	-0.195	-4.1996	-0.2543	-0.0571	-1.0552	-0.2161	-0.049	-0.016	-0.087	-2.894	-0.105	-0.023	-0.072	0.002	-0.005	-0.015	-0.005	-0.023	-0.1132	-0.3869	-4.6371	-0.2194	-0.088	-0.7349	-0.4414	-1.6698	-4.8556	-3.0932	-1.4513	-1.6817	-0.032	-0.05	-0.016	-0.115	-0.052	-0.061
DOM_SIM_156	-5.46	-0.003	-0.006	-0.005	-0.005	-0.002	-0.007	-0.0859	-0.026	-0.071	-0.012	-0.018	-0.08	-0.127	-4.1637	-0.075	-0.046	-0.8068	-0.2048	-0.053	-0.022	-0.4043	-3.4852	-0.1359	-0.032	-0.4046	-0.6307	-0.008	-0.03	-0.005	-0.023	-0.5549	-0.9583	-3.6159	-0.2914	-0.3998	-0.7365	-0.8956	-0.8801	-2.6988	-2.876	-0.055	-0.017	-0.009	-0.023	-0.014	-0.1425	-0.04	-0.03
DOM_SIM_175	-5.46	-0.004	-0.009	-0.018	-0.007	-0.005	-0.035	-1.0604	-0.0522	-0.1647	-0.012	-0.021	-0.049	0.008	-3.4	-0.2895	-0.038	-0.8191	-0.091	-0.056	-0.024	-0.2155	-5.0311	-0.2388	-0.032	-0.2164	-0.6041	-0.003	-0.01	-0.005	-0.007	-0.029	-0.031	-2.3411	-0.0763	-0.034	-0.2332	-0.079	-0.4339	-3.3027	-2.4215	-2.5103	-1.0976	-0.037	-0.037	-0.043	-0.056	-0.055	-0.06
DOM_SIM_182	-5.46	-0.012	-0.021	-0.023	-0.011	-0.006	-0.031	-0.9862	-0.105	-0.2324	-0.034	-0.083	-0.221	-0.498	-4.5221	-0.2881	-0.1517	-2.0657	-0.3191	-0.077	-0.039	-0.3547	-4.5556	-0.246	-0.07	-0.6083	-0.3932	-0.009	-0.036	-0.008	-0.012	-0.6	-1.2039	-5.3726	-0.5637	-0.3264	-0.7907	-0.57	-1.5456	-3.3601	-4.2014	-0.1707	-0.0786	-0.021	-0.033	-0.041	-0.1646	-0.029	-0.0331
DOM_SIM_203	-5.46	-0.002	-0.007	-0.004	-0.003	-0.001	-0.007	-0.065	-0.028	-0.041	-0.013	-0.061	-0.152	-0.197	-0.9594	-0.018	-0.012	-0.072	-0.012	-0.044	-0.013	-0.052	-1.2661	-0.087	-0.01	-0.044	0.107	-0.003	-0.005	-0.002	-0.005	-0.028	-0.033	-1.2419	-0.062	-0.052	-0.3351	-0.115	-1.8246	-3.3215	-2.9502	-1.1729	-1.3446	-0.019	-0.046	-0.03	-0.109	-0.005	0.031
DOM_SIM_217	-5.46	-0.001	-0.002	0	-0.005	-0.001	-0.003	-0.026	-0.006	-0.04	-0.003	0.009	-0.014	0.009	-3.5486	-0.055	-0.035	-0.6519	0.02	-0.038	-0.022	-0.1315	-3.9164	-0.1647	-0.028	-0.2461	-0.5478	-0.001	-0.002	-0.001	-0.001	-0.009	-0.007	-0.038	-0.006	-0.007	-0.2207	-0.084	-1.2512	-2.8169	-0.1461	-0.004	0.006	-0.003	-0.005	-0.005	-0.041	-0.024	-0.0103
DOM_SIM_218	-5.46	-0.002	-0.006	-0.004	-0.033	-0.003	-0.041	-1.8027	-0.044	-0.1033	-0.004	-0.004	-0.04	-0.026	-4.4667	-0.3739	-0.0782	-2.3634	-0.7282	-0.3801	-0.034	-0.0943	-2.4983	-0.0059	-0.019	-0.2509	-0.329	-0.001	-0.003	-0.003	-0.001	-0.004	-0.003	-0.0765	-0.017	-0.008	-0.0513	-0.009	-0.2714	-0.7259	-0.032	-0.015	-0.005	-0.001	-0.001	-0.001	-0.001	-0.012	-0.0453
DOM_SIM_220	-5.46	-0.004	-0.009	-0.01	-0.005	-0.002	-0.015	-0.2085	-0.03	-0.064	-0.012	-0.049	-0.122	-0.229	-2.5992	-0.0955	-0.092	-1.3546	-0.0286	-0.047	-0.023	-0.4375	-4.4194	-0.1497	-0.032	-0.3564	-0.4099	-0.002	-0.004	-0.003	-0.004	-0.015	-0.015	-0.5065	-0.033	-0.023	-0.5571	-0.058	-1.7533	-2.081	-0.3893	-0.045	-0.008	-0.003	-0.005	-0.012	-0.027	-0.027	-0.011
DOM_SIM_221	-5.46	-0.012	-0.019	-0.053	0.03	-0.044	-0.192	-3.4299	-0.0936	-0.1222	-0.015	-0.053	-0.106	-0.226	-3.4222	-0.3167	-0.1466	-1.724	-1.3828	-1.7435	-0.081	-0.5325	-6.1695	-0.199	-0.042	-0.437	-0.4862	-0.003	-0.011	-0.006	-0.005	-0.037	-0.035	-1.7544	-0.1457	-0.06	-0.396	-0.1251	-0.4711	-2.867	-2.4586	-0.2369	-0.0593	-0.009	-0.012	-0.021	-0.065	-0.018	-0.017
DOM_SIM_224	-5.46	-0.005	-0.008	-0.006	-0.004	-0.003	-0.009	-0.061	-0.031	-0.098	-0.06	-0.024	-0.1	-0.202	-3.3982	-0.1118	-0.047	-0.414	-0.015	-0.034	-0.021	-0.1195	-2.7216	-0.1505	-0.052	-0.3239	-0.0973	0.003	-0.061	-0.006	0.009	-0.6709	-0.4794	-4.9415	-0.5886	-1.0891	-0.4029	-1.2041	-2.4531	-4.1184	-6.7266	-0.1681	-0.025	-0.007	-0.016	-0.055	-0.3415	-0.065	-0.01
DOM_SIM_228	-5.46	-0.001	-0.007	-0.006	-0.006	-0.002	-0.011	-0.19	-0.018	-0.0631	-0.007	-0.023	-0.113	-0.238	-4.8425	-0.156	-0.118	-1.0686	0.0829	-0.007	-0.035	-0.1249	-2.3285	0.0566	-0.03	-0.3071	-0.1457	-0.002	-0.004	-0.002	-0.001	-0.012	-0.011	-0.4536	-0.029	-0.034	-0.2569	-0.129	-0.6821	-1.875	-0.069	0.022	0.007	-0.001	-0.003	-0.006	-0.05	0.014	0.007
DOM_SIM_234	-5.46	-0.001	-0.003	-0.003	-0.003	-0.001	-0.005	-0.023	-0.007	-0.03	-0.005	0.008	0.0038	0.025	-2.3561	-0.066	-0.033	-0.4775	0.0081	-0.047	-0.026	-0.1066	-1.9382	-0.1267	-0.042	-0.2989	-0.5948	-0.001	-0.003	0	-0.003	-0.015	-0.012	-0.074	-0.009	-0.008	-0.0418	-0.029	-1.3944	-3.5633	-2.1116	-0.6529	-0.1741	-0.007	-0.003	-0.034	-0.008	-0.078	-0.1195
DOM_SIM_235	-5.46	-0.062	-0.046	-0.1102	-0.054	-0.029	-0.7722	-3.9648	-2.3175	-1.5496	-0.0798	-0.026	-0.148	-0.168	-6.0169	-0.465	-0.1938	-3.1302	-0.6938	-0.3011	-0.055	-0.7163	-4.937	-0.3257	-0.0663	-0.5953	-0.5033	-0.022	-0.143	-0.4771	-0.023	-0.9672	-0.7932	-8.8139	-2.3638	-0.8183	-1.1864	-1.0141	-1.6936	-1.798	-10.2843	-0.147	-0.044	-0.012	-0.018	-0.053	-0.1228	-0.047	-0.04
DOM_SIM_236	-5.46	-0.006	-0.007	-0.003	-0.003	-0.001	-0.005	-0.04	-0.035	-0.098	-0.126	-0.047	-0.088	-0.067	-2.1025	-0.038	-0.012	-0.047	-0.002	-0.017	-0.006	-0.03	-0.6362	-0.017	-0.007	-0.037	-0.0958	0.019	-0.008	-0.003	-0.067	-0.4961	-0.1701	-5.8641	-0.7988	-0.705	0.0284	-1.0289	-1.5652	-6.6358	-4.4786	-0.2767	-0.0086	-0.019	-0.048	-0.011	-0.2765	0.022	-0.033
DOM_SIM_238	-5.46	-0.001	-0.005	-0.004	-0.007	-0.002	-0.006	-0.0737	-0.019	-0.112	-0.019	0.038	-0.031	-0.033	-4.4123	-0.1165	-0.03	-0.8419	-0.2572	-0.055	-0.016	-0.1174	-3.2379	-0.1424	-0.033	-0.2634	-0.4183	-0.006	-0.0343	-0.005	-0.031	-0.5165	-1.78	-3.3332	-1.1417	-0.6162	-1.418	-1.0518	-2.9691	-2.3014	-1.7643	-0.067	-0.017	-0.005	-0.008	-0.018	-0.0668	-0.136	-0.05
DOM_SIM_248	-5.46	-0.005	-0.008	-0.008	-0.007	-0.004	-0.015	-0.3063	-0.039	-0.0972	-0.016	-0.026	-0.088	-0.147	-4.3185	-0.111	-0.122	-1.5996	0.1261	-0.069	-0.04	-0.2305	-4.7464	-0.158	-0.05	-0.3485	-0.5209	-0.003	-0.009	-0.004	-0.008	-0.049	-0.053	-1.2444	-0.058	-0.031	-0.358	-0.085	-0.8526	-2.8548	-4.6457	-1.4375	-1.2367	-0.0555	-0.0144	-0.113	-0.073	-0.051	-0.049
DOM_SIM_254	-5.46	-0.009	-0.014	-0.022	-0.029	-0.011	-0.0733	-1.7256	-0.092	-0.1903	-0.047	-0.038	-0.127	-0.116	-6.2155	-0.5201	-0.0881	-1.7711	-0.6018	-0.2811	-0.033	-0.1686	-3.8965	-0.0843	-0.024	-0.1476	-0.2963	-0.007	-0.0522	-0.01	-0.032	-1.1069	-1.2935	-7.8404	-0.8394	-0.6122	-1.0368	-0.6378	-1.6917	-2.7561	-3.6618	-0.1734	-0.041	-0.01	-0.018	-0.046	-0.2591	-0.066	-0.042
DOM_SIM_259	-5.46	-0.026	-0.043	-0.043	-0.016	-0.019	-0.109	-2.5336	-0.8366	-1.4618	-0.096	-0.124	-0.252	-0.308	-5.6654	-0.5325	-0.128	-1.2904	-0.7424	-0.6941	-0.041	-0.1393	-3.4954	-0.033	-0.026	-0.11	0.1606	-0.01	-0.029	-0.02	-0.014	-0.044	-0.0947	-2.4973	-0.8543	-0.3259	-1.969	-0.1056	-1.0706	-3.6282	-0.5446	-1.0234	-1.2328	-0.031	-0.039	-0.015	-0.099	-0.013	-0.002
DOM_SIM_262	-5.46	-0.002	-0.009	-0.006	-0.011	-0.004	-0.013	-0.4601	-0.031	-0.0635	-0.007	-0.056	-0.192	-0.432	-5.12	-0.2398	-0.1182	-1.0435	-0.1932	-0.056	-0.037	-0.1279	-2.9194	0.032	-0.039	-0.3655	-0.3866	-0.001	-0.004	-0.002	-0.001	-0.011	-0.012	-0.38	-0.031	-0.035	-0.2541	-0.089	-0.5732	-1.9151	-0.1498	-0.002	0.005	-0.002	-0.003	-0.008	-0.029	-0.009	0.001
DOM_SIM_272	-5.46	-0.02	-0.045	-0.04	-0.023	-0.012	-0.099	-2.8291	-1.0222	-1.1133	-0.19	-0.085	-0.1846	-0.214	-4.8116	-0.3868	-0.0494	-2.5294	-0.8245	-0.0787	-0.027	-0.2421	-3.6677	-0.036	-0.012	-0.1243	-0.1483	0.01	-0.045	-0.022	-0.012	-0.064	0.0775	-5.6505	-3.0625	-0.3549	-1.8238	-0.023	-0.5346	-3.6805	-1.8743	-0.827	-0.3111	-0.014	-0.021	-0.016	-0.101	-0.032	-0.025
DOM_SIM_291	-5.46	-0.002	-0.003	-0.003	-0.002	-0.001	-0.004	-0.052	-0.025	-0.083	-0.045	0.001	-0.023	-0.011	-0.9509	-0.02	-0.004	-0.026	-0.005	-0.008	0	-0.005	-0.3746	-0.006	-0.002	-0.005	-0.009	0.002	-0.044	-0.006	-0.057	-1.0796	-0.473	-7.915	-1.013	-0.786	-0.2782	-1.0553	-1.4845	-1.8542	-5.0074	-0.054	-0.013	-0.005	-0.011	-0.03	-0.1304	-0.027	-0.011
DOM_SIM_294	-5.46	-0.004	-0.003	-0.001	0	0	-0.002	-0.024	-0.022	-0.101	-0.098	-0.022	-0.031	-0.008	-0.3139	-0.012	0	-0.005	-0.003	-0.004	-0.002	-0.003	-0.021	-0.002	-0.001	-0.001	-0.003	-0.001	-0.0634	-0.006	0.017	-1.0266	-2.0032	-5.0673	-1.7141	-0.9861	-0.8151	-0.9418	-0.3836	-0.8679	-8.1372	-0.039	-0.009	-0.004	-0.01	-0.025	-0.2029	0.001	-0.003
DOM_SIM_296	-5.46	-0.004	-0.009	-0.009	-0.009	-0.003	-0.018	-0.2358	-0.037	-0.0907	-0.016	-0.022	-0.078	-0.091	-4.2189	-0.1194	-0.106	-1.7032	0.0117	-0.088	-0.046	-1.1777	-4.354	-0.0616	0.016	-0.1441	-1.5232	-0.004	-0.009	-0.003	-0.007	-0.032	-0.037	-3.4947	-0.2129	-0.041	-0.687	-0.1738	-1.6413	-2.3888	-0.5755	-0.009	-0.005	-0.004	-0.008	-0.006	-0.047	-0.016	-0.032
DOM_SIM_297	-5.46	-0.006	-0.013	-0.007	-0.027	-0.003	-0.03	-1.2744	-0.072	-0.108	-0.026	-0.061	-0.144	-0.22	-4.4242	-0.2657	-0.0337	-1.8395	-0.6826	-0.2212	-0.029	-0.212	-4.0489	-0.032	-0.018	-0.1979	-0.1064	-0.005	-0.013	-0.004	-0.015	-0.082	-0.1219	-2.9713	-0.1236	-0.077	-0.7256	-0.1622	-2.8049	-3.4461	-2.7981	-0.257	-0.067	-0.017	-0.029	-0.03	-0.068	-0.045	-0.038
DOM_SIM_300	-5.46	-0.003	-0.006	-0.004	-0.005	-0.002	-0.007	-0.043	-0.022	-0.061	-0.029	-0.023	-0.078	-0.21	-3.0191	-0.061	-0.065	-0.894	-0.2123	-0.058	-0.03	-0.1914	-3.0654	-0.1442	-0.061	-0.4509	-0.4269	-0.003	-0.03	-0.003	-0.032	-0.4836	-0.6152	-2.838	-0.5114	-0.3841	-0.5022	-0.9602	-1.4016	-5.9261	-4.131	-1.5443	-0.4639	-0.017	-0.031	-0.041	-0.1837	-0.048	-0.05
DOM_SIM_302	-5.46	-0.006	-0.002	0	0	0	-0.003	-0.027	-0.022	-0.099	-0.182	-0.023	-0.023	-0.01	-0.2015	-0.009	0.002	-0.003	-0.001	-0.001	0.002	0.003	-0.018	-0.002	-0.001	-0.001	-0.003	0.058	-0.0497	-0.003	-0.014	-1.0286	0.1848	-5.3869	-1.1888	-3.2363	-1.2304	0.1315	-0.1187	-0.4318	-4.5464	-0.06	-0.011	-0.003	-0.004	-0.029	-0.0471	-0.037	-0.005
DOM_SIM_303	-5.46	-0.02	-0.026	-0.043	-0.008	-0.017	-0.1162	-2.2404	-2.5141	-1.0346	-0.041	-0.061	-0.158	-0.33	-4.5003	-0.2762	-0.205	-2.3192	0.1566	-0.0186	-0.054	-0.2123	-2.2803	0.0502	-0.093	-0.6732	-0.7584	-0.009	-0.028	-0.023	-0.004	-0.029	-0.053	-3.5683	-1.1474	-0.0987	-1.2434	-0.1	-0.4386	-0.7622	-0.071	-0.009	-0.003	-0.001	-0.002	-0.006	-0.019	-0.007	-0.007
DOM_SIM_304	-5.46	-0.009	-0.011	-0.009	-0.003	-0.002	-0.017	-0.1414	-0.038	-0.1654	-0.074	-0.073	-0.14	-0.203	-3.2801	-0.087	-0.088	-0.8987	0.168	-0.045	-0.054	-0.1192	-2.1007	-0.0107	-0.074	-0.5919	-1.0529	-0.002	-0.0634	-0.006	-0.189	-2.1104	-1.0993	-7.3617	-1.4742	-0.7822	-1.4358	-1.7106	-0.8902	-2.9423	-3.8401	-0.041	-0.01	-0.012	-0.032	-0.033	-0.3167	-0.014	-0.0228
DOM_SIM_308	-5.46	-0.02	-0.034	-0.017	-0.021	-0.006	-0.047	-1.7832	-0.8817	-1.2585	-0.2706	-0.153	-0.3442	-0.45	-4.3326	-0.2353	-0.1777	-1.7583	-0.0067	-0.1397	-0.056	-0.1574	-2.12	-0.0272	-0.029	-0.2294	0.0713	0.017	-0.053	-0.018	-0.013	-0.102	0.1785	-5.3549	-3.7907	-0.8566	-2.589	-0.0124	0.2862	-2.1413	-0.2462	0.037	0.006	-0.005	-0.009	-0.011	-0.085	0.032	0.028
DOM_SIM_314	-5.46	-0.009	-0.016	-0.025	-0.051	-0.012	-0.4698	-4.0851	-0.1925	-0.1321	-0.013	-0.038	-0.103	-0.17	-4.2191	-0.4045	-0.0987	-2.0294	-0.5176	-0.4601	-0.037	-0.2509	-3.7953	-0.1297	-0.028	-0.2182	-0.3537	-0.005	-0.011	-0.007	-0.009	-0.03	-0.037	-1.432	-0.068	-0.041	-0.5048	-0.2144	-0.8932	-5.1299	-1.8991	-2.352	-2.4793	-0.069	-0.083	0.006	-0.103	-0.0582	-0.058
DOM_SIM_320	-5.46	-0.042	-0.032	-0.06	-0.058	-0.073	-2.2085	-3.9213	-0.9035	-1.5655	-0.111	-0.08	-0.194	-0.307	-5.8276	-0.3908	-0.219	-3.199	-1.4912	-1.868	-0.088	-0.2881	-4.8123	-0.0285	-0.072	-0.6479	-1.2958	-0.004	-0.065	-0.051	-0.009	-0.046	-0.0624	-4.7445	-2.1042	-0.2063	-1.1677	-0.108	-0.815	-1.1777	-0.0911	-0.019	-0.003	-0.002	-0.004	-0.01	-0.023	-0.019	-0.035
DOM_SIM_321	-5.46	-0.002	-0.006	-0.005	-0.007	-0.002	-0.01	-0.3505	-0.029	-0.0712	-0.009	-0.02	-0.082	-0.11	-3.5961	-0.0988	-0.025	-0.5136	-0.0878	-0.052	-0.013	-0.061	-2.7072	-0.031	-0.013	-0.072	-0.0287	-0.003	-0.01	-0.003	-0.011	-0.07	-0.088	-0.9134	-0.036	-0.033	-0.2549	-0.114	-0.4551	-3.8751	-8.5468	-1.7929	-2.5959	-0.5004	-0.5959	-0.132	-0.117	-0.044	-0.0501
DOM_SIM_322	-5.46	-0.007	-0.013	-0.014	-0.01	-0.004	-0.02	-0.81	-0.062	-0.1603	-0.046	-0.081	-0.226	-0.347	-4.0168	-0.187	-0.085	-1.4183	-0.2432	-0.058	-0.026	-0.1298	-2.7896	-0.051	-0.022	-0.1178	-0.0857	0	-0.021	-0.005	-0.022	-0.2405	-0.1999	-5.7069	-0.6534	-0.3351	0.0258	-0.5734	-1.3445	-4.0816	-3.5638	-0.2195	-0.062	-0.011	-0.017	-0.034	-0.107	-0.026	-0.0288
DOM_SIM_327	-5.46	-0.005	-0.011	-0.01	-0.028	-0.005	-0.039	-1.4692	-0.0744	-0.1747	-0.01	-0.034	-0.124	-0.208	-5.3741	-0.2914	-0.1086	-2.6027	-0.3495	-0.2581	-0.049	-0.3424	-4.9231	-0.2049	-0.05	-0.4118	-0.6543	-0.004	-0.01	-0.004	-0.006	-0.035	-0.048	-0.9344	-0.1238	-0.033	-0.832	-0.124	-0.9371	-3.3377	-4.0025	-2.4526	-4.6617	-0.1899	-0.1711	-0.108	-0.097	-0.046	-0.049
DOM_SIM_329	-5.46	-0.051	-0.032	-0.078	-0.044	-0.04	-1.064	-3.8686	-3.9698	-0.6951	-0.078	-0.037	-0.115	-0.145	-4.5162	-0.2815	-0.08	-1.1278	-0.4385	-0.738	-0.033	-0.1622	-4.2297	-0.1141	-0.026	-0.1529	-0.2583	-0.013	-0.094	-0.2663	-0.006	-0.051	-0.075	-5.5322	-1.0668	-0.1263	-0.7098	-0.0561	-3.6483	-1.4355	-0.1841	-0.035	-0.007	-0.002	-0.003	-0.006	-0.002	-0.057	-0.033
DOM_SIM_334	-5.46	-0.006	-0.02	-0.016	-0.025	-0.006	-0.038	-1.3094	-0.6771	-0.4397	-0.028	-0.047	-0.179	-0.247	-6.2128	-0.2739	-0.078	-1.774	-0.1089	-0.066	-0.043	-0.1507	-2.6954	0.1066	-0.027	-0.5242	-0.4978	-0.003	-0.013	-0.008	-0.003	-0.029	-0.024	-3.1808	-0.6313	-0.087	-0.8498	-0.1096	-1.7647	-2.2697	-0.2104	-0.037	-0.006	-0.002	-0.002	-0.011	-0.035	-0.037	-0.0252
DOM_SIM_335	-5.46	-0.001	-0.006	0.003	-0.022	-0.004	-0.009	-0.7166	-0.05	-0.1537	-0.012	-0.002	-0.107	-0.046	-7.8803	-0.3804	-0.074	-1.6313	-0.0615	-0.067	-0.028	-0.2753	-4.5908	-0.2915	-0.048	-0.1475	-0.4795	-0.002	-0.009	-0.004	-0.004	-0.023	-0.026	-0.8195	-0.1079	-0.036	-0.3984	-0.178	-0.7835	-2.7454	-1.0671	-0.0283	0.0019	-0.008	-0.022	0.013	-0.147	-0.021	-0.034
DOM_SIM_342	-5.46	-0.03	-0.013	-0.055	-0.016	-0.015	-0.101	-2.466	-2.4514	-1.6372	-0.059	-0.091	-0.1659	-0.333	-4.5234	-0.6572	-0.1265	-2.3291	-0.4458	-0.1923	-0.042	-0.2772	-4.5766	-0.0621	-0.033	-0.2823	-0.2145	-0.007	-0.03	-0.018	-0.003	-0.028	-0.02	-2.5688	-1.5459	-0.1212	-1.2742	-0.096	-0.9885	-1.9539	-0.4523	-0.049	-0.009	-0.003	-0.005	-0.01	-0.025	-0.028	-0.018
DOM_SIM_349	-5.46	-0.009	-0.016	-0.032	-0.031	-0.024	-0.5389	-3.1371	-0.2444	-0.161	-0.053	-0.023	-0.078	-0.064	-4.7919	-0.2765	-0.1514	-2.9706	-0.8887	-0.8656	-0.057	-0.5027	-3.7248	-0.1469	-0.034	-0.5031	-0.6986	0.002	-0.038	-0.009	-0.025	-0.5914	-0.1173	-5.4785	-0.9513	-0.7324	-0.4483	-0.5659	-1.6662	-3.2495	-4.0615	-0.123	-0.03	-0.009	-0.012	-0.036	-0.0735	-0.062	-0.052
DOM_SIM_385	-5.46	-0.006	-0.013	-0.013	0	-0.002	-0.012	-0.063	-0.032	-0.057	-0.021	-0.063	-0.178	-0.505	-3.5354	-0.1053	-0.127	-0.7468	0.0437	-0.037	-0.04	-0.1694	-3.1983	-0.1812	-0.073	-0.39	-0.1555	-0.004	-0.01	-0.003	-0.017	-0.064	-0.0934	-1.2212	-0.0935	-0.046	-0.5224	-0.4099	-1.4969	-5.367	-3.1691	-0.809	-0.5743	-0.028	-0.048	-0.015	-0.149	-0.053	-0.0354
DOM_SIM_387	-5.46	-0.001	-0.002	-0.002	-0.003	-0.001	-0.003	-0.02	-0.006	-0.028	-0.004	-0.003	-0.036	-0.014	-2.0784	-0.035	-0.016	-0.1096	-0.027	-0.018	-0.012	-0.039	-1.7336	-0.122	-0.025	-0.0549	-0.1815	-0.001	-0.004	-0.001	-0.002	-0.016	-0.011	-0.082	-0.011	-0.013	-0.1232	-0.063	-0.8211	-3.7706	-1.6952	-1.2116	-1.1905	-0.025	-0.006	-0.054	-0.039	-0.067	-0.0674
DOM_SIM_389	-5.46	-0.01	-0.035	-0.028	-0.013	-0.008	-0.051	-1.7365	-0.7736	-0.375	-0.1055	-0.043	-0.1409	-0.094	-3.5147	-0.1615	-0.033	-0.1799	-0.06	-0.0458	-0.019	-0.062	-3.0382	-0.1211	-0.021	-0.0832	-0.247	-0.004	-0.053	-0.015	-0.064	-0.6889	-1.4284	-12.2607	-1.8633	-0.5611	-1.3869	-0.8713	-1.1337	-3.3359	-6.1358	-0.079	-0.041	-0.019	-0.033	-0.029	-0.1591	-0.001	-0.0301
DOM_SIM_390	-5.46	-0.002	-0.001	-0.001	-0.001	0	-0.001	-0.014	-0.012	-0.031	-0.038	-0.007	-0.007	-0.005	-0.0146	-0.003	0.001	-0.002	0	0	0.002	0.002	-0.012	-0.001	-0.001	-0.002	-0.001	0.002	-0.022	-0.002	0.01	-0.7594	-1.2715	-6.4654	-0.7297	-0.5826	-0.4971	-0.6811	-0.282	-0.6404	-3.1794	-0.014	-0.002	-0.006	-0.015	-0.017	-0.1278	-0.005	-0.001
DOM_SIM_402	-5.46	-0.036	-0.001	-0.009	-0.018	-0.003	-0.034	-1.5435	-0.2348	-1.5383	-0.1642	-0.088	-0.149	-0.198	-5.1702	-0.2333	-0.071	-1.1048	-0.1588	-0.067	-0.03	-0.2921	-3.2674	-0.0752	-0.026	-0.31	-0.4036	0.008	-0.059	-0.037	-0.005	-0.041	0.055	-3.5225	-1.9739	-0.2019	-1.0114	0.023	-0.3882	-0.6399	-0.008	-0.007	-0.001	-0.001	-0.002	-0.005	-0.02	-0.004	-0.01
DOM_SIM_403	-5.46	-0.003	-0.013	-0.009	-0.043	-0.012	-0.0984	-1.9524	-0.1274	-0.2081	-0.014	-0.002	-0.09	-0.061	-6.6364	-0.3854	-0.1927	-3.4746	-0.8923	-1.2347	-0.077	-0.5081	-4.8215	-0.2004	-0.046	-0.4099	-0.8592	-0.002	-0.007	-0.003	-0.002	-0.014	-0.013	-0.4444	-0.048	-0.02	-0.3751	-0.047	-1.254	-1.5648	-0.1608	-0.03	-0.01	-0.003	-0.001	-0.003	-0.004	-0.035	-0.041
DOM_SIM_408	-5.46	-0.003	-0.008	-0.005	-0.006	-0.002	-0.007	-0.0771	-0.029	-0.1087	-0.018	-0.02	-0.093	-0.135	-3.2328	-0.073	-0.058	-0.7832	-0.0217	-0.046	-0.021	-0.1359	-2.1992	-0.0799	-0.034	-0.316	-0.2702	-0.004	-0.013	-0.004	-0.006	-0.1115	-0.2459	-2.324	-0.2211	-0.096	-0.584	-0.4257	-1.3152	-4.5928	-5.0121	-0.069	-0.022	-0.01	-0.022	-0.01	-0.113	-0.03	-0.038
DOM_SIM_411	-5.46	-0.004	-0.006	-0.005	-0.003	-0.002	-0.006	-0.042	-0.026	-0.083	-0.014	-0.014	-0.07	-0.06	-3.4546	-0.058	-0.03	-0.2729	0.004	-0.018	-0.012	-0.081	-2.0583	-0.0622	-0.017	-0.1311	-0.2952	-0.011	-0.031	-0.005	0.003	-0.3119	-1.5393	-2.9653	-0.4322	-0.1909	-0.4446	-0.7576	-1.722	-3.8439	-4.2904	-0.0796	-0.022	-0.008	-0.021	-0.016	-0.1201	-0.058	-0.0456
DOM_SIM_412	-5.46	-0.025	-0.033	-0.048	-0.029	-0.017	-0.1572	-2.8946	-1.4561	-1.1242	-0.053	-0.073	-0.138	-0.173	-4.4917	-0.3833	-0.089	-1.659	-0.3486	-0.086	-0.037	-0.7148	-4.6011	-0.1039	-0.023	-0.5557	-0.8943	-0.009	-0.034	-0.032	-0.005	-0.025	-0.046	-2.4888	-1.0737	-0.1219	-0.8396	-0.065	-0.5325	-1.8301	-0.256	-0.043	-0.007	-0.003	-0.005	-0.011	-0.027	-0.019	-0.035
DOM_SIM_418	-5.46	-0.009	-0.013	-0.008	-0.006	-0.003	-0.014	-0.1475	-0.048	-0.1062	-0.057	-0.063	-0.152	-0.224	-4.5093	-0.088	-0.06	-1.0826	-0.0978	-0.052	-0.026	-0.4046	-3.3902	-0.1261	-0.034	-0.605	-0.2637	-0.002	-0.0231	-0.006	-0.049	-0.681	-1.7035	-4.7976	-0.6268	-0.3958	-1.1541	-1.2787	-0.7007	-5.7226	-4.8247	-0.0397	-0.021	-0.024	-0.057	-0.008	-0.3016	0	-0.02
DOM_SIM_429	-5.46	-0.005	-0.01	-0.009	-0.006	-0.002	-0.012	-0.2117	-0.039	-0.1235	-0.051	-0.044	-0.107	-0.109	-4.4713	-0.1154	-0.092	-1.6609	0.0294	-0.051	-0.032	-0.5267	-3.8157	-0.1719	-0.0154	-0.5039	-1.0251	0	-0.023	-0.005	-0.021	-0.2552	-0.4183	-6.2423	-1.0793	-0.2606	-0.6172	-0.4466	-0.8441	-2.0401	-3.0243	-0.092	-0.027	-0.012	-0.023	-0.026	-0.0952	-0.021	-0.02
DOM_SIM_430	-5.46	-0.007	-0.016	-0.012	-0.019	-0.005	-0.02	-0.9424	-0.067	-0.2438	-0.06	-0.043	-0.139	-0.229	-4.703	-0.36	-0.2337	-2.7824	0.0282	-0.074	-0.042	-0.5008	-4.3973	-0.1649	-0.04	-0.4376	-0.964	-0.011	-0.0636	-0.009	-0.042	-1.2616	-1.3107	-3.9403	-1.94	-1.0423	-1.8434	-1.0931	-1.5641	-2.7599	-3.0839	-0.106	-0.02	-0.013	-0.03	-0.031	-0.2724	-0.062	-0.029
DOM_SIM_437	-5.46	-0.017	-0.038	-0.048	-0.047	-0.038	-1.3745	-3.7712	-1.342	-1.4107	-0.068	-0.019	-0.1536	-0.099	-5.4438	-0.3932	-0.093	-1.8622	-1.329	-1.1655	-0.063	-0.2273	-3.9633	-0.09	-0.035	-0.2276	-0.6155	-0.011	-0.037	-0.024	-0.009	-0.082	-0.0527	-4.0187	-1.1991	-0.3795	-1.3414	-0.2385	-1.9611	-4.5906	-1.8263	-1.2623	-0.448	-0.021	-0.029	0.005	-0.074	-0.092	-0.084
DOM_SIM_442	-5.46	-0.003	-0.007	-0.004	-0.003	-0.001	-0.005	-0.038	-0.026	-0.054	-0.022	-0.026	-0.073	-0.099	-2.2957	-0.041	-0.03	-0.2878	-0.004	-0.021	-0.013	-0.0914	-2.0407	-0.1016	-0.022	-0.1855	-0.5033	-0.009	-0.029	-0.003	-0.035	-0.5857	-0.9159	-4.2955	-0.3268	-0.412	-0.7266	-0.9764	-2.0704	-4.3313	-6.3149	-0.037	-0.013	-0.015	-0.039	-0.013	-0.2064	-0.035	-0.0313
DOM_SIM_452	-5.46	-0.011	-0.019	-0.032	-0.007	-0.01	-0.065	-1.7644	-0.2126	-0.3566	-0.025	-0.046	-0.121	-0.191	-4.5156	-0.4223	-0.2095	-2.0822	0.1112	-0.0622	-0.043	-0.2708	-4.3348	-0.0872	-0.04	-0.2764	-0.2794	-0.005	-0.012	-0.008	-0.006	-0.026	-0.032	-2.2137	-0.297	-0.045	-0.5847	-0.069	-0.6849	-3.1208	-0.8823	-1.4593	-0.8794	-0.025	-0.026	-0.02	-0.037	-0.0765	-0.064
DOM_SIM_457	-5.46	-0.003	-0.008	-0.007	-0.007	-0.004	-0.013	-0.2159	-0.031	-0.068	-0.024	-0.028	-0.071	-0.068	-3.43	-0.1047	-0.088	-1.94	-0.0121	-0.072	-0.027	-1.0385	-3.9624	-0.1255	0.008	-0.3581	-1.4449	-0.003	-0.014	-0.004	-0.028	-0.1475	-0.5063	-5.3127	-0.1558	-0.088	-0.3737	-0.3502	-1.0076	-3.2734	-4.2398	-0.0131	-0.01	-0.014	-0.038	0.007	-0.154	0.009	-0.032
DOM_SIM_477	-5.46	-0.009	-0.055	-0.027	-0.018	-0.006	-0.027	-1.207	-0.6276	-1.5609	-0.1638	-0.029	-0.132	-0.015	-4.2759	-0.2568	-0.038	-0.7078	-0.2003	-0.071	-0.016	-0.059	-2.9141	-0.079	-0.013	-0.042	-0.2405	0.002	-0.05	-0.017	-0.006	-0.1206	-0.2881	-6.7658	-2.6559	-0.7126	-2.5701	-0.3556	-1.092	-3.8681	-1.3572	-0.2617	-0.052	-0.008	-0.009	-0.02	-0.044	-0.061	-0.0697
DOM_SIM_480	-5.46	-0.002	-0.003	-0.005	-0.007	-0.002	-0.009	-0.1834	-0.014	-0.0564	-0.003	-0.001	-0.037	-0.062	-2.3468	-0.0787	-0.063	-0.9023	-0.098	-0.057	-0.024	-0.2694	-3.6684	-0.2113	-0.045	-0.2024	-0.4639	-0.002	-0.006	-0.003	-0.002	-0.019	-0.017	-0.2103	-0.012	-0.013	-0.1995	-0.073	-0.5782	-2.4912	-0.8379	-0.5416	-0.0847	-0.01	-0.019	0.003	-0.074	-0.045	-0.05
DOM_SIM_485	-5.46	-0.005	-0.01	-0.021	-0.002	-0.006	-0.04	-0.8807	-0.034	-0.0714	-0.008	-0.037	-0.08	-0.151	-4.0309	-0.2225	-0.108	-1.6448	-0.4969	-0.1682	-0.033	-0.1923	-3.2422	-0.0697	-0.024	-0.1436	-0.2726	-0.001	-0.005	-0.002	-0.002	-0.008	-0.008	-0.2608	-0.027	-0.024	-0.1399	-0.048	-0.3083	-1.9031	-0.1225	-0.023	-0.003	-0.001	-0.003	-0.006	-0.024	-0.009	-0.0293
DOM_SIM_492	-5.46	-0.002	-0.002	-0.001	-0.01	-0.002	-0.005	-0.1279	-0.01	-0.047	-0.005	0.01	-0.033	-0.029	-4.6744	-0.1253	-0.062	-1.9262	-0.3326	-0.096	-0.033	-0.1392	-4.8548	-0.2706	-0.072	-0.5933	-1.1045	-0.001	-0.003	-0.001	-0.002	-0.011	-0.009	-0.079	-0.009	-0.009	-0.051	-0.049	-0.6929	-3.054	-0.6242	-0.2011	-0.0458	-0.006	-0.008	-0.007	-0.03	-0.03	-0.0804
DOM_SIM_499	-5.46	-0.009	-0.055	-0.029	-0.013	-0.006	-0.029	-0.9402	-2.0345	-1.4209	-0.104	-0.115	-0.2748	-0.261	-5.0753	-0.2574	-0.092	-1.0617	-0.1615	-0.059	-0.024	-0.2563	-3.1078	-0.0674	-0.024	-0.2703	-0.383	-0.005	-0.021	-0.007	-0.005	-0.035	-0.0553	-2.7417	-1.6806	-0.2102	-1.8628	-0.0366	-0.6939	-0.9737	-0.1235	-0.013	-0.002	-0.001	-0.004	-0.009	-0.029	-0.005	-0.008
DOM_SIM_509	-5.46	-0.001	-0.005	-0.004	-0.004	-0.001	-0.007	-0.0415	-0.012	-0.029	-0.007	-0.018	-0.051	-0.081	-3.0848	-0.083	-0.049	-0.9872	-0.0414	-0.042	-0.026	-0.2401	-3.6824	-0.1044	-0.035	-0.3643	-0.533	-0.001	-0.003	0	-0.003	-0.011	-0.01	-0.079	-0.011	-0.014	-0.049	-0.055	-0.392	-3.2615	-1.1739	-0.3813	-0.0845	-0.007	-0.008	-0.015	-0.04	-0.027	-0.037
DOM_SIM_523	-5.46	-0.008	-0.013	-0.01	-0.004	-0.002	-0.013	-0.1329	-0.1116	-0.3482	-0.037	-0.048	-0.135	-0.179	-3.7549	-0.104	-0.058	-0.3753	0.034	-0.031	-0.033	-0.0845	-2.6422	-0.0177	-0.034	-0.2926	-0.2911	-0.017	-0.055	-0.009	-0.042	-0.8173	-1.0587	-2.8671	-0.8661	-0.6168	-1.5176	-1.1047	-1.4845	-4.5506	-3.3748	-0.0321	0.003	-0.011	-0.028	-0.019	-0.2208	-0.037	-0.018
DOM_SIM_529	-5.46	-0.01	-0.014	-0.014	-0.006	-0.005	-0.024	-0.4169	-0.1572	-0.4937	-0.043	-0.056	-0.154	-0.226	-5.6879	-0.153	-0.091	-1.108	-0.1498	-0.05	-0.029	-0.3134	-3.3947	-0.0624	-0.031	-0.3353	-0.5586	-0.003	-0.015	-0.007	-0.011	-0.048	-0.054	-3.1639	-0.5729	-0.098	-1.3212	-0.2082	-1.5233	-4.5905	-1.5106	-0.2252	-0.04	-0.008	-0.014	-0.019	-0.074	-0.035	-0.0527
DOM_SIM_530	-5.46	-0.013	-0.007	-0.009	-0.01	-0.004	-0.021	-0.4279	0.0079	-0.6786	-0.134	-0.016	-0.104	-0.115	-3.9686	-0.1848	-0.091	-1.0968	-0.1145	-0.065	-0.026	-0.4266	-3.1686	-0.2039	-0.043	-0.5312	-0.6237	0	-0.073	-0.019	-0.056	-0.9492	-1.3714	-6.2914	-2.7483	-0.686	-2.0563	-1.1033	-2.8051	-1.7146	-3.6979	-0.147	-0.033	-0.008	-0.016	-0.028	-0.125	-0.115	-0.055
DOM_SIM_546	-5.46	-0.012	-0.034	-0.034	-0.02	-0.01	-0.0749	-1.9847	-1.8356	-0.9859	-0.089	-0.025	-0.122	-0.15	-4.4747	-0.1895	-0.067	-0.9835	-0.1584	-0.046	-0.018	-0.0967	-3.3342	-0.0435	-0.022	-0.2607	-0.2808	-0.005	-0.034	-0.028	-0.004	-0.031	-0.0107	-3.1389	-0.7469	-0.3424	-0.8901	-0.029	-0.6728	-0.6762	-0.071	-0.016	-0.005	-0.002	-0.002	-0.005	-0.013	-0.012	-0.018
DOM_SIM_547	-5.46	-0.013	-0.039	-0.024	-0.018	-0.006	-0.038	-1.6749	-0.6929	-1.0185	-0.1187	-0.062	-0.202	-0.28	-6.3858	-0.2669	-0.062	-0.6334	-0.089	-0.069	-0.027	-0.1316	-3.5657	-0.1407	-0.038	-0.2554	-0.2009	-0.009	-0.0641	-0.018	-0.007	-0.1907	-0.7605	-4.8811	-3.2103	-0.9698	-2.7357	-0.6837	-0.9329	-3.7874	-0.7742	-0.008	-0.004	-0.004	-0.009	-0.011	-0.077	-0.017	-0.017
DOM_SIM_557	-5.46	-0.2174	-0.045	-0.107	-0.043	-0.078	-3.5171	-1.9978	-3.0128	-0.2961	-0.046	-0.013	-0.071	-0.129	-2.5147	-0.092	-0.077	-0.6226	-0.069	-1.0751	-0.053	-0.1408	-4.4452	0.0405	-0.016	-0.1334	-0.3873	-0.017	-0.1667	-1.764	-0.01	-0.05	-0.112	-4.9247	-1.1165	-0.1279	-0.4311	-0.0946	-1.267	-2.6913	-2.6114	-0.2181	-0.2221	-0.026	-0.036	-0.017	-0.045	-0.055	-0.0893
[truncated: 9 more columns]

## Sheet: Set A2
Identifier	Energy exp	Des1	Des2	Des3	Des4	Des5	Des6	Des7	Des8	Des9	Des10	Des11	Des12	Des13	Des14	Des15	Des16	Des17	Des18	Des19	Des20	Des21	Des22	Des23	Des24	Des25	Des26	Des27	Des28	Des29	Des30	Des31	Des32	Des33	Des34	Des35	Des36	Des37	Des38	Des39	Des40	Des41	Des42	Des43	Des44	Des45	Des46	Des47	Des48
CHEMBL128251	-7.7	-0.014	-0.023	-0.027	-0.019	-0.01	-0.046	-1.4894	-0.5272	-0.9544	-0.043	-0.054	-0.154	-0.159	-4.2156	-0.5645	-0.1291	-1.7671	-0.1904	-0.078	-0.035	-0.1787	-3.9607	-0.124	-0.032	-0.1568	-0.2309	-0.01	-0.027	-0.012	-0.012	-0.085	-0.2343	-3.655	-0.8252	-0.1995	-1.3814	-0.4007	-0.5742	-3.5103	-2.8545	-1.1629	-1.1573	-0.027	-0.014	-0.08	-0.1	-0.0755	-0.039
CHEMBL1977761	-7.8	-0.011	-0.02	-0.01	-0.033	-0.004	-0.025	-1.7057	-0.7578	-0.6257	-0.024	-0.025	-0.109	0.057	-6.5918	-0.3637	-0.0059	-1.5897	-0.8139	-0.1977	-0.054	-1.4645	-4.2994	-0.2055	0.02	-0.2481	-1.5852	-0.008	-0.007	-0.003	-0.003	-0.014	-0.054	-1.7111	-0.3469	-0.0576	-1.3031	-0.0678	-1.1498	-0.7835	-0.19	-0.028	-0.006	0	-0.001	-0.009	0.001	-0.026	-0.028
CHEMBL286080	-7.58	-0.005	-0.011	-0.01	-0.004	-0.003	-0.013	-0.1687	-0.038	-0.081	-0.03	-0.047	-0.113	-0.232	-3.651	-0.0852	-0.077	-0.9421	-0.0879	-0.056	-0.03	-0.2513	-3.6562	-0.0207	-0.02	-0.2324	-0.2194	-0.002	-0.012	-0.003	-0.017	-0.124	-0.1413	-5.0168	-0.4124	-0.1283	-1.2091	-0.4761	-1.2841	-3.2705	-1.1086	-0.064	-0.015	-0.007	-0.016	-0.017	-0.073	-0.034	-0.018
CHEMBL3797437	-8.55	-0.003	-0.008	-0.005	-0.004	-0.002	-0.009	-0.051	-0.034	-0.054	-0.029	-0.05	-0.112	-0.181	-2.6836	-0.05	-0.022	-0.4426	-0.02	-0.041	-0.024	-0.3479	-2.8048	-0.1173	-0.011	-0.3527	-0.5862	-0.003	-0.01	-0.003	-0.026	-0.106	-0.1968	-4.2897	-0.2027	-0.073	-0.7282	-0.329	-2.9144	-3.8321	-3.2477	-1.2982	-1.286	-0.036	-0.054	-0.022	-0.155	-0.002	-0.007
CHEMBL1356238	-9.96	-0.001	-0.005	-0.007	-0.007	-0.002	-0.011	-0.3737	-0.022	-0.0545	-0.005	-0.022	-0.065	-0.111	-3.7576	-0.149	-0.048	-1.1186	-0.3294	-0.059	-0.025	-0.2803	-3.7178	-0.1296	-0.027	-0.2621	-0.4767	-0.001	-0.003	-0.002	-0.001	-0.006	-0.004	-0.1238	-0.02	-0.018	-0.0925	-0.025	-0.1242	-0.5508	-0.017	-0.011	-0.002	0	-0.001	-0.002	-0.008	-0.008	-0.018
CHEMBL1255778	-9.35	-0.003	-0.007	-0.006	-0.005	-0.002	-0.008	-0.1271	-0.027	-0.0896	0.034	-0.005	-0.109	-0.224	-3.6213	-0.064	-0.058	-0.5618	-0.0403	-0.04	-0.025	-0.0626	-2.1128	0.0274	-0.013	-0.1846	0.0628	-0.024	-0.1035	-0.006	-0.038	-1.4385	-1.7411	-7.2223	-1.1558	-1.6089	-2.626	-0.754	-4.2147	-2.3835	-2.6669	-0.061	-0.008	-0.004	-0.007	-0.031	-0.0905	-0.136	-0.002
CHEMBL55400	-8.79	-0.003	-0.004	-0.002	-0.002	-0.001	-0.004	-0.024	-0.022	-0.049	-0.01	-0.015	-0.042	-0.021	-1.0122	-0.021	-0.005	-0.022	-0.004	-0.01	-0.004	-0.016	-0.3423	-0.029	-0.008	-0.014	-0.015	-0.012	-0.023	-0.004	-0.007	-0.3203	-1.7504	-3.5081	-0.2777	-0.0926	-0.6656	-0.8599	-1.2451	-5.7018	-5.7996	-0.2778	-0.1112	-0.016	-0.039	-0.01	-0.1914	-0.024	-0.023
CHEMBL3665060	-8.02	-0.038	-0.038	-0.063	-0.021	-0.028	-0.3666	-3.0811	-4.1544	-0.9599	-0.056	-0.062	-0.158	-0.251	-4.9601	-0.241	-0.067	-1.0148	-0.1785	-0.076	-0.028	-0.1929	-3.5218	-0.0655	-0.024	-0.2202	-0.1534	-0.033	-0.1826	-0.469	-0.006	-0.034	-0.1361	-4.9192	-1.422	-0.1824	-1.4862	-0.104	-1.1604	-1.6916	-0.173	-0.03	-0.008	-0.003	-0.004	-0.009	-0.019	-0.033	-0.0064
CHEMBL1096979	-9.35	-0.003	-0.007	-0.006	-0.005	-0.002	-0.008	-0.1271	-0.027	-0.0896	0.034	-0.005	-0.109	-0.224	-3.6213	-0.064	-0.058	-0.5618	-0.0403	-0.04	-0.025	-0.0626	-2.1128	0.0274	-0.013	-0.1846	0.0628	-0.024	-0.1035	-0.006	-0.038	-1.4385	-1.7411	-7.2223	-1.1558	-1.6089	-2.626	-0.754	-4.2147	-2.3835	-2.6669	-0.061	-0.008	-0.004	-0.007	-0.031	-0.0905	-0.136	-0.002
CHEMBL192627	-10.5	-0.001	-0.003	-0.004	-0.01	-0.003	-0.009	-0.297	-0.018	-0.0805	-0.006	0.012	-0.033	0.004	-4.8795	-0.1779	-0.064	-1.0897	-0.1942	-0.07	-0.026	-0.2443	-2.6915	-0.1139	-0.031	-0.3185	-0.4868	-0.002	-0.004	-0.002	-0.002	-0.012	-0.01	-0.2449	-0.023	-0.011	-0.2776	-0.055	-0.7816	-1.8701	-0.2762	-0.052	-0.016	-0.003	-0.003	-0.005	-0.01	-0.032	-0.053
CHEMBL1271764	-8.06	-0.009	-0.014	-0.021	0	-0.004	-0.02	-0.4721	-0.043	-0.1139	-0.015	-0.051	-0.1124	-0.241	-3.2608	-0.1719	-0.143	-1.3446	-0.1181	-0.0442	-0.035	-0.1016	-2.6928	-0.079	-0.028	-0.1076	-0.1788	-0.004	-0.008	-0.003	-0.007	-0.037	-0.035	-0.6256	-0.0478	-0.035	-0.5433	-0.1577	-1.2036	-4.4033	-2.5764	-1.5567	-1.9151	-0.051	-0.043	-0.024	-0.083	-0.064	-0.034
CHEMBL480	-8.74	-0.003	-0.02	-0.02	-0.073	-0.022	-1.0511	-3.2233	-0.4433	-0.42	-0.006	0.003	-0.095	-0.05	-4.8455	-0.3277	-0.042	-1.9749	-1.5275	-2.9641	-0.085	-0.1233	-3.5058	-0.057	-0.014	-0.056	-0.1862	-0.006	-0.015	-0.007	-0.001	-0.018	-0.064	-3.1238	-0.1137	-0.026	-1.2344	-0.174	-0.8409	-3.1383	-0.5216	-0.051	-0.013	-0.004	-0.006	-0.008	-0.044	-0.019	-0.034
CHEMBL1271993	-7.29	-0.005	-0.008	-0.005	-0.006	-0.002	-0.008	-0.072	-0.034	-0.114	-0.05	-0.017	-0.09	-0.089	-4.1368	-0.1183	-0.08	-1.2354	-0.0682	-0.06	-0.039	-0.1416	-3.7499	-0.1964	-0.062	-0.3992	-0.7188	-0.006	-0.065	-0.007	-0.056	-1.0416	-0.8643	-3.4927	-0.712	-0.9467	-1.0415	-1.2091	-1.9612	-4.4878	-4.1273	-0.083	-0.02	-0.014	-0.033	-0.017	-0.2238	-0.064	-0.058
CHEMBL297453	-7.91	-0.03	-0.031	-0.03	-0.015	-0.02	-0.1633	-2.7607	-6.8912	-1.3437	-0.204	-0.057	-0.077	-0.038	-1.7864	-0.154	-0.008	-0.104	-0.068	-0.046	-0.01	-0.036	-2.0184	-0.042	-0.007	-0.019	-0.027	0.01	-0.063	-0.044	-0.08	-0.636	-0.9137	-9.3595	-2.3009	-0.7426	-0.516	-0.834	-1.2924	-3.2187	-4.2535	-0.1888	-0.0921	-0.012	-0.035	-0.028	-0.137	0.006	-0.014
CHEMBL1725120	-10.5	-0.003	-0.011	-0.012	-0.009	-0.003	-0.017	-0.7978	-0.047	-0.122	-0.009	-0.032	-0.088	-0.159	-3.7467	-0.2059	-0.085	-1.2791	-0.1921	-0.067	-0.03	-0.3812	-4.7777	-0.2159	-0.045	-0.3697	-0.4814	-0.002	-0.005	-0.003	-0.003	-0.014	-0.014	-0.3088	-0.027	-0.021	-0.1702	-0.059	-0.342	-3.3389	-1.4125	-0.9202	-0.317	-0.015	-0.013	-0.018	-0.048	-0.047	-0.06
CHEMBL28	-7.53	-0.025	-0.018	-0.033	-0.011	-0.011	-0.074	-1.1302	-2.819	-1.3165	-0.129	-0.074	-0.165	-0.269	-5.7034	-0.2849	-0.104	-1.4675	-0.08	-0.072	-0.054	-0.1197	-3.3958	0.031	-0.088	-0.6021	-0.7004	0.005	-0.037	-0.018	-0.013	-0.089	0.0238	-4.0209	-2.4935	-0.4799	-1.7287	-0.2294	-0.9125	-1.4381	-0.1117	-0.007	-0.004	-0.001	-0.004	-0.009	-0.038	-0.005	-0.015
CHEMBL3348861	-9.2	-0.008	-0.014	-0.021	-0.009	-0.007	-0.041	-0.8151	-0.079	-0.2106	-0.112	-0.045	-0.118	-0.2	-4.9051	-0.2575	-0.097	-2.2314	-0.2482	-0.047	-0.026	-0.1315	-2.7034	0.011	-0.015	-0.1078	-0.1039	0.011	-0.025	-0.005	-0.085	-0.7256	-0.9953	-6.505	-0.936	-0.6477	0.1305	-0.992	-1.4356	-2.9347	-3.7655	0.014	0	-0.008	-0.025	-0.025	-0.164	0.033	-0.014
CHEMBL1161936	-9.03	-0.003	-0.005	-0.005	-0.006	-0.002	-0.008	-0.1098	-0.022	-0.066	-0.056	-0.014	-0.055	-0.101	-2.5102	-0.0797	-0.082	-1.2004	-0.018	-0.052	-0.032	-0.1621	-3.3553	-0.073	-0.037	-0.2245	-0.3953	0.009	-0.042	-0.003	-0.066	-1.1197	-0.5883	-2.6691	-0.6386	-0.8321	-0.3026	-0.8645	-1	-2.4486	-6.6609	-0.21	-0.057	-0.012	-0.019	-0.04	-0.1178	-0.058	-0.044
CHEMBL929	-7.37	-0.029	0.004	-0.041	-0.036	-0.006	-0.0835	-2.5175	-1.6595	-1.0758	-0.052	-0.08	-0.104	-0.182	-3.9183	-0.4087	-0.051	-1.2955	-0.3182	-0.083	-0.026	-0.089	-3.5155	-0.028	-0.019	-0.1383	0.0203	-0.007	-0.024	-0.022	-0.012	-0.058	-0.043	-4.2183	-2.1323	-0.1859	-0.5711	-0.085	-1.0133	-3.1422	-2.7104	-1.1737	-1.2181	-0.051	-0.068	-0.021	-0.12	-0.065	-0.049
CHEMBL329522	-7.31	-0.008	-0.011	-0.02	-0.005	-0.004	-0.038	-0.9754	-0.1106	-0.3635	-0.019	-0.051	-0.124	-0.201	-3.7501	-0.1948	-0.062	-0.6722	0.0527	-0.01	-0.011	-0.078	-1.9225	-0.016	-0.01	-0.059	0.0477	-0.004	-0.011	-0.006	-0.004	-0.028	-0.04	-1.4351	-0.2132	-0.053	-1.0589	-0.1078	-1.0648	-3.1116	-1.1001	-0.3248	-0.0693	-0.004	-0.016	-0.008	-0.057	-0.032	-0.023
CHEMBL465704	-8.3	-0.003	-0.004	-0.002	-0.002	-0.001	-0.004	-0.024	-0.022	-0.049	-0.01	-0.015	-0.042	-0.021	-1.0122	-0.021	-0.005	-0.022	-0.004	-0.01	-0.004	-0.016	-0.3423	-0.029	-0.008	-0.014	-0.015	-0.012	-0.023	-0.004	-0.007	-0.3203	-1.7504	-3.5081	-0.2777	-0.0926	-0.6656	-0.8599	-1.2451	-5.7018	-5.7996	-0.2778	-0.1112	-0.016	-0.039	-0.01	-0.1914	-0.024	-0.023
CHEMBL1616	-8.57	-0.012	-0.016	-0.019	-0.01	-0.005	-0.032	-1.085	-0.0788	-0.2601	-0.074	-0.081	-0.144	-0.204	-4.6067	-0.2326	-0.078	-1.5342	-0.2166	-0.062	-0.032	-0.234	-4.0184	-0.0185	-0.027	-0.2299	-0.3849	0	-0.018	-0.005	-0.021	-0.1256	-0.156	-6.1966	-1.3871	-0.3126	-0.8731	-0.2916	-0.5023	-2.7212	-1.185	-0.054	-0.004	-0.004	-0.012	-0.022	-0.069	-0.003	-0.015
CHEMBL477197	-9.08	-0.009	-0.015	-0.019	-0.006	-0.003	-0.035	-0.918	-0.1135	-0.3426	-0.022	-0.092	-0.265	-0.48	-3.7317	-0.1381	-0.089	-0.6392	0.018	-0.01	-0.019	-0.1089	-2.8134	-0.083	-0.027	-0.1235	-0.2187	-0.005	-0.013	-0.006	-0.007	-0.037	-0.045	-1.8084	-0.3674	-0.074	-0.8629	-0.2079	-1.274	-4.9137	-3.501	-0.3149	-0.0851	-0.008	-0.022	-0.006	-0.093	-0.037	-0.026
CHEMBL1449651	-9.11	-0.002	-0.004	-0.003	-0.003	-0.001	-0.004	-0.037	-0.012	-0.032	-0.008	-0.02	-0.06	-0.048	-3.2011	-0.076	-0.034	-0.9514	-0.1259	-0.039	-0.025	-0.2856	-3.6815	-0.2393	-0.047	-0.4121	-0.7382	-0.001	-0.002	-0.001	-0.002	-0.01	-0.005	-0.1237	-0.019	-0.021	-0.1166	-0.063	-0.0362	-2.2892	-0.1391	-0.021	-0.003	-0.003	-0.004	-0.005	-0.036	-0.003	-0.03
CHEMBL505308	-7.61	-0.005	-0.01	-0.01	-0.005	-0.002	-0.013	-0.1849	-0.039	-0.083	-0.03	-0.047	-0.114	-0.231	-3.6701	-0.0862	-0.078	-0.9483	-0.0995	-0.057	-0.03	-0.2442	-3.5779	-0.0158	-0.019	-0.2184	-0.2168	-0.002	-0.013	-0.003	-0.019	-0.127	-0.1469	-5.0592	-0.4152	-0.132	-1.245	-0.4868	-1.2941	-3.2753	-1.0948	-0.061	-0.015	-0.007	-0.016	-0.017	-0.073	-0.034	-0.019
CHEMBL4303376	-7.81	-0.001	-0.002	-0.002	-0.002	-0.001	-0.004	-0.022	-0.007	-0.026	-0.005	-0.002	-0.021	0.062	-2.1077	-0.038	-0.013	-0.3584	-0.035	-0.037	-0.016	-0.2172	-3.2134	-0.225	-0.028	-0.2189	-1.0078	-0.001	-0.005	-0.002	-0.005	-0.024	-0.015	-0.1	-0.016	-0.018	-0.0938	-0.073	-0.0957	-3.7582	-2.2674	-2.2818	-4.073	-0.081	-0.061	-0.047	-0.052	-0.046	-0.082
CHEMBL1256915	-7.78	-0.004	-0.009	-0.006	-0.003	-0.001	-0.008	-0.05	-0.026	-0.042	-0.019	-0.063	-0.144	-0.317	-3.1691	-0.059	-0.108	-0.9679	0.0908	-0.044	-0.042	-0.1481	-3.4578	0.022	-0.04	-0.3881	-0.3502	-0.002	-0.003	-0.002	-0.016	-0.022	-0.013	-0.5865	-0.044	-0.03	-0.3664	-0.2303	-0.5942	-5.9437	-2.172	-0.3158	-0.047	-0.019	-0.038	-0.001	-0.159	0.029	-0.016
CHEMBL324842	-7.38	-0.029	0.009	-0.058	-0.018	-0.053	-1.1989	-4.3835	-1.9086	-0.1478	-0.008	-0.044	-0.087	-0.205	-3.2759	-0.2656	-0.094	-1.1303	-0.9587	-5.6162	-0.08	-0.2224	-4.2988	0.0623	-0.052	-0.4874	-0.4548	-0.008	-0.035	-0.045	-0.002	-0.014	-0.038	-5.4375	-0.9214	-0.064	-0.2224	-0.053	-0.1299	-0.469	-0.021	-0.005	-0.001	-0.002	-0.002	-0.004	-0.016	-0.005	0.003
CHEMBL1188627	-8.2	-0.007	-0.016	-0.013	-0.014	-0.004	-0.023	-0.9905	-0.1515	-0.4817	-0.047	-0.039	-0.122	-0.088	-4.3797	-0.3512	-0.068	-0.8099	-0.1296	-0.044	-0.018	-0.062	-1.8882	-0.039	-0.013	-0.05	-0.1522	-0.002	-0.023	-0.005	-0.011	-0.3396	-0.3265	-4.7778	-0.572	-0.2615	-0.7776	-0.6069	-1.4944	-4.4536	-2.8067	-0.08	-0.018	-0.007	-0.011	-0.027	-0.1192	-0.028	-0.04
CHEMBL518800	-8.29	-0.006	-0.014	-0.013	-0.018	-0.006	-0.026	-1.498	-0.087	-0.1667	-0.034	-0.047	-0.115	-0.152	-3.9356	-0.2751	-0.0817	-1.4784	-0.5736	-0.1289	-0.028	-0.1368	-3.4654	-0.123	-0.026	-0.077	-0.1129	-0.002	-0.021	-0.005	-0.028	-0.2991	-0.6158	-5.6035	-0.2546	-0.1541	-0.4857	-0.3675	-0.99	-4.4196	-7.2717	-1.3227	-2.4107	-0.1376	-0.1239	-0.064	-0.175	-0.047	-0.054
CHEMBL188434	-7.75	-0.007	-0.014	-0.008	-0.011	-0.003	-0.014	-0.5585	-0.2899	-0.6372	-0.051	-0.016	-0.109	-0.089	-4.2363	-0.1277	-0.049	-0.68	-0.0359	-0.059	-0.023	-0.113	-3.6318	-0.067	-0.028	-0.1479	-0.1727	-0.004	-0.026	-0.008	-0.007	-0.065	-0.0744	-2.3444	-1.546	-0.2197	-1.1036	-0.2286	-1.6653	-2.7249	-3.2865	-2.1289	-1.0677	-0.041	-0.036	-0.042	-0.036	-0.114	-0.071
CHEMBL4303618	-7.24	-0.022	-0.02	-0.039	-0.03	-0.013	-0.9937	-3.7473	-2.6773	-0.7337	-0.072	-0.035	-0.105	-0.077	-4.2564	-0.17	-0.044	-0.6711	-0.065	-0.067	-0.024	-0.234	-3.2277	-0.1709	-0.034	-0.4329	-0.5848	-0.006	-0.048	-0.1054	-0.005	-0.044	-0.0026	-3.7689	-2.2864	-0.2175	-0.6805	-0.047	-1.3126	-1.6407	-0.1357	-0.026	-0.006	-0.001	-0.002	-0.006	-0.017	-0.023	-0.035
CHEMBL4303361	-8.62	-0.004	-0.006	-0.004	-0.003	-0.001	-0.004	-0.03	-0.03	-0.079	-0.051	-0.019	-0.071	-0.092	-0.9111	-0.014	-0.011	-0.032	-0.004	-0.017	-0.009	-0.023	-0.8091	-0.09	-0.013	-0.034	0.067	-0.007	-0.062	-0.007	-0.059	-0.817	-1.0031	-5.0178	-0.7283	-1.0522	-0.5243	-0.9626	-1.7007	-5.1667	-4.2915	-1.7707	-1.3956	-0.033	-0.062	-0.034	-0.192	-0.0651	-0.005
CHEMBL4303595	-10.09	-0.002	-0.005	-0.005	-0.008	-0.003	-0.01	-0.3085	-0.026	-0.117	-0.01	-0.006	-0.084	-0.127	-5.549	-0.1257	-0.056	-1.1548	-0.3163	-0.077	-0.032	-0.3675	-3.2114	-0.1883	-0.0733	-0.3443	-0.5266	-0.001	-0.007	-0.004	-0.002	-0.019	-0.013	-0.9727	-0.1334	-0.038	-0.5701	-0.0681	-1.1245	-1.2142	-0.2063	-0.035	-0.008	-0.001	-0.002	-0.005	-0.005	-0.034	-0.033
CHEMBL505670	-9.55	-0.003	-0.008	-0.009	-0.007	-0.004	-0.015	-0.4577	-0.03	-0.1003	-0.007	-0.031	-0.102	-0.196	-4.0608	-0.1669	-0.101	-1.3536	-0.0134	-0.043	-0.023	-0.2888	-3.4469	-0.1727	-0.031	-0.2845	-0.3913	-0.002	-0.005	-0.003	-0.003	-0.016	-0.013	-0.2072	-0.023	-0.017	-0.2647	-0.073	-0.8715	-3.0293	-1.3543	-0.6792	-0.3651	-0.015	-0.015	-0.021	-0.062	-0.054	-0.034
CHEMBL1397952	-8.96	-0.01	-0.017	-0.023	-0.022	-0.006	-0.044	-1.5658	-0.103	-0.2134	-0.051	-0.09	-0.141	-0.256	-3.2857	-0.4159	-0.1408	-2.506	-0.5282	-0.1463	-0.034	-0.3752	-4.3894	-0.1878	-0.031	-0.3492	-0.5211	-0.011	-0.046	-0.008	-0.014	-0.9358	-1.4694	-5.5724	-0.4488	-0.4211	-0.4214	-1.2884	-0.3759	-5.417	-3.6617	-0.8526	-0.3391	-0.025	-0.048	-0.031	-0.2971	0.013	-0.03
CHEMBL444186	-7.5	-0.018	-0.036	-0.026	-0.02	-0.008	-0.0543	-1.8034	-2.9327	-1.6132	-0.2272	-0.019	-0.085	0.02	-5.2757	-0.245	-0.095	-1.6686	-0.0493	-0.062	-0.034	-0.1473	-4.3028	-0.0386	-0.041	-0.3319	-0.5991	0.015	-0.039	-0.024	-0.011	-0.051	0.0356	-6.4855	-2.4405	-0.3799	-1.7128	0.012	-0.8827	-1.1859	-0.0628	-0.012	-0.002	-0.002	-0.005	-0.008	-0.022	-0.011	-0.028
CHEMBL508112	-9.27	-0.014	-0.018	-0.01	-0.023	-0.005	-0.026	-1.2088	-0.2252	-0.819	-0.106	-0.072	-0.199	-0.199	-5.3683	-0.2967	-0.09	-1.4817	-0.331	-0.12	-0.031	-0.3906	-3.9575	-0.1208	-0.031	-0.3422	-0.5142	-0.022	-0.0777	-0.018	-0.019	-0.5699	-1.5314	-4.9719	-2.6202	-0.8519	-2.2718	-1.1103	-0.5055	-1.3586	-1.5179	-0.034	-0.006	-0.006	-0.013	-0.021	-0.1417	0.002	-0.013
CHEMBL4303154	-7.46	-0.017	-0.019	-0.031	-0.019	-0.014	-0.104	-2.4514	-1.2742	-0.8786	-0.039	-0.035	-0.132	-0.095	-4.5379	-0.5155	-0.038	-0.9133	-0.2735	-0.082	-0.029	-0.2212	-4.38	-0.2278	-0.029	-0.24	-0.2589	-0.006	-0.023	-0.015	-0.008	-0.049	-0.061	-2.2415	-0.7228	-0.083	-0.6264	-0.133	0.0688	-3.7633	-3.717	-1.6744	-2.1725	-0.046	-0.063	-0.049	-0.09	-0.03	-0.035
CHEMBL178459	-9.11	-0.006	-0.009	-0.009	-0.022	-0.005	-0.027	-1.285	-0.1962	-0.4096	-0.021	-0.009	-0.095	-0.001	-6.2433	-0.3627	-0.098	-2.1426	-0.0962	-0.112	-0.041	-0.3553	-4.4519	-0.1727	-0.042	-0.397	-1.062	-0.004	-0.014	-0.008	-0.002	-0.019	-0.028	-1.473	-0.3545	-0.052	-0.7975	-0.081	-0.5026	-0.7322	-0.0826	-0.015	-0.006	-0.002	-0.002	-0.003	-0.014	-0.01	-0.033
CHEMBL243652	-7.76	-0.002	-0.006	-0.006	-0.008	-0.002	-0.011	-0.3106	-0.02	-0.052	-0.005	-0.014	-0.057	-0.08	-2.6548	-0.1607	-0.074	-1.098	-0.1209	-0.054	-0.02	-0.1576	-3.6123	-0.2281	-0.047	-0.1087	-0.2728	-0.001	-0.005	-0.002	-0.001	-0.017	-0.012	-0.1241	-0.015	-0.014	-0.1159	-0.037	-0.2364	-3.0524	-2.7065	-1.4751	-2.1899	-0.036	0.009	-0.062	-0.005	-0.058	-0.079
CHEMBL259018	-7.33	-0.015	-0.041	-0.049	-0.04	-0.034	-1.374	-3.9421	-3.9919	-1.2279	-0.0451	0.032	-0.09	-0.048	-3.5438	-0.1493	-0.044	-0.2297	-0.0699	-0.2753	-0.013	-0.03	-1.422	-0.052	-0.014	-0.044	-0.1038	-0.015	-0.032	-0.042	-0.008	-0.054	-0.0561	-5.3961	-1.6251	-0.3091	-1.162	-0.1855	-2.0869	-3.7056	-1.4951	-0.3263	-0.1003	-0.009	-0.011	-0.016	-0.05	-0.05	-0.053
CHEMBL3963349	-10.91	-0.009	-0.042	-0.04	-0.037	-0.069	-1.6554	-2.7672	-1.4386	-1.3672	-0.132	0.042	-0.104	0.039	-5.5354	-0.3616	-0.123	-0.8909	-0.9621	-2.4426	-0.0849	-0.0854	-3.5583	-0.142	-0.028	-0.05	-0.136	0.004	-0.0932	-0.026	0.023	-1.3191	-0.4661	-5.2065	-2.4546	-1.6456	-2.1934	-1.1274	-3.6944	-4.9434	-8.7528	-1.5269	-1.6532	-0.0502	-0.0892	-0.061	-0.2585	-0.171	-0.099
CHEMBL4303503	-7.63	-0.006	-0.009	-0.008	-0.004	-0.003	-0.014	-0.089	-0.042	-0.1035	-0.035	-0.036	-0.088	-0.041	-2.1801	-0.086	-0.028	-0.2153	-0.028	-0.048	-0.015	-0.067	-2.9308	-0.026	-0.006	-0.0748	-0.3102	-0.003	-0.012	-0.005	-0.024	-0.084	-0.122	-2.9956	-0.1457	-0.05	-0.6239	-0.2929	-2.6128	-3.5523	-3.1213	-0.1275	-0.027	-0.02	-0.042	-0.017	-0.161	-0.001	-0.021
CHEMBL1475252	-8.2	-0.007	-0.05	-0.041	-0.034	-0.016	-0.118	-2.7443	-1.954	-1.6424	-0.211	0	-0.1182	-0.013	-3.323	-0.3431	-0.056	-0.8775	-0.4835	-0.4877	-0.029	-0.052	-2.1727	-0.046	-0.009	-0.021	-0.059	0.023	-0.05	-0.021	-0.013	-0.125	0.1543	-4.7218	-3.169	-0.8908	-2.3873	-0.2621	-1.2035	-3.8433	-1.4389	-0.113	-0.0353	-0.007	-0.013	-0.004	-0.074	-0.028	-0.036
CHEMBL1886408	-9.14	-0.004	-0.007	-0.005	-0.008	-0.002	-0.01	-0.2117	-0.031	-0.078	-0.021	-0.024	-0.086	-0.072	-3.9117	-0.1443	-0.034	-1.2231	-0.3172	-0.083	-0.022	-0.2193	-2.6436	0.0208	-0.008	-0.2201	-0.4992	-0.005	-0.017	-0.003	-0.025	-0.2357	-0.5217	-3.3754	-0.2409	-0.163	-0.3312	-0.8298	-1.5012	-5.0039	-3.0724	-0.036	-0.013	-0.01	-0.027	-0.014	-0.146	-0.003	-0.042
CHEMBL164	-9.08	-0.008	-0.018	-0.033	-0.011	-0.028	-0.2388	-2.5252	-0.2084	-0.1624	-0.015	-0.041	-0.143	-0.267	-5.8921	-0.2604	-0.179	-2.1476	-1.38	-0.4298	-0.042	-0.2179	-4.1711	-0.0106	-0.084	-0.5625	-0.8638	-0.003	-0.009	-0.006	-0.002	-0.015	-0.019	-1.91	-0.1457	-0.049	-0.568	-0.09	0.1423	-1.4816	-0.0345	-0.001	-0.003	-0.002	-0.003	-0.006	-0.028	0.003	-0.012
CHEMBL1422849	-9.31	-0.024	-0.024	-0.029	-0.019	-0.013	-0.1892	-2.2232	-0.2576	-0.5647	-0.16	-0.142	-0.258	-0.468	-6.0329	-0.279	-0.163	-1.6889	-0.155	-0.2928	-0.053	-0.5388	-5.1887	-0.2399	-0.0978	-0.592	-0.0495	-0.012	-0.074	-0.016	-0.012	-0.6447	-1.2722	-7.0586	-2.5712	-0.9246	-3.0129	-0.8603	-0.7754	-2.2824	-1.8983	-0.042	-0.002	-0.007	-0.018	-0.03	-0.1959	0.003	0.013
CHEMBL52	-7.62	-0.006	-0.013	-0.011	-0.005	-0.002	-0.013	-0.1439	-0.043	-0.0944	-0.048	-0.06	-0.16	-0.36	-4.3364	-0.117	-0.174	-1.2739	0.0365	-0.0688	-0.076	-0.2463	-3.0455	0.1691	-0.064	-0.5205	-0.3255	0.001	-0.024	-0.004	-0.077	-0.7889	-0.5756	-6.4581	-0.3971	-0.3829	-0.4836	-0.8901	-1.7513	-4.2173	-3.866	-0.075	-0.017	-0.012	-0.031	-0.025	-0.1585	-0.034	-0.024
CHEMBL4303595	-9.27	-0.002	-0.005	-0.005	-0.008	-0.003	-0.01	-0.3085	-0.026	-0.117	-0.01	-0.006	-0.084	-0.127	-5.549	-0.1257	-0.056	-1.1548	-0.3163	-0.077	-0.032	-0.3675	-3.2114	-0.1883	-0.0733	-0.3443	-0.5266	-0.001	-0.007	-0.004	-0.002	-0.019	-0.013	-0.9727	-0.1334	-0.038	-0.5701	-0.0681	-1.1245	-1.2142	-0.2063	-0.035	-0.008	-0.001	-0.002	-0.005	-0.005	-0.034	-0.033
CHEMBL1474701	-9.03	-0.008	-0.011	-0.011	-0.012	-0.004	-0.02	-0.9378	-0.2674	-0.5473	-0.04	-0.038	-0.099	-0.069	-2.9509	-0.103	-0.024	-0.109	-0.027	-0.063	-0.013	-0.039	-2.4361	-0.032	-0.009	-0.029	-0.0239	-0.007	-0.026	-0.009	-0.021	-0.2432	-0.388	-4.6082	-0.6086	-0.219	-0.8639	-0.728	-1.6839	-3.5649	-2.6587	-0.019	-0.005	-0.01	-0.024	-0.014	-0.1281	-0.02	-0.019
CHEMBL105712	-9.17	-0.001	-0.006	-0.004	-0.022	-0.006	-0.034	-1.1627	-0.035	-0.0751	-0.006	-0.013	-0.08	-0.109	-5.3824	-0.289	-0.0221	-1.5995	-1.2261	-0.2742	-0.029	-0.417	-4.3218	-0.1423	-0.028	-0.3453	-0.5649	-0.001	-0.003	-0.003	-0.001	-0.004	-0.005	-0.1502	-0.017	-0.011	-0.0668	-0.022	-0.2058	-0.4498	-0.018	-0.008	-0.002	0	-0.001	-0.003	-0.007	-0.005	-0.013
CHEMBL119171	-8.14	-0.013	-0.063	-0.024	-0.032	-0.005	-0.035	-1.7325	-1.031	0.4009	-0.2431	-0.098	-0.2596	-0.262	-5.4859	-0.3992	-0.16	-1.9465	0.078	-0.074	-0.036	-0.1565	-3.2174	-0.0383	-0.047	-0.4294	-0.3679	0.012	-0.028	-0.012	-0.01	-0.051	0.073	-3.8975	-2.2386	-0.4	-1.4529	0.133	-0.5332	-1.0028	-0.1502	-0.036	-0.008	-0.003	-0.004	-0.009	-0.014	-0.019	-0.027
CHEMBL4303702	-9.11	-0.006	-0.017	-0.021	-0.03	-0.007	-0.043	-1.9226	-0.6312	-0.8246	-0.008	-0.026	-0.129	-0.223	-5.2939	-0.4352	-0.035	-2.0028	-0.583	-0.2758	0.001	-0.574	-4.3782	-0.0668	-0.0036	-0.5727	-0.6868	-0.006	-0.026	-0.013	-0.004	-0.056	-0.099	-4.315	-0.5429	-0.0958	-1.2843	-0.528	-1.9859	-5.4295	-2.8206	0.0855	0.01	-0.012	-0.025	0.015	-0.162	-0.013	-0.006
CHEMBL1374426	-8.92	-0.003	-0.005	-0.009	-0.031	-0.005	-0.05	-2.1777	-0.066	-0.1746	-0.005	0.002	-0.032	-0.024	-4.4789	-0.3715	-0.113	-2.6026	-0.6877	-0.5237	-0.045	-0.2824	-4.8782	-0.2359	-0.046	-0.2751	-0.713	-0.001	-0.005	-0.004	0	-0.006	-0.006	-0.1537	-0.027	-0.012	-0.1015	-0.025	-0.2388	-0.6997	-0.0484	-0.017	-0.008	-0.001	-0.001	-0.002	-0.006	-0.01	-0.033
CHEMBL4303622	-8.71	-0.004	-0.006	-0.008	-0.012	-0.003	-0.017	-0.5973	-0.032	-0.1154	-0.013	-0.021	-0.077	0.015	-4.2972	-0.2444	-0.013	-0.9477	-0.3101	-0.081	-0.024	-0.3562	-2.9384	-0.0941	-0.007	-0.2816	-1.0053	-0.001	-0.007	-0.004	-0.002	-0.022	-0.013	-0.6098	-0.1009	-0.051	-0.6285	-0.0879	-0.5948	-2.38	-0.4185	-0.072	-0.021	-0.002	-0.002	-0.011	-0.019	-0.027	-0.04
CHEMBL111654	-7.86	-0.003	-0.006	-0.007	-0.004	-0.002	-0.008	-0.0939	-0.021	-0.062	-0.006	-0.024	-0.098	-0.18	-3.9209	-0.072	-0.053	-0.97	-0.2398	-0.053	-0.021	-0.4022	-3.378	-0.1159	-0.031	-0.4083	-0.6858	-0.002	-0.005	-0.002	-0.002	-0.015	-0.015	-0.3644	-0.0383	-0.023	-0.4675	-0.0958	-2.5238	-1.5909	-0.2131	-0.028	-0.006	-0.002	-0.002	-0.006	-0.01	-0.036	-0.032
CHEMBL508280	-8.9	-0.01	-0.016	-0.019	-0.012	-0.004	-0.028	-0.9201	-0.2205	-0.7092	-0.055	-0.046	-0.136	-0.124	-4.7502	-0.2635	-0.093	-1.839	-0.1147	-0.08	-0.038	-0.485	-4.6596	-0.2477	-0.039	-0.508	-0.9171	-0.005	-0.056	-0.008	-0.088	-1.3927	-1.4182	-4.8436	-1.0512	-0.4421	-1.4566	-1.114	-1.3849	-1.5763	-3.45	-0.09	-0.027	-0.011	-0.023	-0.032	-0.2912	-0.053	-0.041
CHEMBL3545157	-9.31	-0.006	-0.013	-0.011	-0.011	-0.004	-0.018	-0.6228	-0.062	-0.1473	-0.038	-0.041	-0.116	-0.18	-4.3025	-0.231	-0.0677	-1.0052	-0.2063	-0.071	-0.035	-0.4465	-4.9929	-0.1524	-0.041	-0.4111	-0.4586	-0.009	-0.0531	-0.006	-0.054	-1.0462	-1.7078	-6.3652	-0.505	-0.6673	-1.0523	-1.5855	-1.24	-3.9857	-4.3326	0.0599	-0.003	-0.017	-0.05	0.011	-0.3318	-0.012	-0.02
CHEMBL154580	-8.06	-0.002	-0.006	-0.005	-0.004	-0.002	-0.007	-0.0581	-0.021	-0.05	-0.008	-0.026	-0.087	-0.152	-3.1188	-0.069	-0.05	-0.7922	-0.0853	-0.048	-0.027	-0.309	-3.6115	-0.1043	-0.031	-0.3325	-0.408	-0.002	-0.006	-0.002	-0.005	-0.029	-0.036	-0.703	-0.0643	-0.03	-0.5652	-0.2453	-0.9941	-3.717	-1.843	-0.0059	0.001	-0.005	-0.012	-0.002	-0.064	-0.025	-0.024
CHEMBL2097077	-9.03	-0.002	-0.005	-0.004	-0.007	-0.002	-0.009	-0.1733	-0.025	-0.0644	-0.012	-0.019	-0.079	-0.122	-2.7668	-0.0656	-0.037	-0.3774	-0.036	-0.05	-0.023	-0.067	-2.3656	-0.069	-0.016	-0.0902	-0.1608	-0.002	-0.012	-0.003	-0.014	-0.089	-0.047	-1.6237	-0.059	-0.042	-0.2281	-0.471	-0.687	-5.5516	-3.4898	-1.948	-1.6438	-0.0578	-0.062	-0.031	-0.1767	-0.032	-0.018
CHEMBL596674	-8.51	-0.015	-0.023	-0.047	-0.015	-0.04	-0.6537	-2.3903	-0.1331	-0.1745	-0.028	-0.077	-0.181	-0.315	-4.889	-0.3378	-0.146	-1.8939	-0.9295	-1.277	-0.058	-0.2716	-4.3925	-0.0886	-0.039	-0.2912	-0.4602	-0.004	-0.011	-0.009	-0.009	-0.022	-0.027	-3.0737	-0.1374	-0.046	-0.526	-0.122	-1.1435	-4.4284	-1.5679	-0.1806	-0.0277	-0.009	-0.021	-0.012	-0.106	-0.004	-0.012
CHEMBL51085	-10.26	-0.015	-0.015	-0.017	-0.015	-0.005	-0.034	-1.2368	-0.7533	-0.8609	-0.04	-0.051	-0.133	-0.149	-5.6305	-0.2589	-0.059	-1.015	-0.2131	-0.068	-0.025	-0.3166	-3.988	-0.1469	-0.031	-0.3024	-0.4653	-0.008	-0.023	-0.014	-0.004	-0.026	-0.0901	-2.561	-0.6622	-0.1868	-1.2229	-0.113	-0.3079	-1.1199	-0.0696	-0.012	-0.004	-0.002	-0.003	-0.004	-0.022	-0.009	-0.021
CHEMBL1591074	-8.34	-0.001	-0.004	-0.004	-0.006	-0.002	-0.007	-0.0631	-0.012	-0.033	-0.004	-0.007	-0.039	-0.052	-2.9487	-0.0863	-0.049	-1.0801	-0.1102	-0.056	-0.028	-0.2824	-3.4881	-0.1881	-0.038	-0.3888	-0.663	-0.001	-0.003	-0.001	-0.002	-0.013	-0.01	-0.05	-0.008	-0.008	-0.0627	-0.047	-0.5082	-2.0806	-0.7407	-1.2286	-1.6382	-0.032	-0.031	-0.015	-0.056	-0.051	-0.039
CHEMBL388676	-8.42	-0.003	-0.006	-0.005	-0.006	-0.002	-0.006	-0.0994	-0.029	-0.1455	-0.034	0.008	-0.061	-0.016	-3.0147	-0.076	-0.027	-0.1562	-0.023	-0.025	-0.014	-0.035	-1.597	-0.033	-0.009	-0.03	-0.0633	-0.009	-0.067	-0.008	-0.036	-0.9245	-0.9885	-2.7368	-0.918	-0.8561	-1.3143	-0.8943	-2.7435	-3.3942	-3.5936	-0.0429	-0.018	-0.01	-0.024	-0.016	-0.2911	-0.093	-0.04
CHEMBL472940	-8.58	-0.003	-0.01	-0.008	-0.008	-0.003	-0.013	-0.3197	-0.039	-0.0819	-0.017	-0.049	-0.126	-0.225	-4.4184	-0.1044	-0.064	-0.972	-0.1744	-0.08	-0.036	-0.3948	-4.5179	-0.1309	-0.037	-0.4456	-0.5125	-0.003	-0.006	-0.003	-0.007	-0.033	-0.027	-0.9731	-0.0751	-0.049	-0.4007	-0.13	-0.5039	-1.9702	-1.5292	-1.359	-0.7169	-0.023	-0.033	-0.024	-0.084	-0.028	-0.018
CHEMBL164	-8.73	-0.008	-0.018	-0.033	-0.011	-0.028	-0.2388	-2.5252	-0.2084	-0.1624	-0.015	-0.041	-0.143	-0.267	-5.8921	-0.2604	-0.179	-2.1476	-1.38	-0.4298	-0.042	-0.2179	-4.1711	-0.0106	-0.084	-0.5625	-0.8638	-0.003	-0.009	-0.006	-0.002	-0.015	-0.019	-1.91	-0.1457	-0.049	-0.568	-0.09	0.1423	-1.4816	-0.0345	-0.001	-0.003	-0.002	-0.003	-0.006	-0.028	0.003	-0.012
CHEMBL444478	-7.29	-0.013	-0.044	-0.035	-0.032	-0.024	-0.187	-2.4222	-1.9298	-0.964	-0.122	-0.024	-0.157	-0.224	-5.8721	-0.357	-0.159	-0.9383	-0.8947	-0.5039	-0.051	-0.2112	-4.1523	0.0741	-0.038	-0.3648	-0.3428	0.013	-0.0641	-0.024	-0.184	-1.0087	-2.1257	-11.4885	-1.6768	-0.8862	-0.8029	-1.179	-1.5124	-2.0287	-2.3568	0.004	-0.002	-0.016	-0.047	-0.025	-0.2917	-0.039	-0.007
CHEMBL9116	-8.02	-0.003	-0.004	-0.002	-0.027	-0.004	-0.022	-1.2329	-0.039	-0.1115	-0.005	0.004	-0.041	0.01	-4.2572	-0.3218	-0.055	-2.3287	-0.7401	-0.2364	-0.03	-0.2021	-4.4989	-0.0972	-0.027	-0.2088	-0.6468	-0.002	-0.006	-0.003	-0.001	-0.015	-0.019	-0.4109	-0.027	-0.011	-0.4074	-0.0683	-2.4297	-1.17	-0.5987	-0.054	-0.015	-0.001	-0.002	-0.007	0.001	-0.041	-0.042
CHEMBL1380480	-8.02	-0.005	-0.012	-0.009	-0.011	-0.003	-0.015	-0.5442	-0.045	-0.2119	-0.036	-0.029	-0.126	-0.258	-5.4004	-0.2297	-0.213	-2.6411	0.2212	-0.071	-0.056	-0.317	-3.5765	-0.0108	-0.058	-0.4448	-0.7917	-0.001	-0.01	-0.003	-0.01	-0.051	-0.0192	-1.6377	-0.4387	-0.083	-0.88	-0.2232	-1.0941	-2.6066	-0.9576	-0.04	0.003	-0.005	-0.012	-0.01	-0.056	-0.028	-0.02
CHEMBL4303312	-8.84	-0.002	-0.003	-0.002	-0.003	-0.001	-0.004	-0.026	-0.014	-0.038	-0.009	-0.012	-0.064	-0.07	-2.2388	-0.028	-0.014	-0.0747	-0.013	-0.016	-0.007	-0.031	-0.7647	-0.058	-0.014	-0.0537	-0.104	-0.003	-0.009	-0.002	-0.005	-0.046	-0.055	-1.0048	-0.0627	-0.043	-0.4037	-0.1754	-0.9293	-4.0852	-3.0656	-0.6519	-0.2659	-0.015	-0.018	-0.023	-0.064	-0.053	-0.059
CHEMBL510038	-10.26	-0.004	-0.005	-0.003	-0.003	-0.001	-0.003	-0.035	-0.027	-0.113	-0.077	-0.006	-0.058	-0.04	-1.6758	-0.029	-0.012	-0.032	-0.01	-0.012	-0.002	-0.01	-0.3969	-0.022	-0.006	-0.024	-0.0029	0.003	-0.0734	-0.008	0.0773	-0.3296	-1.1684	-3.4884	-1.2263	-1.6039	-0.8921	-1.0543	-1.6575	-3.7247	-7.8821	-0.141	-0.035	-0.006	-0.009	-0.039	-0.2267	-0.067	-0.038
CHEMBL488755	-7.54	-0.013	-0.019	-0.028	-0.017	-0.014	-0.1233	-1.7965	-0.3259	-0.2336	-0.06	-0.055	-0.137	-0.195	-6.0681	-0.2498	-0.066	-1.6419	-0.516	-0.1617	-0.035	-0.4509	-4.4374	-0.115	-0.031	-0.4357	-0.8134	-0.002	-0.026	-0.009	-0.045	-0.55	-1.2983	-11.0829	-0.6921	-0.3467	-1.1666	-0.5991	-1.4809	-2.2427	-2.0909	-0.02	-0.006	-0.015	-0.032	-0.011	-0.1153	-0.022	-0.026
CHEMBL3747259	-7.46	-0.034	-0.028	-0.016	-0.015	-0.009	-0.048	-1.501	-2.6133	-1.7916	-0.2997	-0.103	-0.179	-0.221	-5.5816	-0.3955	-0.171	-1.4888	0.0774	-1.7186	-0.227	-0.1748	-4.0714	-1.3305	-0.045	-0.1152	-0.0957	0.021	-0.063	-0.033	-0.023	-0.148	0.0763	-5.3621	-3.6629	-0.7022	-2.3871	-0.0149	-0.4121	-3.0732	-3.7914	-1.5702	-0.9547	-0.05	-0.073	-0.022	-0.088	-0.033	-0.041
CHEMBL4303331	-7.42	-0.002	-0.007	-0.008	-0.006	-0.002	-0.013	-0.2966	-0.029	-0.0603	-0.01	-0.023	-0.079	-0.139	-3.2552	-0.1071	-0.045	-0.542	-0.035	-0.039	-0.023	-0.075	-2.8009	-0.046	-0.018	-0.1326	0.0121	-0.003	-0.01	-0.002	-0.011	-0.083	-0.1525	-3.1135	-0.041	-0.043	-0.3235	-0.15	-0.5849	-3.577	-4.2335	-3.3077	-1.5258	-0.0528	-0.125	-0.034	-0.115	-0.056	-0.001
CHEMBL2354521	-7.68	-0.012	-0.019	-0.011	-0.005	-0.003	-0.015	-0.1538	-0.3592	-0.6679	-0.1539	-0.08	-0.174	-0.263	-3.7581	-0.081	-0.084	-1.0672	-0.1297	-0.058	-0.028	-0.3502	-3.2751	-0.0461	-0.032	-0.4073	-0.7081	0.014	-0.05	-0.016	-0.031	-0.46	-0.7328	-5.1598	-2.4561	-1.2067	-2.1204	-0.7742	-2.8905	-3.3833	-2.6286	-0.1641	-0.038	-0.009	-0.015	-0.042	-0.1267	-0.032	-0.041
CHEMBL284861	-9.35	-0.001	-0.003	-0.003	-0.008	-0.002	-0.006	-0.0787	-0.015	-0.07	-0.008	0.006	-0.056	-0.02	-4.785	-0.101	-0.026	-0.8898	-0.1528	-0.049	-0.016	-0.3695	-3.0024	-0.2847	-0.031	-0.421	-0.9166	-0.002	-0.006	-0.002	-0.006	-0.031	-0.027	-0.5246	-0.025	-0.018	-0.4565	-0.2139	-2.1395	-4.4688	-2.4963	-0.0822	-0.021	-0.008	-0.016	-0.007	-0.077	-0.037	-0.039
CHEMBL3545085	-7.95	-0.019	-0.027	-0.053	-0.048	-0.035	-1.6984	-3.7558	-0.4989	-0.1886	-0.024	-0.073	-0.179	-0.503	-4.123	-0.324	-0.227	-2.3864	-1.1912	-1.8084	-0.102	-0.58	-5.3419	-0.2236	-0.102	-0.7855	-1.0881	-0.008	-0.023	-0.014	-0.006	-0.057	-0.113	-4.5747	-0.2595	-0.083	-1.2343	-0.2975	-1.4742	-3.9855	-2.8584	-0.4473	-0.1354	-0.013	-0.023	-0.016	-0.07	-0.075	-0.015
CHEMBL3392049	-7.65	-0.002	-0.002	-0.006	-0.001	-0.002	-0.006	-0.0794	-0.008	-0.03	-0.005	-0.041	-0.107	-0.342	-2.8195	-0.03	-0.086	-1.2202	0.0352	-0.03	0.006	-0.2122	-3.1292	-0.0068	-0.041	-0.4718	-0.3653	0.001	-0.006	-0.005	-0.001	-0.005	-0.001	-0.136	-0.024	-0.031	-0.0565	-0.083	0.1374	-1.5813	0.1096	0.023	0.004	-0.004	-0.006	0.002	-0.046	0.021	-0.004
CHEMBL1271993	-8.11	-0.005	-0.008	-0.005	-0.006	-0.002	-0.008	-0.072	-0.034	-0.114	-0.05	-0.017	-0.09	-0.089	-4.1368	-0.1183	-0.08	-1.2354	-0.0682	-0.06	-0.039	-0.1416	-3.7499	-0.1964	-0.062	-0.3992	-0.7188	-0.006	-0.065	-0.007	-0.056	-1.0416	-0.8643	-3.4927	-0.712	-0.9467	-1.0415	-1.2091	-1.9612	-4.4878	-4.1273	-0.083	-0.02	-0.014	-0.033	-0.017	-0.2238	-0.064	-0.058
CHEMBL178459	-8.47	-0.006	-0.009	-0.009	-0.022	-0.005	-0.027	-1.285	-0.1962	-0.4096	-0.021	-0.009	-0.095	-0.001	-6.2433	-0.3627	-0.098	-2.1426	-0.0962	-0.112	-0.041	-0.3553	-4.4519	-0.1727	-0.042	-0.397	-1.062	-0.004	-0.014	-0.008	-0.002	-0.019	-0.028	-1.473	-0.3545	-0.052	-0.7975	-0.081	-0.5026	-0.7322	-0.0826	-0.015	-0.006	-0.002	-0.002	-0.003	-0.014	-0.01	-0.033
CHEMBL406050	-9.35	-0.002	-0.006	-0.006	-0.008	-0.002	-0.008	-0.1835	-0.02	-0.057	-0.005	-0.016	-0.104	-0.22	-3.2044	-0.1241	-0.064	-1.3934	-0.2617	-0.068	-0.023	-0.2853	-3.4101	-0.2405	-0.04	-0.3073	-0.3164	-0.003	-0.004	-0.002	-0.002	-0.019	-0.022	-0.4241	-0.0175	-0.011	-0.5249	-0.1047	-3.392	-2.6891	-0.418	-0.043	-0.009	-0.003	-0.003	-0.007	-0.014	-0.064	-0.037
CHEMBL480	-7.91	-0.003	-0.02	-0.02	-0.073	-0.022	-1.0511	-3.2233	-0.4433	-0.42	-0.006	0.003	-0.095	-0.05	-4.8455	-0.3277	-0.042	-1.9749	-1.5275	-2.9641	-0.085	-0.1233	-3.5058	-0.057	-0.014	-0.056	-0.1862	-0.006	-0.015	-0.007	-0.001	-0.018	-0.064	-3.1238	-0.1137	-0.026	-1.2344	-0.174	-0.8409	-3.1383	-0.5216	-0.051	-0.013	-0.004	-0.006	-0.008	-0.044	-0.019	-0.034
CHEMBL1917204	-9.06	-0.015	-0.054	-0.049	-0.023	-0.016	-0.1497	-2.5729	-2.6418	-1.5004	-0.076	-0.018	-0.145	-0.165	-4.1348	-0.3228	-0.066	-0.8013	-0.1196	-0.066	-0.021	-0.1633	-3.5583	-0.1473	-0.028	-0.2252	-0.2798	-0.006	-0.042	-0.038	-0.006	-0.059	-0.0086	-4.0271	-3.0478	-0.3085	-1.4098	-0.1353	-0.9656	-0.9436	-0.1237	-0.024	-0.006	-0.002	-0.002	-0.005	-0.016	-0.021	-0.021
CHEMBL270299	-8.29	-0.005	-0.008	-0.005	-0.005	-0.002	-0.009	-0.059	-0.031	-0.114	-0.092	-0.024	-0.079	-0.077	-2.7851	-0.0911	-0.047	-0.888	-0.0711	-0.042	-0.026	-0.193	-3.217	-0.1966	-0.038	-0.3156	-0.6588	0.013	-0.038	-0.005	-0.018	-0.2929	0.2208	-2.6108	-1.2559	-1.336	-1.2342	-0.5298	-1.7391	-4.0487	-3.1081	0.0406	0.003	-0.009	-0.026	0.013	-0.1239	-0.034	-0.035
CHEMBL297453	-8.38	-0.03	-0.031	-0.03	-0.015	-0.02	-0.1633	-2.7607	-6.8912	-1.3437	-0.204	-0.057	-0.077	-0.038	-1.7864	-0.154	-0.008	-0.104	-0.068	-0.046	-0.01	-0.036	-2.0184	-0.042	-0.007	-0.019	-0.027	0.01	-0.063	-0.044	-0.08	-0.636	-0.9137	-9.3595	-2.3009	-0.7426	-0.516	-0.834	-1.2924	-3.2187	-4.2535	-0.1888	-0.0921	-0.012	-0.035	-0.028	-0.137	0.006	-0.014
CHEMBL1201073	-7.86	-0.001	-0.004	-0.004	-0.004	-0.001	-0.006	-0.0664	-0.012	-0.04	-0.005	-0.022	-0.0885	-0.104	-1.7877	-0.0651	-0.063	-0.9299	0.064	-0.047	-0.041	-0.0976	-2.6265	0.0934	-0.033	-0.4479	-0.5288	-0.001	-0.003	-0.001	-0.001	-0.009	-0.007	-0.071	-0.014	-0.018	-0.1996	-0.06	-2.8713	-2.6345	-0.1012	-0.016	-0.004	-0.002	-0.003	-0.006	-0.029	-0.026	-0.0285
CHEMBL354349	-7.23	-0.011	-0.02	-0.01	-0.033	-0.004	-0.025	-1.7057	-0.7578	-0.6257	-0.024	-0.025	-0.109	0.057	-6.5918	-0.3637	-0.0059	-1.5897	-0.8139	-0.1977	-0.054	-1.4645	-4.2994	-0.2055	0.02	-0.2481	-1.5852	-0.008	-0.007	-0.003	-0.003	-0.014	-0.054	-1.7111	-0.3469	-0.0576	-1.3031	-0.0678	-1.1498	-0.7835	-0.19	-0.028	-0.006	0	-0.001	-0.009	0.001	-0.026	-0.028
CHEMBL289356	-8.74	-0.001	-0.002	-0.003	-0.003	-0.001	-0.002	-0.017	-0.012	-0.043	-0.005	0.009	-0.023	-0.014	-1.4061	-0.028	-0.014	-0.048	-0.005	-0.013	-0.006	-0.029	-0.9992	-0.042	-0.01	-0.028	-0.0806	-0.006	-0.035	-0.004	-0.04	-0.8928	-0.8013	-1.9709	-0.1552	-0.2915	-0.1388	-0.9145	-3.87	-3.456	-4.7518	-0.069	-0.016	-0.008	-0.02	-0.026	-0.1596	-0.082	-0.028
CHEMBL1917204	-9.31	-0.015	-0.054	-0.049	-0.023	-0.016	-0.1497	-2.5729	-2.6418	-1.5004	-0.076	-0.018	-0.145	-0.165	-4.1348	-0.3228	-0.066	-0.8013	-0.1196	-0.066	-0.021	-0.1633	-3.5583	-0.1473	-0.028	-0.2252	-0.2798	-0.006	-0.042	-0.038	-0.006	-0.059	-0.0086	-4.0271	-3.0478	-0.3085	-1.4098	-0.1353	-0.9656	-0.9436	-0.1237	-0.024	-0.006	-0.002	-0.002	-0.005	-0.016	-0.021	-0.021
CHEMBL1200930	-8.36	-0.005	-0.013	-0.027	-0.016	-0.011	-0.074	-2.2688	-0.1022	-0.1937	0.012	0.013	-0.057	-0.045	-3.7735	-0.3275	-0.0746	-1.164	-0.6833	-0.2928	-0.023	-0.1026	-2.883	-0.092	-0.02	-0.04	-0.0798	-0.009	-0.021	-0.007	0	-0.053	-0.141	-3.8562	-0.0885	-0.043	-1.2966	-0.3193	-1.797	-3.2394	-2.4496	-1.6384	-1.2421	-0.032	-0.012	-0.048	-0.055	-0.107	-0.034
CHEMBL66953	-7.28	-0.005	-0.011	-0.014	-0.006	-0.004	-0.027	-0.6724	-0.0634	-0.1999	-0.028	-0.045	-0.121	-0.22	-4.8063	-0.1544	-0.147	-1.8798	0.2454	-0.021	-0.034	-0.2645	-2.9683	-0.0457	-0.039	-0.2822	-0.4987	-0.002	-0.009	-0.004	-0.005	-0.037	-0.018	-2.5638	-0.3298	-0.086	-0.6951	-0.117	-0.8156	-1.6832	-0.1902	-0.031	-0.007	-0.001	-0.003	-0.008	-0.02	-0.02	-0.032
CHEMBL60718	-8	-0.02	-0.018	-0.025	-0.011	-0.008	-0.052	-1.1996	-1.0564	-1.1176	-0.0312	-0.021	-0.1272	-0.168	-3.6706	-0.2	-0.062	-1.0333	-0.1702	-0.057	-0.032	-0.8102	-4.0973	-0.2261	-0.0472	-0.6357	-0.3235	-0.016	-0.058	-0.025	-0.011	-0.287	-0.3422	-6.3312	-1.599	-0.5284	-1.7753	-0.8817	-4.0429	-2.348	-1.3047	-0.072	-0.014	-0.006	-0.005	-0.016	-0.03	-0.112	-0.033
CHEMBL1408862	-8.7	-0.001	-0.005	-0.003	-0.005	0	-0.004	-0.054	-0.015	-0.04	-0.006	-0.037	-0.143	-0.275	-2.9282	-0.047	-0.051	-0.4162	-0.049	-0.041	-0.019	-0.058	-2.1101	-0.034	-0.014	-0.1161	-0.1361	-0.001	-0.003	-0.001	-0.001	-0.007	-0.008	-0.2305	-0.014	-0.018	-0.2055	-0.101	-0.6251	-1.6181	-0.0302	0.005	-0.001	-0.002	-0.003	-0.006	-0.04	0.015	0.007
CHEMBL3545157	-9.68	-0.006	-0.013	-0.011	-0.011	-0.004	-0.018	-0.6228	-0.062	-0.1473	-0.038	-0.041	-0.116	-0.18	-4.3025	-0.231	-0.0677	-1.0052	-0.2063	-0.071	-0.035	-0.4465	-4.9929	-0.1524	-0.041	-0.4111	-0.4586	-0.009	-0.0531	-0.006	-0.054	-1.0462	-1.7078	-6.3652	-0.505	-0.6673	-1.0523	-1.5855	-1.24	-3.9857	-4.3326	0.0599	-0.003	-0.017	-0.05	0.011	-0.3318	-0.012	-0.02
CHEMBL460499	-9.27	-0.004	-0.005	-0.005	-0.006	-0.002	-0.006	-0.055	-0.0141	-0.1814	-0.064	-0.001	-0.064	-0.082	-2.411	-0.056	-0.045	-0.9069	-0.0681	-0.044	-0.026	-0.2369	-2.7685	-0.1615	-0.041	-0.3896	-0.4974	0.004	-0.05	-0.007	-0.009	-0.3406	-0.1769	-3.4702	-2.5103	-0.8472	-2.0037	-0.7952	-1.5019	-4.2738	-3.3349	-0.0259	-0.016	-0.009	-0.018	0.005	-0.0922	-0.068	-0.041
CHEMBL566136	-7.5	-0.01	-0.046	-0.032	-0.019	-0.006	-0.036	-1.4348	-1.6022	-1.5222	-0.098	-0.052	-0.186	-0.198	-5.4752	-0.3261	-0.084	-1.0489	-0.176	-0.063	-0.027	-0.2802	-3.5471	-0.1029	-0.03	-0.2867	-0.2873	-0.002	-0.033	-0.016	-0.008	-0.061	-0.0622	-4.3537	-3.1195	-0.3402	-1.9818	-0.1635	-0.6507	-1.0909	-0.4231	-0.032	-0.005	-0.003	-0.005	-0.011	-0.021	-0.022	-0.014
CHEMBL1608472	-7.5	-0.005	-0.011	-0.01	-0.013	-0.004	-0.018	-0.588	-0.061	-0.2273	-0.051	-0.029	-0.121	-0.171	-4.0052	-0.2049	-0.0914	-1.795	-0.4728	-0.1251	-0.03	-0.3033	-3.7014	-0.1521	-0.038	-0.3565	-0.4998	-0.001	-0.052	-0.008	0.041	-0.9789	-0.9318	-4.0266	-0.8426	-0.9257	-1.1512	-0.6667	-2.4178	-2.1465	-7.515	-0.134	-0.032	-0.005	-0.001	-0.039	-0.1061	-0.091	-0.04
CHEMBL1201236	-7.43	-0.001	-0.005	-0.005	-0.003	-0.001	-0.005	-0.045	-0.012	-0.03	-0.004	-0.034	-0.119	-0.2011	-2.7683	-0.023	-0.045	-0.5554	-0.0539	-0.038	-0.016	-0.454	-3.264	-0.3022	-0.034	-0.302	-1.2165	-0.001	-0.003	-0.001	-0.002	-0.014	-0.012	-0.0927	-0.012	-0.021	-0.1066	-0.082	-0.6185	-3.0968	-2.8418	-0.4736	-0.1832	-0.007	-0.014	-0.014	-0.052	-0.014	-0.033
CHEMBL403183	-8.3	-0.002	-0.003	-0.003	-0.002	-0.001	-0.003	-0.019	-0.008	-0.025	-0.008	-0.013	-0.039	-0.02	-2.0786	-0.042	-0.019	-0.3212	-0.023	-0.019	-0.015	-0.0876	-2.1568	-0.1492	-0.027	-0.1916	-0.6043	-0.001	-0.004	-0.001	-0.007	-0.021	-0.011	-0.1571	-0.018	-0.015	-0.0835	-0.137	-1.1355	-4.6069	-3.368	-1.1208	-0.4164	-0.019	-0.021	-0.011	-0.092	-0.039	-0.047
CHEMBL1256832	-8.16	-0.007	-0.013	-0.013	-0.006	-0.003	-0.018	-0.4733	-0.051	-0.1177	-0.032	-0.063	-0.142	-0.26	-4.0761	-0.1383	-0.09	-1.2374	-0.1178	-0.045	-0.025	-0.1465	-3.1938	-0.054	-0.025	-0.1558	-0.2136	-0.003	-0.014	-0.003	-0.024	-0.15	-0.1915	-4.4557	-0.3404	-0.1272	-1.5697	-0.563	-1.4151	-4.7079	-2.4155	-0.069	-0.021	-0.008	-0.02	-0.021	-0.106	-0.023	-0.005
DOM_SIM_560	-5.46	0.0432	-0.037	-0.064	-0.042	-0.088	-3.1298	-4.7548	-3.1842	-0.3674	-0.06	-0.035	-0.087	-0.162	-4.3489	-0.3094	-0.149	-1.9843	-0.2797	-0.8288	-0.043	-0.133	-3.3961	-0.067	-0.025	-0.0925	-0.2452	-0.101	-3.3852	-4.4681	-0.012	-0.039	-1.6581	-3.0835	-1.2282	-0.156	-0.4384	-0.064	-0.5798	-1.6008	-0.2212	-0.032	-0.012	-0.004	-0.004	-0.008	-0.027	-0.014	-0.03
DOM_SIM_569	-5.46	-0.007	-0.014	-0.016	-0.02	-0.006	-0.038	-1.3365	-0.1042	-0.1259	-0.015	-0.041	-0.084	-0.128	-3.0656	-0.2963	-0.0628	-1.5454	-0.3202	-0.084	-0.031	-0.1612	-4.0194	-0.096	-0.022	-0.0774	-0.1463	-0.003	-0.011	-0.004	-0.008	-0.048	-0.113	-2.4386	-0.0623	-0.044	-0.257	-0.094	-0.2068	-2.8246	-2.7312	-1.8128	-0.8049	-0.038	-0.036	-0.045	-0.091	-0.0619	-0.028
DOM_SIM_570	-5.46	-0.01	-0.014	-0.03	-0.027	-0.026	-0.4163	-1.8333	-0.107	-0.11	-0.021	-0.02	-0.096	-0.146	-3.9102	-0.2092	-0.064	-1.4056	-1.2413	-1.6115	-0.075	-0.1927	-4.4538	-0.1048	-0.029	-0.2543	-0.2062	-0.006	-0.029	-0.013	-0.014	-0.119	-0.193	-7.1846	-0.1983	-0.063	-0.4689	-0.2301	-0.6608	-2.7439	-5.3186	-1.4755	-1.8476	-0.0995	-0.0926	-0.075	-0.099	-0.064	-0.043
DOM_SIM_575	-5.46	-0.033	-0.053	-0.064	-0.022	-0.023	-0.2291	-3.1417	-4.6129	-1.9403	-0.119	-0.096	-0.155	-0.088	-4.4144	-0.3394	-0.047	-0.3284	-0.098	-1.1323	-0.1148	-0.113	-5.5296	-0.6494	-0.023	-0.049	-0.0226	-0.01	-0.04	-0.037	-0.012	-0.076	-0.112	-3.3625	-1.5537	-0.2341	-1.9757	-0.0431	-1.5609	-2.3925	-7.1815	-2.3622	-3.2322	-0.2139	-0.1771	-0.123	-0.071	-0.081	-0.038
DOM_SIM_581	-5.46	-0.024	-0.0473	-0.035	-0.039	-0.012	-0.1318	-1.8404	-0.9443	-0.8108	-0.124	-0.021	-0.1676	-0.093	-3.9477	-0.5653	-0.07	-0.2299	-0.095	-0.4623	-0.047	-0.081	-4.1255	-0.1789	-0.026	-0.077	-0.0102	-0.013	-0.097	-0.041	-0.05	-0.4557	-0.519	-9.3687	-3.4843	-0.7414	-2.4217	-0.9822	-1.8851	-5.8277	-5.0819	-1.4974	-1.2198	-0.045	-0.034	-0.096	-0.113	-0.092	-0.0616
DOM_SIM_582	-5.46	-0.01	-0.016	-0.011	-0.008	-0.003	-0.015	-0.5108	-0.4268	-0.9172	-0.054	-0.04	-0.137	-0.034	-4.1477	-0.1325	-0.027	-0.1609	-0.021	-0.025	-0.016	-0.057	-1.3362	-0.101	-0.022	-0.0627	-0.2494	-0.009	-0.028	-0.011	-0.016	-0.098	-0.2334	-2.6019	-0.7058	-0.3108	-1.8564	-0.4824	-1.4262	-5.0554	-6.4862	-2.8597	-4.1836	-0.2095	-0.1838	-0.117	-0.146	-0.037	-0.048
DOM_SIM_588	-5.46	-0.013	-0.008	-0.018	-0.02	-0.005	-0.033	-1.2729	-0.3048	-1.0766	-0.088	-0.033	-0.137	-0.111	-4.3254	-0.3425	-0.051	-0.6656	-0.1261	-0.058	-0.019	-0.055	-2.3727	-0.072	-0.017	-0.053	0.0071	0.006	-0.062	-0.016	-0.05	-0.631	0.0346	-3.6374	-1.6394	-1.4695	-2.2154	-1.0428	-1.1646	-4.4665	-2.6246	-2.4269	-3.7229	-0.0782	-0.078	-0.048	-0.1609	-0.067	-0.054
DOM_SIM_594	-5.46	-0.009	-0.014	-0.011	-0.011	-0.004	-0.019	-0.7343	-0.246	-0.749	-0.058	-0.043	-0.137	-0.139	-4.4118	-0.1285	-0.06	-0.6862	-0.0222	-0.073	-0.021	-0.0843	-2.5776	-0.112	-0.029	-0.0882	-0.1023	-0.005	-0.024	-0.01	-0.006	-0.041	-0.0528	-2.1844	-0.9596	-0.2031	-1.3205	-0.1308	-0.7706	-3.6559	-1.7645	-1.6452	-1.3018	-0.029	-0.003	-0.048	-0.032	-0.06	-0.07
EOS100012	-5.46	-0.009	-0.021	-0.038	-0.019	-0.031	-0.5849	-2.9309	-0.2587	-0.1579	-0.017	-0.046	-0.143	-0.239	-4.6896	-0.2447	-0.178	-2.4059	-1.2729	-0.5376	-0.052	-0.2911	-4.6125	-0.062	-0.042	-0.3204	-1.0056	-0.009	-0.03	-0.01	-0.024	-0.3272	-0.5721	-3.3896	-0.2239	-0.2272	-1.0279	-0.6847	-0.5093	-3.8575	-3.5812	-0.1316	-0.043	-0.012	-0.019	-0.034	-0.118	-0.022	-0.035
EOS100017	-5.46	-0.006	-0.015	-0.018	-0.019	-0.006	-0.042	-1.805	-0.109	-0.124	-0.016	-0.046	-0.118	-0.244	-3.9185	-0.228	-0.151	-2.4064	-0.0905	-0.097	-0.038	-0.3773	-4.1774	-0.1501	-0.039	-0.4195	-0.6916	-0.004	-0.011	-0.005	-0.003	-0.05	-0.0806	-1.4061	-0.0937	-0.056	-0.5683	-0.2621	-0.3739	-2.8933	-6.3858	-2.1542	-0.7927	-0.035	-0.015	-0.077	-0.0664	-0.039	-0.021
EOS100023	-5.46	-0.018	-0.025	-0.032	-0.021	-0.014	-0.1895	-1.8644	-0.9283	-1.1814	-0.074	-0.066	-0.171	-0.293	-4.9147	-0.262	-0.152	-1.6924	0.0488	-0.141	-0.055	-0.2845	-4.1207	-0.1232	-0.0722	-0.6645	-1.0485	-0.009	-0.039	-0.025	-0.026	-0.107	-0.2087	-7.1457	-1.2204	-0.1666	-1.4583	-0.3021	-1.5594	-3.5018	-2.826	-0.3873	-0.1262	-0.03	-0.053	-0.02	-0.123	-0.039	-0.03
EOS100025	-5.46	-0.002	-0.004	-0.002	-0.002	-0.001	-0.003	-0.025	-0.014	-0.039	-0.011	-0.023	-0.06	-0.041	-2.2515	-0.036	-0.014	-0.058	-0.003	-0.018	-0.011	-0.036	-0.812	-0.064	-0.014	-0.039	-0.1279	-0.002	-0.005	-0.002	-0.009	-0.028	-0.019	-0.4689	-0.036	-0.034	-0.2872	-0.195	-0.8554	-5.3521	-0.7733	-1.4652	-1.5829	-0.048	-0.063	0.012	-0.154	-0.011	-0.027
EOS100029	-5.46	-0.004	-0.011	-0.008	-0.022	-0.004	-0.026	-1.3351	-0.059	-0.1086	-0.013	-0.035	-0.116	-0.214	-4.2544	-0.3167	-0.1493	-2.0119	-0.262	-0.1558	-0.03	-0.142	-2.7852	-0.053	-0.026	-0.097	-0.1065	-0.003	-0.005	-0.002	-0.005	-0.023	-0.018	-0.3608	-0.032	-0.021	-0.3354	-0.062	-0.8786	-3.0721	-2.1547	-2.4759	-3.2172	-0.065	-0.044	-0.044	-0.043	-0.0821	-0.058
EOS100037	-5.46	-0.012	-0.013	-0.007	-0.005	-0.002	-0.014	-0.1574	-0.2017	-0.4529	-0.123	-0.073	-0.147	-0.087	-3.0911	-0.066	-0.01	-0.065	-0.03	-0.03	-0.012	-0.04	-1.6485	-0.062	-0.008	-0.028	-0.022	-0.015	-0.085	-0.017	-0.011	-0.5345	-2.0437	-6.486	-2.9159	-2.3309	-2.4308	-1.0626	0.1448	-4.2267	-2.6549	-1.1833	-0.5427	-0.024	-0.033	-0.038	-0.2029	-0.017	-0.033
EOS100041	-5.46	-0.001	-0.005	-0.005	-0.005	-0.002	-0.006	-0.0941	-0.014	-0.044	-0.004	-0.012	-0.071	-0.146	-3.9051	-0.0911	-0.055	-1.0494	-0.1672	-0.047	-0.02	-0.2945	-3.2315	-0.1148	-0.024	-0.2559	-0.3891	-0.002	-0.003	0	-0.002	-0.009	-0.01	-0.0732	-0.004	-0.004	-0.174	-0.073	-2.7814	-2.1338	-0.1222	-0.008	-0.002	-0.003	-0.003	-0.004	-0.018	-0.03	-0.016
EOS100044	-5.46	-0.012	-0.028	-0.026	-0.025	-0.006	-0.05	-2.3421	-1.0426	-1.0217	-0.046	-0.063	-0.115	-0.172	-1.5198	-0.3379	-0.053	-0.8455	-0.16	-0.131	-0.028	-0.072	-2.0076	-0.049	-0.009	-0.034	-0.019	-0.004	-0.028	-0.017	-0.01	-0.058	-0.059	-4.1894	-0.9273	-0.1401	-1.2548	-0.2046	-0.5157	-4.0181	-2.0893	-1.5411	-1.5662	-0.036	-0.03	-0.031	-0.104	-0.022	-0.027
EOS100046	-5.46	-0.003	-0.008	-0.006	-0.004	-0.002	-0.009	-0.0813	-0.019	-0.032	-0.008	-0.033	-0.085	-0.202	-2.886	-0.076	-0.068	-0.5547	-0.0817	-0.056	-0.036	-0.4671	-4.1985	-0.1234	-0.044	-0.4576	-0.4515	-0.003	-0.004	-0.002	-0.005	-0.026	-0.022	-0.1982	-0.017	-0.02	-0.1494	-0.067	-0.4919	-2.6346	-2.6606	-1.5787	-2.813	-0.073	-0.041	-0.044	-0.066	-0.047	-0.02
EOS100054	-5.46	-0.006	-0.038	-0.021	-0.013	-0.004	-0.021	-0.749	-1.431	-1.1619	-0.108	-0.042	-0.148	-0.219	-4.3203	-0.1218	-0.077	-0.8827	-0.0951	-0.05	-0.032	-0.3316	-3.4838	-0.1154	-0.038	-0.3844	-0.373	0.004	-0.039	-0.012	-0.012	-0.125	0.0584	-4.8698	-3.7039	-0.5686	-1.7415	-0.3922	-1.465	-4.8423	-2.752	0.037	0.003	-0.008	-0.02	0.006	-0.108	-0.031	-0.03
EOS100059	-5.46	-0.003	-0.006	-0.005	-0.005	-0.001	-0.009	-0.036	-0.027	-0.045	-0.014	-0.022	-0.067	-0.049	-2.5335	-0.044	-0.017	-0.0695	-0.004	-0.035	-0.018	-0.049	-0.882	-0.036	-0.011	-0.043	-0.156	-0.004	-0.02	-0.004	-0.017	-0.09	-0.221	-5.2429	-0.082	-0.047	-0.4165	-0.178	-0.7989	-4.7797	-6.3225	-0.5748	-1.9398	-0.3029	-0.4455	-0.053	-0.147	-0.018	-0.032
EOS100071	-5.46	-0.007	-0.019	-0.026	-0.055	-0.008	-0.5579	-3.7463	-0.5316	-0.2773	-0.017	0	-0.107	-0.107	-4.221	-0.249	-0.122	-1.5342	-0.1127	-1.5108	-0.051	-0.1559	-2.7583	-0.065	-0.019	-0.0793	-0.2161	-0.005	-0.02	-0.011	-0.005	-0.06	-0.0404	-3.4759	-0.6228	-0.1127	-0.4563	-0.2901	-1.8683	-3.6995	-0.8627	-0.1644	-0.0352	-0.007	-0.008	-0.012	-0.038	-0.065	-0.0773
EOS100082	-5.46	-0.036	-0.03	-0.034	-0.016	-0.015	-0.067	-1.5004	-0.9274	-1.2849	-0.111	-0.088	-0.2343	-0.155	-4.4777	-0.4895	-0.091	-0.5062	-0.0981	-0.0467	-0.032	-0.085	-3.5067	-0.1185	-0.021	-0.062	-0.0216	-0.009	-0.048	-0.038	-0.022	-0.076	-0.1129	-6.0284	-1.0658	-0.2551	-1.7757	-0.2078	-0.9435	-2.1708	-2.2772	-0.177	-0.085	-0.02	-0.031	-0.026	-0.091	-0.022	-0.019
EOS100087	-5.46	-0.011	-0.027	-0.016	-0.014	-0.005	-0.023	-0.8974	-0.7425	-1.242	-0.07	-0.038	-0.13	-0.088	-4.6105	-0.2451	-0.062	-0.7731	-0.1571	-0.066	-0.035	-0.3536	-4.0347	-0.1675	-0.041	-0.3893	-0.6969	-0.005	-0.032	-0.011	-0.016	-0.124	-0.0841	-4.4785	-1.3316	-0.2832	-1.2639	-0.3033	-0.962	-3.2877	-3.7038	-0.7234	-0.7932	-0.046	-0.0512	-0.034	-0.106	-0.043	-0.049
EOS100088	-5.46	-0.032	-0.013	-0.043	-0.022	-0.015	-0.1545	-2.5814	-2.2669	-1.5623	-0.129	-0.09	-0.1301	-0.184	-3.7273	-0.3902	-0.075	-1.1417	-0.0034	-0.068	-0.027	-0.141	-3.355	-0.0864	-0.038	-0.3198	-0.3699	0	-0.056	-0.039	-0.018	-0.1163	-0.0634	-5.4815	-2.5438	-0.5572	-2.0872	-0.3866	-0.7441	-3.0073	-2.1451	-0.135	-0.036	-0.008	-0.014	-0.024	-0.0695	-0.023	-0.04
EOS100090	-5.46	-0.004	-0.004	-0.004	-0.004	-0.002	-0.008	-0.066	-0.033	-0.101	-0.04	-0.028	-0.076	-0.049	-3.3716	-0.056	-0.012	-0.1062	-0.03	-0.032	-0.008	-0.027	-1.9102	-0.034	-0.008	-0.037	-0.1057	-0.012	-0.046	-0.008	0.041	-1.0581	-2.0015	-4.8655	-0.7882	-0.2093	-0.5561	-1.136	-0.5706	-2.9395	-11.2683	-0.154	-0.047	-0.008	-0.008	-0.048	-0.1861	-0.027	-0.025
EOS100091	-5.46	-0.03	-0.029	-0.059	-0.056	-0.028	-0.3133	-3.3589	-1.5727	-1.2718	-0.0863	-0.094	-0.13	-0.164	-4.0354	-0.7243	-0.0386	-2.0196	-2.0358	-1.7831	-0.0862	-0.1794	-5.4578	-0.176	-0.03	-0.0917	-0.2455	-0.009	-0.04	-0.035	-0.006	-0.04	-0.066	-3.653	-1.2747	-0.2415	-1.7067	-0.1142	-0.6405	-3.0568	-0.7594	-0.058	-0.015	-0.006	-0.008	-0.011	-0.045	-0.025	-0.041
EOS100094	-5.46	-0.01	-0.034	-0.029	-0.02	-0.008	-0.09	-1.5288	-1.0759	-1.219	-0.053	-0.018	-0.071	-0.058	-1.3739	-0.125	-0.027	-0.107	-0.071	-0.5311	-0.041	-0.057	-3.069	-0.358	-0.012	-0.026	-0.01	-0.007	-0.027	-0.016	-0.007	-0.05	-0.072	-5.5389	-1.1397	-0.1252	-1.5759	-0.198	-1.4534	-3.4475	-1.6904	-1.3667	-1.5286	-0.041	-0.03	-0.028	-0.068	-0.051	-0.022
EOS100099	-5.46	-0.025	-0.036	-0.048	-0.088	-0.016	-0.5864	-6.1658	-1.442	-1.0061	-0.058	-0.084	-0.1451	-0.253	-3.2744	-0.7472	-0.1377	-2.3273	-1.2289	-2.0537	-0.063	-0.1491	-4.0114	-0.09	-0.022	-0.097	-0.152	-0.008	-0.027	-0.023	-0.007	-0.033	-0.043	-3.8162	-0.8033	-0.108	-1.0146	-0.042	-0.6797	-1.5204	-0.169	-0.034	-0.013	-0.004	-0.004	-0.01	-0.022	-0.016	-0.035
EOS100100	-5.46	-0.002	-0.004	-0.003	-0.003	-0.001	-0.003	-0.033	-0.017	-0.056	-0.028	-0.005	-0.033	-0.011	-2.0841	-0.038	-0.014	-0.1196	-0.013	-0.016	-0.006	-0.047	-1.3286	-0.044	-0.01	-0.0636	-0.3907	-0.001	-0.03	-0.004	-0.029	-0.5424	-0.602	-6.3148	-0.6258	-0.3641	-0.3167	-0.6072	-1.8481	-3.5123	-6.1819	-0.0858	-0.019	-0.008	-0.017	-0.022	-0.0979	-0.049	-0.0506
EOS100104	-5.46	-0.034	-0.007	-0.021	-0.027	-0.018	-0.2097	-3.9151	-1.6212	-1.0442	-0.118	-0.074	-0.151	-0.229	-5.0236	-0.255	-0.078	-1.3665	-0.268	-0.3485	-0.039	-0.3017	-4.1765	-0.0875	-0.03	-0.3319	-0.3905	0	-0.056	-0.048	-0.005	-0.039	0.0089	-3.7169	-1.9433	-0.2301	-1.5386	-0.013	-0.3325	-0.6425	-0.018	-0.009	-0.002	-0.002	-0.002	-0.006	-0.019	-0.005	-0.01
EOS100106	-5.46	-0.023	-0.024	-0.042	-0.061	-0.023	-2.6552	-4.479	-0.3874	-0.3739	-0.044	-0.081	-0.173	-0.229	-6.1615	-0.5788	-0.1659	-2.9964	-2.4934	-2.4043	-0.091	-0.399	-4.6908	-0.0944	-0.041	-0.3177	-0.4067	-0.006	-0.019	-0.015	-0.009	-0.052	-0.061	-2.3399	-0.2619	-0.09	-1.0661	-0.3667	-0.5004	-1.9325	-0.8696	-0.012	-0.001	-0.003	-0.008	-0.013	-0.064	0.001	-0.002
EOS100122	-5.46	-0.1274	-0.004	-0.024	-0.035	-0.044	-0.8003	-4.389	-3.1774	-0.6203	-0.089	-0.052	-0.11	-0.133	-5.1655	-0.2606	-0.07	-1.5214	-0.2787	-0.3271	-0.042	-0.2427	-5.1369	-0.1867	-0.05	-0.4132	-0.5711	-0.035	-0.4721	-1.8656	-0.011	-0.068	-0.137	-5.9229	-1.7521	-0.1797	-0.6097	-0.094	-0.1652	-2.3759	-3.0559	-0.4087	-0.13	-0.014	-0.012	-0.033	-0.052	-0.029	-0.037
EOS100124	-5.46	-0.019	-0.027	-0.053	-0.049	-0.033	-1.7094	-3.8081	-0.5013	-0.1857	-0.026	-0.079	-0.187	-0.521	-3.9147	-0.315	-0.229	-2.3655	-1.2162	-1.7294	-0.099	-0.5771	-5.3063	-0.2372	-0.101	-0.7854	-1.0839	-0.008	-0.024	-0.013	-0.006	-0.057	-0.111	-4.519	-0.2641	-0.085	-1.2371	-0.2935	-1.373	-3.9177	-2.8403	-0.4525	-0.1367	-0.013	-0.021	-0.017	-0.069	-0.074	-0.016
EOS100130	-5.46	-0.013	-0.011	-0.018	-0.005	-0.005	-0.025	-0.7467	-0.1515	-0.36	-0.026	-0.074	-0.14	-0.211	-3.6763	-0.1308	-0.1	-1.4586	0.0466	-0.042	-0.029	-0.7399	-3.7791	-0.1998	-0.022	-0.5172	-0.8549	-0.005	-0.012	-0.007	-0.005	-0.026	-0.039	-1.389	-0.2684	-0.059	-1.0189	-0.1651	-0.6621	-2.2317	-0.3292	-0.015	-0.001	-0.003	-0.005	-0.009	-0.035	-0.019	-0.019
EOS100132	-5.46	-0.002	-0.006	-0.004	-0.003	-0.001	-0.006	-0.042	-0.025	-0.054	-0.031	-0.032	-0.095	-0.213	-2.7167	-0.04	-0.031	-0.55	-0.076	-0.027	-0.012	-0.478	-2.9141	-0.2511	-0.024	-0.0803	-0.3395	-0.005	-0.0455	-0.005	0.0062	-0.6725	-1.2007	-5.1373	-0.2783	-0.4418	-0.6421	-1.253	-1.634	-3.451	-5.0811	-0.045	-0.017	-0.014	-0.038	-0.027	-0.3572	-0.029	-0.0186
EOS100150	-5.46	-0.012	-0.019	-0.035	-0.035	-0.038	-0.8963	-3.005	-0.3868	-0.2962	-0.023	-0.034	-0.093	-0.076	-3.5997	-0.216	-0.065	-1.3039	-2.0834	-1.7113	-0.044	-0.108	-4.1751	-0.081	-0.019	-0.0821	-0.249	-0.006	-0.018	-0.01	-0.005	-0.031	-0.058	-3.0553	-0.499	-0.0646	-0.8402	-0.1454	-0.8021	-3.6104	-1.8257	-1.4553	-0.6932	-0.022	-0.018	-0.029	-0.056	-0.042	-0.043
EOS100154	-5.46	-0.004	-0.027	-0.043	-0.031	-0.022	-0.2019	-4.1279	-3.9219	-0.6795	-0.02	-0.047	-0.121	-0.202	-4.0771	-0.2719	-0.113	-1.7832	-0.1152	-0.147	-0.039	-0.2092	-4.3619	-0.0621	-0.036	-0.2636	-0.4942	-0.024	-0.097	-0.8798	-0.005	-0.017	-0.092	-4.2138	-1.2728	-0.1824	-0.9129	-0.085	-0.4336	-1.9498	-0.2469	-0.04	-0.007	-0.003	-0.004	-0.009	-0.026	-0.013	-0.024
EOS100160	-5.46	-0.035	-0.023	-0.055	-0.026	-0.036	-1.2114	-4.099	-3.2887	-0.5119	-0.042	-0.033	-0.107	-0.077	-4.1369	-0.22	-0.045	-0.5317	-0.124	-0.7484	-0.045	-0.1711	-4.7228	-0.2305	-0.04	-0.2112	-0.5298	-0.012	-0.049	-0.0552	-0.011	-0.073	-0.119	-6.5919	-1.1749	-0.1433	-0.6619	-0.3777	-1.8657	-5.7944	-2.2671	-1.0374	-0.4907	-0.025	-0.044	-0.011	-0.14	-0.053	-0.04
EOS100177	-5.46	-0.005	-0.008	-0.006	-0.005	-0.003	-0.009	-0.072	-0.037	-0.1057	-0.037	-0.021	-0.073	-0.023	-3.8355	-0.096	-0.03	-0.6621	0.0165	-0.046	-0.031	-0.1419	-2.4135	0.0477	-0.029	-0.3455	-0.6839	-0.006	-0.038	-0.005	-0.048	-0.8891	-1.404	-5.2341	-0.4778	-0.5109	-0.9687	-1.1788	-2.4802	-4.374	-2.2915	0.017	0.004	-0.012	-0.036	-0.008	-0.2131	-0.023	-0.033
EOS100179	-5.46	-0.016	-0.027	-0.026	-0.045	-0.023	-0.1911	-2.244	-0.3482	-0.882	-0.181	-0.076	-0.204	-0.271	-6.2127	-0.52	-0.1097	-2.2825	-1.88	-1.5666	-0.0646	-0.3034	-6.3391	-0.2396	-0.068	-0.497	-0.3611	0.026	-0.0531	-0.013	-0.002	-0.538	-0.2282	-5.8451	-2.599	-1.9167	-2.135	-0.6916	-0.4257	-2.4721	-2.9005	-0.1104	-0.023	-0.006	-0.007	-0.042	-0.1191	-0.008	-0.025
EOS100184	-5.46	-0.01	-0.024	-0.042	-0.047	-0.025	-0.3122	-1.9824	-0.3437	-0.2467	-0.016	-0.047	-0.094	-0.174	-2.5606	-0.6928	-0.2928	-2.0594	-1.9146	-1.6835	-0.0258	-0.2283	-3.8057	-0.013	-0.016	-0.0953	-0.1062	-0.005	-0.01	-0.009	-0.004	-0.022	-0.026	-2.2141	-0.1	-0.042	-0.2792	-0.076	-0.367	-3.3783	-1.1222	-1.2184	-0.7617	-0.017	-0.022	-0.016	-0.054	-0.038	-0.037
EOS100197	-5.46	-0.001	-0.003	-0.002	-0.003	-0.001	-0.003	-0.02	-0.008	-0.021	-0.006	-0.015	-0.046	-0.069	-2.117	-0.035	-0.025	-0.4522	-0.02	-0.023	-0.015	-0.1554	-2.1393	-0.1441	-0.035	-0.3673	-0.4773	-0.001	-0.004	-0.001	-0.005	-0.025	-0.021	-0.3348	-0.014	-0.019	-0.0945	-0.114	-0.5782	-4.5035	-2.4498	-0.3246	-0.0333	-0.008	-0.019	-0.009	-0.087	-0.018	-0.038
EOS100202	-5.46	-0.029	-0.023	-0.019	-0.01	-0.008	-0.052	-1.3065	-1.4115	-1.1726	-0.2737	-0.084	-0.135	-0.067	-3.1178	-0.146	-0.034	-0.2544	-0.05	-0.029	-0.018	-0.063	-2.3792	-0.123	-0.017	-0.036	-0.1374	0.019	-0.063	-0.027	-0.027	-0.2263	0.0113	-10.8728	-3.6304	-0.8595	-1.6187	-0.3626	-0.7811	-4.981	-2.9091	-1.4281	-1.6651	-0.052	-0.049	-0.036	-0.1344	-0.033	-0.032
EOS100204	-5.46	-0.002	-0.006	-0.006	-0.006	-0.002	-0.007	-0.052	-0.019	-0.066	-0.002	0.001	-0.062	-0.128	-3.7986	-0.08	-0.1	-1.0974	-0.1118	-0.0671	-0.043	-0.3745	-2.8269	-0.1371	-0.088	-0.6772	-0.9953	-0.005	-0.013	-0.003	-0.008	-0.072	-0.097	-0.9891	-0.0541	-0.03	-0.6698	-0.3071	-2.2742	-2.6353	-3.3438	-0.4548	-0.6242	-0.031	-0.043	-0.014	-0.062	-0.106	-0.064
EOS100222	-5.46	-0.032	-0.027	-0.057	-0.025	-0.027	-0.8456	-2.7596	-1.7216	-0.5772	-0.045	-0.053	-0.143	-0.217	-2.6361	-0.2431	-0.099	-0.8528	-0.1101	-0.1503	-0.045	-0.197	-5.0953	-0.1939	-0.055	-0.2992	-0.4661	-0.013	-0.054	-0.055	-0.012	-0.065	-0.205	-8.1654	-1.0456	-0.1069	-0.7837	-0.105	-1.0431	-2.6801	-0.6356	-0.068	-0.017	-0.008	-0.015	-0.017	-0.049	-0.03	-0.0439
EOS100249	-5.46	-0.038	-0.027	-0.048	-0.032	-0.025	-0.7203	-3.4867	-3.4221	-0.9548	-0.12	-0.091	-0.161	-0.272	-4.9048	-0.2445	-0.071	-0.9416	-0.2302	-0.2452	-0.04	-0.4616	-4.0011	-0.1092	-0.038	-0.4947	-0.5558	-0.004	-0.079	-0.1018	-0.008	-0.1055	-0.2081	-7.457	-2.7229	-0.3401	-1.4532	-0.3556	-0.8422	-1.1094	-0.8253	-0.046	-0.007	-0.003	-0.005	-0.015	-0.025	-0.04	-0.019
EOS100251	-5.46	-0.017	-0.024	-0.016	-0.016	-0.005	-0.029	-1.1032	-0.4891	-0.813	-0.184	-0.095	-0.194	-0.176	-5.3197	-0.265	-0.06	-0.6758	-0.1504	-0.057	-0.026	-0.1039	-4.0992	-0.144	-0.026	-0.142	-0.3224	0.014	-0.047	-0.015	-0.03	-0.3868	-0.6165	-5.8913	-2.4206	-1.0896	-2.7033	-0.7882	-0.9601	-2.6313	-1.464	-0.044	-0.006	-0.007	-0.016	-0.029	-0.1385	0.008	-0.0053
EOS100255	-5.46	-0.061	-0.025	-0.063	-0.021	-0.034	-0.8482	-3.4782	-3.8078	-0.9056	-0.131	-0.079	-0.164	-0.207	-4.9177	-0.2949	-0.094	-0.9691	-0.1337	-0.053	-0.038	-0.0599	-3.8241	-0.042	-0.049	-0.2767	-0.3912	-0.013	-0.1609	-0.5459	-0.016	-0.088	-0.1109	-5.8998	-3.7107	-0.4654	-1.8271	-0.3594	-0.4543	-2.0956	-1.0868	-0.06	-0.006	-0.006	-0.012	-0.02	-0.071	0.003	-0.015
EOS100266	-5.46	-0.02	-0.029	-0.064	-0.008	-0.056	-1.0087	-3.0468	-0.8087	-0.5741	-0.054	-0.05	-0.127	-0.12	-3.531	-0.261	-0.098	-1.046	-0.9104	-1.3028	-0.047	-0.119	-4.7446	-0.127	-0.029	-0.1297	-0.4558	-0.011	-0.057	-0.022	-0.063	-1.0878	-2.8757	-8.8793	-1.0467	-0.2123	-1.0957	-0.3582	-0.9611	-4.4547	-6.7961	-0.201	-0.074	-0.031	-0.055	-0.035	-0.1633	-0.031	-0.046
EOS100279	-5.46	-0.013	-0.02	-0.016	-0.017	-0.006	-0.031	-1.7442	-0.3584	-0.5489	-0.094	-0.053	-0.156	-0.194	-4.9031	-0.1993	-0.06	-0.8119	-0.2911	-0.066	-0.018	-0.1833	-4.3239	-0.1453	-0.021	-0.2202	-0.3265	-0.004	-0.063	-0.014	-0.017	-0.3465	-0.5788	-5.6533	-2.8574	-1.1835	-2.3213	-0.4308	-1.1564	-2.5978	-1.8469	-0.0786	-0.018	-0.008	-0.018	-0.018	-0.0718	-0.039	-0.023
EOS100282	-5.46	0.003	-0.079	-0.059	-0.029	-0.016	-0.1081	-3.0378	-1.7711	-1.4666	-0.082	0.011	-0.1661	-0.097	-4.1581	-0.62	-0.118	-1.1379	-0.5302	-0.4855	-0.038	-0.1253	-3.5288	-0.1124	-0.023	-0.1343	-0.3353	-0.005	-0.055	-0.013	-0.013	-0.146	0.0221	-6.6386	-3.043	-0.447	-1.5592	-0.499	-1.9906	-3.1009	-1.2531	-0.067	-0.02	-0.006	-0.007	-0.013	-0.065	-0.049	-0.0344
EOS100286	-5.46	-0.028	-0.035	-0.07	-0.033	-0.025	-1.1788	-3.5898	-5.424	-0.705	-0.048	-0.012	-0.041	-0.026	-0.8027	-0.122	-0.022	-0.099	-0.051	-0.065	-0.012	-0.045	-2.3106	-0.035	-0.005	-0.018	-0.012	-0.022	-0.158	-0.9584	-0.007	-0.038	-0.1	-4.6728	-1.2846	-0.1038	-0.8443	-0.108	-0.4239	-2.9003	-1.1245	-1.7646	-1.1561	-0.033	-0.04	-0.01	-0.07	-0.043	-0.02
EOS100298	-5.46	-0.002	-0.004	-0.004	-0.005	-0.002	-0.007	-0.057	-0.016	-0.076	-0.006	0.016	-0.025	-0.027	-3.1748	-0.074	-0.038	-0.4933	-0.019	-0.043	-0.022	-0.1553	-3.3671	-0.1528	-0.032	-0.2355	-0.5288	-0.004	-0.009	-0.003	-0.002	-0.036	-0.029	-0.8335	-0.1019	-0.041	-0.5372	-0.108	-2.8673	-3.3387	-1.3125	-1.12	-1.2057	-0.026	-0.028	-0.02	-0.023	-0.12	-0.106
EOS100301	-5.46	-0.003	-0.009	-0.007	-0.017	-0.004	-0.014	-0.8709	-0.042	-0.1086	-0.01	-0.023	-0.094	-0.149	-5.1315	-0.3045	-0.1745	-2.5637	-0.0203	-0.081	-0.039	-0.4283	-4.0737	-0.2491	-0.043	-0.4558	-0.9794	-0.003	-0.007	-0.003	-0.005	-0.024	-0.025	-0.6106	-0.046	-0.033	-0.5163	-0.1526	-0.9058	-4.4193	-1.3642	-1.2866	-2.5857	-0.054	-0.035	-0.017	-0.088	-0.033	-0.048
EOS100303	-5.46	-0.017	-0.02	-0.046	-0.023	-0.026	-0.5889	-4.2834	-1.1201	-0.1909	-0.024	-0.052	-0.109	-0.213	-3.6169	-0.215	-0.073	-1.1341	-0.52	-0.1953	-0.021	-0.1639	-3.7081	-0.0526	-0.022	-0.2029	-0.2905	-0.005	-0.018	-0.019	-0.003	-0.016	-0.025	-3.2372	-0.5169	-0.049	-0.2049	-0.041	-0.368	-1.2235	-0.0474	-0.015	-0.002	-0.002	-0.003	-0.005	-0.016	-0.01	-0.02
EOS100306	-5.46	-0.007	-0.042	-0.014	-0.045	-0.008	-0.034	-2.5769	-1.1665	-1.0681	-0.079	-0.045	-0.188	-0.138	-6.2295	-0.4917	-0.1777	-2.242	-0.8664	-0.2306	-0.046	-0.2586	-3.5643	-0.13	-0.039	-0.1446	-0.4798	-0.001	-0.021	-0.006	-0.008	-0.048	0.0068	-2.7774	-2.1258	-0.1696	-1.1675	-0.1316	-0.6583	-4.796	-0.878	-0.7327	-0.7389	-0.022	-0.017	-0.019	-0.075	-0.034	-0.0848
EOS100307	-5.46	-0.033	-0.043	-0.015	-0.07	-0.008	-0.2003	-6.8256	-1.4586	-1.4377	-0.1255	-0.082	-0.177	-0.152	-4.5993	-0.3286	-0.073	-1.1419	-1.6738	-1.1506	-0.076	-0.104	-5.4214	-0.12	-0.022	-0.0772	-0.036	-0.01	-0.046	-0.041	-0.011	-0.049	-0.047	-4.1335	-1.6059	-0.3019	-1.47	-0.078	-0.1373	-3.7496	-1.1398	-1.6288	-1.6382	-0.0549	-0.032	-0.022	-0.086	-0.027	-0.016
EOS100318	-5.46	-0.006	-0.011	-0.018	-0.057	-0.03	-1.7723	-2.0637	-0.1271	-0.075	-0.018	-0.024	-0.062	-0.03	-1.8799	-0.083	-0.031	-0.6732	-1.2556	-1.4427	-0.0523	-0.088	-2.3165	-0.064	-0.016	-0.0403	-0.2199	-0.007	-0.025	-0.01	-0.013	-0.1295	-0.3999	-4.936	-0.1139	-0.062	-0.5105	-0.1612	-0.5765	-3.9398	-4.4136	-0.2059	-0.072	-0.019	-0.024	-0.039	-0.09	-0.02	-0.047
EOS100319	-5.46	-0.015	-0.08	-0.057	-0.039	-0.04	-0.7004	-4.27	-3.0325	-1.6945	-0.064	0.044	-0.1255	-0.07	-4.4639	-0.3103	-0.096	-0.8035	-0.073	-0.076	-0.031	-0.1045	-3.3522	-0.1975	-0.05	-0.413	-0.605	-0.015	-0.056	-0.078	-0.009	-0.08	-0.1067	-4.3519	-1.4951	-0.1765	-1.3696	-0.3609	-2.1342	-3.3821	-1.9595	-0.3292	-0.0984	-0.014	-0.019	-0.011	-0.063	-0.074	-0.0609
EOS100326	-5.46	-0.0848	-0.131	-0.166	-0.038	-0.03	-1.2184	-2.6473	-6.042	-1.8771	-0.2521	-0.052	-0.115	-0.115	-1.9559	-0.1832	-0.036	-0.119	-0.034	-0.041	-0.014	-0.049	-1.5395	-0.046	-0.01	-0.034	0.023	-0.0847	-0.8201	-2.7849	-0.014	-0.046	-0.121	-3.657	-2.7249	-0.3878	-0.9448	-0.16	-1.0831	-4.5541	-1.1885	-1.7775	-0.9541	-0.033	-0.05	-0.014	-0.118	-0.031	-0.022
EOS100336	-5.46	-0.004	-0.007	-0.006	-0.006	-0.002	-0.01	-0.1236	-0.034	-0.1044	-0.015	-0.036	-0.115	-0.145	-4.8001	-0.089	-0.057	-0.9639	-0.1356	-0.056	-0.027	-0.1646	-3.1109	-0.0801	-0.039	-0.4265	-0.3592	-0.009	-0.041	-0.005	-0.025	-1.2583	-1.2822	-3.0597	-0.2234	-0.4358	-2.0036	-0.8699	-0.8616	-3.5281	-4.2738	0.0177	0.002	-0.009	-0.029	-0.009	-0.3149	-0.054	-0.027
EOS100353	-5.46	-0.011	-0.034	-0.025	-0.016	-0.006	-0.037	-1.3938	-0.8715	-1.1828	-0.139	-0.035	-0.12	-0.051	-4.0661	-0.2765	-0.012	-0.7065	-0.2965	-0.0515	-0.007	-0.0797	-1.9301	-0.045	-0.007	-0.0337	-0.1428	0.006	-0.068	-0.018	0.003	-0.6115	-0.5658	-5.0941	-3.3157	-1.4651	-2.6002	-0.1958	-0.54	-0.6367	-1.536	-0.065	-0.013	-0.002	-0.002	-0.02	-0.0582	-0.038	-0.013
EOS100355	-5.46	-0.008	-0.005	-0.006	-0.006	-0.002	-0.012	-0.1507	-0.049	-0.2771	-0.021	-0.036	-0.106	-0.028	-4.6286	-0.102	-0.01	-0.4443	-0.097	-0.03	-0.008	-0.056	-2.3811	-0.077	-0.016	-0.0824	-0.4407	-0.027	-0.0626	-0.011	0.018	-0.4693	-2.7404	-5.6479	-0.6792	-0.3843	-2.1602	-1.8966	-4.018	-2.8772	-5.1544	-0.048	-0.01	-0.009	-0.022	-0.021	-0.2608	-0.031	-0.0509
EOS100361	-5.46	-0.003	-0.008	-0.009	-0.01	-0.003	-0.015	-0.4567	-0.03	-0.0808	-0.008	-0.032	-0.103	-0.239	-3.459	-0.2214	-0.175	-1.7946	0.1227	-0.061	-0.045	-0.3843	-3.2407	-0.0991	-0.042	-0.3088	-0.5076	-0.002	-0.006	-0.002	-0.003	-0.023	-0.017	-0.3254	-0.024	-0.023	-0.1308	-0.11	-0.6447	-3.4031	-3.3253	-0.1647	-0.0576	-0.005	-0.011	-0.003	-0.063	-0.026	-0.029
EOS100362	-5.46	-0.04	-0.009	-0.072	0.001	-0.038	-0.4656	-3.5735	-0.6657	-1.3501	-0.1077	-0.106	-0.127	-0.235	-1.3767	-0.4918	-0.079	-0.6326	-0.0824	-0.1482	-0.022	-0.101	-2.742	-0.014	-0.007	-0.049	0.0267	-0.01	-0.071	-0.044	-0.008	-0.076	-0.1324	-5.4028	-2.4859	-0.262	-1.9307	-0.2544	-0.4944	-2.5809	-2.3146	-0.218	-0.062	-0.011	-0.016	-0.023	-0.065	-0.03	-0.015
EOS100370	-5.46	-0.049	-0.056	-0.1245	-0.041	-0.042	-1.0584	-4.5583	-3.5899	-1.4994	-0.083	-0.079	-0.167	-0.18	-5.407	-0.6148	-0.1887	-1.5724	-0.8692	-0.5969	-0.059	-0.1994	-3.4074	-0.013	-0.034	-0.165	-0.3158	-0.013	-0.044	-0.0632	-0.013	-0.051	-0.0908	-2.7053	-0.5496	-0.1925	-1.3266	-0.1593	-0.617	-4.8542	-2.2644	-0.672	-0.1757	-0.016	-0.036	-0.001	-0.128	-0.018	-0.022
EOS100371	-5.46	-0.031	-0.032	-0.05	-0.008	-0.012	-0.07	-1.7985	-0.9951	-1.2714	-0.1826	-0.11	-0.11	-0.153	-2.3079	-0.4599	-0.0898	-1.3409	-0.2981	-0.1191	-0.021	-0.053	-1.8677	-0.003	-0.006	-0.023	0.0092	0.017	-0.083	-0.022	-0.034	-1.2149	-0.6413	-7.0158	-3.4109	-2.22	-2.5291	-0.8674	-0.383	-0.9012	-2.6188	-0.062	-0.012	-0.007	-0.017	-0.031	-0.1774	-0.012	-0.001
EOS100375	-5.46	-0.005	-0.009	-0.007	-0.005	-0.002	-0.011	-0.07	-0.032	-0.077	-0.02	-0.037	-0.116	-0.194	-3.709	-0.078	-0.063	-0.8646	-0.091	-0.063	-0.034	-0.3594	-4.0931	-0.0762	-0.034	-0.4408	-0.5221	-0.005	-0.014	-0.003	-0.015	-0.2052	-0.2602	-2.7439	-0.1539	-0.1918	-1.0335	-0.6799	-0.7833	-4.581	-2.014	-0.1173	-0.038	-0.01	-0.019	-0.02	-0.0902	-0.054	-0.034
EOS100379	-5.46	-0.004	-0.008	-0.007	-0.004	-0.002	-0.009	-0.065	-0.028	-0.058	-0.018	-0.047	-0.122	-0.312	-3.6492	-0.061	-0.053	-0.7131	-0.1483	-0.038	-0.02	-0.8088	-3.2849	-0.3224	-0.0381	-0.5984	-0.4276	-0.003	-0.007	-0.003	-0.011	-0.041	-0.04	-1.5184	-0.0959	-0.046	-0.643	-0.2501	-1.3191	-5.0181	-2.9742	-0.8843	-0.3449	-0.021	-0.044	0.01	-0.151	-0.045	-0.0324
EOS100382	-5.46	-0.029	-0.021	-0.018	-0.01	-0.008	-0.051	-0.7658	-1.4545	-1.511	-0.2938	-0.094	-0.197	-0.235	-5.2553	-0.2996	-0.126	-1.156	0.1384	-0.05	-0.029	-0.1003	-1.9462	0.054	-0.009	-0.1435	-0.0403	0.025	-0.074	-0.031	-0.017	-0.2267	-0.4059	-5.7348	-3.6586	-1.2019	-3.2545	-0.4733	-0.5783	-2.1672	-0.5911	-0.038	-0.003	-0.002	-0.007	-0.017	-0.061	-0.012	-0.006
EOS100391	-5.46	-0.016	-0.026	-0.038	-0.022	-0.014	-0.1998	-2.4952	-1.1979	-0.6015	-0.034	-0.059	-0.1701	-0.302	-4.0792	-0.217	-0.091	-1.3216	-0.395	-0.6507	-0.041	-0.078	-3.1597	-0.058	-0.027	-0.1379	-0.073	-0.017	-0.046	-0.017	-0.026	-0.4552	-1.2425	-7.032	-1.0835	-0.43	-1.6635	-0.6456	-2.0093	-5.3721	-5.1006	-0.4145	-0.0714	-0.029	-0.07	-0.004	-0.2318	-0.046	-0.038
EOS100393	-5.46	-0.004	-0.009	-0.009	-0.006	-0.003	-0.016	-0.2425	-0.037	-0.1055	-0.015	-0.036	-0.121	-0.187	-4.1157	-0.116	-0.124	-1.6215	0.1756	-0.074	-0.048	-0.3124	-5.3553	-0.148	-0.045	-0.2981	-0.3856	-0.003	-0.009	-0.004	-0.009	-0.04	-0.042	-1.1905	-0.056	-0.043	-0.4838	-0.209	-1.1691	-4.4556	-2.1104	-0.5634	-0.498	-0.018	-0.037	-0.025	-0.145	-0.002	-0.0178
EOS100401	-5.46	-0.016	-0.021	-0.037	-0.029	-0.022	-0.517	-3.325	-0.5273	-0.2258	-0.041	-0.04	-0.125	-0.149	-5.3899	-0.2498	-0.066	-1.0677	-0.7727	-0.4786	-0.027	-0.085	-3.6235	-0.034	-0.013	-0.0924	0.0185	-0.014	-0.044	-0.016	-0.029	-0.5167	-1.2048	-9.0349	-0.7436	-0.7243	-0.9588	-1.1889	-1.5979	-3.5473	-2.9949	-0.0877	-0.02	-0.011	-0.026	-0.023	-0.1641	-0.01	-0.035
EOS100403	-5.46	-0.013	-0.012	-0.028	-0.016	-0.011	-0.078	-1.6821	-0.3395	-0.6138	-0.035	-0.03	-0.112	-0.08	-4.4949	-0.2356	-0.021	-0.911	-0.4741	-0.0441	-0.018	-0.2034	-4.3793	-0.0591	-0.018	-0.1708	-0.3205	-0.014	-0.051	-0.018	0.007	-0.6342	-1.0752	-5.8669	-0.8687	-0.483	-1.9939	-0.2939	-1.4632	-2.8318	-8.7264	-0.188	-0.06	-0.013	-0.016	-0.037	-0.1309	-0.087	-0.068
EOS100404	-5.46	-0.1901	-0.027	-0.039	-0.046	-0.012	-0.262	-3.2195	-2.4892	-0.8463	-0.1404	-0.06	-0.125	-0.125	-4.5355	-0.3029	-0.07	-1.3593	-0.2181	-0.2057	-0.028	-0.3083	-3.318	-0.1255	-0.022	-0.3358	-0.7499	-0.024	-0.5206	-1.7696	-0.007	-0.047	-0.093	-6.5765	-3.5418	-0.1939	-0.8534	-0.101	-0.5264	-2.6805	-0.3008	-0.025	-0.007	-0.004	-0.006	-0.007	-0.041	-0.011	-0.03
EOS100408	-5.46	-0.02	-0.016	-0.063	0.019	-0.026	-0.108	-2.8988	-0.2963	-0.3161	-0.022	-0.053	-0.046	-0.111	-1.8938	-0.4517	-0.1416	-0.9113	-0.4921	-0.3403	-0.041	-0.093	-4.2618	-0.097	-0.018	-0.048	-0.007	-0.006	-0.017	-0.012	-0.009	-0.039	-0.053	-2.7035	-0.1862	-0.045	-0.37	-0.073	-0.4298	-2.528	-2.6699	-1.3936	-2.71	-0.064	-0.024	-0.062	-0.054	-0.055	-0.018
EOS100413	-5.46	-0.008	-0.016	-0.022	-0.015	-0.007	-0.043	-1.7567	-0.1985	-0.3048	-0.011	-0.043	-0.12	-0.196	-3.7529	-0.2368	-0.112	-1.7842	-0.1555	-0.08	-0.027	-0.3132	-3.5577	-0.0977	-0.021	-0.2766	-0.3314	-0.006	-0.01	-0.006	-0.003	-0.026	-0.042	-1.0298	-0.1433	-0.035	-0.7012	-0.1412	-0.7794	-3.9592	-5.9621	-3.0007	-1.317	-0.021	0.016	-0.121	-0.02	-0.067	-0.056
EOS100420	-5.46	-0.046	0.011	-0.04	-0.026	-0.011	-0.13	-2.1642	-1.8795	-1.5671	-0.098	-0.099	-0.147	-0.188	-5.3757	-0.5552	-0.085	-1.1357	-0.1798	-0.059	-0.035	-0.3907	-3.9844	-0.1367	-0.032	-0.3232	-0.4145	-0.004	-0.058	-0.046	-0.014	-0.086	-0.0403	-5.5746	-3.0817	-0.2536	-0.9658	-0.059	-0.3543	-1.3288	-4.0908	-1.1234	-1.1968	-0.0538	-0.0817	-0.019	-0.073	-0.022	-0.017
EOS100424	-5.46	-0.016	-0.019	-0.025	-0.019	-0.008	-0.045	-1.991	-0.5753	-1.0514	-0.079	-0.06	-0.152	-0.204	-5.8401	-0.2532	-0.082	-1.2935	-0.3292	-0.113	-0.038	-0.2574	-4.0471	-0.125	-0.0675	-0.5528	-0.5845	-0.007	-0.038	-0.017	-0.008	-0.076	-0.0757	-3.4914	-1.5367	-0.3074	-2.015	-0.182	-1.8505	-3.5234	-2.1684	-0.2386	-0.0801	-0.01	-0.013	-0.018	-0.048	-0.084	-0.057
EOS100437	-5.46	-0.011	-0.017	-0.016	-0.035	-0.01	-0.06	-2.2468	-0.1515	-0.2797	-0.043	-0.055	-0.154	-0.201	-6.1495	-0.422	-0.0656	-2.1398	-1.151	-0.2805	-0.036	-0.1895	-4.6665	-0.0226	-0.045	-0.394	-0.4498	-0.011	-0.038	-0.008	-0.019	-0.6473	-1.1526	-9.9595	-0.6425	-0.3898	-1.4016	-0.6352	-1.1507	-2.7863	-3.0308	-0.082	-0.015	-0.009	-0.019	-0.037	-0.2244	-0.042	-0.045
EOS100447	-5.46	-0.017	-0.033	-0.058	-0.041	-0.046	-1.2269	-3.537	-1.5566	-0.6693	-0.026	-0.063	-0.141	-0.213	-3.8573	-0.2882	-0.094	-1.7734	-0.4838	-2.0198	-0.0938	-0.3278	-5.3154	-0.1221	-0.033	-0.2237	-0.447	-0.009	-0.023	-0.021	-0.005	-0.025	-0.072	-2.81	-0.7395	-0.1126	-1.1922	-0.1223	-0.647	-2.2968	-0.8826	-0.062	-0.02	-0.006	-0.005	-0.014	-0.049	-0.023	-0.019
EOS100452	-5.46	-0.033	-0.043	-0.082	-0.02	-0.03	-0.3919	-2.7189	-2.866	-0.7246	-0.029	-0.051	-0.143	-0.163	-3.8253	-0.201	-0.054	-0.4008	-0.07	-0.052	-0.016	-0.062	-2.5393	-0.058	-0.019	-0.11	-0.4425	-0.018	-0.046	-0.1205	-0.01	-0.139	-0.3672	-8.2449	-1.3256	-0.2	-1.5112	-0.2684	-1.7041	-3.5621	-5.8191	-0.2676	-0.13	-0.02	-0.03	-0.042	-0.087	-0.063	-0.04
EOS100460	-5.46	-0.018	-0.007	-0.022	-0.024	-0.007	-0.051	-2.1573	-0.7272	-1.2238	-0.068	-0.016	-0.138	-0.091	-6.3531	-0.3813	-0.024	-1.1306	-0.3616	-0.1295	-0.029	-0.2963	-4.0267	-0.2627	-0.035	-0.3639	-0.1822	-0.006	-0.036	-0.022	-0.005	-0.043	-0.031	-3.1417	-1.4944	-0.202	-1.5839	-0.104	-1.9484	-3.2282	-1.1109	-0.3448	-0.2437	-0.011	-0.009	-0.018	-0.014	-0.075	-0.062
EOS100461	-5.46	-0.028	-0.023	-0.037	-0.048	-0.03	-0.6736	-3.3633	-0.5372	-0.8434	-0.232	-0.075	-0.122	-0.063	-3.5488	-0.4119	-0.094	-1.3224	-1.2401	-1.56	-0.0675	-0.094	-2.9545	-0.017	-0.008	-0.024	-0.008	0.025	-0.0698	-0.022	0.018	-0.3807	-0.6565	-6.9681	-4.5158	-1.932	-2.3314	-0.4233	-0.6892	-1.7881	-3.3123	-0.1138	-0.019	-0.005	-0.004	-0.038	-0.071	-0.036	-0.01
EOS100463	-5.46	-0.01	-0.009	-0.015	-0.007	-0.004	-0.025	-0.7858	-0.2033	-0.4117	-0.023	-0.027	-0.0744	-0.045	-2.499	-0.131	-0.042	-0.5821	-0.035	-0.039	-0.012	-0.083	-2.5826	-0.192	-0.027	-0.057	-0.2844	-0.005	-0.018	-0.007	-0.006	-0.047	-0.0741	-1.7943	-0.6585	-0.0936	-1.1873	-0.1835	-1.9076	-3.9884	-1.5741	-1.4783	-1.3481	-0.043	-0.029	-0.033	-0.058	-0.071	-0.059
EOS100466	-5.46	-0.004	-0.005	-0.003	-0.003	-0.001	-0.005	-0.032	-0.029	-0.079	-0.087	-0.022	-0.043	-0.028	-1.0795	-0.027	-0.011	-0.0712	0.032	-0.026	-0.008	-0.065	-1.7911	0.033	0.001	-0.034	-0.0462	0.013	-0.024	-0.004	-0.025	-0.5459	-0.2031	-4.2664	-0.8808	-1.0453	-0.5894	-1.3633	-1.4624	-5.8978	-4.4601	-1.5825	-0.6618	-0.035	-0.049	-0.035	-0.2196	-0.037	-0.042
EOS100477	-5.46	-0.027	-0.025	-0.038	-0.039	-0.014	-0.2095	-5.5179	-2.4276	-0.6503	-0.034	-0.012	-0.086	-0.029	-3.8219	-0.3414	-0.109	-1.2903	-0.4882	-0.1038	-0.036	-0.3402	-4.1285	-0.2198	-0.038	-0.2297	-0.4903	-0.011	-0.031	-0.1824	-0.005	-0.023	-0.0861	-3.1899	-0.6781	-0.1636	-0.5951	-0.086	-0.4269	-2.7235	-0.408	-0.3071	-0.0418	-0.006	-0.012	-0.009	-0.045	-0.024	-0.035
EOS100484	-5.46	-0.012	-0.029	-0.024	-0.017	-0.006	-0.0512	-1.5685	-1.0126	-1.3236	-0.034	-0.009	-0.1183	-0.159	-3.8906	-0.176	-0.069	-0.9399	-0.1129	-0.053	-0.025	-0.3233	-3.7714	-0.171	-0.041	-0.3512	-0.3658	-0.008	-0.028	-0.017	-0.004	-0.036	-0.074	-4.2276	-1.1979	-0.082	-1.3058	-0.194	-1.2424	-3.7385	-1.3775	-0.3665	-0.1212	-0.01	-0.012	-0.014	-0.055	-0.046	-0.041
EOS100487	-5.46	-0.011	-0.019	-0.013	-0.009	-0.004	-0.017	-0.658	-0.2152	-0.9716	-0.119	-0.058	-0.174	-0.132	-4.994	-0.1929	-0.076	-0.7418	-0.0079	-0.055	-0.043	-0.1384	-2.8368	0.008	-0.045	-0.2871	-0.4128	-0.002	-0.051	-0.014	-0.01	-0.1253	-0.4698	-4.2486	-3.0879	-0.5886	-2.5816	-0.5138	-0.7784	-3.702	-3.3565	-1.291	-1.9276	-0.0703	-0.0384	-0.046	-0.104	-0.049	-0.053
EOS100489	-5.46	-0.004	-0.007	-0.007	-0.005	-0.003	-0.01	-0.1142	-0.028	-0.073	-0.018	-0.029	-0.095	-0.158	-4.3325	-0.139	-0.097	-1.0652	0.026	-0.057	-0.033	-0.1504	-4.0665	-0.2128	-0.047	-0.198	-0.2593	-0.002	-0.012	-0.003	-0.01	-0.066	-0.07	-3.3778	-0.1389	-0.057	-0.3328	-0.1594	-0.6437	-3.1662	-3.8249	-1.6344	-0.9479	-0.049	-0.027	-0.066	-0.127	-0.059	-0.025
EOS100496	-5.46	-0.008	-0.026	-0.019	-0.011	-0.004	-0.03	-0.9281	-0.8968	-1.2084	-0.038	0.014	-0.065	0.001	-1.3889	-0.1178	-0.024	-0.064	-0.041	-0.046	-0.013	-0.025	-1.8309	-0.084	-0.01	-0.015	-0.035	-0.017	-0.0634	-0.016	-0.008	-0.7861	-0.979	-9.4486	-1.3992	-0.7541	-1.897	-0.7379	-1.7192	-2.1194	-9.3682	-1.8917	-3.2014	-0.1689	-0.2829	-0.1622	-0.2177	-0.059	-0.026
EOS100497	-5.46	-0.018	-0.029	-0.033	-0.015	-0.008	-0.052	-1.395	-1.2206	-1.2225	0.0171	-0.036	-0.164	-0.268	-3.7959	-0.1712	-0.086	-1.2028	-0.2126	-0.0778	-0.036	-0.5581	-3.4136	-0.0952	-0.039	-0.5817	-0.803	-0.048	-0.1061	-0.027	0.075	-2.0996	-3.5289	-4.4355	-1.4269	-0.5194	-2.3167	-0.7236	-1.1644	-3.1338	-5.5843	-0.078	-0.022	-0.007	-0.016	-0.02	-0.1087	-0.091	-0.037
EOS100505	-5.46	-0.055	-0.042	-0.2742	-0.051	-0.059	-1.4644	-4.4412	-2.8834	-0.618	-0.048	-0.053	-0.132	-0.172	-4.8294	-0.2318	-0.067	-1.0946	-0.3033	-0.114	-0.032	-0.6126	-4.4562	-0.1911	-0.027	-0.4652	-0.8548	-0.013	-0.074	-0.3423	-0.004	-0.027	-0.06	-3.6302	-1.1709	-0.0636	-1.0339	-0.086	-1.1453	-1.2626	-0.0913	-0.004	-0.003	-0.002	-0.002	-0.006	-0.027	-0.008	-0.012
EOS100506	-5.46	-0.019	-0.029	-0.018	-0.013	-0.005	-0.027	-0.8673	-1.4307	-1.34	-0.17	-0.067	-0.15	-0.066	-4.7082	-0.1888	-0.033	-0.1587	-0.062	-0.043	-0.015	-0.042	-2.0327	-0.125	-0.019	-0.047	-0.02	0.009	-0.044	-0.016	-0.023	-0.1388	-0.2427	-4.7926	-3.0451	-0.8234	-2.8129	-0.51	-1.2777	-4.6135	-1.684	-1.4619	-1.3456	-0.05	-0.045	-0.03	-0.096	-0.053	-0.071
EOS100507	-5.46	-0.037	-0.031	-0.02	-0.08	-0.025	-1.3903	-5.6742	-2.9687	-1.6326	-0.182	-0.079	-0.138	-0.028	-3.8109	-0.2488	-0.041	-0.858	-0.6802	-2.0656	-0.056	-0.048	-1.6342	-0.038	-0.008	-0.02	-0.022	0	-0.072	-0.053	-0.029	-0.3237	-0.536	-6.2458	-3.213	-0.8077	-2.7682	-0.8832	-1.3717	-4.962	-3.3921	-0.2766	-0.1043	-0.013	-0.024	-0.031	-0.2162	-0.035	-0.023
EOS100511	-5.46	-0.003	-0.007	-0.004	-0.014	-0.003	-0.012	-0.6001	-0.04	-0.1338	-0.015	0.005	-0.05	-0.009	-3.7484	-0.2342	-0.051	-0.9932	-0.3174	-0.097	-0.021	-0.0882	-2.5989	-0.062	-0.012	-0.045	-0.1204	-0.009	-0.036	-0.006	-0.027	-0.6377	-1.1534	-4.9641	-0.3724	-0.5113	-0.7981	-0.9966	-3.1077	-5.0563	-3.6597	-1.5651	-0.5746	-0.03	-0.049	-0.021	-0.202	-0.104	-0.048
EOS100514	-5.46	-0.012	-0.017	-0.012	-0.007	-0.003	-0.018	-0.7034	-0.5581	-1.0074	-0.111	-0.046	-0.113	-0.046	-3.3945	-0.1297	-0.02	-0.061	-0.02	-0.02	-0.009	-0.025	-0.7191	-0.071	-0.012	-0.022	-0.013	0.005	-0.038	-0.012	-0.019	-0.2148	-0.148	-4.6833	-2.3073	-0.8348	-2.1176	-0.4989	-1.5487	-4.3395	-4.0749	-1.5015	-3.4564	-0.067	-0.045	-0.045	-0.102	-0.053	-0.031
EOS100520	-5.46	-0.045	-0.021	-0.088	0.011	-0.02	-0.134	-2.7908	-0.2911	-0.8411	-0.071	-0.154	-0.1987	-0.46	-4.5053	-1.0083	-0.2167	-1.774	-0.3429	-0.2256	-0.055	-0.1606	-3.286	-0.077	-0.044	-0.2378	-0.3731	-0.009	-0.056	-0.041	-0.008	-0.032	-0.026	-3.8418	-1.3352	-0.1111	-0.788	-0.084	-0.3976	-3.9107	-1.0513	-0.5993	-0.173	-0.011	-0.019	-0.019	-0.089	-0.012	-0.01
EOS100529	-5.46	-0.009	-0.025	-0.02	-0.027	-0.007	-0.039	-1.6488	-1.4314	-1.027	-0.093	-0.038	-0.147	-0.148	-5.2582	-0.3202	-0.053	-1.561	-0.3579	-0.142	-0.036	-0.283	-4.5384	-0.1284	-0.033	-0.3068	-0.4334	0.004	-0.028	-0.011	-0.004	-0.042	0.0521	-2.9464	-2.9269	-0.2551	-1.1718	-0.0793	-0.3595	-1.5237	-0.1009	-0.031	-0.008	-0.003	-0.003	-0.006	-0.021	-0.014	-0.022
EOS100543	-5.46	-0.021	-0.031	-0.043	-0.025	-0.024	-0.3295	-2.6229	-1.6644	-1.3824	-0.084	-0.068	-0.143	-0.15	-4.8459	-0.3355	-0.121	-1.9552	-0.7139	-0.5948	-0.032	-0.1677	-2.7837	-0.058	-0.022	-0.079	-0.2486	-0.004	-0.028	-0.016	-0.005	-0.042	-0.0536	-2.588	-1.9692	-0.252	-1.6601	-0.1365	-1.8042	-3.0019	-0.4276	-0.073	-0.017	-0.003	-0.005	-0.012	-0.023	-0.05	-0.0651
EOS100597	-5.46	-0.016	-0.013	-0.028	-0.018	-0.007	-0.048	-1.363	-0.075	-0.2189	-0.037	-0.075	-0.094	-0.173	-4.1005	-0.6069	-0.124	-1.8906	-0.4598	-0.123	-0.043	-0.2609	-3.3685	-0.1182	-0.035	-0.5358	-0.6459	-0.001	-0.008	-0.007	-0.014	-0.03	-0.003	-1.0954	-0.127	-0.051	-0.4882	-0.1762	-1.0191	-4.6102	-4.2486	-1.4639	-0.5991	-0.038	-0.034	-0.016	-0.159	-0.031	-0.0153
EOS100602	-5.46	-0.006	-0.011	-0.01	-0.002	-0.002	-0.009	-0.058	-0.033	-0.068	-0.032	-0.062	-0.161	-0.38	-3.4493	-0.1072	-0.099	-0.9697	-0.0591	-0.04	-0.038	-0.2224	-3.2605	-0.1633	-0.07	-0.4134	-0.0569	-0.004	-0.024	-0.003	-0.028	-0.3209	-0.3574	-2.3753	-0.2954	-0.3097	-0.6014	-0.8427	-1.306	-6.1863	-3.8795	-0.6996	-0.3178	-0.025	-0.051	-0.019	-0.2171	-0.025	-0.004
[truncated: 9 more columns]

## Sheet: Set A3
Identifier	Energy exp	Des1	Des2	Des3	Des4	Des5	Des6	Des7	Des8	Des9	Des10	Des11	Des12	Des13	Des14	Des15	Des16	Des17	Des18	Des19	Des20	Des21	Des22	Des23	Des24	Des25	Des26	Des27	Des28	Des29	Des30	Des31	Des32	Des33	Des34	Des35	Des36	Des37	Des38	Des39	Des40	Des41	Des42	Des43	Des44	Des45	Des46	Des47	Des48
CHEMBL128251	-7.7	-0.014	-0.023	-0.027	-0.019	-0.01	-0.046	-1.4894	-0.5272	-0.9544	-0.043	-0.054	-0.154	-0.159	-4.2156	-0.5645	-0.1291	-1.7671	-0.1904	-0.078	-0.035	-0.1787	-3.9607	-0.124	-0.032	-0.1568	-0.2309	-0.01	-0.027	-0.012	-0.012	-0.085	-0.2343	-3.655	-0.8252	-0.1995	-1.3814	-0.4007	-0.5742	-3.5103	-2.8545	-1.1629	-1.1573	-0.027	-0.014	-0.08	-0.1	-0.0755	-0.039
CHEMBL1977761	-7.8	-0.011	-0.02	-0.01	-0.033	-0.004	-0.025	-1.7057	-0.7578	-0.6257	-0.024	-0.025	-0.109	0.057	-6.5918	-0.3637	-0.0059	-1.5897	-0.8139	-0.1977	-0.054	-1.4645	-4.2994	-0.2055	0.02	-0.2481	-1.5852	-0.008	-0.007	-0.003	-0.003	-0.014	-0.054	-1.7111	-0.3469	-0.0576	-1.3031	-0.0678	-1.1498	-0.7835	-0.19	-0.028	-0.006	0	-0.001	-0.009	0.001	-0.026	-0.028
CHEMBL286080	-7.58	-0.005	-0.011	-0.01	-0.004	-0.003	-0.013	-0.1687	-0.038	-0.081	-0.03	-0.047	-0.113	-0.232	-3.651	-0.0852	-0.077	-0.9421	-0.0879	-0.056	-0.03	-0.2513	-3.6562	-0.0207	-0.02	-0.2324	-0.2194	-0.002	-0.012	-0.003	-0.017	-0.124	-0.1413	-5.0168	-0.4124	-0.1283	-1.2091	-0.4761	-1.2841	-3.2705	-1.1086	-0.064	-0.015	-0.007	-0.016	-0.017	-0.073	-0.034	-0.018
CHEMBL3797437	-8.55	-0.003	-0.008	-0.005	-0.004	-0.002	-0.009	-0.051	-0.034	-0.054	-0.029	-0.05	-0.112	-0.181	-2.6836	-0.05	-0.022	-0.4426	-0.02	-0.041	-0.024	-0.3479	-2.8048	-0.1173	-0.011	-0.3527	-0.5862	-0.003	-0.01	-0.003	-0.026	-0.106	-0.1968	-4.2897	-0.2027	-0.073	-0.7282	-0.329	-2.9144	-3.8321	-3.2477	-1.2982	-1.286	-0.036	-0.054	-0.022	-0.155	-0.002	-0.007
CHEMBL1356238	-9.96	-0.001	-0.005	-0.007	-0.007	-0.002	-0.011	-0.3737	-0.022	-0.0545	-0.005	-0.022	-0.065	-0.111	-3.7576	-0.149	-0.048	-1.1186	-0.3294	-0.059	-0.025	-0.2803	-3.7178	-0.1296	-0.027	-0.2621	-0.4767	-0.001	-0.003	-0.002	-0.001	-0.006	-0.004	-0.1238	-0.02	-0.018	-0.0925	-0.025	-0.1242	-0.5508	-0.017	-0.011	-0.002	0	-0.001	-0.002	-0.008	-0.008	-0.018
CHEMBL1255778	-9.35	-0.003	-0.007	-0.006	-0.005	-0.002	-0.008	-0.1271	-0.027	-0.0896	0.034	-0.005	-0.109	-0.224	-3.6213	-0.064	-0.058	-0.5618	-0.0403	-0.04	-0.025	-0.0626	-2.1128	0.0274	-0.013	-0.1846	0.0628	-0.024	-0.1035	-0.006	-0.038	-1.4385	-1.7411	-7.2223	-1.1558	-1.6089	-2.626	-0.754	-4.2147	-2.3835	-2.6669	-0.061	-0.008	-0.004	-0.007	-0.031	-0.0905	-0.136	-0.002
CHEMBL55400	-8.79	-0.003	-0.004	-0.002	-0.002	-0.001	-0.004	-0.024	-0.022	-0.049	-0.01	-0.015	-0.042	-0.021	-1.0122	-0.021	-0.005	-0.022	-0.004	-0.01	-0.004	-0.016	-0.3423	-0.029	-0.008	-0.014	-0.015	-0.012	-0.023	-0.004	-0.007	-0.3203	-1.7504	-3.5081	-0.2777	-0.0926	-0.6656	-0.8599	-1.2451	-5.7018	-5.7996	-0.2778	-0.1112	-0.016	-0.039	-0.01	-0.1914	-0.024	-0.023
CHEMBL3665060	-8.02	-0.038	-0.038	-0.063	-0.021	-0.028	-0.3666	-3.0811	-4.1544	-0.9599	-0.056	-0.062	-0.158	-0.251	-4.9601	-0.241	-0.067	-1.0148	-0.1785	-0.076	-0.028	-0.1929	-3.5218	-0.0655	-0.024	-0.2202	-0.1534	-0.033	-0.1826	-0.469	-0.006	-0.034	-0.1361	-4.9192	-1.422	-0.1824	-1.4862	-0.104	-1.1604	-1.6916	-0.173	-0.03	-0.008	-0.003	-0.004	-0.009	-0.019	-0.033	-0.0064
CHEMBL1096979	-9.35	-0.003	-0.007	-0.006	-0.005	-0.002	-0.008	-0.1271	-0.027	-0.0896	0.034	-0.005	-0.109	-0.224	-3.6213	-0.064	-0.058	-0.5618	-0.0403	-0.04	-0.025	-0.0626	-2.1128	0.0274	-0.013	-0.1846	0.0628	-0.024	-0.1035	-0.006	-0.038	-1.4385	-1.7411	-7.2223	-1.1558	-1.6089	-2.626	-0.754	-4.2147	-2.3835	-2.6669	-0.061	-0.008	-0.004	-0.007	-0.031	-0.0905	-0.136	-0.002
CHEMBL192627	-10.5	-0.001	-0.003	-0.004	-0.01	-0.003	-0.009	-0.297	-0.018	-0.0805	-0.006	0.012	-0.033	0.004	-4.8795	-0.1779	-0.064	-1.0897	-0.1942	-0.07	-0.026	-0.2443	-2.6915	-0.1139	-0.031	-0.3185	-0.4868	-0.002	-0.004	-0.002	-0.002	-0.012	-0.01	-0.2449	-0.023	-0.011	-0.2776	-0.055	-0.7816	-1.8701	-0.2762	-0.052	-0.016	-0.003	-0.003	-0.005	-0.01	-0.032	-0.053
CHEMBL1271764	-8.06	-0.009	-0.014	-0.021	0	-0.004	-0.02	-0.4721	-0.043	-0.1139	-0.015	-0.051	-0.1124	-0.241	-3.2608	-0.1719	-0.143	-1.3446	-0.1181	-0.0442	-0.035	-0.1016	-2.6928	-0.079	-0.028	-0.1076	-0.1788	-0.004	-0.008	-0.003	-0.007	-0.037	-0.035	-0.6256	-0.0478	-0.035	-0.5433	-0.1577	-1.2036	-4.4033	-2.5764	-1.5567	-1.9151	-0.051	-0.043	-0.024	-0.083	-0.064	-0.034
CHEMBL480	-8.74	-0.003	-0.02	-0.02	-0.073	-0.022	-1.0511	-3.2233	-0.4433	-0.42	-0.006	0.003	-0.095	-0.05	-4.8455	-0.3277	-0.042	-1.9749	-1.5275	-2.9641	-0.085	-0.1233	-3.5058	-0.057	-0.014	-0.056	-0.1862	-0.006	-0.015	-0.007	-0.001	-0.018	-0.064	-3.1238	-0.1137	-0.026	-1.2344	-0.174	-0.8409	-3.1383	-0.5216	-0.051	-0.013	-0.004	-0.006	-0.008	-0.044	-0.019	-0.034
CHEMBL1271993	-7.29	-0.005	-0.008	-0.005	-0.006	-0.002	-0.008	-0.072	-0.034	-0.114	-0.05	-0.017	-0.09	-0.089	-4.1368	-0.1183	-0.08	-1.2354	-0.0682	-0.06	-0.039	-0.1416	-3.7499	-0.1964	-0.062	-0.3992	-0.7188	-0.006	-0.065	-0.007	-0.056	-1.0416	-0.8643	-3.4927	-0.712	-0.9467	-1.0415	-1.2091	-1.9612	-4.4878	-4.1273	-0.083	-0.02	-0.014	-0.033	-0.017	-0.2238	-0.064	-0.058
CHEMBL297453	-7.91	-0.03	-0.031	-0.03	-0.015	-0.02	-0.1633	-2.7607	-6.8912	-1.3437	-0.204	-0.057	-0.077	-0.038	-1.7864	-0.154	-0.008	-0.104	-0.068	-0.046	-0.01	-0.036	-2.0184	-0.042	-0.007	-0.019	-0.027	0.01	-0.063	-0.044	-0.08	-0.636	-0.9137	-9.3595	-2.3009	-0.7426	-0.516	-0.834	-1.2924	-3.2187	-4.2535	-0.1888	-0.0921	-0.012	-0.035	-0.028	-0.137	0.006	-0.014
CHEMBL1725120	-10.5	-0.003	-0.011	-0.012	-0.009	-0.003	-0.017	-0.7978	-0.047	-0.122	-0.009	-0.032	-0.088	-0.159	-3.7467	-0.2059	-0.085	-1.2791	-0.1921	-0.067	-0.03	-0.3812	-4.7777	-0.2159	-0.045	-0.3697	-0.4814	-0.002	-0.005	-0.003	-0.003	-0.014	-0.014	-0.3088	-0.027	-0.021	-0.1702	-0.059	-0.342	-3.3389	-1.4125	-0.9202	-0.317	-0.015	-0.013	-0.018	-0.048	-0.047	-0.06
CHEMBL28	-7.53	-0.025	-0.018	-0.033	-0.011	-0.011	-0.074	-1.1302	-2.819	-1.3165	-0.129	-0.074	-0.165	-0.269	-5.7034	-0.2849	-0.104	-1.4675	-0.08	-0.072	-0.054	-0.1197	-3.3958	0.031	-0.088	-0.6021	-0.7004	0.005	-0.037	-0.018	-0.013	-0.089	0.0238	-4.0209	-2.4935	-0.4799	-1.7287	-0.2294	-0.9125	-1.4381	-0.1117	-0.007	-0.004	-0.001	-0.004	-0.009	-0.038	-0.005	-0.015
CHEMBL3348861	-9.2	-0.008	-0.014	-0.021	-0.009	-0.007	-0.041	-0.8151	-0.079	-0.2106	-0.112	-0.045	-0.118	-0.2	-4.9051	-0.2575	-0.097	-2.2314	-0.2482	-0.047	-0.026	-0.1315	-2.7034	0.011	-0.015	-0.1078	-0.1039	0.011	-0.025	-0.005	-0.085	-0.7256	-0.9953	-6.505	-0.936	-0.6477	0.1305	-0.992	-1.4356	-2.9347	-3.7655	0.014	0	-0.008	-0.025	-0.025	-0.164	0.033	-0.014
CHEMBL1161936	-9.03	-0.003	-0.005	-0.005	-0.006	-0.002	-0.008	-0.1098	-0.022	-0.066	-0.056	-0.014	-0.055	-0.101	-2.5102	-0.0797	-0.082	-1.2004	-0.018	-0.052	-0.032	-0.1621	-3.3553	-0.073	-0.037	-0.2245	-0.3953	0.009	-0.042	-0.003	-0.066	-1.1197	-0.5883	-2.6691	-0.6386	-0.8321	-0.3026	-0.8645	-1	-2.4486	-6.6609	-0.21	-0.057	-0.012	-0.019	-0.04	-0.1178	-0.058	-0.044
CHEMBL929	-7.37	-0.029	0.004	-0.041	-0.036	-0.006	-0.0835	-2.5175	-1.6595	-1.0758	-0.052	-0.08	-0.104	-0.182	-3.9183	-0.4087	-0.051	-1.2955	-0.3182	-0.083	-0.026	-0.089	-3.5155	-0.028	-0.019	-0.1383	0.0203	-0.007	-0.024	-0.022	-0.012	-0.058	-0.043	-4.2183	-2.1323	-0.1859	-0.5711	-0.085	-1.0133	-3.1422	-2.7104	-1.1737	-1.2181	-0.051	-0.068	-0.021	-0.12	-0.065	-0.049
CHEMBL329522	-7.31	-0.008	-0.011	-0.02	-0.005	-0.004	-0.038	-0.9754	-0.1106	-0.3635	-0.019	-0.051	-0.124	-0.201	-3.7501	-0.1948	-0.062	-0.6722	0.0527	-0.01	-0.011	-0.078	-1.9225	-0.016	-0.01	-0.059	0.0477	-0.004	-0.011	-0.006	-0.004	-0.028	-0.04	-1.4351	-0.2132	-0.053	-1.0589	-0.1078	-1.0648	-3.1116	-1.1001	-0.3248	-0.0693	-0.004	-0.016	-0.008	-0.057	-0.032	-0.023
CHEMBL465704	-8.3	-0.003	-0.004	-0.002	-0.002	-0.001	-0.004	-0.024	-0.022	-0.049	-0.01	-0.015	-0.042	-0.021	-1.0122	-0.021	-0.005	-0.022	-0.004	-0.01	-0.004	-0.016	-0.3423	-0.029	-0.008	-0.014	-0.015	-0.012	-0.023	-0.004	-0.007	-0.3203	-1.7504	-3.5081	-0.2777	-0.0926	-0.6656	-0.8599	-1.2451	-5.7018	-5.7996	-0.2778	-0.1112	-0.016	-0.039	-0.01	-0.1914	-0.024	-0.023
CHEMBL1616	-8.57	-0.012	-0.016	-0.019	-0.01	-0.005	-0.032	-1.085	-0.0788	-0.2601	-0.074	-0.081	-0.144	-0.204	-4.6067	-0.2326	-0.078	-1.5342	-0.2166	-0.062	-0.032	-0.234	-4.0184	-0.0185	-0.027	-0.2299	-0.3849	0	-0.018	-0.005	-0.021	-0.1256	-0.156	-6.1966	-1.3871	-0.3126	-0.8731	-0.2916	-0.5023	-2.7212	-1.185	-0.054	-0.004	-0.004	-0.012	-0.022	-0.069	-0.003	-0.015
CHEMBL477197	-9.08	-0.009	-0.015	-0.019	-0.006	-0.003	-0.035	-0.918	-0.1135	-0.3426	-0.022	-0.092	-0.265	-0.48	-3.7317	-0.1381	-0.089	-0.6392	0.018	-0.01	-0.019	-0.1089	-2.8134	-0.083	-0.027	-0.1235	-0.2187	-0.005	-0.013	-0.006	-0.007	-0.037	-0.045	-1.8084	-0.3674	-0.074	-0.8629	-0.2079	-1.274	-4.9137	-3.501	-0.3149	-0.0851	-0.008	-0.022	-0.006	-0.093	-0.037	-0.026
CHEMBL1449651	-9.11	-0.002	-0.004	-0.003	-0.003	-0.001	-0.004	-0.037	-0.012	-0.032	-0.008	-0.02	-0.06	-0.048	-3.2011	-0.076	-0.034	-0.9514	-0.1259	-0.039	-0.025	-0.2856	-3.6815	-0.2393	-0.047	-0.4121	-0.7382	-0.001	-0.002	-0.001	-0.002	-0.01	-0.005	-0.1237	-0.019	-0.021	-0.1166	-0.063	-0.0362	-2.2892	-0.1391	-0.021	-0.003	-0.003	-0.004	-0.005	-0.036	-0.003	-0.03
CHEMBL505308	-7.61	-0.005	-0.01	-0.01	-0.005	-0.002	-0.013	-0.1849	-0.039	-0.083	-0.03	-0.047	-0.114	-0.231	-3.6701	-0.0862	-0.078	-0.9483	-0.0995	-0.057	-0.03	-0.2442	-3.5779	-0.0158	-0.019	-0.2184	-0.2168	-0.002	-0.013	-0.003	-0.019	-0.127	-0.1469	-5.0592	-0.4152	-0.132	-1.245	-0.4868	-1.2941	-3.2753	-1.0948	-0.061	-0.015	-0.007	-0.016	-0.017	-0.073	-0.034	-0.019
CHEMBL4303376	-7.81	-0.001	-0.002	-0.002	-0.002	-0.001	-0.004	-0.022	-0.007	-0.026	-0.005	-0.002	-0.021	0.062	-2.1077	-0.038	-0.013	-0.3584	-0.035	-0.037	-0.016	-0.2172	-3.2134	-0.225	-0.028	-0.2189	-1.0078	-0.001	-0.005	-0.002	-0.005	-0.024	-0.015	-0.1	-0.016	-0.018	-0.0938	-0.073	-0.0957	-3.7582	-2.2674	-2.2818	-4.073	-0.081	-0.061	-0.047	-0.052	-0.046	-0.082
CHEMBL1256915	-7.78	-0.004	-0.009	-0.006	-0.003	-0.001	-0.008	-0.05	-0.026	-0.042	-0.019	-0.063	-0.144	-0.317	-3.1691	-0.059	-0.108	-0.9679	0.0908	-0.044	-0.042	-0.1481	-3.4578	0.022	-0.04	-0.3881	-0.3502	-0.002	-0.003	-0.002	-0.016	-0.022	-0.013	-0.5865	-0.044	-0.03	-0.3664	-0.2303	-0.5942	-5.9437	-2.172	-0.3158	-0.047	-0.019	-0.038	-0.001	-0.159	0.029	-0.016
CHEMBL324842	-7.38	-0.029	0.009	-0.058	-0.018	-0.053	-1.1989	-4.3835	-1.9086	-0.1478	-0.008	-0.044	-0.087	-0.205	-3.2759	-0.2656	-0.094	-1.1303	-0.9587	-5.6162	-0.08	-0.2224	-4.2988	0.0623	-0.052	-0.4874	-0.4548	-0.008	-0.035	-0.045	-0.002	-0.014	-0.038	-5.4375	-0.9214	-0.064	-0.2224	-0.053	-0.1299	-0.469	-0.021	-0.005	-0.001	-0.002	-0.002	-0.004	-0.016	-0.005	0.003
CHEMBL1188627	-8.2	-0.007	-0.016	-0.013	-0.014	-0.004	-0.023	-0.9905	-0.1515	-0.4817	-0.047	-0.039	-0.122	-0.088	-4.3797	-0.3512	-0.068	-0.8099	-0.1296	-0.044	-0.018	-0.062	-1.8882	-0.039	-0.013	-0.05	-0.1522	-0.002	-0.023	-0.005	-0.011	-0.3396	-0.3265	-4.7778	-0.572	-0.2615	-0.7776	-0.6069	-1.4944	-4.4536	-2.8067	-0.08	-0.018	-0.007	-0.011	-0.027	-0.1192	-0.028	-0.04
CHEMBL518800	-8.29	-0.006	-0.014	-0.013	-0.018	-0.006	-0.026	-1.498	-0.087	-0.1667	-0.034	-0.047	-0.115	-0.152	-3.9356	-0.2751	-0.0817	-1.4784	-0.5736	-0.1289	-0.028	-0.1368	-3.4654	-0.123	-0.026	-0.077	-0.1129	-0.002	-0.021	-0.005	-0.028	-0.2991	-0.6158	-5.6035	-0.2546	-0.1541	-0.4857	-0.3675	-0.99	-4.4196	-7.2717	-1.3227	-2.4107	-0.1376	-0.1239	-0.064	-0.175	-0.047	-0.054
CHEMBL188434	-7.75	-0.007	-0.014	-0.008	-0.011	-0.003	-0.014	-0.5585	-0.2899	-0.6372	-0.051	-0.016	-0.109	-0.089	-4.2363	-0.1277	-0.049	-0.68	-0.0359	-0.059	-0.023	-0.113	-3.6318	-0.067	-0.028	-0.1479	-0.1727	-0.004	-0.026	-0.008	-0.007	-0.065	-0.0744	-2.3444	-1.546	-0.2197	-1.1036	-0.2286	-1.6653	-2.7249	-3.2865	-2.1289	-1.0677	-0.041	-0.036	-0.042	-0.036	-0.114	-0.071
CHEMBL4303618	-7.24	-0.022	-0.02	-0.039	-0.03	-0.013	-0.9937	-3.7473	-2.6773	-0.7337	-0.072	-0.035	-0.105	-0.077	-4.2564	-0.17	-0.044	-0.6711	-0.065	-0.067	-0.024	-0.234	-3.2277	-0.1709	-0.034	-0.4329	-0.5848	-0.006	-0.048	-0.1054	-0.005	-0.044	-0.0026	-3.7689	-2.2864	-0.2175	-0.6805	-0.047	-1.3126	-1.6407	-0.1357	-0.026	-0.006	-0.001	-0.002	-0.006	-0.017	-0.023	-0.035
CHEMBL4303361	-8.62	-0.004	-0.006	-0.004	-0.003	-0.001	-0.004	-0.03	-0.03	-0.079	-0.051	-0.019	-0.071	-0.092	-0.9111	-0.014	-0.011	-0.032	-0.004	-0.017	-0.009	-0.023	-0.8091	-0.09	-0.013	-0.034	0.067	-0.007	-0.062	-0.007	-0.059	-0.817	-1.0031	-5.0178	-0.7283	-1.0522	-0.5243	-0.9626	-1.7007	-5.1667	-4.2915	-1.7707	-1.3956	-0.033	-0.062	-0.034	-0.192	-0.0651	-0.005
CHEMBL4303595	-10.09	-0.002	-0.005	-0.005	-0.008	-0.003	-0.01	-0.3085	-0.026	-0.117	-0.01	-0.006	-0.084	-0.127	-5.549	-0.1257	-0.056	-1.1548	-0.3163	-0.077	-0.032	-0.3675	-3.2114	-0.1883	-0.0733	-0.3443	-0.5266	-0.001	-0.007	-0.004	-0.002	-0.019	-0.013	-0.9727	-0.1334	-0.038	-0.5701	-0.0681	-1.1245	-1.2142	-0.2063	-0.035	-0.008	-0.001	-0.002	-0.005	-0.005	-0.034	-0.033
CHEMBL505670	-9.55	-0.003	-0.008	-0.009	-0.007	-0.004	-0.015	-0.4577	-0.03	-0.1003	-0.007	-0.031	-0.102	-0.196	-4.0608	-0.1669	-0.101	-1.3536	-0.0134	-0.043	-0.023	-0.2888	-3.4469	-0.1727	-0.031	-0.2845	-0.3913	-0.002	-0.005	-0.003	-0.003	-0.016	-0.013	-0.2072	-0.023	-0.017	-0.2647	-0.073	-0.8715	-3.0293	-1.3543	-0.6792	-0.3651	-0.015	-0.015	-0.021	-0.062	-0.054	-0.034
CHEMBL1397952	-8.96	-0.01	-0.017	-0.023	-0.022	-0.006	-0.044	-1.5658	-0.103	-0.2134	-0.051	-0.09	-0.141	-0.256	-3.2857	-0.4159	-0.1408	-2.506	-0.5282	-0.1463	-0.034	-0.3752	-4.3894	-0.1878	-0.031	-0.3492	-0.5211	-0.011	-0.046	-0.008	-0.014	-0.9358	-1.4694	-5.5724	-0.4488	-0.4211	-0.4214	-1.2884	-0.3759	-5.417	-3.6617	-0.8526	-0.3391	-0.025	-0.048	-0.031	-0.2971	0.013	-0.03
CHEMBL444186	-7.5	-0.018	-0.036	-0.026	-0.02	-0.008	-0.0543	-1.8034	-2.9327	-1.6132	-0.2272	-0.019	-0.085	0.02	-5.2757	-0.245	-0.095	-1.6686	-0.0493	-0.062	-0.034	-0.1473	-4.3028	-0.0386	-0.041	-0.3319	-0.5991	0.015	-0.039	-0.024	-0.011	-0.051	0.0356	-6.4855	-2.4405	-0.3799	-1.7128	0.012	-0.8827	-1.1859	-0.0628	-0.012	-0.002	-0.002	-0.005	-0.008	-0.022	-0.011	-0.028
CHEMBL508112	-9.27	-0.014	-0.018	-0.01	-0.023	-0.005	-0.026	-1.2088	-0.2252	-0.819	-0.106	-0.072	-0.199	-0.199	-5.3683	-0.2967	-0.09	-1.4817	-0.331	-0.12	-0.031	-0.3906	-3.9575	-0.1208	-0.031	-0.3422	-0.5142	-0.022	-0.0777	-0.018	-0.019	-0.5699	-1.5314	-4.9719	-2.6202	-0.8519	-2.2718	-1.1103	-0.5055	-1.3586	-1.5179	-0.034	-0.006	-0.006	-0.013	-0.021	-0.1417	0.002	-0.013
CHEMBL4303154	-7.46	-0.017	-0.019	-0.031	-0.019	-0.014	-0.104	-2.4514	-1.2742	-0.8786	-0.039	-0.035	-0.132	-0.095	-4.5379	-0.5155	-0.038	-0.9133	-0.2735	-0.082	-0.029	-0.2212	-4.38	-0.2278	-0.029	-0.24	-0.2589	-0.006	-0.023	-0.015	-0.008	-0.049	-0.061	-2.2415	-0.7228	-0.083	-0.6264	-0.133	0.0688	-3.7633	-3.717	-1.6744	-2.1725	-0.046	-0.063	-0.049	-0.09	-0.03	-0.035
CHEMBL178459	-9.11	-0.006	-0.009	-0.009	-0.022	-0.005	-0.027	-1.285	-0.1962	-0.4096	-0.021	-0.009	-0.095	-0.001	-6.2433	-0.3627	-0.098	-2.1426	-0.0962	-0.112	-0.041	-0.3553	-4.4519	-0.1727	-0.042	-0.397	-1.062	-0.004	-0.014	-0.008	-0.002	-0.019	-0.028	-1.473	-0.3545	-0.052	-0.7975	-0.081	-0.5026	-0.7322	-0.0826	-0.015	-0.006	-0.002	-0.002	-0.003	-0.014	-0.01	-0.033
CHEMBL243652	-7.76	-0.002	-0.006	-0.006	-0.008	-0.002	-0.011	-0.3106	-0.02	-0.052	-0.005	-0.014	-0.057	-0.08	-2.6548	-0.1607	-0.074	-1.098	-0.1209	-0.054	-0.02	-0.1576	-3.6123	-0.2281	-0.047	-0.1087	-0.2728	-0.001	-0.005	-0.002	-0.001	-0.017	-0.012	-0.1241	-0.015	-0.014	-0.1159	-0.037	-0.2364	-3.0524	-2.7065	-1.4751	-2.1899	-0.036	0.009	-0.062	-0.005	-0.058	-0.079
CHEMBL259018	-7.33	-0.015	-0.041	-0.049	-0.04	-0.034	-1.374	-3.9421	-3.9919	-1.2279	-0.0451	0.032	-0.09	-0.048	-3.5438	-0.1493	-0.044	-0.2297	-0.0699	-0.2753	-0.013	-0.03	-1.422	-0.052	-0.014	-0.044	-0.1038	-0.015	-0.032	-0.042	-0.008	-0.054	-0.0561	-5.3961	-1.6251	-0.3091	-1.162	-0.1855	-2.0869	-3.7056	-1.4951	-0.3263	-0.1003	-0.009	-0.011	-0.016	-0.05	-0.05	-0.053
CHEMBL3963349	-10.91	-0.009	-0.042	-0.04	-0.037	-0.069	-1.6554	-2.7672	-1.4386	-1.3672	-0.132	0.042	-0.104	0.039	-5.5354	-0.3616	-0.123	-0.8909	-0.9621	-2.4426	-0.0849	-0.0854	-3.5583	-0.142	-0.028	-0.05	-0.136	0.004	-0.0932	-0.026	0.023	-1.3191	-0.4661	-5.2065	-2.4546	-1.6456	-2.1934	-1.1274	-3.6944	-4.9434	-8.7528	-1.5269	-1.6532	-0.0502	-0.0892	-0.061	-0.2585	-0.171	-0.099
CHEMBL4303503	-7.63	-0.006	-0.009	-0.008	-0.004	-0.003	-0.014	-0.089	-0.042	-0.1035	-0.035	-0.036	-0.088	-0.041	-2.1801	-0.086	-0.028	-0.2153	-0.028	-0.048	-0.015	-0.067	-2.9308	-0.026	-0.006	-0.0748	-0.3102	-0.003	-0.012	-0.005	-0.024	-0.084	-0.122	-2.9956	-0.1457	-0.05	-0.6239	-0.2929	-2.6128	-3.5523	-3.1213	-0.1275	-0.027	-0.02	-0.042	-0.017	-0.161	-0.001	-0.021
CHEMBL1475252	-8.2	-0.007	-0.05	-0.041	-0.034	-0.016	-0.118	-2.7443	-1.954	-1.6424	-0.211	0	-0.1182	-0.013	-3.323	-0.3431	-0.056	-0.8775	-0.4835	-0.4877	-0.029	-0.052	-2.1727	-0.046	-0.009	-0.021	-0.059	0.023	-0.05	-0.021	-0.013	-0.125	0.1543	-4.7218	-3.169	-0.8908	-2.3873	-0.2621	-1.2035	-3.8433	-1.4389	-0.113	-0.0353	-0.007	-0.013	-0.004	-0.074	-0.028	-0.036
CHEMBL1886408	-9.14	-0.004	-0.007	-0.005	-0.008	-0.002	-0.01	-0.2117	-0.031	-0.078	-0.021	-0.024	-0.086	-0.072	-3.9117	-0.1443	-0.034	-1.2231	-0.3172	-0.083	-0.022	-0.2193	-2.6436	0.0208	-0.008	-0.2201	-0.4992	-0.005	-0.017	-0.003	-0.025	-0.2357	-0.5217	-3.3754	-0.2409	-0.163	-0.3312	-0.8298	-1.5012	-5.0039	-3.0724	-0.036	-0.013	-0.01	-0.027	-0.014	-0.146	-0.003	-0.042
CHEMBL164	-9.08	-0.008	-0.018	-0.033	-0.011	-0.028	-0.2388	-2.5252	-0.2084	-0.1624	-0.015	-0.041	-0.143	-0.267	-5.8921	-0.2604	-0.179	-2.1476	-1.38	-0.4298	-0.042	-0.2179	-4.1711	-0.0106	-0.084	-0.5625	-0.8638	-0.003	-0.009	-0.006	-0.002	-0.015	-0.019	-1.91	-0.1457	-0.049	-0.568	-0.09	0.1423	-1.4816	-0.0345	-0.001	-0.003	-0.002	-0.003	-0.006	-0.028	0.003	-0.012
CHEMBL1422849	-9.31	-0.024	-0.024	-0.029	-0.019	-0.013	-0.1892	-2.2232	-0.2576	-0.5647	-0.16	-0.142	-0.258	-0.468	-6.0329	-0.279	-0.163	-1.6889	-0.155	-0.2928	-0.053	-0.5388	-5.1887	-0.2399	-0.0978	-0.592	-0.0495	-0.012	-0.074	-0.016	-0.012	-0.6447	-1.2722	-7.0586	-2.5712	-0.9246	-3.0129	-0.8603	-0.7754	-2.2824	-1.8983	-0.042	-0.002	-0.007	-0.018	-0.03	-0.1959	0.003	0.013
CHEMBL52	-7.62	-0.006	-0.013	-0.011	-0.005	-0.002	-0.013	-0.1439	-0.043	-0.0944	-0.048	-0.06	-0.16	-0.36	-4.3364	-0.117	-0.174	-1.2739	0.0365	-0.0688	-0.076	-0.2463	-3.0455	0.1691	-0.064	-0.5205	-0.3255	0.001	-0.024	-0.004	-0.077	-0.7889	-0.5756	-6.4581	-0.3971	-0.3829	-0.4836	-0.8901	-1.7513	-4.2173	-3.866	-0.075	-0.017	-0.012	-0.031	-0.025	-0.1585	-0.034	-0.024
CHEMBL4303595	-9.27	-0.002	-0.005	-0.005	-0.008	-0.003	-0.01	-0.3085	-0.026	-0.117	-0.01	-0.006	-0.084	-0.127	-5.549	-0.1257	-0.056	-1.1548	-0.3163	-0.077	-0.032	-0.3675	-3.2114	-0.1883	-0.0733	-0.3443	-0.5266	-0.001	-0.007	-0.004	-0.002	-0.019	-0.013	-0.9727	-0.1334	-0.038	-0.5701	-0.0681	-1.1245	-1.2142	-0.2063	-0.035	-0.008	-0.001	-0.002	-0.005	-0.005	-0.034	-0.033
CHEMBL1474701	-9.03	-0.008	-0.011	-0.011	-0.012	-0.004	-0.02	-0.9378	-0.2674	-0.5473	-0.04	-0.038	-0.099	-0.069	-2.9509	-0.103	-0.024	-0.109	-0.027	-0.063	-0.013	-0.039	-2.4361	-0.032	-0.009	-0.029	-0.0239	-0.007	-0.026	-0.009	-0.021	-0.2432	-0.388	-4.6082	-0.6086	-0.219	-0.8639	-0.728	-1.6839	-3.5649	-2.6587	-0.019	-0.005	-0.01	-0.024	-0.014	-0.1281	-0.02	-0.019
CHEMBL105712	-9.17	-0.001	-0.006	-0.004	-0.022	-0.006	-0.034	-1.1627	-0.035	-0.0751	-0.006	-0.013	-0.08	-0.109	-5.3824	-0.289	-0.0221	-1.5995	-1.2261	-0.2742	-0.029	-0.417	-4.3218	-0.1423	-0.028	-0.3453	-0.5649	-0.001	-0.003	-0.003	-0.001	-0.004	-0.005	-0.1502	-0.017	-0.011	-0.0668	-0.022	-0.2058	-0.4498	-0.018	-0.008	-0.002	0	-0.001	-0.003	-0.007	-0.005	-0.013
CHEMBL119171	-8.14	-0.013	-0.063	-0.024	-0.032	-0.005	-0.035	-1.7325	-1.031	0.4009	-0.2431	-0.098	-0.2596	-0.262	-5.4859	-0.3992	-0.16	-1.9465	0.078	-0.074	-0.036	-0.1565	-3.2174	-0.0383	-0.047	-0.4294	-0.3679	0.012	-0.028	-0.012	-0.01	-0.051	0.073	-3.8975	-2.2386	-0.4	-1.4529	0.133	-0.5332	-1.0028	-0.1502	-0.036	-0.008	-0.003	-0.004	-0.009	-0.014	-0.019	-0.027
CHEMBL4303702	-9.11	-0.006	-0.017	-0.021	-0.03	-0.007	-0.043	-1.9226	-0.6312	-0.8246	-0.008	-0.026	-0.129	-0.223	-5.2939	-0.4352	-0.035	-2.0028	-0.583	-0.2758	0.001	-0.574	-4.3782	-0.0668	-0.0036	-0.5727	-0.6868	-0.006	-0.026	-0.013	-0.004	-0.056	-0.099	-4.315	-0.5429	-0.0958	-1.2843	-0.528	-1.9859	-5.4295	-2.8206	0.0855	0.01	-0.012	-0.025	0.015	-0.162	-0.013	-0.006
CHEMBL1374426	-8.92	-0.003	-0.005	-0.009	-0.031	-0.005	-0.05	-2.1777	-0.066	-0.1746	-0.005	0.002	-0.032	-0.024	-4.4789	-0.3715	-0.113	-2.6026	-0.6877	-0.5237	-0.045	-0.2824	-4.8782	-0.2359	-0.046	-0.2751	-0.713	-0.001	-0.005	-0.004	0	-0.006	-0.006	-0.1537	-0.027	-0.012	-0.1015	-0.025	-0.2388	-0.6997	-0.0484	-0.017	-0.008	-0.001	-0.001	-0.002	-0.006	-0.01	-0.033
CHEMBL4303622	-8.71	-0.004	-0.006	-0.008	-0.012	-0.003	-0.017	-0.5973	-0.032	-0.1154	-0.013	-0.021	-0.077	0.015	-4.2972	-0.2444	-0.013	-0.9477	-0.3101	-0.081	-0.024	-0.3562	-2.9384	-0.0941	-0.007	-0.2816	-1.0053	-0.001	-0.007	-0.004	-0.002	-0.022	-0.013	-0.6098	-0.1009	-0.051	-0.6285	-0.0879	-0.5948	-2.38	-0.4185	-0.072	-0.021	-0.002	-0.002	-0.011	-0.019	-0.027	-0.04
CHEMBL111654	-7.86	-0.003	-0.006	-0.007	-0.004	-0.002	-0.008	-0.0939	-0.021	-0.062	-0.006	-0.024	-0.098	-0.18	-3.9209	-0.072	-0.053	-0.97	-0.2398	-0.053	-0.021	-0.4022	-3.378	-0.1159	-0.031	-0.4083	-0.6858	-0.002	-0.005	-0.002	-0.002	-0.015	-0.015	-0.3644	-0.0383	-0.023	-0.4675	-0.0958	-2.5238	-1.5909	-0.2131	-0.028	-0.006	-0.002	-0.002	-0.006	-0.01	-0.036	-0.032
CHEMBL508280	-8.9	-0.01	-0.016	-0.019	-0.012	-0.004	-0.028	-0.9201	-0.2205	-0.7092	-0.055	-0.046	-0.136	-0.124	-4.7502	-0.2635	-0.093	-1.839	-0.1147	-0.08	-0.038	-0.485	-4.6596	-0.2477	-0.039	-0.508	-0.9171	-0.005	-0.056	-0.008	-0.088	-1.3927	-1.4182	-4.8436	-1.0512	-0.4421	-1.4566	-1.114	-1.3849	-1.5763	-3.45	-0.09	-0.027	-0.011	-0.023	-0.032	-0.2912	-0.053	-0.041
CHEMBL3545157	-9.31	-0.006	-0.013	-0.011	-0.011	-0.004	-0.018	-0.6228	-0.062	-0.1473	-0.038	-0.041	-0.116	-0.18	-4.3025	-0.231	-0.0677	-1.0052	-0.2063	-0.071	-0.035	-0.4465	-4.9929	-0.1524	-0.041	-0.4111	-0.4586	-0.009	-0.0531	-0.006	-0.054	-1.0462	-1.7078	-6.3652	-0.505	-0.6673	-1.0523	-1.5855	-1.24	-3.9857	-4.3326	0.0599	-0.003	-0.017	-0.05	0.011	-0.3318	-0.012	-0.02
CHEMBL154580	-8.06	-0.002	-0.006	-0.005	-0.004	-0.002	-0.007	-0.0581	-0.021	-0.05	-0.008	-0.026	-0.087	-0.152	-3.1188	-0.069	-0.05	-0.7922	-0.0853	-0.048	-0.027	-0.309	-3.6115	-0.1043	-0.031	-0.3325	-0.408	-0.002	-0.006	-0.002	-0.005	-0.029	-0.036	-0.703	-0.0643	-0.03	-0.5652	-0.2453	-0.9941	-3.717	-1.843	-0.0059	0.001	-0.005	-0.012	-0.002	-0.064	-0.025	-0.024
CHEMBL2097077	-9.03	-0.002	-0.005	-0.004	-0.007	-0.002	-0.009	-0.1733	-0.025	-0.0644	-0.012	-0.019	-0.079	-0.122	-2.7668	-0.0656	-0.037	-0.3774	-0.036	-0.05	-0.023	-0.067	-2.3656	-0.069	-0.016	-0.0902	-0.1608	-0.002	-0.012	-0.003	-0.014	-0.089	-0.047	-1.6237	-0.059	-0.042	-0.2281	-0.471	-0.687	-5.5516	-3.4898	-1.948	-1.6438	-0.0578	-0.062	-0.031	-0.1767	-0.032	-0.018
CHEMBL596674	-8.51	-0.015	-0.023	-0.047	-0.015	-0.04	-0.6537	-2.3903	-0.1331	-0.1745	-0.028	-0.077	-0.181	-0.315	-4.889	-0.3378	-0.146	-1.8939	-0.9295	-1.277	-0.058	-0.2716	-4.3925	-0.0886	-0.039	-0.2912	-0.4602	-0.004	-0.011	-0.009	-0.009	-0.022	-0.027	-3.0737	-0.1374	-0.046	-0.526	-0.122	-1.1435	-4.4284	-1.5679	-0.1806	-0.0277	-0.009	-0.021	-0.012	-0.106	-0.004	-0.012
CHEMBL51085	-10.26	-0.015	-0.015	-0.017	-0.015	-0.005	-0.034	-1.2368	-0.7533	-0.8609	-0.04	-0.051	-0.133	-0.149	-5.6305	-0.2589	-0.059	-1.015	-0.2131	-0.068	-0.025	-0.3166	-3.988	-0.1469	-0.031	-0.3024	-0.4653	-0.008	-0.023	-0.014	-0.004	-0.026	-0.0901	-2.561	-0.6622	-0.1868	-1.2229	-0.113	-0.3079	-1.1199	-0.0696	-0.012	-0.004	-0.002	-0.003	-0.004	-0.022	-0.009	-0.021
CHEMBL1591074	-8.34	-0.001	-0.004	-0.004	-0.006	-0.002	-0.007	-0.0631	-0.012	-0.033	-0.004	-0.007	-0.039	-0.052	-2.9487	-0.0863	-0.049	-1.0801	-0.1102	-0.056	-0.028	-0.2824	-3.4881	-0.1881	-0.038	-0.3888	-0.663	-0.001	-0.003	-0.001	-0.002	-0.013	-0.01	-0.05	-0.008	-0.008	-0.0627	-0.047	-0.5082	-2.0806	-0.7407	-1.2286	-1.6382	-0.032	-0.031	-0.015	-0.056	-0.051	-0.039
CHEMBL388676	-8.42	-0.003	-0.006	-0.005	-0.006	-0.002	-0.006	-0.0994	-0.029	-0.1455	-0.034	0.008	-0.061	-0.016	-3.0147	-0.076	-0.027	-0.1562	-0.023	-0.025	-0.014	-0.035	-1.597	-0.033	-0.009	-0.03	-0.0633	-0.009	-0.067	-0.008	-0.036	-0.9245	-0.9885	-2.7368	-0.918	-0.8561	-1.3143	-0.8943	-2.7435	-3.3942	-3.5936	-0.0429	-0.018	-0.01	-0.024	-0.016	-0.2911	-0.093	-0.04
CHEMBL472940	-8.58	-0.003	-0.01	-0.008	-0.008	-0.003	-0.013	-0.3197	-0.039	-0.0819	-0.017	-0.049	-0.126	-0.225	-4.4184	-0.1044	-0.064	-0.972	-0.1744	-0.08	-0.036	-0.3948	-4.5179	-0.1309	-0.037	-0.4456	-0.5125	-0.003	-0.006	-0.003	-0.007	-0.033	-0.027	-0.9731	-0.0751	-0.049	-0.4007	-0.13	-0.5039	-1.9702	-1.5292	-1.359	-0.7169	-0.023	-0.033	-0.024	-0.084	-0.028	-0.018
CHEMBL164	-8.73	-0.008	-0.018	-0.033	-0.011	-0.028	-0.2388	-2.5252	-0.2084	-0.1624	-0.015	-0.041	-0.143	-0.267	-5.8921	-0.2604	-0.179	-2.1476	-1.38	-0.4298	-0.042	-0.2179	-4.1711	-0.0106	-0.084	-0.5625	-0.8638	-0.003	-0.009	-0.006	-0.002	-0.015	-0.019	-1.91	-0.1457	-0.049	-0.568	-0.09	0.1423	-1.4816	-0.0345	-0.001	-0.003	-0.002	-0.003	-0.006	-0.028	0.003	-0.012
CHEMBL444478	-7.29	-0.013	-0.044	-0.035	-0.032	-0.024	-0.187	-2.4222	-1.9298	-0.964	-0.122	-0.024	-0.157	-0.224	-5.8721	-0.357	-0.159	-0.9383	-0.8947	-0.5039	-0.051	-0.2112	-4.1523	0.0741	-0.038	-0.3648	-0.3428	0.013	-0.0641	-0.024	-0.184	-1.0087	-2.1257	-11.4885	-1.6768	-0.8862	-0.8029	-1.179	-1.5124	-2.0287	-2.3568	0.004	-0.002	-0.016	-0.047	-0.025	-0.2917	-0.039	-0.007
CHEMBL9116	-8.02	-0.003	-0.004	-0.002	-0.027	-0.004	-0.022	-1.2329	-0.039	-0.1115	-0.005	0.004	-0.041	0.01	-4.2572	-0.3218	-0.055	-2.3287	-0.7401	-0.2364	-0.03	-0.2021	-4.4989	-0.0972	-0.027	-0.2088	-0.6468	-0.002	-0.006	-0.003	-0.001	-0.015	-0.019	-0.4109	-0.027	-0.011	-0.4074	-0.0683	-2.4297	-1.17	-0.5987	-0.054	-0.015	-0.001	-0.002	-0.007	0.001	-0.041	-0.042
CHEMBL1380480	-8.02	-0.005	-0.012	-0.009	-0.011	-0.003	-0.015	-0.5442	-0.045	-0.2119	-0.036	-0.029	-0.126	-0.258	-5.4004	-0.2297	-0.213	-2.6411	0.2212	-0.071	-0.056	-0.317	-3.5765	-0.0108	-0.058	-0.4448	-0.7917	-0.001	-0.01	-0.003	-0.01	-0.051	-0.0192	-1.6377	-0.4387	-0.083	-0.88	-0.2232	-1.0941	-2.6066	-0.9576	-0.04	0.003	-0.005	-0.012	-0.01	-0.056	-0.028	-0.02
CHEMBL4303312	-8.84	-0.002	-0.003	-0.002	-0.003	-0.001	-0.004	-0.026	-0.014	-0.038	-0.009	-0.012	-0.064	-0.07	-2.2388	-0.028	-0.014	-0.0747	-0.013	-0.016	-0.007	-0.031	-0.7647	-0.058	-0.014	-0.0537	-0.104	-0.003	-0.009	-0.002	-0.005	-0.046	-0.055	-1.0048	-0.0627	-0.043	-0.4037	-0.1754	-0.9293	-4.0852	-3.0656	-0.6519	-0.2659	-0.015	-0.018	-0.023	-0.064	-0.053	-0.059
CHEMBL510038	-10.26	-0.004	-0.005	-0.003	-0.003	-0.001	-0.003	-0.035	-0.027	-0.113	-0.077	-0.006	-0.058	-0.04	-1.6758	-0.029	-0.012	-0.032	-0.01	-0.012	-0.002	-0.01	-0.3969	-0.022	-0.006	-0.024	-0.0029	0.003	-0.0734	-0.008	0.0773	-0.3296	-1.1684	-3.4884	-1.2263	-1.6039	-0.8921	-1.0543	-1.6575	-3.7247	-7.8821	-0.141	-0.035	-0.006	-0.009	-0.039	-0.2267	-0.067	-0.038
CHEMBL488755	-7.54	-0.013	-0.019	-0.028	-0.017	-0.014	-0.1233	-1.7965	-0.3259	-0.2336	-0.06	-0.055	-0.137	-0.195	-6.0681	-0.2498	-0.066	-1.6419	-0.516	-0.1617	-0.035	-0.4509	-4.4374	-0.115	-0.031	-0.4357	-0.8134	-0.002	-0.026	-0.009	-0.045	-0.55	-1.2983	-11.0829	-0.6921	-0.3467	-1.1666	-0.5991	-1.4809	-2.2427	-2.0909	-0.02	-0.006	-0.015	-0.032	-0.011	-0.1153	-0.022	-0.026
CHEMBL3747259	-7.46	-0.034	-0.028	-0.016	-0.015	-0.009	-0.048	-1.501	-2.6133	-1.7916	-0.2997	-0.103	-0.179	-0.221	-5.5816	-0.3955	-0.171	-1.4888	0.0774	-1.7186	-0.227	-0.1748	-4.0714	-1.3305	-0.045	-0.1152	-0.0957	0.021	-0.063	-0.033	-0.023	-0.148	0.0763	-5.3621	-3.6629	-0.7022	-2.3871	-0.0149	-0.4121	-3.0732	-3.7914	-1.5702	-0.9547	-0.05	-0.073	-0.022	-0.088	-0.033	-0.041
CHEMBL4303331	-7.42	-0.002	-0.007	-0.008	-0.006	-0.002	-0.013	-0.2966	-0.029	-0.0603	-0.01	-0.023	-0.079	-0.139	-3.2552	-0.1071	-0.045	-0.542	-0.035	-0.039	-0.023	-0.075	-2.8009	-0.046	-0.018	-0.1326	0.0121	-0.003	-0.01	-0.002	-0.011	-0.083	-0.1525	-3.1135	-0.041	-0.043	-0.3235	-0.15	-0.5849	-3.577	-4.2335	-3.3077	-1.5258	-0.0528	-0.125	-0.034	-0.115	-0.056	-0.001
CHEMBL2354521	-7.68	-0.012	-0.019	-0.011	-0.005	-0.003	-0.015	-0.1538	-0.3592	-0.6679	-0.1539	-0.08	-0.174	-0.263	-3.7581	-0.081	-0.084	-1.0672	-0.1297	-0.058	-0.028	-0.3502	-3.2751	-0.0461	-0.032	-0.4073	-0.7081	0.014	-0.05	-0.016	-0.031	-0.46	-0.7328	-5.1598	-2.4561	-1.2067	-2.1204	-0.7742	-2.8905	-3.3833	-2.6286	-0.1641	-0.038	-0.009	-0.015	-0.042	-0.1267	-0.032	-0.041
CHEMBL284861	-9.35	-0.001	-0.003	-0.003	-0.008	-0.002	-0.006	-0.0787	-0.015	-0.07	-0.008	0.006	-0.056	-0.02	-4.785	-0.101	-0.026	-0.8898	-0.1528	-0.049	-0.016	-0.3695	-3.0024	-0.2847	-0.031	-0.421	-0.9166	-0.002	-0.006	-0.002	-0.006	-0.031	-0.027	-0.5246	-0.025	-0.018	-0.4565	-0.2139	-2.1395	-4.4688	-2.4963	-0.0822	-0.021	-0.008	-0.016	-0.007	-0.077	-0.037	-0.039
CHEMBL3545085	-7.95	-0.019	-0.027	-0.053	-0.048	-0.035	-1.6984	-3.7558	-0.4989	-0.1886	-0.024	-0.073	-0.179	-0.503	-4.123	-0.324	-0.227	-2.3864	-1.1912	-1.8084	-0.102	-0.58	-5.3419	-0.2236	-0.102	-0.7855	-1.0881	-0.008	-0.023	-0.014	-0.006	-0.057	-0.113	-4.5747	-0.2595	-0.083	-1.2343	-0.2975	-1.4742	-3.9855	-2.8584	-0.4473	-0.1354	-0.013	-0.023	-0.016	-0.07	-0.075	-0.015
CHEMBL3392049	-7.65	-0.002	-0.002	-0.006	-0.001	-0.002	-0.006	-0.0794	-0.008	-0.03	-0.005	-0.041	-0.107	-0.342	-2.8195	-0.03	-0.086	-1.2202	0.0352	-0.03	0.006	-0.2122	-3.1292	-0.0068	-0.041	-0.4718	-0.3653	0.001	-0.006	-0.005	-0.001	-0.005	-0.001	-0.136	-0.024	-0.031	-0.0565	-0.083	0.1374	-1.5813	0.1096	0.023	0.004	-0.004	-0.006	0.002	-0.046	0.021	-0.004
CHEMBL1271993	-8.11	-0.005	-0.008	-0.005	-0.006	-0.002	-0.008	-0.072	-0.034	-0.114	-0.05	-0.017	-0.09	-0.089	-4.1368	-0.1183	-0.08	-1.2354	-0.0682	-0.06	-0.039	-0.1416	-3.7499	-0.1964	-0.062	-0.3992	-0.7188	-0.006	-0.065	-0.007	-0.056	-1.0416	-0.8643	-3.4927	-0.712	-0.9467	-1.0415	-1.2091	-1.9612	-4.4878	-4.1273	-0.083	-0.02	-0.014	-0.033	-0.017	-0.2238	-0.064	-0.058
CHEMBL178459	-8.47	-0.006	-0.009	-0.009	-0.022	-0.005	-0.027	-1.285	-0.1962	-0.4096	-0.021	-0.009	-0.095	-0.001	-6.2433	-0.3627	-0.098	-2.1426	-0.0962	-0.112	-0.041	-0.3553	-4.4519	-0.1727	-0.042	-0.397	-1.062	-0.004	-0.014	-0.008	-0.002	-0.019	-0.028	-1.473	-0.3545	-0.052	-0.7975	-0.081	-0.5026	-0.7322	-0.0826	-0.015	-0.006	-0.002	-0.002	-0.003	-0.014	-0.01	-0.033
CHEMBL406050	-9.35	-0.002	-0.006	-0.006	-0.008	-0.002	-0.008	-0.1835	-0.02	-0.057	-0.005	-0.016	-0.104	-0.22	-3.2044	-0.1241	-0.064	-1.3934	-0.2617	-0.068	-0.023	-0.2853	-3.4101	-0.2405	-0.04	-0.3073	-0.3164	-0.003	-0.004	-0.002	-0.002	-0.019	-0.022	-0.4241	-0.0175	-0.011	-0.5249	-0.1047	-3.392	-2.6891	-0.418	-0.043	-0.009	-0.003	-0.003	-0.007	-0.014	-0.064	-0.037
CHEMBL480	-7.91	-0.003	-0.02	-0.02	-0.073	-0.022	-1.0511	-3.2233	-0.4433	-0.42	-0.006	0.003	-0.095	-0.05	-4.8455	-0.3277	-0.042	-1.9749	-1.5275	-2.9641	-0.085	-0.1233	-3.5058	-0.057	-0.014	-0.056	-0.1862	-0.006	-0.015	-0.007	-0.001	-0.018	-0.064	-3.1238	-0.1137	-0.026	-1.2344	-0.174	-0.8409	-3.1383	-0.5216	-0.051	-0.013	-0.004	-0.006	-0.008	-0.044	-0.019	-0.034
CHEMBL1917204	-9.06	-0.015	-0.054	-0.049	-0.023	-0.016	-0.1497	-2.5729	-2.6418	-1.5004	-0.076	-0.018	-0.145	-0.165	-4.1348	-0.3228	-0.066	-0.8013	-0.1196	-0.066	-0.021	-0.1633	-3.5583	-0.1473	-0.028	-0.2252	-0.2798	-0.006	-0.042	-0.038	-0.006	-0.059	-0.0086	-4.0271	-3.0478	-0.3085	-1.4098	-0.1353	-0.9656	-0.9436	-0.1237	-0.024	-0.006	-0.002	-0.002	-0.005	-0.016	-0.021	-0.021
CHEMBL270299	-8.29	-0.005	-0.008	-0.005	-0.005	-0.002	-0.009	-0.059	-0.031	-0.114	-0.092	-0.024	-0.079	-0.077	-2.7851	-0.0911	-0.047	-0.888	-0.0711	-0.042	-0.026	-0.193	-3.217	-0.1966	-0.038	-0.3156	-0.6588	0.013	-0.038	-0.005	-0.018	-0.2929	0.2208	-2.6108	-1.2559	-1.336	-1.2342	-0.5298	-1.7391	-4.0487	-3.1081	0.0406	0.003	-0.009	-0.026	0.013	-0.1239	-0.034	-0.035
CHEMBL297453	-8.38	-0.03	-0.031	-0.03	-0.015	-0.02	-0.1633	-2.7607	-6.8912	-1.3437	-0.204	-0.057	-0.077	-0.038	-1.7864	-0.154	-0.008	-0.104	-0.068	-0.046	-0.01	-0.036	-2.0184	-0.042	-0.007	-0.019	-0.027	0.01	-0.063	-0.044	-0.08	-0.636	-0.9137	-9.3595	-2.3009	-0.7426	-0.516	-0.834	-1.2924	-3.2187	-4.2535	-0.1888	-0.0921	-0.012	-0.035	-0.028	-0.137	0.006	-0.014
CHEMBL1201073	-7.86	-0.001	-0.004	-0.004	-0.004	-0.001	-0.006	-0.0664	-0.012	-0.04	-0.005	-0.022	-0.0885	-0.104	-1.7877	-0.0651	-0.063	-0.9299	0.064	-0.047	-0.041	-0.0976	-2.6265	0.0934	-0.033	-0.4479	-0.5288	-0.001	-0.003	-0.001	-0.001	-0.009	-0.007	-0.071	-0.014	-0.018	-0.1996	-0.06	-2.8713	-2.6345	-0.1012	-0.016	-0.004	-0.002	-0.003	-0.006	-0.029	-0.026	-0.0285
CHEMBL354349	-7.23	-0.011	-0.02	-0.01	-0.033	-0.004	-0.025	-1.7057	-0.7578	-0.6257	-0.024	-0.025	-0.109	0.057	-6.5918	-0.3637	-0.0059	-1.5897	-0.8139	-0.1977	-0.054	-1.4645	-4.2994	-0.2055	0.02	-0.2481	-1.5852	-0.008	-0.007	-0.003	-0.003	-0.014	-0.054	-1.7111	-0.3469	-0.0576	-1.3031	-0.0678	-1.1498	-0.7835	-0.19	-0.028	-0.006	0	-0.001	-0.009	0.001	-0.026	-0.028
CHEMBL289356	-8.74	-0.001	-0.002	-0.003	-0.003	-0.001	-0.002	-0.017	-0.012	-0.043	-0.005	0.009	-0.023	-0.014	-1.4061	-0.028	-0.014	-0.048	-0.005	-0.013	-0.006	-0.029	-0.9992	-0.042	-0.01	-0.028	-0.0806	-0.006	-0.035	-0.004	-0.04	-0.8928	-0.8013	-1.9709	-0.1552	-0.2915	-0.1388	-0.9145	-3.87	-3.456	-4.7518	-0.069	-0.016	-0.008	-0.02	-0.026	-0.1596	-0.082	-0.028
CHEMBL1917204	-9.31	-0.015	-0.054	-0.049	-0.023	-0.016	-0.1497	-2.5729	-2.6418	-1.5004	-0.076	-0.018	-0.145	-0.165	-4.1348	-0.3228	-0.066	-0.8013	-0.1196	-0.066	-0.021	-0.1633	-3.5583	-0.1473	-0.028	-0.2252	-0.2798	-0.006	-0.042	-0.038	-0.006	-0.059	-0.0086	-4.0271	-3.0478	-0.3085	-1.4098	-0.1353	-0.9656	-0.9436	-0.1237	-0.024	-0.006	-0.002	-0.002	-0.005	-0.016	-0.021	-0.021
CHEMBL1200930	-8.36	-0.005	-0.013	-0.027	-0.016	-0.011	-0.074	-2.2688	-0.1022	-0.1937	0.012	0.013	-0.057	-0.045	-3.7735	-0.3275	-0.0746	-1.164	-0.6833	-0.2928	-0.023	-0.1026	-2.883	-0.092	-0.02	-0.04	-0.0798	-0.009	-0.021	-0.007	0	-0.053	-0.141	-3.8562	-0.0885	-0.043	-1.2966	-0.3193	-1.797	-3.2394	-2.4496	-1.6384	-1.2421	-0.032	-0.012	-0.048	-0.055	-0.107	-0.034
CHEMBL66953	-7.28	-0.005	-0.011	-0.014	-0.006	-0.004	-0.027	-0.6724	-0.0634	-0.1999	-0.028	-0.045	-0.121	-0.22	-4.8063	-0.1544	-0.147	-1.8798	0.2454	-0.021	-0.034	-0.2645	-2.9683	-0.0457	-0.039	-0.2822	-0.4987	-0.002	-0.009	-0.004	-0.005	-0.037	-0.018	-2.5638	-0.3298	-0.086	-0.6951	-0.117	-0.8156	-1.6832	-0.1902	-0.031	-0.007	-0.001	-0.003	-0.008	-0.02	-0.02	-0.032
CHEMBL60718	-8	-0.02	-0.018	-0.025	-0.011	-0.008	-0.052	-1.1996	-1.0564	-1.1176	-0.0312	-0.021	-0.1272	-0.168	-3.6706	-0.2	-0.062	-1.0333	-0.1702	-0.057	-0.032	-0.8102	-4.0973	-0.2261	-0.0472	-0.6357	-0.3235	-0.016	-0.058	-0.025	-0.011	-0.287	-0.3422	-6.3312	-1.599	-0.5284	-1.7753	-0.8817	-4.0429	-2.348	-1.3047	-0.072	-0.014	-0.006	-0.005	-0.016	-0.03	-0.112	-0.033
CHEMBL1408862	-8.7	-0.001	-0.005	-0.003	-0.005	0	-0.004	-0.054	-0.015	-0.04	-0.006	-0.037	-0.143	-0.275	-2.9282	-0.047	-0.051	-0.4162	-0.049	-0.041	-0.019	-0.058	-2.1101	-0.034	-0.014	-0.1161	-0.1361	-0.001	-0.003	-0.001	-0.001	-0.007	-0.008	-0.2305	-0.014	-0.018	-0.2055	-0.101	-0.6251	-1.6181	-0.0302	0.005	-0.001	-0.002	-0.003	-0.006	-0.04	0.015	0.007
CHEMBL3545157	-9.68	-0.006	-0.013	-0.011	-0.011	-0.004	-0.018	-0.6228	-0.062	-0.1473	-0.038	-0.041	-0.116	-0.18	-4.3025	-0.231	-0.0677	-1.0052	-0.2063	-0.071	-0.035	-0.4465	-4.9929	-0.1524	-0.041	-0.4111	-0.4586	-0.009	-0.0531	-0.006	-0.054	-1.0462	-1.7078	-6.3652	-0.505	-0.6673	-1.0523	-1.5855	-1.24	-3.9857	-4.3326	0.0599	-0.003	-0.017	-0.05	0.011	-0.3318	-0.012	-0.02
CHEMBL460499	-9.27	-0.004	-0.005	-0.005	-0.006	-0.002	-0.006	-0.055	-0.0141	-0.1814	-0.064	-0.001	-0.064	-0.082	-2.411	-0.056	-0.045	-0.9069	-0.0681	-0.044	-0.026	-0.2369	-2.7685	-0.1615	-0.041	-0.3896	-0.4974	0.004	-0.05	-0.007	-0.009	-0.3406	-0.1769	-3.4702	-2.5103	-0.8472	-2.0037	-0.7952	-1.5019	-4.2738	-3.3349	-0.0259	-0.016	-0.009	-0.018	0.005	-0.0922	-0.068	-0.041
CHEMBL566136	-7.5	-0.01	-0.046	-0.032	-0.019	-0.006	-0.036	-1.4348	-1.6022	-1.5222	-0.098	-0.052	-0.186	-0.198	-5.4752	-0.3261	-0.084	-1.0489	-0.176	-0.063	-0.027	-0.2802	-3.5471	-0.1029	-0.03	-0.2867	-0.2873	-0.002	-0.033	-0.016	-0.008	-0.061	-0.0622	-4.3537	-3.1195	-0.3402	-1.9818	-0.1635	-0.6507	-1.0909	-0.4231	-0.032	-0.005	-0.003	-0.005	-0.011	-0.021	-0.022	-0.014
CHEMBL1608472	-7.5	-0.005	-0.011	-0.01	-0.013	-0.004	-0.018	-0.588	-0.061	-0.2273	-0.051	-0.029	-0.121	-0.171	-4.0052	-0.2049	-0.0914	-1.795	-0.4728	-0.1251	-0.03	-0.3033	-3.7014	-0.1521	-0.038	-0.3565	-0.4998	-0.001	-0.052	-0.008	0.041	-0.9789	-0.9318	-4.0266	-0.8426	-0.9257	-1.1512	-0.6667	-2.4178	-2.1465	-7.515	-0.134	-0.032	-0.005	-0.001	-0.039	-0.1061	-0.091	-0.04
CHEMBL1201236	-7.43	-0.001	-0.005	-0.005	-0.003	-0.001	-0.005	-0.045	-0.012	-0.03	-0.004	-0.034	-0.119	-0.2011	-2.7683	-0.023	-0.045	-0.5554	-0.0539	-0.038	-0.016	-0.454	-3.264	-0.3022	-0.034	-0.302	-1.2165	-0.001	-0.003	-0.001	-0.002	-0.014	-0.012	-0.0927	-0.012	-0.021	-0.1066	-0.082	-0.6185	-3.0968	-2.8418	-0.4736	-0.1832	-0.007	-0.014	-0.014	-0.052	-0.014	-0.033
CHEMBL403183	-8.3	-0.002	-0.003	-0.003	-0.002	-0.001	-0.003	-0.019	-0.008	-0.025	-0.008	-0.013	-0.039	-0.02	-2.0786	-0.042	-0.019	-0.3212	-0.023	-0.019	-0.015	-0.0876	-2.1568	-0.1492	-0.027	-0.1916	-0.6043	-0.001	-0.004	-0.001	-0.007	-0.021	-0.011	-0.1571	-0.018	-0.015	-0.0835	-0.137	-1.1355	-4.6069	-3.368	-1.1208	-0.4164	-0.019	-0.021	-0.011	-0.092	-0.039	-0.047
CHEMBL1256832	-8.16	-0.007	-0.013	-0.013	-0.006	-0.003	-0.018	-0.4733	-0.051	-0.1177	-0.032	-0.063	-0.142	-0.26	-4.0761	-0.1383	-0.09	-1.2374	-0.1178	-0.045	-0.025	-0.1465	-3.1938	-0.054	-0.025	-0.1558	-0.2136	-0.003	-0.014	-0.003	-0.024	-0.15	-0.1915	-4.4557	-0.3404	-0.1272	-1.5697	-0.563	-1.4151	-4.7079	-2.4155	-0.069	-0.021	-0.008	-0.02	-0.021	-0.106	-0.023	-0.005
EOS100607	-5.46	-0.027	-0.029	-0.021	-0.018	-0.007	-0.036	-1.3865	-0.6462	-1.5151	-0.1662	-0.065	-0.1994	-0.193	-5.9373	-0.3311	-0.129	-1.6297	0.016	-0.065	-0.042	-0.2471	-3.3371	-0.1643	-0.0711	-0.6312	-1.0063	-0.002	-0.061	-0.03	-0.015	-0.4648	-0.5721	-5.6735	-2.2892	-0.732	-2.2906	-0.5523	-1.4939	-3.5634	-2.3235	-0.098	-0.019	-0.008	-0.014	-0.028	-0.1116	-0.027	-0.044
EOS100608	-5.46	-0.013	-0.012	-0.006	-0.007	-0.002	-0.014	-0.3578	-0.2421	-0.6437	-0.166	-0.036	-0.124	-0.107	-4.3973	-0.098	-0.022	-0.072	-0.024	-0.027	-0.011	-0.033	-1.4104	-0.054	-0.011	-0.046	0.0186	0.013	-0.0653	-0.014	-0.016	-0.4148	-0.6052	-5.2859	-3.1314	-1.3138	-2.6304	-0.6971	-2.6352	-5.4982	-2.0574	-1.099	-0.7269	-0.026	-0.037	-0.018	-0.1581	-0.052	-0.0496
EOS100609	-5.46	-0.03	-0.004	-0.04	-0.023	-0.021	-0.878	-2.975	-2.1186	-0.2953	-0.035	-0.024	-0.043	-0.023	-2.097	-0.158	-0.009	-0.118	-0.096	-0.2521	-0.016	-0.031	-2.4228	-0.063	-0.009	-0.018	-0.051	-0.012	-0.067	-0.0709	-0.014	-0.1921	-0.5206	-13.0452	-0.9652	-0.14	-0.6734	-0.1621	-1.3863	-1.4613	-5.6411	-0.168	-0.096	-0.014	-0.008	-0.037	-0.034	-0.057	-0.026
EOS100612	-5.46	-0.009	-0.017	-0.021	-0.023	-0.008	-0.043	-2.0332	-0.1204	-0.2033	-0.019	-0.067	-0.155	-0.291	-5.267	-0.3919	-0.1559	-2.7496	-0.5787	-0.1544	-0.039	-0.6779	-4.2397	-0.1178	-0.035	-0.5647	-0.6716	-0.004	-0.007	-0.004	-0.003	-0.019	-0.029	-0.8886	-0.0858	-0.043	-0.9066	-0.1129	-0.7806	-1.381	-0.346	-0.034	-0.004	-0.002	-0.004	-0.01	-0.024	-0.022	-0.016
EOS100617	-5.46	-0.02	-0.051	-0.037	-0.027	-0.012	-0.103	-2.5402	-1.167	-0.9125	-0.1706	-0.08	-0.2111	-0.258	-5.2038	-0.3612	-0.084	-1.2768	-0.1888	-0.0502	-0.022	-0.1384	-3.2495	-0.046	-0.026	-0.179	-0.1955	0.007	-0.048	-0.022	-0.012	-0.062	0.0543	-5.4214	-2.7073	-0.288	-1.8534	-0.066	-1.0196	-4.861	-1.1211	-1.0007	-0.628	-0.018	-0.018	-0.028	-0.078	-0.044	-0.049
EOS100628	-5.46	-0.003	-0.008	-0.006	-0.004	-0.002	-0.008	-0.053	-0.026	-0.059	-0.019	-0.032	-0.084	-0.103	-2.6123	-0.054	-0.033	-0.3665	-0.035	-0.061	-0.025	-0.1055	-3.35	-0.1427	-0.027	-0.1641	-0.3848	-0.004	-0.011	-0.003	-0.017	-0.07	-0.1131	-1.643	-0.1201	-0.0616	-0.2966	-0.5401	-1.4229	-6.6119	-2.9212	-0.8412	-0.2034	-0.02	-0.041	-0.013	-0.179	-0.035	-0.0375
EOS100637	-5.46	-0.003	-0.006	-0.004	-0.003	-0.001	-0.005	-0.033	-0.032	-0.055	-0.025	-0.014	-0.065	-0.07	-1.9161	-0.031	-0.018	-0.0989	-0.005	-0.022	-0.009	-0.043	-1.5025	-0.075	-0.015	-0.0643	-0.1969	0.003	-0.037	-0.005	-0.036	-1.5201	-0.4818	-3.6374	-0.2007	-0.9143	-1.4334	-1.5922	-1.5901	-3.6639	-7.3774	-0.34	-0.4227	-0.027	-0.034	-0.06	-0.2624	-0.057	-0.0361
EOS100638	-5.46	-0.031	-0.027	-0.049	-0.024	-0.028	-0.491	-2.6065	-3.2124	-1.306	-0.085	-0.081	-0.131	-0.13	-3.5639	-0.2719	-0.037	-0.3593	-0.2637	-0.4239	-0.016	-0.074	-2.417	-0.089	-0.019	-0.0583	-0.1069	-0.008	-0.053	-0.03	-0.013	-0.103	-0.099	-4.7923	-1.2382	-0.1931	-1.1182	-0.3526	-0.6651	-5.1805	-4.0653	-1.6335	-0.647	-0.033	-0.039	-0.045	-0.139	-0.0666	-0.061
EOS100641	-5.46	-0.008	-0.016	-0.017	-0.001	-0.003	-0.015	-0.1328	-0.05	-0.0856	0.007	-0.059	-0.162	-0.397	-4.1899	-0.1408	-0.16	-1.2809	-0.0843	-0.052	-0.049	-0.1735	-3.5704	-0.1852	-0.076	-0.3716	-0.3189	-0.023	-0.0464	-0.007	-0.044	-0.3808	-1.2028	-4.6736	-0.4694	-0.6239	-1.3033	-1.2339	-0.7344	-5.5326	-7.6728	-1.8108	-2.9535	-0.1291	-0.115	-0.1	-0.228	-0.039	-0.01
EOS100649	-5.46	-0.013	-0.022	-0.027	-0.061	-0.021	-0.3674	-2.8161	-0.9622	-0.8695	-0.05	-0.04	-0.159	-0.26	-6.0888	-0.377	-0.114	-2.6412	-1.3283	-1.959	-0.109	-0.1761	-4.9878	-0.076	-0.035	-0.2008	-0.0007	-0.006	-0.022	-0.014	-0.005	-0.043	-0.04	-2.3177	-1.0605	-0.2122	-0.9038	-0.1352	-0.7928	-2.6945	-1.5064	-1.2322	-1.7761	-0.028	-0.025	-0.025	-0.037	-0.064	-0.046
EOS100652	-5.46	-0.023	-0.022	-0.054	-0.029	-0.036	-0.6809	-4.0314	-1.4121	-0.2142	-0.027	-0.025	-0.096	-0.099	-5.6089	-0.3457	-0.127	-2.6363	-0.258	-0.3352	-0.048	-0.3465	-4.7504	-0.0768	-0.03	-0.3026	-1.0588	-0.013	-0.044	-0.027	-0.015	-0.4071	-0.7953	-6.4701	-0.741	-0.3555	-1.0583	-0.8337	-2.1825	-2.1694	-2.4316	-0.148	-0.033	-0.009	-0.014	-0.033	-0.108	-0.104	-0.053
EOS100654	-5.46	-0.018	-0.021	-0.039	-0.042	-0.013	-0.3568	-3.7046	-1.7298	-1.09	-0.051	-0.05	-0.119	-0.069	-4.8345	-0.6508	-0.0501	-1.5786	-0.6037	-0.2632	-0.024	-0.0698	-2.0294	-0.062	-0.011	-0.035	-0.0604	-0.009	-0.033	-0.02	-0.008	-0.057	-0.1127	-4.4288	-1.3098	-0.3	-1.2894	-0.189	-1.0633	-3.7058	-1.6978	-1.3693	-1.2179	-0.036	-0.035	-0.013	-0.075	-0.056	-0.035
EOS100665	-5.46	-0.013	-0.021	-0.017	-0.017	-0.005	-0.03	-1.0557	-0.8016	-1.0194	-0.078	-0.055	-0.153	-0.181	-5.426	-0.2554	-0.0816	-1.7604	-0.14	-0.087	-0.032	-0.2537	-3.254	-0.1046	-0.03	-0.2748	-0.3849	-0.011	-0.052	-0.016	-0.011	-0.1365	-0.2623	-3.0122	-1.0896	-0.9462	-1.9994	-0.4172	-1.0263	-1.7956	-0.4793	-0.1213	-0.026	-0.004	-0.004	-0.015	-0.028	-0.036	-0.031
EOS100669	-5.46	-0.016	-0.022	-0.035	-0.032	-0.023	-0.2926	-3.1416	-0.7463	-0.2482	-0.025	-0.033	-0.103	-0.186	-4.9314	-0.4116	-0.2134	-3.0361	-0.2711	-0.1823	-0.041	-0.2377	-4.1219	-0.036	-0.037	-0.1953	-0.4409	-0.007	-0.019	-0.016	-0.009	-0.045	-0.07	-2.2017	-0.3428	-0.046	-0.2616	-0.097	-0.3995	-3.4264	-3.0406	-1.1332	-1.2928	-0.054	-0.035	-0.05	-0.085	-0.045	-0.049
EOS100682	-5.46	-0.01	-0.014	-0.011	-0.024	-0.006	-0.041	-1.1909	-0.065	-0.1768	-0.062	-0.061	-0.128	-0.153	-4.6167	-0.3089	-0.0458	-1.7021	-0.8851	-0.2292	-0.026	-0.154	-3.1967	-0.054	-0.014	-0.0769	-0.2142	-0.001	-0.017	-0.006	-0.046	-0.1949	-0.4724	-8.2907	-0.9548	-0.1877	-0.935	-0.9137	-1.5	-6.4287	-5.5108	-0.7855	-1.5645	-0.0759	-0.081	-0.016	-0.2581	-0.001	-0.018
EOS100683	-5.46	-0.006	-0.01	-0.01	-0.008	-0.003	-0.02	-0.2588	-0.057	-0.1295	-0.028	-0.034	-0.105	-0.13	-4.0455	-0.1	-0.069	-0.7517	0.0177	-0.1972	-0.052	-0.139	-5.4391	-0.2599	-0.037	-0.171	-0.0702	-0.006	-0.018	-0.007	-0.018	-0.087	-0.095	-2.9867	-0.1766	-0.077	-0.7372	-0.3182	-0.8287	-3.7261	-5.6127	-0.9471	-1.0639	-0.0944	-0.1361	-0.069	-0.169	-0.002	-0.02
EOS100684	-5.46	-0.006	-0.011	-0.012	-0.013	-0.005	-0.028	-1.2081	-0.1204	-0.1795	-0.018	-0.03	-0.083	-0.15	-4.7715	-0.2104	-0.144	-2.4453	0.0863	-0.058	-0.032	-0.1561	-3.9945	-0.0672	-0.051	-0.4917	-1.0359	-0.003	-0.007	-0.003	-0.002	-0.019	-0.019	-2.3455	-0.3131	-0.05	-0.3468	-0.03	-0.5447	-1.5579	-0.1135	-0.036	-0.01	-0.002	-0.002	-0.006	-0.008	-0.021	-0.06
EOS100687	-5.46	-0.012	-0.011	-0.042	0.002	-0.009	-0.061	-0.9333	-0.3317	-0.6041	-0.016	-0.05	-0.088	-0.129	-3.6404	-0.5213	-0.0427	-0.6347	-0.146	-0.013	-0.019	-0.084	-2.7162	-0.03	-0.003	-0.043	-0.005	-0.004	-0.012	-0.006	-0.014	-0.049	-0.05	-1.1128	-0.1557	-0.052	-1.0266	-0.2745	-0.7205	-4.6128	-2.7885	-2.5775	-2.3799	-0.059	-0.107	0.023	-0.187	-0.025	-0.014
EOS100688	-5.46	-0.02	-0.036	-0.046	-0.015	-0.012	-0.082	-2.185	-2.6993	-1.5424	-0.0578	-0.05	-0.132	-0.184	-3.5579	-0.4768	-0.06	-0.6028	-0.086	-0.096	-0.026	-0.073	-3.549	-0.017	-0.003	-0.08	-0.004	-0.012	-0.047	-0.025	-0.019	-0.2245	-0.3346	-5.4724	-1.2431	-0.2377	-1.4012	-0.5133	-1.0327	-2.7832	-5.5108	-1.5219	-1.6906	-0.0974	-0.062	-0.077	-0.1615	-0.028	0.001
EOS100695	-5.46	-0.003	-0.01	-0.011	-0.013	-0.005	-0.02	-0.7146	-0.054	-0.1621	-0.015	-0.019	-0.088	-0.087	-4.7829	-0.2489	-0.1056	-1.2819	-0.3549	-0.0765	-0.026	-0.4425	-4.3513	-0.1912	-0.032	-0.3366	-0.7626	-0.003	-0.01	-0.004	-0.003	-0.022	-0.032	-0.9488	-0.1939	-0.055	-0.5886	-0.0968	-0.8533	-1.0926	-0.1421	-0.011	-0.005	-0.003	-0.003	-0.005	-0.02	-0.012	-0.023
EOS100705	-5.46	-0.018	-0.022	-0.056	-0.048	-0.036	-2.7337	-4.3082	-0.6881	-0.134	-0.018	-0.038	-0.093	-0.187	-3.7987	-0.2533	-0.105	-1.9988	-0.7846	-0.5612	-0.041	-0.1885	-4.3466	-0.0819	-0.032	-0.2136	-0.4439	-0.007	-0.017	-0.015	-0.011	-0.045	-0.0792	-1.7931	-0.11	-0.048	-0.7825	-0.4122	-1.1016	-5.6274	-2.7454	-0.5775	-0.2465	-0.022	-0.042	0.018	-0.146	-0.031	-0.045
EOS100708	-5.46	-0.014	-0.022	-0.033	-0.013	-0.009	-0.053	-2.0538	-0.2793	-0.3563	-0.028	-0.085	-0.159	-0.392	-4.6948	-0.3714	-0.1764	-1.9142	-0.3225	-0.0829	-0.045	-0.1495	-3.7348	-0.1307	-0.059	-0.2824	-0.2972	-0.005	-0.013	-0.008	-0.005	-0.024	-0.034	-1.938	-0.4079	-0.07	-0.8935	-0.086	-0.5905	-3.5307	-1.4684	-1.2876	-0.9276	-0.025	-0.017	-0.044	-0.075	-0.0595	-0.026
EOS100711	-5.46	-0.012	-0.02	-0.044	-0.028	-0.06	-2.3008	-2.4891	-0.2781	-0.1591	-0.022	-0.024	-0.087	-0.183	-4.0253	-0.2284	-0.145	-2.0795	-0.8211	-0.4834	-0.026	-0.1207	-3.6583	-0.0529	-0.023	-0.1621	-0.1624	-0.005	-0.015	-0.011	-0.014	-0.082	-0.108	-2.7608	-0.1107	-0.05	-0.6419	-0.2813	-1.7034	-3.3543	-2.6323	-0.046	-0.014	-0.01	-0.023	-0.012	-0.076	-0.043	-0.0428
EOS100716	-5.46	-0.001	-0.006	-0.004	-0.01	-0.001	-0.009	-0.1164	-0.026	-0.083	-0.004	0.016	-0.047	0.001	-4.5038	-0.1137	-0.07	-1.634	-0.0218	-0.088	-0.043	-0.4015	-4.3509	-0.2149	-0.04	-0.3386	-0.7645	-0.005	-0.017	-0.003	-0.013	-0.129	-0.2015	-3.4776	-0.1304	-0.079	-1.0241	-0.566	-2.2785	-4.1655	-3.4688	-0.085	-0.046	-0.012	-0.021	-0.006	-0.105	-0.098	-0.0993
EOS100722	-5.46	-0.005	-0.012	-0.015	-0.014	-0.005	-0.03	-1.0359	-0.1136	-0.3062	-0.026	-0.028	-0.105	-0.066	-5.4242	-0.2633	-0.067	-1.1339	-0.2712	-0.066	-0.021	-0.1506	-3.4592	-0.117	-0.023	-0.1287	-0.459	-0.003	-0.013	-0.007	-0.003	-0.028	-0.028	-1.309	-0.4912	-0.1059	-0.7902	-0.0975	-0.4032	-1.3018	-0.1051	-0.009	-0.004	-0.002	-0.002	-0.006	-0.025	-0.003	-0.029
EOS100727	-5.46	-0.003	-0.006	-0.006	-0.007	-0.002	-0.008	-0.1883	-0.028	-0.0831	-0.011	-0.031	-0.112	-0.137	-4.2266	-0.096	-0.04	-0.882	-0.1776	-0.057	-0.025	-0.2853	-3.6594	-0.1653	-0.033	-0.2828	-0.5185	-0.002	-0.007	-0.003	-0.006	-0.028	-0.025	-0.5448	-0.0372	-0.034	-0.686	-0.223	-0.5513	-4.2672	-2.6767	-0.2451	-0.0675	-0.01	-0.015	-0.01	-0.093	-0.015	-0.038
EOS100737	-5.46	-0.008	-0.016	-0.015	-0.012	-0.004	-0.025	-0.8471	-0.3188	-0.8546	-0.054	-0.008	-0.1182	-0.122	-3.9256	-0.1917	-0.072	-0.9072	-0.0601	-1.9831	-0.3318	-0.3171	-5.7112	-1.6903	-0.041	-0.352	-0.6393	-0.004	-0.031	-0.01	-0.006	-0.116	-0.0416	-4.3381	-1.5869	-0.333	-0.8313	-0.257	-3.4431	-1.9763	-3.7033	-0.6694	-0.9418	-0.031	-0.001	-0.058	0.015	-0.114	-0.059
EOS100739	-5.46	-0.007	-0.015	-0.009	-0.016	-0.004	-0.019	-0.8709	-0.1	-0.3053	-0.015	-0.043	-0.168	-0.22	-6.3534	-0.2712	-0.0764	-1.3489	-0.2885	-0.1043	-0.03	-0.2418	-4.3533	-0.0863	-0.031	-0.2772	-0.268	-0.015	-0.042	-0.008	-0.005	-0.7255	-1.1192	-4.4839	-0.3717	-0.4158	-1.4008	-0.6202	-0.3902	-3.6759	-6.2747	-0.034	-0.012	-0.01	-0.019	-0.024	-0.1965	-0.014	-0.015
EOS100740	-5.46	-0.009	-0.02	-0.009	-0.019	-0.005	-0.021	-0.817	-0.2824	-0.5608	-0.088	-0.05	-0.164	-0.207	-6.2704	-0.2819	-0.158	-2.7064	-0.0415	-0.1337	-0.045	-0.2895	-3.7346	-0.0407	-0.033	-0.2993	-0.3355	0	-0.037	-0.007	-0.063	-0.9509	-1.2558	-8.9902	-1.3703	-0.7494	-1.3928	-0.7606	-0.885	-4.3862	-4.6848	-0.1096	-0.037	-0.023	-0.052	-0.014	-0.2112	-0.01	-0.031
EOS100751	-5.46	-0.005	-0.013	-0.009	-0.004	-0.003	-0.011	-0.0897	-0.032	-0.048	-0.02	-0.092	-0.2216	-0.445	-4.8904	-0.093	-0.099	-1.0728	-0.1045	-0.058	-0.04	-0.4172	-4.1277	-0.1115	-0.043	-0.4894	-0.3603	-0.002	-0.004	-0.001	-0.013	-0.021	-0.017	-0.3509	-0.037	-0.036	-0.3029	-0.197	-1.0493	-4.867	-1.333	-2.1423	-0.7968	-0.036	-0.063	-0.018	-0.167	0.0103	0.0029
EOS100762	-5.46	-0.013	-0.02	-0.022	-0.009	-0.006	-0.034	-1.0723	-0.1096	-0.2545	-0.068	-0.124	-0.204	-0.285	-4.1788	-0.3067	-0.0945	-1.4298	-0.1724	-0.039	-0.027	-0.1231	-3.1918	-0.0473	-0.021	-0.102	-0.0299	-0.001	-0.02	-0.007	-0.037	-0.2791	-0.7661	-6.8637	-0.3634	-0.1708	-1.3797	-0.2697	-1.9902	-3.4734	-2.6962	-0.084	-0.015	-0.016	-0.037	-0.027	-0.124	-0.007	-0.0273
EOS100763	-5.46	-0.009	-0.016	-0.031	-0.03	-0.031	-0.5423	-2.2412	-0.2394	-0.135	-0.017	-0.022	-0.086	-0.17	-4.5717	-0.1991	-0.089	-1.7991	-1.3366	-1.2682	-0.057	-0.1045	-4.3033	-0.142	-0.037	-0.3161	-0.4539	-0.004	-0.015	-0.008	-0.004	-0.031	-0.041	-3.8399	-0.1744	-0.046	-0.4499	-0.1049	-0.6253	-2.2429	-0.9377	-0.057	-0.015	-0.004	-0.006	-0.009	-0.037	-0.026	-0.0513
EOS100775	-5.46	-0.003	-0.008	-0.007	-0.022	-0.004	-0.032	-0.2851	-0.027	-0.05	-0.007	-0.036	-0.121	-0.287	-5.127	-0.3725	-0.0862	-2.7753	-0.7924	-0.2188	-0.042	-0.1644	-2.9703	-0.099	-0.051	-0.2196	-0.2525	-0.001	-0.004	-0.002	-0.004	-0.008	-0.006	-0.071	-0.016	-0.017	-0.059	-0.091	-0.6578	-3.2971	-1.1474	-1.418	-0.6259	-0.025	-0.028	-0.012	-0.103	-0.024	-0.0163
EOS100784	-5.46	-0.003	-0.009	-0.01	-0.002	-0.003	-0.008	-0.054	-0.017	-0.041	-0.009	-0.03	-0.09	-0.23	-3.7148	-0.117	-0.172	-2.0763	0.1045	-0.05	-0.055	-0.2177	-3.5317	-0.1077	-0.084	-0.6754	-1.2404	-0.001	-0.004	-0.001	-0.003	-0.014	-0.012	-0.09	-0.016	-0.014	-0.1683	-0.042	-1.1941	-3.6119	-0.9845	-1.3818	-0.6784	-0.024	-0.022	-0.021	-0.028	-0.068	-0.0619
EOS100803	-5.46	-0.006	-0.011	-0.01	-0.007	-0.003	-0.015	-0.4221	-0.049	-0.1398	-0.066	-0.042	-0.121	-0.208	-4.33	-0.1253	-0.089	-1.1425	-0.0819	-0.055	-0.029	-0.1497	-3.8183	-0.0827	-0.037	-0.2535	-0.3134	0.002	-0.053	-0.006	-0.018	-1.3835	-0.9243	-4.0095	-1.1277	-0.9529	-0.4979	-1.1054	-1.3178	-2.1838	-3.0928	-0.113	-0.024	-0.006	-0.013	-0.041	-0.345	-0.06	-0.034
EOS100807	-5.46	-0.002	-0.006	-0.004	-0.005	-0.002	-0.007	-0.0611	-0.017	-0.042	-0.009	-0.018	-0.063	-0.093	-3.2469	-0.0839	-0.053	-1.1248	-0.0868	-0.051	-0.027	-0.2108	-3.0211	-0.1532	-0.04	-0.3304	-0.6571	-0.001	-0.006	-0.002	-0.005	-0.038	-0.028	-0.7265	-0.035	-0.032	-0.1938	-0.1708	-0.8231	-4.012	-2.9593	-0.385	-0.1885	-0.011	-0.012	-0.02	-0.07	-0.03	-0.036
EOS100808	-5.46	-0.009	-0.02	-0.047	-0.024	-0.068	-1.7691	-2.8798	-0.5768	-0.1719	-0.017	-0.032	-0.113	-0.2	-4.8218	-0.215	-0.211	-3.2089	-0.9596	-2.1925	-0.104	-0.2816	-4.5544	-0.0647	-0.066	-0.5064	-0.9961	-0.003	-0.009	-0.011	-0.002	-0.012	-0.013	-1.1281	-0.0984	-0.041	-0.2968	-0.048	-0.246	-1.4221	-0.1112	-0.03	-0.006	-0.002	-0.002	-0.005	-0.017	-0.013	-0.028
EOS100826	-5.46	-0.007	-0.007	-0.003	-0.005	-0.002	-0.009	-0.067	-0.034	-0.0929	-0.047	-0.036	-0.106	-0.072	-3.6973	-0.07	-0.004	-0.521	-0.097	-0.031	-0.009	-0.3026	-3.1385	-0.2327	-0.025	-0.4008	-0.6043	-0.005	-0.0332	-0.006	-0.048	-0.7954	-1.0916	-5.122	-0.6713	-0.7829	-1.1375	-1.1956	-0.8723	-5.2589	-4.9956	-0.6454	-0.1893	-0.024	-0.045	-0.025	-0.2384	-0.026	-0.036
EOS100828	-5.46	-0.005	-0.011	-0.014	-0.018	-0.006	-0.032	-1.4915	-0.0701	-0.1124	-0.012	-0.034	-0.092	-0.136	-3.5664	-0.3483	-0.0675	-1.3405	-0.3481	-0.073	-0.027	-0.125	-3.1356	-0.036	-0.015	-0.1174	-0.0593	-0.003	-0.008	-0.004	-0.004	-0.029	-0.039	-1.4818	-0.052	-0.037	-0.265	-0.111	-0.499	-4.0184	-2.1706	-1.0526	-0.3754	-0.019	-0.018	-0.025	-0.077	-0.052	-0.034
EOS100831	-5.46	-0.007	-0.013	-0.015	0	-0.003	-0.015	-0.1768	-0.04	-0.078	-0.034	-0.063	-0.127	-0.271	-3.2283	-0.1217	-0.18	-1.7846	0.0829	-0.022	-0.038	-0.3719	-3.2009	-0.173	-0.048	-0.3217	-0.5431	-0.008	-0.0369	-0.005	-0.048	-0.8138	-1.116	-3.9066	-0.3912	-0.5347	-0.6391	-1.3826	-0.6276	-4.8171	-3.7237	-0.059	-0.03	-0.016	-0.04	-0.024	-0.2726	0.014	-0.019
EOS100843	-5.46	-0.023	-0.017	-0.045	-0.013	-0.011	-0.064	-1.5541	-0.2413	-1.0289	-0.095	-0.08	-0.1365	-0.207	-4.7845	-0.5336	-0.0278	-2.5361	-0.9669	-0.1865	-0.047	-0.2974	-5.1502	-0.1637	-0.041	-0.3376	-0.5423	-0.002	-0.034	-0.015	-0.007	-0.056	-0.0067	-2.511	-1.9907	-0.2402	-1.5114	-0.145	-1.3036	-3.2441	-0.5471	-0.005	-0.01	-0.005	-0.009	-0.008	-0.06	-0.017	-0.049
EOS100855	-5.46	-0.003	-0.006	-0.007	-0.009	-0.003	-0.011	-0.2711	-0.029	-0.0879	-0.011	-0.008	-0.077	-0.087	-4.3026	-0.1411	-0.042	-0.9967	-0.1985	-0.087	-0.033	-0.4056	-4.7067	-0.2315	-0.045	-0.395	-0.6059	-0.004	-0.013	-0.003	-0.011	-0.077	-0.1261	-1.8407	-0.0869	-0.051	-0.4975	-0.4362	-0.7128	-3.8007	-3.9162	-1.5171	-1.6321	-0.034	-0.033	-0.039	-0.09	-0.091	-0.05
EOS100860	-5.46	-0.019	-0.017	-0.042	-0.019	-0.015	-0.1687	-3.3135	-1.5049	-0.4204	-0.028	-0.012	-0.071	-0.171	-5.4034	-0.2974	-0.205	-2.2265	0.1453	-0.0762	-0.035	-0.3529	-3.7903	-0.1218	-0.046	-0.3958	-0.7499	-0.009	-0.036	-0.036	-0.009	-0.053	-0.078	-2.916	-0.9237	-0.0588	-0.8545	-0.1689	-2.1003	-4.0642	-2.7832	-0.2855	-0.048	-0.012	-0.022	-0.014	-0.058	-0.089	-0.068
EOS100862	-5.46	-0.03	-0.024	-0.051	-0.021	-0.033	-0.2431	-2.1884	-0.5489	-0.5319	-0.063	-0.094	-0.152	-0.301	-4.3364	-0.5004	-0.1286	-2.3531	-0.9447	-1.4849	-0.069	-0.3925	-5.7019	-0.0624	-0.041	-0.4099	-0.3547	-0.007	-0.032	-0.022	-0.028	-0.113	-0.1877	-6.4645	-1.0866	-0.1974	-1.1621	-0.6751	-1.3245	-4.8465	-3.3176	-0.0416	-0.029	-0.015	-0.037	0.002	-0.16	-0.033	-0.009
EOS100863	-5.46	-0.01	-0.007	-0.008	-0.007	-0.003	-0.015	-0.2466	-0.056	-0.3091	-0.027	-0.052	-0.139	-0.129	-5.4699	-0.1221	-0.047	-0.9307	-0.041	-0.04	-0.013	-0.2859	-3.2265	-0.1828	-0.025	-0.3973	-0.6913	-0.026	-0.0632	-0.013	0.02	-0.4857	-2.7105	-6.0651	-0.742	-0.4289	-2.1609	-1.8773	-3.1557	-3.3387	-5.4628	-0.068	-0.016	-0.008	-0.023	-0.025	-0.2675	-0.022	-0.039
EOS100870	-5.46	-0.01	-0.016	-0.026	-0.018	-0.032	-1.3514	-1.0717	-0.111	-0.071	-0.026	-0.054	-0.115	-0.171	-2.778	-0.106	-0.062	-0.5253	-0.246	-1.1337	-0.056	-0.106	-4.0988	-0.0979	-0.035	-0.1996	-0.2804	-0.005	-0.022	-0.012	-0.017	-0.069	-0.196	-5.6939	-0.114	-0.054	-0.2303	-0.145	-0.2233	-3.182	-3.2132	-0.2032	-0.067	-0.02	-0.036	-0.024	-0.117	0.014	-0.0075
EOS100879	-5.46	-0.003	-0.008	0.001	-0.038	-0.002	-0.042	-1.7643	-0.0695	-0.1035	-0.013	-0.03	-0.151	-0.216	-5.9839	-0.1847	-0.062	-2.6757	-0.8622	-0.6635	-0.065	-0.3475	-4.8358	-0.2418	-0.047	-0.4654	-0.5702	-0.001	-0.006	-0.002	-0.005	-0.021	-0.016	-0.3309	-0.037	-0.029	-0.1561	-0.117	0.0331	-4.166	-3.9269	-1.0782	-1.5067	-0.035	-0.039	-0.029	-0.081	-0.01	-0.0855
EOS100886	-5.46	-0.003	-0.007	-0.005	-0.006	-0.002	-0.009	-0.1267	-0.025	-0.065	-0.01	-0.017	-0.072	-0.058	-2.624	-0.0925	-0.052	-0.7938	-0.0417	-0.044	-0.019	-0.1183	-3.2211	-0.144	-0.033	-0.1232	-0.4082	-0.007	-0.019	-0.004	-0.009	-0.1887	-0.3815	-1.4041	-0.1864	-0.1803	-0.8462	-0.5457	-0.8749	-3.946	-2.4225	-0.2865	-0.05	-0.011	-0.014	-0.023	-0.1004	-0.062	-0.064
EOS100887	-5.46	-0.016	-0.045	-0.03	-0.017	-0.009	-0.049	-1.1021	-0.8586	-1.633	-0.1955	-0.043	-0.159	-0.235	-4.2137	-0.2445	-0.088	-0.8328	-0.1099	-0.108	-0.039	-0.6601	-5.5325	-0.2623	-0.051	-0.5318	-0.754	0.008	-0.078	-0.029	-0.015	-0.1283	-0.3741	-6.7884	-3.0618	-0.8865	-2.8584	-0.4849	-1.285	-2.1124	-2.1901	-0.2831	-0.073	-0.014	-0.02	-0.025	-0.057	-0.059	-0.036
EOS100896	-5.46	-0.003	-0.009	-0.008	-0.006	-0.002	-0.011	-0.2859	-0.0391	-0.1544	-0.021	-0.04	-0.126	-0.287	-4.5651	-0.109	-0.157	-1.2877	0.1049	-0.0669	-0.068	-0.1785	-2.9148	0.1592	-0.07	-0.6076	-0.4761	-0.002	-0.01	-0.004	-0.003	-0.028	-0.01	-2.8537	-0.5241	-0.075	-0.4769	-0.076	-0.9866	-1.0661	-0.0915	-0.014	-0.002	-0.001	-0.002	-0.006	-0.017	-0.014	-0.011
EOS100900	-5.46	-0.052	-0.026	-0.041	-0.024	-0.014	-0.1273	-1.8064	-1.6362	-1.2652	-0.139	-0.048	-0.126	-0.234	-4.6286	-0.2505	-0.151	-1.6587	0.0786	-0.064	-0.049	-0.3715	-3.0766	-0.2696	-0.1466	-0.1681	-0.4148	-0.013	-0.102	-0.2913	-0.007	-0.062	-0.1022	-4.5983	-2.0031	-0.5673	-1.0783	-0.0967	-1.015	-1.4348	-0.3638	-0.1033	-0.025	-0.005	-0.005	-0.011	-0.024	-0.041	-0.054
EOS100910	-5.46	-0.022	-0.009	-0.042	-0.026	-0.047	-0.7497	-4.8948	-1.2209	-0.0872	-0.016	-0.037	-0.076	-0.153	-3.3787	-0.3527	-0.128	-1.203	-0.1109	-0.839	-0.025	-0.127	-3.788	-0.05	-0.019	-0.075	-0.1668	-0.007	-0.029	-0.029	-0.004	-0.025	-0.035	-4.3441	-0.6098	-0.054	-0.2309	-0.087	-0.383	-3.1026	-1.911	-0.5798	-0.1583	-0.008	-0.013	-0.016	-0.072	-0.028	-0.025
EOS100913	-5.46	-0.002	-0.004	-0.004	-0.005	-0.002	-0.007	-0.034	-0.019	-0.083	-0.008	0.026	-0.0264	-0.062	-2.6274	-0.051	-0.018	-0.062	-0.051	-0.032	-0.011	-0.042	-2.2418	-0.13	-0.019	-0.063	0.0375	-0.007	-0.027	-0.004	-0.015	-0.42	-0.7966	-5.7638	-0.1386	-0.0998	-0.8317	-0.6312	-2.7015	-4.9581	-4.2323	-1.6578	-1.0145	-0.036	-0.052	-0.027	-0.1071	-0.107	-0.0667
EOS100919	-5.46	-0.009	-0.051	-0.019	-0.026	0.001	0.003	-0.1522	-2.8241	-2.1678	-0.205	-0.03	-0.087	-0.007	-2.4778	-0.2344	-0.033	-0.0788	-0.027	-0.022	-0.009	-0.02	-0.4168	-0.008	-0.002	-0.006	-0.02	0.015	-0.052	-0.011	-0.023	-0.2347	-0.2212	-9.8948	-4.2863	-0.835	-2.2278	-0.3048	-1.5742	-1.9072	-2.621	-0.035	-0.007	-0.005	-0.012	-0.015	-0.051	-0.036	-0.013
EOS100935	-5.46	-0.002	-0.007	-0.006	-0.006	-0.002	-0.01	-0.2459	-0.033	-0.0998	-0.016	-0.026	-0.097	-0.16	-4.2566	-0.088	-0.077	-1.1614	0.0241	-0.044	-0.026	-0.1255	-3.0194	-0.0132	-0.029	-0.3057	-0.5507	-0.002	-0.008	-0.003	-0.003	-0.026	-0.016	-2.8419	-0.2602	-0.055	-0.4209	-0.0864	-1.5695	-1.0801	-0.1538	-0.017	-0.003	-0.001	-0.002	-0.006	-0.015	-0.019	-0.013
EOS100940	-5.46	-0.015	-0.035	-0.019	-0.016	-0.006	-0.027	-0.9777	-1.0231	-1.5908	-0.134	-0.037	-0.182	-0.24	-5.4843	-0.2707	-0.079	-0.5473	-0.063	-0.048	-0.021	-0.1183	-3.674	-0.2021	-0.041	-0.2477	-0.2075	0.006	-0.0924	-0.021	-0.022	-1.0627	-0.6166	-4.2953	-1.4754	-1.9048	-3.1424	-0.9648	-1.8615	-3.7211	-2.066	-0.7802	-1.3455	-0.032	-0.038	-0.03	-0.38	-0.074	-0.0357
EOS100943	-5.46	-0.009	-0.017	-0.042	-0.029	-0.052	-1.6226	-2.7595	-0.2759	-0.1996	-0.013	-0.001	-0.108	-0.139	-5.6975	-0.3315	-0.0654	-2.2579	-1.3324	-1.037	-0.042	-0.1531	-3.7414	-0.109	-0.026	-0.1941	-0.4367	-0.005	-0.021	-0.011	-0.005	-0.065	-0.0975	-3.6318	-0.3429	-0.0878	-0.5755	-0.3679	-2.3904	-2.2602	-0.508	-0.054	-0.015	-0.003	-0.004	-0.008	-0.018	-0.06	-0.038
EOS100945	-5.46	-0.002	-0.003	-0.003	-0.001	-0.001	-0.003	-0.039	-0.0292	-0.1439	0.043	-0.001	-0.029	-0.015	-0.7106	-0.01	-0.001	-0.008	-0.002	-0.002	0.002	0.005	-0.027	-0.001	-0.001	-0.001	-0.003	-0.032	-0.0594	-0.009	-0.074	-1.2658	-1.5785	-2.8197	-0.617	-0.6112	-1.3767	-1.3167	-0.2617	-0.5935	-2.8555	-0.014	-0.004	-0.004	-0.013	-0.014	-0.1731	-0.02	-0.006
EOS100946	-5.46	-0.002	-0.006	-0.003	-0.022	-0.003	-0.017	-1.1907	-0.034	-0.0761	-0.005	-0.007	-0.059	-0.065	-4.7243	-0.2865	-0.1043	-2.2523	-0.5039	-0.1707	-0.032	-0.2581	-3.7056	-0.1662	-0.034	-0.2364	-0.5353	-0.001	-0.003	-0.002	-0.001	-0.005	-0.005	-0.1052	-0.015	-0.01	-0.0803	-0.033	-0.2849	-0.7088	-0.011	-0.008	-0.003	-0.001	-0.002	-0.002	-0.009	-0.005	-0.025
EOS100956	-5.46	-0.009	-0.017	-0.017	-0.028	-0.007	-0.0849	-3.1642	-0.4051	-0.1826	-0.03	-0.041	-0.103	-0.104	-4.802	-0.2448	-0.142	-2.2048	-0.0847	-0.138	-0.042	-0.2828	-3.892	-0.077	-0.024	-0.2062	-0.8277	-0.003	-0.012	-0.008	-0.018	-0.034	-0.032	-3.5652	-0.2887	-0.047	-0.3959	-0.2779	-0.9949	-4.9918	-3.1774	-0.0946	-0.027	-0.017	-0.04	0.018	-0.168	0.017	-0.035
EOS100964	-5.46	-0.007	-0.01	-0.012	-0.017	-0.009	-0.1246	-0.6739	-0.083	-0.095	-0.018	-0.01	-0.066	-0.121	-2.237	-0.075	-0.071	-1.0564	-0.6407	-1.9461	-0.1138	-0.2016	-6.0348	-0.1232	-0.039	-0.2982	-0.3756	-0.008	-0.035	-0.013	-0.014	-0.2163	-0.3368	-5.5996	-0.4131	-0.2284	-0.6389	-0.6677	-1.634	-2.9974	-9.9212	-1.9345	-1.1105	-0.022	-0.0062	-0.136	-0.1044	-0.126	-0.065
EOS100983	-5.46	-0.029	0.01	-0.02	-0.007	-0.006	-0.06	-1.2283	-0.0507	-0.8359	-0.144	-0.106	-0.154	-0.236	-4.3388	-0.2308	-0.057	-0.4066	0.036	-0.024	-0.034	-0.052	-2.5358	-0.036	-0.035	-0.1842	0.1018	0.013	-0.048	-0.025	-0.022	-0.147	0.0949	-7.8736	-3.9513	-0.407	-1.9091	-0.3305	-3.583	-5.4329	-4.3327	-0.5828	-1.0401	-0.033	0.016	-0.069	-0.075	-0.048	-0.084
EOS100984	-5.46	-0.012	-0.02	-0.023	-0.006	-0.005	-0.029	-0.8221	-0.1428	-0.3691	-0.037	-0.09	-0.196	-0.445	-5.161	-0.2822	-0.156	-1.6168	-0.0509	-0.046	-0.045	-0.4886	-3.8185	-0.1963	-0.068	-0.675	-0.4801	-0.008	-0.027	-0.007	-0.024	-0.237	-0.4006	-4.5963	-0.447	-0.1786	-0.3584	-0.6193	-1.6126	-5.2849	-5.7485	-1.5183	-1.0711	-0.052	-0.071	-0.049	-0.1839	-0.076	-0.029
EOS100985	-5.46	-0.023	-0.027	-0.052	-0.042	-0.037	-1.0178	-3.8064	-1.617	-0.2857	-0.028	-0.053	-0.115	-0.166	-3.9271	-0.305	-0.051	-1.9396	-0.8044	-0.7316	-0.043	-0.5712	-5.2958	-0.1846	-0.031	-0.4999	-0.6617	-0.01	-0.042	-0.049	-0.014	-0.1346	-0.4299	-7.9164	-0.5281	-0.088	-0.3973	-0.2068	-0.5796	-3.3934	-3.2092	-0.0164	-0.019	-0.013	-0.028	-0.004	-0.11	-0.019	-0.037
EOS100992	-5.46	-0.055	-0.001	0.012	-0.04	-0.047	-0.8657	-4.4104	-3.5083	-0.4768	-0.066	-0.056	-0.118	-0.158	-5.3595	-0.4102	-0.165	-2.8511	-1.0269	-1.4113	-0.0868	-0.2978	-3.7303	-0.079	-0.027	-0.1639	-0.4433	-0.018	-0.096	-0.3411	-0.022	-0.2292	-0.2575	-7.6758	-1.8166	-0.2407	-1.0275	-0.655	-2.0729	-2.9326	-4.6314	-0.3905	-0.4519	-0.035	-0.0428	-0.034	-0.1323	-0.053	-0.037
EOS100995	-5.46	-0.018	-0.027	-0.036	-0.019	-0.016	-0.3254	-2.0613	-0.2947	-0.3708	-0.046	-0.102	-0.196	-0.469	-3.6368	-0.2174	-0.175	-1.2307	-0.6087	-0.9512	-0.093	-0.2337	-6.3765	-0.0889	-0.053	-0.2877	-0.1793	-0.008	-0.031	-0.013	-0.02	-0.134	-0.3255	-9.1624	-0.5597	-0.123	-0.6974	-0.1568	-0.6153	-2.9496	-3.6311	-0.596	-2.123	-0.087	-0.06	-0.053	-0.096	-0.028	0.004
EOS100996	-5.46	-0.032	-0.086	-0.075	-0.054	-0.034	-0.5666	-2.9437	-2.8199	-1.773	-0.169	-0.06	-0.157	-0.074	-4.3315	-0.2405	-0.061	-0.6944	-0.455	-2.0524	-0.083	-0.1552	-5.9784	-0.1061	-0.018	-0.0806	-0.1288	-0.024	-0.1507	-0.2112	-0.032	-1.0253	-1.256	-6.9566	-3.2556	-1.2264	-2.6984	-1.3829	-0.5815	-2.7957	-1.8791	-0.042	-0.01	-0.011	-0.022	-0.03	-0.3183	-0.021	-0.014
EOS101016	-5.46	-0.021	-0.024	-0.051	-0.025	-0.036	-0.58	-3.4971	-0.568	-0.5454	-0.034	-0.049	-0.127	-0.125	-5.4163	-0.5808	-0.132	-1.8083	-0.5348	-0.3965	-0.035	-0.116	-3.3525	-0.062	-0.023	-0.079	-0.1855	-0.007	-0.018	-0.015	-0.007	-0.035	-0.042	-2.2081	-0.27	-0.057	-0.9201	-0.1157	-0.7527	-2.403	-1.3658	-0.2448	-0.037	-0.008	-0.009	-0.022	-0.036	-0.05	-0.038
EOS101017	-5.46	-0.043	-0.021	-0.067	-0.016	-0.039	-0.9809	-3.63	-1.3296	-0.9655	-0.065	-0.08	-0.101	-0.147	-3.8121	-0.43	-0.137	-1.8079	-0.2037	-0.3025	-0.041	-0.1922	-4.6875	-0.1615	-0.047	-0.1682	-0.3131	-0.011	-0.043	-0.041	-0.009	-0.045	-0.072	-4.6205	-0.7986	-0.1597	-0.9163	-0.059	-0.3025	-3.5494	-1.3934	-1.2682	-1.6022	-0.03	-0.02	-0.035	-0.033	-0.045	-0.063
EOS101028	-5.46	-0.041	-0.061	-0.071	-0.033	-0.063	-0.2066	-3.7516	-2.727	-0.6755	-0.047	-0.016	-0.117	-0.069	-6.3195	-0.5777	-0.1429	-2.2668	-0.744	-0.2331	-0.05	-1.0142	-6.1292	-0.3575	-0.0313	-0.6473	-1.2801	-0.014	-0.045	-0.1912	-0.006	-0.04	-0.088	-3.6527	-0.8561	-0.069	-0.6782	-0.129	-1.6808	-2.9959	-0.5993	-0.047	-0.025	-0.008	-0.011	-0.008	-0.04	-0.051	-0.056
EOS101043	-5.46	-0.021	0.005	-0.013	-0.006	-0.004	-0.029	-0.7965	-0.3344	-1.0489	-0.106	-0.053	-0.078	-0.033	-3.1923	-0.1603	-0.012	-0.102	-0.015	-0.023	-0.014	-0.049	-2.1074	-0.063	-0.012	-0.033	-0.112	0.004	-0.057	-0.02	-0.022	-0.4559	-0.4354	-10.1411	-2.9844	-0.6316	-1.7691	-0.8121	-2.889	-4.7658	-3.4753	-0.016	-0.005	-0.011	-0.03	-0.008	-0.1838	-0.074	-0.0395
EOS101046	-5.46	-0.017	-0.016	-0.018	-0.039	-0.011	-0.086	-1.6358	-0.1288	-0.3054	-0.087	-0.064	-0.144	-0.107	-5.6587	-0.5677	-0.1004	-2.3592	-0.7221	-0.3131	-0.051	-0.7646	-5.6362	-0.1961	-0.03	-0.5278	-1.2203	0.002	-0.037	-0.014	-0.037	-0.28	-0.8697	-11.0623	-1.4044	-0.541	-1.304	-0.7073	-0.8233	-4.1956	-4.6614	-0.6686	-0.6009	-0.039	-0.048	-0.04	-0.158	-0.027	-0.024
EOS101049	-5.46	-0.002	-0.006	-0.007	-0.004	-0.002	-0.009	-0.1034	-0.02	-0.033	-0.007	-0.043	-0.11	-0.307	-3.0256	-0.068	-0.132	-1.6216	0.1488	-0.053	-0.052	-0.207	-3.7625	0.0177	-0.077	-0.5391	-0.5404	-0.002	-0.002	0	-0.004	-0.011	-0.009	-0.1628	-0.016	-0.021	-0.1781	-0.1	-0.338	-3.0137	-1.5513	-0.1474	-0.0232	-0.006	-0.014	0.001	-0.077	-0.001	-0.01
EOS101052	-5.46	-0.02	-0.029	-0.022	-0.01	-0.007	-0.032	-0.9376	-0.845	-1.3195	-0.07	-0.085	-0.224	-0.254	-5.2725	-0.2316	-0.095	-0.8567	0.0009	-0.028	-0.026	-0.1798	-3.7691	-0.1478	-0.038	-0.2912	-0.4052	-0.02	-0.047	-0.019	-0.017	-0.1597	-0.5965	-3.0921	-1.1159	-0.8283	-2.9244	-0.9382	-1.7418	-2.4077	-1.0165	-0.054	0.002	-0.005	-0.014	-0.02	-0.08	-0.034	-0.02
EOS101056	-5.46	-0.001	-0.005	-0.003	-0.005	-0.001	-0.005	-0.05	-0.014	-0.03	-0.007	-0.036	-0.119	-0.184	-2.7676	-0.048	-0.067	-0.8414	-0.142	-0.05	-0.03	-0.2192	-3.9696	-0.2269	-0.048	-0.3895	-0.9577	-0.001	-0.004	-0.002	-0.004	-0.022	-0.015	-0.1604	-0.018	-0.021	-0.1887	-0.133	-0.7043	-3.6999	-3.4033	-0.1504	-0.037	-0.007	-0.016	-0.002	-0.086	-0.01	-0.029
EOS101063	-5.46	-0.029	-0.033	-0.037	-0.053	-0.01	-0.5244	-6.2298	-2.9196	-0.4619	-0.046	-0.084	-0.159	-0.271	-4.0396	-0.3205	-0.1109	-1.8443	-0.8207	-0.2046	-0.04	-0.3254	-4.3992	-0.1358	-0.032	-0.2263	-0.4329	-0.011	-0.05	-0.1683	-0.008	-0.021	-0.058	-4.4323	-1.2023	-0.1385	-0.3327	-0.126	-0.2675	-3.5695	-0.637	-0.1113	-0.007	-0.007	-0.017	-0.009	-0.097	0.024	-0.008
EOS101084	-5.46	-0.046	-0.019	-0.058	0.014	-0.029	-0.105	-2.6134	-1.0168	-1.6455	-0.099	-0.094	-0.133	-0.184	-3.7842	-0.5714	-0.098	-0.9585	-0.1353	-0.0198	-0.024	-0.115	-3.0624	-0.044	-0.014	-0.0882	-0.0403	-0.007	-0.045	-0.041	-0.016	-0.067	-0.067	-5.0414	-0.9645	-0.1946	-0.7607	-0.067	-0.2964	-3.5609	-2.0308	-0.8681	-1.807	-0.074	-0.048	-0.046	-0.103	-0.045	-0.025
EOS101100	-5.46	-0.017	-0.048	-0.04	-0.025	-0.011	-0.067	-2.4071	-1.4017	-1.5004	-0.203	-0.063	-0.192	-0.279	-4.7686	-0.3196	-0.078	-1.4595	-0.4818	-0.1422	-0.04	-0.3212	-4.1651	-0.1094	-0.04	-0.3202	-0.2915	0.013	-0.054	-0.021	-0.026	-0.135	-0.076	-5.7342	-3.3539	-0.5935	-2.4182	-0.6117	-2.436	-5.9618	-3.4451	-0.089	-0.022	-0.018	-0.044	-0.019	-0.182	-0.015	-0.0072
EOS101114	-5.46	-0.013	-0.018	-0.031	-0.041	-0.03	-0.8303	-3.1839	-0.3085	-0.2314	-0.036	-0.059	-0.117	-0.186	-2.3476	-0.2067	-0.057	-1.444	-1.1469	-0.8093	-0.041	-0.0815	-2.3652	-0.052	-0.01	-0.043	-0.0002	-0.005	-0.018	-0.013	-0.016	-0.044	-0.046	-3.7115	-0.3052	-0.076	-0.9508	-0.2393	-1.3626	-5.1484	-1.8765	-1.2451	-0.6827	-0.027	-0.047	-0.008	-0.133	-0.024	-0.023
EOS101116	-5.46	-0.025	-0.013	-0.014	-0.016	-0.006	-0.032	-1.2081	-0.2856	-1.1896	-0.183	-0.105	-0.199	-0.169	-4.6974	-0.3513	-0.07	-0.864	-0.1641	-0.0753	-0.027	-0.0942	-2.8433	-0.1129	-0.024	-0.1311	-0.3497	-0.017	-0.1174	-0.021	-0.098	-1.417	-1.9643	-5.9729	-3.7502	-1.2438	-3.6327	-1.5516	-1.6653	-3.2279	-2.0213	-0.013	-0.007	-0.008	-0.024	-0.017	-0.3584	-0.033	-0.036
EOS101125	-5.46	-0.013	-0.017	-0.021	-0.036	-0.005	-0.036	-1.9336	-0.7453	-1.338	-0.045	-0.027	-0.1021	-0.046	-5.4274	-0.5582	-0.143	-2.1381	0.0078	-0.096	-0.045	-0.1839	-4.1284	-0.0008	-0.039	-0.356	-1.1161	-0.008	-0.023	-0.015	-0.011	-0.048	-0.065	-4.9667	-0.9126	-0.1097	-1.1085	-0.1156	-1.2659	-3.0319	-2.4718	-1.0691	-1.8847	-0.049	-0.042	-0.025	-0.081	-0.064	-0.057
EOS101132	-5.46	-0.004	-0.008	-0.007	-0.012	-0.004	-0.025	-0.4173	-0.065	-0.1316	-0.015	-0.019	-0.075	-0.02	-3.6627	-0.1176	-0.012	-0.4871	-0.152	-0.078	-0.023	-0.083	-4.2592	-0.121	-0.02	-0.0866	-0.3854	-0.004	-0.014	-0.006	-0.007	-0.042	-0.063	-3.843	-0.1025	-0.054	-0.342	-0.114	-0.6114	-4.3578	-2.578	-2.6705	-2.8238	-0.091	-0.041	-0.049	-0.105	-0.049	-0.057
EOS101133	-5.46	-0.013	-0.019	-0.02	-0.016	-0.006	-0.034	-1.1469	-0.2932	-0.6361	-0.036	-0.073	-0.156	-0.217	-4.4631	-0.3165	-0.082	-1.3165	-0.2874	-0.08	-0.024	-0.1013	-3.29	-0.066	-0.012	-0.073	0.0029	-0.007	-0.018	-0.009	-0.008	-0.056	-0.077	-2.9114	-0.3855	-0.0924	-1.0433	-0.1088	-0.6949	-3.0465	-4.2349	-1.7149	-1.9626	-0.044	-0.021	-0.098	-0.049	-0.06	-0.027
EOS101136	-5.46	-0.003	-0.007	-0.005	-0.004	-0.001	-0.007	-0.054	-0.02	-0.0457	-0.007	-0.027	-0.079	-0.131	-2.7451	-0.048	-0.038	-0.474	-0.0383	-0.036	-0.02	-0.1248	-2.1931	-0.1106	-0.019	-0.1857	-0.4528	-0.003	-0.007	-0.002	-0.003	-0.03	-0.03	-0.7528	-0.043	-0.035	-0.4435	-0.084	-1.4435	-3.5061	-2.2071	-1.6928	-1.8464	-0.041	-0.037	-0.062	-0.047	-0.093	-0.0341
EOS101138	-5.46	-0.038	-0.025	-0.032	-0.007	-0.017	-0.075	-2.3431	-1.0029	-1.3833	-0.1185	-0.104	-0.2007	-0.26	-4.8115	-0.2751	-0.096	-0.7499	-0.0736	-0.0603	-0.026	-0.1078	-3.2653	-0.032	-0.02	-0.1504	-0.3001	-0.004	-0.043	-0.038	-0.029	-0.118	-0.065	-6.7355	-1.8291	-0.2609	-1.6617	-0.4521	-1.6459	-4.612	-2.9915	-0.1328	-0.0561	-0.014	-0.029	-0.022	-0.135	-0.001	-0.0169
EOS101149	-5.46	-0.011	-0.021	-0.015	-0.014	-0.004	-0.021	-0.9415	-0.6115	-0.8001	-0.168	-0.057	-0.158	-0.17	-5.5772	-0.2012	-0.111	-1.5044	-0.0982	-0.075	-0.041	-0.4469	-4.0028	-0.187	-0.0494	-0.517	-0.8616	0.026	-0.0813	-0.01	-0.124	-2.0633	0.1957	-4.5386	-2.8857	-2.1151	-2.3878	-0.7516	-0.7204	-1.0427	-4.0288	-0.077	-0.016	-0.004	-0.009	-0.038	-0.1431	-0.048	-0.022
EOS101159	-5.46	-0.004	-0.008	-0.006	-0.004	-0.002	-0.011	-0.048	-0.029	-0.044	-0.022	-0.031	-0.069	-0.095	-2.15	-0.05	-0.03	-0.1621	-0.01	-0.057	-0.024	-0.069	-3.4929	-0.108	-0.021	-0.069	-0.0494	-0.004	-0.01	-0.003	-0.032	-0.102	-0.125	-1.723	-0.0664	-0.033	-0.3545	-0.2746	-1.0323	-4.5982	-5.4137	-0.5395	-1.0876	-0.124	-0.2099	0.012	-0.216	-0.013	-0.023
EOS101166	-5.46	-0.014	-0.026	-0.025	-0.025	-0.007	-0.033	-1.2607	-0.6217	-0.9969	-0.058	-0.073	-0.196	-0.256	-5.6339	-0.4848	-0.0707	-1.9127	-0.3734	-0.1	-0.035	-0.2676	-4.1337	-0.1041	-0.03	-0.1822	-0.1613	-0.007	-0.029	-0.013	-0.026	-0.127	-0.1389	-3.8091	-1.4086	-0.2881	-1.3117	-0.4252	-1.2998	-4.1504	-4.0566	-1.9084	-1.7146	-0.075	-0.088	0	-0.211	-0.03	-0.012
EOS101171	-5.46	-0.006	-0.014	-0.016	-0.016	-0.007	-0.035	-1.3959	-0.091	-0.2918	-0.014	-0.028	-0.096	-0.153	-4.1358	-0.4191	-0.1563	-1.8274	0.078	-0.073	-0.026	-0.1806	-3.5844	-0.1336	-0.033	-0.1247	-0.3172	-0.005	-0.023	-0.009	-0.009	-0.069	-0.2893	-4.5836	-0.082	-0.041	-0.2639	-0.082	-0.3843	-3.1023	-2.6752	-0.3394	-0.078	-0.019	-0.029	-0.023	-0.061	-0.036	-0.059
EOS101182	-5.46	-0.003	-0.008	-0.007	-0.006	-0.002	-0.012	-0.2177	-0.03	-0.057	-0.015	-0.038	-0.089	-0.141	-2.852	-0.0983	-0.052	-0.9258	-0.0208	-0.054	-0.032	-0.2719	-4.6702	-0.139	-0.04	-0.3218	-0.3539	-0.002	-0.008	-0.004	-0.01	-0.029	-0.023	-2.1974	-0.0794	-0.042	-0.1485	-0.166	-0.3554	-4.2671	-3.4479	-1.8016	-1.1761	-0.035	-0.043	-0.013	-0.141	-0.023	-0.019
EOS101189	-5.46	-0.007	-0.015	-0.007	-0.064	-0.016	-0.3079	-3.8125	-0.1852	-0.254	-0.026	-0.037	-0.119	-0.199	-3.659	-0.2285	-0.0511	-4.302	-2.5683	-2.295	-0.078	-0.4907	-5.9765	-0.1308	-0.023	-0.4545	-0.5749	-0.004	-0.012	-0.007	-0.006	-0.035	-0.037	-3.3215	-0.2086	-0.057	-0.6427	-0.112	-1.0214	-2.7002	-0.4698	-0.071	-0.015	-0.005	-0.007	-0.013	-0.033	-0.031	-0.021
EOS101193	-5.46	-0.006	-0.014	-0.027	-0.047	-0.041	-0.9882	-2.6515	-0.2024	-0.105	-0.011	-0.021	-0.067	-0.106	-3.4574	-0.2259	-0.171	-2.739	-1.2169	-1.9503	-0.08	-0.3992	-4.6764	-0.2175	-0.042	-0.3583	-0.6759	-0.002	-0.006	-0.006	-0.003	-0.014	-0.016	-0.5363	-0.037	-0.02	-0.214	-0.068	-0.4057	-3.1483	-0.9066	-0.9695	-0.4156	-0.016	-0.015	-0.011	-0.057	-0.035	-0.058
EOS101200	-5.46	-0.011	-0.014	-0.014	-0.021	-0.005	-0.037	-1.5614	-0.0916	-0.2169	-0.046	-0.077	-0.167	-0.274	-4.0322	-0.2697	-0.069	-1.8473	-0.5105	-0.2581	-0.056	-0.3695	-5.3184	-0.1472	-0.045	-0.5343	-0.6192	-0.007	-0.037	-0.008	-0.054	-0.9143	-0.9669	-4.4341	-0.3539	-0.2715	-0.642	-1.4487	-0.8908	-5.4728	-4.266	-1.1209	-1.685	-0.055	-0.094	-0.009	-0.4049	-0.033	-0.022
EOS101205	-5.46	-0.026	-0.024	-0.054	-0.018	-0.051	-1.2753	-3.3273	-0.8631	-0.5722	-0.073	-0.068	-0.137	-0.164	-4.5113	-0.2764	-0.132	-1.3825	-0.8533	-1.4473	-0.0782	-0.1912	-4.337	-0.1131	-0.043	-0.4309	-0.6557	-0.002	-0.026	-0.024	-0.017	-0.065	-0.039	-5.8119	-0.8704	-0.099	-0.8431	-0.1369	-0.8524	-3.9465	-1.1436	-0.6485	-0.3027	-0.014	-0.024	-0.019	-0.08	-0.042	-0.0422
EOS101207	-5.46	-0.004	-0.004	-0.004	-0.004	-0.001	-0.005	-0.05	-0.0187	-0.1648	-0.047	-0.007	-0.048	-0.031	-2.382	-0.046	-0.013	-0.039	-0.008	-0.014	-0.007	-0.017	-0.4107	-0.022	-0.008	-0.042	-0.0191	-0.001	-0.033	-0.006	-0.01	-0.159	-0.3937	-4.9852	-1.6714	-0.3539	-1.007	-0.3668	-2.0208	-4.3349	-3.3594	-0.2834	-0.075	-0.009	-0.004	-0.04	-0.067	-0.05	-0.034
EOS101210	-5.46	-0.008	-0.016	-0.026	-0.029	-0.013	-0.1571	-2.9191	-0.3014	-0.1918	-0.026	-0.004	-0.077	-0.142	-5.3453	-0.265	-0.056	-1.5141	-1.1679	-0.5601	-0.04	-0.1245	-3.8139	-0.044	-0.023	-0.1848	-0.157	-0.009	-0.042	-0.009	-0.04	-0.7975	-1.3113	-5.2499	-0.3787	-0.4887	-0.9788	-1.0555	-4.5269	-4.5454	-3.2521	-0.033	-0.008	-0.015	-0.044	-0.007	-0.2248	-0.077	-0.032
EOS101215	-5.46	-0.013	-0.023	-0.028	-0.008	-0.007	-0.041	-1.2934	-0.102	-0.1795	-0.065	-0.111	-0.175	-0.354	-3.087	-0.255	-0.14	-2.0974	-0.4353	-0.1121	-0.054	-0.362	-4.5196	-0.0368	-0.033	-0.3481	-0.24	-0.008	-0.037	-0.007	-0.078	-0.9543	-1.1746	-6.548	-0.4848	-0.4858	-0.5792	-1.5903	-0.8911	-6.851	-5.7787	-0.3398	-0.0942	-0.041	-0.098	0.009	-0.4386	0.041	0.027
EOS101217	-5.46	-0.007	-0.015	-0.016	-0.013	-0.006	-0.029	-1.0572	-0.0765	-0.158	-0.017	-0.059	-0.126	-0.272	-3.9262	-0.282	-0.1809	-2.4921	0.0574	-0.071	-0.043	-0.2598	-4.1603	-0.0991	-0.037	-0.1777	-0.2964	-0.003	-0.009	-0.004	-0.012	-0.044	-0.045	-0.8362	-0.0576	-0.041	-0.4168	-0.129	-0.7012	-3.3308	-2.531	-1.5051	-2.0917	-0.0805	-0.085	-0.029	-0.106	-0.039	-0.026
EOS101220	-5.46	-0.005	-0.015	-0.023	-0.026	-0.009	-0.061	-2.2527	-0.4054	-0.603	-0.017	-0.017	-0.09	-0.04	-5.1972	-0.4167	-0.0161	-1.1675	-0.5857	-0.1399	-0.024	-0.2741	-4.4909	-0.2021	-0.035	-0.3711	-0.6298	-0.005	-0.017	-0.009	-0.004	-0.026	-0.033	-1.7009	-0.5905	-0.063	-0.6712	-0.065	-0.3676	-3.487	-4.3749	-1.5533	-1.3733	-0.042	-0.004	-0.064	-0.007	-0.0772	-0.084
EOS101222	-5.46	-0.005	-0.008	-0.005	-0.006	-0.002	-0.01	-0.066	-0.035	-0.107	-0.044	-0.011	-0.07	-0.045	-3.7329	-0.103	-0.039	-0.8838	-0.0975	-0.057	-0.024	-0.2293	-3.0295	-0.2132	-0.039	-0.4115	-0.6767	-0.002	-0.032	-0.006	-0.002	-0.4532	-0.4332	-7.5917	-0.662	-0.3103	-0.5188	-0.5902	-1.4679	-4.9755	-9.8874	-1.0845	-0.755	-0.031	-0.043	-0.052	-0.147	-0.047	-0.048
EOS101223	-5.46	-0.006	-0.013	-0.018	-0.052	-0.015	-0.4776	-1.7869	-0.086	-0.1296	-0.014	-0.047	-0.104	-0.24	-3.9957	-0.3539	-0.0909	-2.3262	-1.776	-1.7413	-0.0767	-0.2002	-3.8661	-0.071	-0.021	-0.1588	0.0015	-0.003	-0.005	-0.004	-0.009	-0.012	-0.011	-0.2842	-0.037	-0.023	-0.2077	-0.121	-0.7614	-4.3595	-1.1893	-1.5147	-0.6842	-0.031	-0.046	0	-0.129	-0.024	-0.014
[truncated: 9 more columns]

## Sheet: Set A4
Identifier	Energy exp	Des1	Des2	Des3	Des4	Des5	Des6	Des7	Des8	Des9	Des10	Des11	Des12	Des13	Des14	Des15	Des16	Des17	Des18	Des19	Des20	Des21	Des22	Des23	Des24	Des25	Des26	Des27	Des28	Des29	Des30	Des31	Des32	Des33	Des34	Des35	Des36	Des37	Des38	Des39	Des40	Des41	Des42	Des43	Des44	Des45	Des46	Des47	Des48
CHEMBL128251	-7.7	-0.014	-0.023	-0.027	-0.019	-0.01	-0.046	-1.4894	-0.5272	-0.9544	-0.043	-0.054	-0.154	-0.159	-4.2156	-0.5645	-0.1291	-1.7671	-0.1904	-0.078	-0.035	-0.1787	-3.9607	-0.124	-0.032	-0.1568	-0.2309	-0.01	-0.027	-0.012	-0.012	-0.085	-0.2343	-3.655	-0.8252	-0.1995	-1.3814	-0.4007	-0.5742	-3.5103	-2.8545	-1.1629	-1.1573	-0.027	-0.014	-0.08	-0.1	-0.0755	-0.039
CHEMBL1977761	-7.8	-0.011	-0.02	-0.01	-0.033	-0.004	-0.025	-1.7057	-0.7578	-0.6257	-0.024	-0.025	-0.109	0.057	-6.5918	-0.3637	-0.0059	-1.5897	-0.8139	-0.1977	-0.054	-1.4645	-4.2994	-0.2055	0.02	-0.2481	-1.5852	-0.008	-0.007	-0.003	-0.003	-0.014	-0.054	-1.7111	-0.3469	-0.0576	-1.3031	-0.0678	-1.1498	-0.7835	-0.19	-0.028	-0.006	0	-0.001	-0.009	0.001	-0.026	-0.028
CHEMBL286080	-7.58	-0.005	-0.011	-0.01	-0.004	-0.003	-0.013	-0.1687	-0.038	-0.081	-0.03	-0.047	-0.113	-0.232	-3.651	-0.0852	-0.077	-0.9421	-0.0879	-0.056	-0.03	-0.2513	-3.6562	-0.0207	-0.02	-0.2324	-0.2194	-0.002	-0.012	-0.003	-0.017	-0.124	-0.1413	-5.0168	-0.4124	-0.1283	-1.2091	-0.4761	-1.2841	-3.2705	-1.1086	-0.064	-0.015	-0.007	-0.016	-0.017	-0.073	-0.034	-0.018
CHEMBL3797437	-8.55	-0.003	-0.008	-0.005	-0.004	-0.002	-0.009	-0.051	-0.034	-0.054	-0.029	-0.05	-0.112	-0.181	-2.6836	-0.05	-0.022	-0.4426	-0.02	-0.041	-0.024	-0.3479	-2.8048	-0.1173	-0.011	-0.3527	-0.5862	-0.003	-0.01	-0.003	-0.026	-0.106	-0.1968	-4.2897	-0.2027	-0.073	-0.7282	-0.329	-2.9144	-3.8321	-3.2477	-1.2982	-1.286	-0.036	-0.054	-0.022	-0.155	-0.002	-0.007
CHEMBL1356238	-9.96	-0.001	-0.005	-0.007	-0.007	-0.002	-0.011	-0.3737	-0.022	-0.0545	-0.005	-0.022	-0.065	-0.111	-3.7576	-0.149	-0.048	-1.1186	-0.3294	-0.059	-0.025	-0.2803	-3.7178	-0.1296	-0.027	-0.2621	-0.4767	-0.001	-0.003	-0.002	-0.001	-0.006	-0.004	-0.1238	-0.02	-0.018	-0.0925	-0.025	-0.1242	-0.5508	-0.017	-0.011	-0.002	0	-0.001	-0.002	-0.008	-0.008	-0.018
CHEMBL1255778	-9.35	-0.003	-0.007	-0.006	-0.005	-0.002	-0.008	-0.1271	-0.027	-0.0896	0.034	-0.005	-0.109	-0.224	-3.6213	-0.064	-0.058	-0.5618	-0.0403	-0.04	-0.025	-0.0626	-2.1128	0.0274	-0.013	-0.1846	0.0628	-0.024	-0.1035	-0.006	-0.038	-1.4385	-1.7411	-7.2223	-1.1558	-1.6089	-2.626	-0.754	-4.2147	-2.3835	-2.6669	-0.061	-0.008	-0.004	-0.007	-0.031	-0.0905	-0.136	-0.002
CHEMBL55400	-8.79	-0.003	-0.004	-0.002	-0.002	-0.001	-0.004	-0.024	-0.022	-0.049	-0.01	-0.015	-0.042	-0.021	-1.0122	-0.021	-0.005	-0.022	-0.004	-0.01	-0.004	-0.016	-0.3423	-0.029	-0.008	-0.014	-0.015	-0.012	-0.023	-0.004	-0.007	-0.3203	-1.7504	-3.5081	-0.2777	-0.0926	-0.6656	-0.8599	-1.2451	-5.7018	-5.7996	-0.2778	-0.1112	-0.016	-0.039	-0.01	-0.1914	-0.024	-0.023
CHEMBL3665060	-8.02	-0.038	-0.038	-0.063	-0.021	-0.028	-0.3666	-3.0811	-4.1544	-0.9599	-0.056	-0.062	-0.158	-0.251	-4.9601	-0.241	-0.067	-1.0148	-0.1785	-0.076	-0.028	-0.1929	-3.5218	-0.0655	-0.024	-0.2202	-0.1534	-0.033	-0.1826	-0.469	-0.006	-0.034	-0.1361	-4.9192	-1.422	-0.1824	-1.4862	-0.104	-1.1604	-1.6916	-0.173	-0.03	-0.008	-0.003	-0.004	-0.009	-0.019	-0.033	-0.0064
CHEMBL1096979	-9.35	-0.003	-0.007	-0.006	-0.005	-0.002	-0.008	-0.1271	-0.027	-0.0896	0.034	-0.005	-0.109	-0.224	-3.6213	-0.064	-0.058	-0.5618	-0.0403	-0.04	-0.025	-0.0626	-2.1128	0.0274	-0.013	-0.1846	0.0628	-0.024	-0.1035	-0.006	-0.038	-1.4385	-1.7411	-7.2223	-1.1558	-1.6089	-2.626	-0.754	-4.2147	-2.3835	-2.6669	-0.061	-0.008	-0.004	-0.007	-0.031	-0.0905	-0.136	-0.002
CHEMBL192627	-10.5	-0.001	-0.003	-0.004	-0.01	-0.003	-0.009	-0.297	-0.018	-0.0805	-0.006	0.012	-0.033	0.004	-4.8795	-0.1779	-0.064	-1.0897	-0.1942	-0.07	-0.026	-0.2443	-2.6915	-0.1139	-0.031	-0.3185	-0.4868	-0.002	-0.004	-0.002	-0.002	-0.012	-0.01	-0.2449	-0.023	-0.011	-0.2776	-0.055	-0.7816	-1.8701	-0.2762	-0.052	-0.016	-0.003	-0.003	-0.005	-0.01	-0.032	-0.053
CHEMBL1271764	-8.06	-0.009	-0.014	-0.021	0	-0.004	-0.02	-0.4721	-0.043	-0.1139	-0.015	-0.051	-0.1124	-0.241	-3.2608	-0.1719	-0.143	-1.3446	-0.1181	-0.0442	-0.035	-0.1016	-2.6928	-0.079	-0.028	-0.1076	-0.1788	-0.004	-0.008	-0.003	-0.007	-0.037	-0.035	-0.6256	-0.0478	-0.035	-0.5433	-0.1577	-1.2036	-4.4033	-2.5764	-1.5567	-1.9151	-0.051	-0.043	-0.024	-0.083	-0.064	-0.034
CHEMBL480	-8.74	-0.003	-0.02	-0.02	-0.073	-0.022	-1.0511	-3.2233	-0.4433	-0.42	-0.006	0.003	-0.095	-0.05	-4.8455	-0.3277	-0.042	-1.9749	-1.5275	-2.9641	-0.085	-0.1233	-3.5058	-0.057	-0.014	-0.056	-0.1862	-0.006	-0.015	-0.007	-0.001	-0.018	-0.064	-3.1238	-0.1137	-0.026	-1.2344	-0.174	-0.8409	-3.1383	-0.5216	-0.051	-0.013	-0.004	-0.006	-0.008	-0.044	-0.019	-0.034
CHEMBL1271993	-7.29	-0.005	-0.008	-0.005	-0.006	-0.002	-0.008	-0.072	-0.034	-0.114	-0.05	-0.017	-0.09	-0.089	-4.1368	-0.1183	-0.08	-1.2354	-0.0682	-0.06	-0.039	-0.1416	-3.7499	-0.1964	-0.062	-0.3992	-0.7188	-0.006	-0.065	-0.007	-0.056	-1.0416	-0.8643	-3.4927	-0.712	-0.9467	-1.0415	-1.2091	-1.9612	-4.4878	-4.1273	-0.083	-0.02	-0.014	-0.033	-0.017	-0.2238	-0.064	-0.058
CHEMBL297453	-7.91	-0.03	-0.031	-0.03	-0.015	-0.02	-0.1633	-2.7607	-6.8912	-1.3437	-0.204	-0.057	-0.077	-0.038	-1.7864	-0.154	-0.008	-0.104	-0.068	-0.046	-0.01	-0.036	-2.0184	-0.042	-0.007	-0.019	-0.027	0.01	-0.063	-0.044	-0.08	-0.636	-0.9137	-9.3595	-2.3009	-0.7426	-0.516	-0.834	-1.2924	-3.2187	-4.2535	-0.1888	-0.0921	-0.012	-0.035	-0.028	-0.137	0.006	-0.014
CHEMBL1725120	-10.5	-0.003	-0.011	-0.012	-0.009	-0.003	-0.017	-0.7978	-0.047	-0.122	-0.009	-0.032	-0.088	-0.159	-3.7467	-0.2059	-0.085	-1.2791	-0.1921	-0.067	-0.03	-0.3812	-4.7777	-0.2159	-0.045	-0.3697	-0.4814	-0.002	-0.005	-0.003	-0.003	-0.014	-0.014	-0.3088	-0.027	-0.021	-0.1702	-0.059	-0.342	-3.3389	-1.4125	-0.9202	-0.317	-0.015	-0.013	-0.018	-0.048	-0.047	-0.06
CHEMBL28	-7.53	-0.025	-0.018	-0.033	-0.011	-0.011	-0.074	-1.1302	-2.819	-1.3165	-0.129	-0.074	-0.165	-0.269	-5.7034	-0.2849	-0.104	-1.4675	-0.08	-0.072	-0.054	-0.1197	-3.3958	0.031	-0.088	-0.6021	-0.7004	0.005	-0.037	-0.018	-0.013	-0.089	0.0238	-4.0209	-2.4935	-0.4799	-1.7287	-0.2294	-0.9125	-1.4381	-0.1117	-0.007	-0.004	-0.001	-0.004	-0.009	-0.038	-0.005	-0.015
CHEMBL3348861	-9.2	-0.008	-0.014	-0.021	-0.009	-0.007	-0.041	-0.8151	-0.079	-0.2106	-0.112	-0.045	-0.118	-0.2	-4.9051	-0.2575	-0.097	-2.2314	-0.2482	-0.047	-0.026	-0.1315	-2.7034	0.011	-0.015	-0.1078	-0.1039	0.011	-0.025	-0.005	-0.085	-0.7256	-0.9953	-6.505	-0.936	-0.6477	0.1305	-0.992	-1.4356	-2.9347	-3.7655	0.014	0	-0.008	-0.025	-0.025	-0.164	0.033	-0.014
CHEMBL1161936	-9.03	-0.003	-0.005	-0.005	-0.006	-0.002	-0.008	-0.1098	-0.022	-0.066	-0.056	-0.014	-0.055	-0.101	-2.5102	-0.0797	-0.082	-1.2004	-0.018	-0.052	-0.032	-0.1621	-3.3553	-0.073	-0.037	-0.2245	-0.3953	0.009	-0.042	-0.003	-0.066	-1.1197	-0.5883	-2.6691	-0.6386	-0.8321	-0.3026	-0.8645	-1	-2.4486	-6.6609	-0.21	-0.057	-0.012	-0.019	-0.04	-0.1178	-0.058	-0.044
CHEMBL929	-7.37	-0.029	0.004	-0.041	-0.036	-0.006	-0.0835	-2.5175	-1.6595	-1.0758	-0.052	-0.08	-0.104	-0.182	-3.9183	-0.4087	-0.051	-1.2955	-0.3182	-0.083	-0.026	-0.089	-3.5155	-0.028	-0.019	-0.1383	0.0203	-0.007	-0.024	-0.022	-0.012	-0.058	-0.043	-4.2183	-2.1323	-0.1859	-0.5711	-0.085	-1.0133	-3.1422	-2.7104	-1.1737	-1.2181	-0.051	-0.068	-0.021	-0.12	-0.065	-0.049
CHEMBL329522	-7.31	-0.008	-0.011	-0.02	-0.005	-0.004	-0.038	-0.9754	-0.1106	-0.3635	-0.019	-0.051	-0.124	-0.201	-3.7501	-0.1948	-0.062	-0.6722	0.0527	-0.01	-0.011	-0.078	-1.9225	-0.016	-0.01	-0.059	0.0477	-0.004	-0.011	-0.006	-0.004	-0.028	-0.04	-1.4351	-0.2132	-0.053	-1.0589	-0.1078	-1.0648	-3.1116	-1.1001	-0.3248	-0.0693	-0.004	-0.016	-0.008	-0.057	-0.032	-0.023
CHEMBL465704	-8.3	-0.003	-0.004	-0.002	-0.002	-0.001	-0.004	-0.024	-0.022	-0.049	-0.01	-0.015	-0.042	-0.021	-1.0122	-0.021	-0.005	-0.022	-0.004	-0.01	-0.004	-0.016	-0.3423	-0.029	-0.008	-0.014	-0.015	-0.012	-0.023	-0.004	-0.007	-0.3203	-1.7504	-3.5081	-0.2777	-0.0926	-0.6656	-0.8599	-1.2451	-5.7018	-5.7996	-0.2778	-0.1112	-0.016	-0.039	-0.01	-0.1914	-0.024	-0.023
CHEMBL1616	-8.57	-0.012	-0.016	-0.019	-0.01	-0.005	-0.032	-1.085	-0.0788	-0.2601	-0.074	-0.081	-0.144	-0.204	-4.6067	-0.2326	-0.078	-1.5342	-0.2166	-0.062	-0.032	-0.234	-4.0184	-0.0185	-0.027	-0.2299	-0.3849	0	-0.018	-0.005	-0.021	-0.1256	-0.156	-6.1966	-1.3871	-0.3126	-0.8731	-0.2916	-0.5023	-2.7212	-1.185	-0.054	-0.004	-0.004	-0.012	-0.022	-0.069	-0.003	-0.015
CHEMBL477197	-9.08	-0.009	-0.015	-0.019	-0.006	-0.003	-0.035	-0.918	-0.1135	-0.3426	-0.022	-0.092	-0.265	-0.48	-3.7317	-0.1381	-0.089	-0.6392	0.018	-0.01	-0.019	-0.1089	-2.8134	-0.083	-0.027	-0.1235	-0.2187	-0.005	-0.013	-0.006	-0.007	-0.037	-0.045	-1.8084	-0.3674	-0.074	-0.8629	-0.2079	-1.274	-4.9137	-3.501	-0.3149	-0.0851	-0.008	-0.022	-0.006	-0.093	-0.037	-0.026
CHEMBL1449651	-9.11	-0.002	-0.004	-0.003	-0.003	-0.001	-0.004	-0.037	-0.012	-0.032	-0.008	-0.02	-0.06	-0.048	-3.2011	-0.076	-0.034	-0.9514	-0.1259	-0.039	-0.025	-0.2856	-3.6815	-0.2393	-0.047	-0.4121	-0.7382	-0.001	-0.002	-0.001	-0.002	-0.01	-0.005	-0.1237	-0.019	-0.021	-0.1166	-0.063	-0.0362	-2.2892	-0.1391	-0.021	-0.003	-0.003	-0.004	-0.005	-0.036	-0.003	-0.03
CHEMBL505308	-7.61	-0.005	-0.01	-0.01	-0.005	-0.002	-0.013	-0.1849	-0.039	-0.083	-0.03	-0.047	-0.114	-0.231	-3.6701	-0.0862	-0.078	-0.9483	-0.0995	-0.057	-0.03	-0.2442	-3.5779	-0.0158	-0.019	-0.2184	-0.2168	-0.002	-0.013	-0.003	-0.019	-0.127	-0.1469	-5.0592	-0.4152	-0.132	-1.245	-0.4868	-1.2941	-3.2753	-1.0948	-0.061	-0.015	-0.007	-0.016	-0.017	-0.073	-0.034	-0.019
CHEMBL4303376	-7.81	-0.001	-0.002	-0.002	-0.002	-0.001	-0.004	-0.022	-0.007	-0.026	-0.005	-0.002	-0.021	0.062	-2.1077	-0.038	-0.013	-0.3584	-0.035	-0.037	-0.016	-0.2172	-3.2134	-0.225	-0.028	-0.2189	-1.0078	-0.001	-0.005	-0.002	-0.005	-0.024	-0.015	-0.1	-0.016	-0.018	-0.0938	-0.073	-0.0957	-3.7582	-2.2674	-2.2818	-4.073	-0.081	-0.061	-0.047	-0.052	-0.046	-0.082
CHEMBL1256915	-7.78	-0.004	-0.009	-0.006	-0.003	-0.001	-0.008	-0.05	-0.026	-0.042	-0.019	-0.063	-0.144	-0.317	-3.1691	-0.059	-0.108	-0.9679	0.0908	-0.044	-0.042	-0.1481	-3.4578	0.022	-0.04	-0.3881	-0.3502	-0.002	-0.003	-0.002	-0.016	-0.022	-0.013	-0.5865	-0.044	-0.03	-0.3664	-0.2303	-0.5942	-5.9437	-2.172	-0.3158	-0.047	-0.019	-0.038	-0.001	-0.159	0.029	-0.016
CHEMBL324842	-7.38	-0.029	0.009	-0.058	-0.018	-0.053	-1.1989	-4.3835	-1.9086	-0.1478	-0.008	-0.044	-0.087	-0.205	-3.2759	-0.2656	-0.094	-1.1303	-0.9587	-5.6162	-0.08	-0.2224	-4.2988	0.0623	-0.052	-0.4874	-0.4548	-0.008	-0.035	-0.045	-0.002	-0.014	-0.038	-5.4375	-0.9214	-0.064	-0.2224	-0.053	-0.1299	-0.469	-0.021	-0.005	-0.001	-0.002	-0.002	-0.004	-0.016	-0.005	0.003
CHEMBL1188627	-8.2	-0.007	-0.016	-0.013	-0.014	-0.004	-0.023	-0.9905	-0.1515	-0.4817	-0.047	-0.039	-0.122	-0.088	-4.3797	-0.3512	-0.068	-0.8099	-0.1296	-0.044	-0.018	-0.062	-1.8882	-0.039	-0.013	-0.05	-0.1522	-0.002	-0.023	-0.005	-0.011	-0.3396	-0.3265	-4.7778	-0.572	-0.2615	-0.7776	-0.6069	-1.4944	-4.4536	-2.8067	-0.08	-0.018	-0.007	-0.011	-0.027	-0.1192	-0.028	-0.04
CHEMBL518800	-8.29	-0.006	-0.014	-0.013	-0.018	-0.006	-0.026	-1.498	-0.087	-0.1667	-0.034	-0.047	-0.115	-0.152	-3.9356	-0.2751	-0.0817	-1.4784	-0.5736	-0.1289	-0.028	-0.1368	-3.4654	-0.123	-0.026	-0.077	-0.1129	-0.002	-0.021	-0.005	-0.028	-0.2991	-0.6158	-5.6035	-0.2546	-0.1541	-0.4857	-0.3675	-0.99	-4.4196	-7.2717	-1.3227	-2.4107	-0.1376	-0.1239	-0.064	-0.175	-0.047	-0.054
CHEMBL188434	-7.75	-0.007	-0.014	-0.008	-0.011	-0.003	-0.014	-0.5585	-0.2899	-0.6372	-0.051	-0.016	-0.109	-0.089	-4.2363	-0.1277	-0.049	-0.68	-0.0359	-0.059	-0.023	-0.113	-3.6318	-0.067	-0.028	-0.1479	-0.1727	-0.004	-0.026	-0.008	-0.007	-0.065	-0.0744	-2.3444	-1.546	-0.2197	-1.1036	-0.2286	-1.6653	-2.7249	-3.2865	-2.1289	-1.0677	-0.041	-0.036	-0.042	-0.036	-0.114	-0.071
CHEMBL4303618	-7.24	-0.022	-0.02	-0.039	-0.03	-0.013	-0.9937	-3.7473	-2.6773	-0.7337	-0.072	-0.035	-0.105	-0.077	-4.2564	-0.17	-0.044	-0.6711	-0.065	-0.067	-0.024	-0.234	-3.2277	-0.1709	-0.034	-0.4329	-0.5848	-0.006	-0.048	-0.1054	-0.005	-0.044	-0.0026	-3.7689	-2.2864	-0.2175	-0.6805	-0.047	-1.3126	-1.6407	-0.1357	-0.026	-0.006	-0.001	-0.002	-0.006	-0.017	-0.023	-0.035
CHEMBL4303361	-8.62	-0.004	-0.006	-0.004	-0.003	-0.001	-0.004	-0.03	-0.03	-0.079	-0.051	-0.019	-0.071	-0.092	-0.9111	-0.014	-0.011	-0.032	-0.004	-0.017	-0.009	-0.023	-0.8091	-0.09	-0.013	-0.034	0.067	-0.007	-0.062	-0.007	-0.059	-0.817	-1.0031	-5.0178	-0.7283	-1.0522	-0.5243	-0.9626	-1.7007	-5.1667	-4.2915	-1.7707	-1.3956	-0.033	-0.062	-0.034	-0.192	-0.0651	-0.005
CHEMBL4303595	-10.09	-0.002	-0.005	-0.005	-0.008	-0.003	-0.01	-0.3085	-0.026	-0.117	-0.01	-0.006	-0.084	-0.127	-5.549	-0.1257	-0.056	-1.1548	-0.3163	-0.077	-0.032	-0.3675	-3.2114	-0.1883	-0.0733	-0.3443	-0.5266	-0.001	-0.007	-0.004	-0.002	-0.019	-0.013	-0.9727	-0.1334	-0.038	-0.5701	-0.0681	-1.1245	-1.2142	-0.2063	-0.035	-0.008	-0.001	-0.002	-0.005	-0.005	-0.034	-0.033
CHEMBL505670	-9.55	-0.003	-0.008	-0.009	-0.007	-0.004	-0.015	-0.4577	-0.03	-0.1003	-0.007	-0.031	-0.102	-0.196	-4.0608	-0.1669	-0.101	-1.3536	-0.0134	-0.043	-0.023	-0.2888	-3.4469	-0.1727	-0.031	-0.2845	-0.3913	-0.002	-0.005	-0.003	-0.003	-0.016	-0.013	-0.2072	-0.023	-0.017	-0.2647	-0.073	-0.8715	-3.0293	-1.3543	-0.6792	-0.3651	-0.015	-0.015	-0.021	-0.062	-0.054	-0.034
CHEMBL1397952	-8.96	-0.01	-0.017	-0.023	-0.022	-0.006	-0.044	-1.5658	-0.103	-0.2134	-0.051	-0.09	-0.141	-0.256	-3.2857	-0.4159	-0.1408	-2.506	-0.5282	-0.1463	-0.034	-0.3752	-4.3894	-0.1878	-0.031	-0.3492	-0.5211	-0.011	-0.046	-0.008	-0.014	-0.9358	-1.4694	-5.5724	-0.4488	-0.4211	-0.4214	-1.2884	-0.3759	-5.417	-3.6617	-0.8526	-0.3391	-0.025	-0.048	-0.031	-0.2971	0.013	-0.03
CHEMBL444186	-7.5	-0.018	-0.036	-0.026	-0.02	-0.008	-0.0543	-1.8034	-2.9327	-1.6132	-0.2272	-0.019	-0.085	0.02	-5.2757	-0.245	-0.095	-1.6686	-0.0493	-0.062	-0.034	-0.1473	-4.3028	-0.0386	-0.041	-0.3319	-0.5991	0.015	-0.039	-0.024	-0.011	-0.051	0.0356	-6.4855	-2.4405	-0.3799	-1.7128	0.012	-0.8827	-1.1859	-0.0628	-0.012	-0.002	-0.002	-0.005	-0.008	-0.022	-0.011	-0.028
CHEMBL508112	-9.27	-0.014	-0.018	-0.01	-0.023	-0.005	-0.026	-1.2088	-0.2252	-0.819	-0.106	-0.072	-0.199	-0.199	-5.3683	-0.2967	-0.09	-1.4817	-0.331	-0.12	-0.031	-0.3906	-3.9575	-0.1208	-0.031	-0.3422	-0.5142	-0.022	-0.0777	-0.018	-0.019	-0.5699	-1.5314	-4.9719	-2.6202	-0.8519	-2.2718	-1.1103	-0.5055	-1.3586	-1.5179	-0.034	-0.006	-0.006	-0.013	-0.021	-0.1417	0.002	-0.013
CHEMBL4303154	-7.46	-0.017	-0.019	-0.031	-0.019	-0.014	-0.104	-2.4514	-1.2742	-0.8786	-0.039	-0.035	-0.132	-0.095	-4.5379	-0.5155	-0.038	-0.9133	-0.2735	-0.082	-0.029	-0.2212	-4.38	-0.2278	-0.029	-0.24	-0.2589	-0.006	-0.023	-0.015	-0.008	-0.049	-0.061	-2.2415	-0.7228	-0.083	-0.6264	-0.133	0.0688	-3.7633	-3.717	-1.6744	-2.1725	-0.046	-0.063	-0.049	-0.09	-0.03	-0.035
CHEMBL178459	-9.11	-0.006	-0.009	-0.009	-0.022	-0.005	-0.027	-1.285	-0.1962	-0.4096	-0.021	-0.009	-0.095	-0.001	-6.2433	-0.3627	-0.098	-2.1426	-0.0962	-0.112	-0.041	-0.3553	-4.4519	-0.1727	-0.042	-0.397	-1.062	-0.004	-0.014	-0.008	-0.002	-0.019	-0.028	-1.473	-0.3545	-0.052	-0.7975	-0.081	-0.5026	-0.7322	-0.0826	-0.015	-0.006	-0.002	-0.002	-0.003	-0.014	-0.01	-0.033
CHEMBL243652	-7.76	-0.002	-0.006	-0.006	-0.008	-0.002	-0.011	-0.3106	-0.02	-0.052	-0.005	-0.014	-0.057	-0.08	-2.6548	-0.1607	-0.074	-1.098	-0.1209	-0.054	-0.02	-0.1576	-3.6123	-0.2281	-0.047	-0.1087	-0.2728	-0.001	-0.005	-0.002	-0.001	-0.017	-0.012	-0.1241	-0.015	-0.014	-0.1159	-0.037	-0.2364	-3.0524	-2.7065	-1.4751	-2.1899	-0.036	0.009	-0.062	-0.005	-0.058	-0.079
CHEMBL259018	-7.33	-0.015	-0.041	-0.049	-0.04	-0.034	-1.374	-3.9421	-3.9919	-1.2279	-0.0451	0.032	-0.09	-0.048	-3.5438	-0.1493	-0.044	-0.2297	-0.0699	-0.2753	-0.013	-0.03	-1.422	-0.052	-0.014	-0.044	-0.1038	-0.015	-0.032	-0.042	-0.008	-0.054	-0.0561	-5.3961	-1.6251	-0.3091	-1.162	-0.1855	-2.0869	-3.7056	-1.4951	-0.3263	-0.1003	-0.009	-0.011	-0.016	-0.05	-0.05	-0.053
CHEMBL3963349	-10.91	-0.009	-0.042	-0.04	-0.037	-0.069	-1.6554	-2.7672	-1.4386	-1.3672	-0.132	0.042	-0.104	0.039	-5.5354	-0.3616	-0.123	-0.8909	-0.9621	-2.4426	-0.0849	-0.0854	-3.5583	-0.142	-0.028	-0.05	-0.136	0.004	-0.0932	-0.026	0.023	-1.3191	-0.4661	-5.2065	-2.4546	-1.6456	-2.1934	-1.1274	-3.6944	-4.9434	-8.7528	-1.5269	-1.6532	-0.0502	-0.0892	-0.061	-0.2585	-0.171	-0.099
CHEMBL4303503	-7.63	-0.006	-0.009	-0.008	-0.004	-0.003	-0.014	-0.089	-0.042	-0.1035	-0.035	-0.036	-0.088	-0.041	-2.1801	-0.086	-0.028	-0.2153	-0.028	-0.048	-0.015	-0.067	-2.9308	-0.026	-0.006	-0.0748	-0.3102	-0.003	-0.012	-0.005	-0.024	-0.084	-0.122	-2.9956	-0.1457	-0.05	-0.6239	-0.2929	-2.6128	-3.5523	-3.1213	-0.1275	-0.027	-0.02	-0.042	-0.017	-0.161	-0.001	-0.021
CHEMBL1475252	-8.2	-0.007	-0.05	-0.041	-0.034	-0.016	-0.118	-2.7443	-1.954	-1.6424	-0.211	0	-0.1182	-0.013	-3.323	-0.3431	-0.056	-0.8775	-0.4835	-0.4877	-0.029	-0.052	-2.1727	-0.046	-0.009	-0.021	-0.059	0.023	-0.05	-0.021	-0.013	-0.125	0.1543	-4.7218	-3.169	-0.8908	-2.3873	-0.2621	-1.2035	-3.8433	-1.4389	-0.113	-0.0353	-0.007	-0.013	-0.004	-0.074	-0.028	-0.036
CHEMBL1886408	-9.14	-0.004	-0.007	-0.005	-0.008	-0.002	-0.01	-0.2117	-0.031	-0.078	-0.021	-0.024	-0.086	-0.072	-3.9117	-0.1443	-0.034	-1.2231	-0.3172	-0.083	-0.022	-0.2193	-2.6436	0.0208	-0.008	-0.2201	-0.4992	-0.005	-0.017	-0.003	-0.025	-0.2357	-0.5217	-3.3754	-0.2409	-0.163	-0.3312	-0.8298	-1.5012	-5.0039	-3.0724	-0.036	-0.013	-0.01	-0.027	-0.014	-0.146	-0.003	-0.042
CHEMBL164	-9.08	-0.008	-0.018	-0.033	-0.011	-0.028	-0.2388	-2.5252	-0.2084	-0.1624	-0.015	-0.041	-0.143	-0.267	-5.8921	-0.2604	-0.179	-2.1476	-1.38	-0.4298	-0.042	-0.2179	-4.1711	-0.0106	-0.084	-0.5625	-0.8638	-0.003	-0.009	-0.006	-0.002	-0.015	-0.019	-1.91	-0.1457	-0.049	-0.568	-0.09	0.1423	-1.4816	-0.0345	-0.001	-0.003	-0.002	-0.003	-0.006	-0.028	0.003	-0.012
CHEMBL1422849	-9.31	-0.024	-0.024	-0.029	-0.019	-0.013	-0.1892	-2.2232	-0.2576	-0.5647	-0.16	-0.142	-0.258	-0.468	-6.0329	-0.279	-0.163	-1.6889	-0.155	-0.2928	-0.053	-0.5388	-5.1887	-0.2399	-0.0978	-0.592	-0.0495	-0.012	-0.074	-0.016	-0.012	-0.6447	-1.2722	-7.0586	-2.5712	-0.9246	-3.0129	-0.8603	-0.7754	-2.2824	-1.8983	-0.042	-0.002	-0.007	-0.018	-0.03	-0.1959	0.003	0.013
CHEMBL52	-7.62	-0.006	-0.013	-0.011	-0.005	-0.002	-0.013	-0.1439	-0.043	-0.0944	-0.048	-0.06	-0.16	-0.36	-4.3364	-0.117	-0.174	-1.2739	0.0365	-0.0688	-0.076	-0.2463	-3.0455	0.1691	-0.064	-0.5205	-0.3255	0.001	-0.024	-0.004	-0.077	-0.7889	-0.5756	-6.4581	-0.3971	-0.3829	-0.4836	-0.8901	-1.7513	-4.2173	-3.866	-0.075	-0.017	-0.012	-0.031	-0.025	-0.1585	-0.034	-0.024
CHEMBL4303595	-9.27	-0.002	-0.005	-0.005	-0.008	-0.003	-0.01	-0.3085	-0.026	-0.117	-0.01	-0.006	-0.084	-0.127	-5.549	-0.1257	-0.056	-1.1548	-0.3163	-0.077	-0.032	-0.3675	-3.2114	-0.1883	-0.0733	-0.3443	-0.5266	-0.001	-0.007	-0.004	-0.002	-0.019	-0.013	-0.9727	-0.1334	-0.038	-0.5701	-0.0681	-1.1245	-1.2142	-0.2063	-0.035	-0.008	-0.001	-0.002	-0.005	-0.005	-0.034	-0.033
CHEMBL1474701	-9.03	-0.008	-0.011	-0.011	-0.012	-0.004	-0.02	-0.9378	-0.2674	-0.5473	-0.04	-0.038	-0.099	-0.069	-2.9509	-0.103	-0.024	-0.109	-0.027	-0.063	-0.013	-0.039	-2.4361	-0.032	-0.009	-0.029	-0.0239	-0.007	-0.026	-0.009	-0.021	-0.2432	-0.388	-4.6082	-0.6086	-0.219	-0.8639	-0.728	-1.6839	-3.5649	-2.6587	-0.019	-0.005	-0.01	-0.024	-0.014	-0.1281	-0.02	-0.019
CHEMBL105712	-9.17	-0.001	-0.006	-0.004	-0.022	-0.006	-0.034	-1.1627	-0.035	-0.0751	-0.006	-0.013	-0.08	-0.109	-5.3824	-0.289	-0.0221	-1.5995	-1.2261	-0.2742	-0.029	-0.417	-4.3218	-0.1423	-0.028	-0.3453	-0.5649	-0.001	-0.003	-0.003	-0.001	-0.004	-0.005	-0.1502	-0.017	-0.011	-0.0668	-0.022	-0.2058	-0.4498	-0.018	-0.008	-0.002	0	-0.001	-0.003	-0.007	-0.005	-0.013
CHEMBL119171	-8.14	-0.013	-0.063	-0.024	-0.032	-0.005	-0.035	-1.7325	-1.031	0.4009	-0.2431	-0.098	-0.2596	-0.262	-5.4859	-0.3992	-0.16	-1.9465	0.078	-0.074	-0.036	-0.1565	-3.2174	-0.0383	-0.047	-0.4294	-0.3679	0.012	-0.028	-0.012	-0.01	-0.051	0.073	-3.8975	-2.2386	-0.4	-1.4529	0.133	-0.5332	-1.0028	-0.1502	-0.036	-0.008	-0.003	-0.004	-0.009	-0.014	-0.019	-0.027
CHEMBL4303702	-9.11	-0.006	-0.017	-0.021	-0.03	-0.007	-0.043	-1.9226	-0.6312	-0.8246	-0.008	-0.026	-0.129	-0.223	-5.2939	-0.4352	-0.035	-2.0028	-0.583	-0.2758	0.001	-0.574	-4.3782	-0.0668	-0.0036	-0.5727	-0.6868	-0.006	-0.026	-0.013	-0.004	-0.056	-0.099	-4.315	-0.5429	-0.0958	-1.2843	-0.528	-1.9859	-5.4295	-2.8206	0.0855	0.01	-0.012	-0.025	0.015	-0.162	-0.013	-0.006
CHEMBL1374426	-8.92	-0.003	-0.005	-0.009	-0.031	-0.005	-0.05	-2.1777	-0.066	-0.1746	-0.005	0.002	-0.032	-0.024	-4.4789	-0.3715	-0.113	-2.6026	-0.6877	-0.5237	-0.045	-0.2824	-4.8782	-0.2359	-0.046	-0.2751	-0.713	-0.001	-0.005	-0.004	0	-0.006	-0.006	-0.1537	-0.027	-0.012	-0.1015	-0.025	-0.2388	-0.6997	-0.0484	-0.017	-0.008	-0.001	-0.001	-0.002	-0.006	-0.01	-0.033
CHEMBL4303622	-8.71	-0.004	-0.006	-0.008	-0.012	-0.003	-0.017	-0.5973	-0.032	-0.1154	-0.013	-0.021	-0.077	0.015	-4.2972	-0.2444	-0.013	-0.9477	-0.3101	-0.081	-0.024	-0.3562	-2.9384	-0.0941	-0.007	-0.2816	-1.0053	-0.001	-0.007	-0.004	-0.002	-0.022	-0.013	-0.6098	-0.1009	-0.051	-0.6285	-0.0879	-0.5948	-2.38	-0.4185	-0.072	-0.021	-0.002	-0.002	-0.011	-0.019	-0.027	-0.04
CHEMBL111654	-7.86	-0.003	-0.006	-0.007	-0.004	-0.002	-0.008	-0.0939	-0.021	-0.062	-0.006	-0.024	-0.098	-0.18	-3.9209	-0.072	-0.053	-0.97	-0.2398	-0.053	-0.021	-0.4022	-3.378	-0.1159	-0.031	-0.4083	-0.6858	-0.002	-0.005	-0.002	-0.002	-0.015	-0.015	-0.3644	-0.0383	-0.023	-0.4675	-0.0958	-2.5238	-1.5909	-0.2131	-0.028	-0.006	-0.002	-0.002	-0.006	-0.01	-0.036	-0.032
CHEMBL508280	-8.9	-0.01	-0.016	-0.019	-0.012	-0.004	-0.028	-0.9201	-0.2205	-0.7092	-0.055	-0.046	-0.136	-0.124	-4.7502	-0.2635	-0.093	-1.839	-0.1147	-0.08	-0.038	-0.485	-4.6596	-0.2477	-0.039	-0.508	-0.9171	-0.005	-0.056	-0.008	-0.088	-1.3927	-1.4182	-4.8436	-1.0512	-0.4421	-1.4566	-1.114	-1.3849	-1.5763	-3.45	-0.09	-0.027	-0.011	-0.023	-0.032	-0.2912	-0.053	-0.041
CHEMBL3545157	-9.31	-0.006	-0.013	-0.011	-0.011	-0.004	-0.018	-0.6228	-0.062	-0.1473	-0.038	-0.041	-0.116	-0.18	-4.3025	-0.231	-0.0677	-1.0052	-0.2063	-0.071	-0.035	-0.4465	-4.9929	-0.1524	-0.041	-0.4111	-0.4586	-0.009	-0.0531	-0.006	-0.054	-1.0462	-1.7078	-6.3652	-0.505	-0.6673	-1.0523	-1.5855	-1.24	-3.9857	-4.3326	0.0599	-0.003	-0.017	-0.05	0.011	-0.3318	-0.012	-0.02
CHEMBL154580	-8.06	-0.002	-0.006	-0.005	-0.004	-0.002	-0.007	-0.0581	-0.021	-0.05	-0.008	-0.026	-0.087	-0.152	-3.1188	-0.069	-0.05	-0.7922	-0.0853	-0.048	-0.027	-0.309	-3.6115	-0.1043	-0.031	-0.3325	-0.408	-0.002	-0.006	-0.002	-0.005	-0.029	-0.036	-0.703	-0.0643	-0.03	-0.5652	-0.2453	-0.9941	-3.717	-1.843	-0.0059	0.001	-0.005	-0.012	-0.002	-0.064	-0.025	-0.024
CHEMBL2097077	-9.03	-0.002	-0.005	-0.004	-0.007	-0.002	-0.009	-0.1733	-0.025	-0.0644	-0.012	-0.019	-0.079	-0.122	-2.7668	-0.0656	-0.037	-0.3774	-0.036	-0.05	-0.023	-0.067	-2.3656	-0.069	-0.016	-0.0902	-0.1608	-0.002	-0.012	-0.003	-0.014	-0.089	-0.047	-1.6237	-0.059	-0.042	-0.2281	-0.471	-0.687	-5.5516	-3.4898	-1.948	-1.6438	-0.0578	-0.062	-0.031	-0.1767	-0.032	-0.018
CHEMBL596674	-8.51	-0.015	-0.023	-0.047	-0.015	-0.04	-0.6537	-2.3903	-0.1331	-0.1745	-0.028	-0.077	-0.181	-0.315	-4.889	-0.3378	-0.146	-1.8939	-0.9295	-1.277	-0.058	-0.2716	-4.3925	-0.0886	-0.039	-0.2912	-0.4602	-0.004	-0.011	-0.009	-0.009	-0.022	-0.027	-3.0737	-0.1374	-0.046	-0.526	-0.122	-1.1435	-4.4284	-1.5679	-0.1806	-0.0277	-0.009	-0.021	-0.012	-0.106	-0.004	-0.012
CHEMBL51085	-10.26	-0.015	-0.015	-0.017	-0.015	-0.005	-0.034	-1.2368	-0.7533	-0.8609	-0.04	-0.051	-0.133	-0.149	-5.6305	-0.2589	-0.059	-1.015	-0.2131	-0.068	-0.025	-0.3166	-3.988	-0.1469	-0.031	-0.3024	-0.4653	-0.008	-0.023	-0.014	-0.004	-0.026	-0.0901	-2.561	-0.6622	-0.1868	-1.2229	-0.113	-0.3079	-1.1199	-0.0696	-0.012	-0.004	-0.002	-0.003	-0.004	-0.022	-0.009	-0.021
CHEMBL1591074	-8.34	-0.001	-0.004	-0.004	-0.006	-0.002	-0.007	-0.0631	-0.012	-0.033	-0.004	-0.007	-0.039	-0.052	-2.9487	-0.0863	-0.049	-1.0801	-0.1102	-0.056	-0.028	-0.2824	-3.4881	-0.1881	-0.038	-0.3888	-0.663	-0.001	-0.003	-0.001	-0.002	-0.013	-0.01	-0.05	-0.008	-0.008	-0.0627	-0.047	-0.5082	-2.0806	-0.7407	-1.2286	-1.6382	-0.032	-0.031	-0.015	-0.056	-0.051	-0.039
CHEMBL388676	-8.42	-0.003	-0.006	-0.005	-0.006	-0.002	-0.006	-0.0994	-0.029	-0.1455	-0.034	0.008	-0.061	-0.016	-3.0147	-0.076	-0.027	-0.1562	-0.023	-0.025	-0.014	-0.035	-1.597	-0.033	-0.009	-0.03	-0.0633	-0.009	-0.067	-0.008	-0.036	-0.9245	-0.9885	-2.7368	-0.918	-0.8561	-1.3143	-0.8943	-2.7435	-3.3942	-3.5936	-0.0429	-0.018	-0.01	-0.024	-0.016	-0.2911	-0.093	-0.04
CHEMBL472940	-8.58	-0.003	-0.01	-0.008	-0.008	-0.003	-0.013	-0.3197	-0.039	-0.0819	-0.017	-0.049	-0.126	-0.225	-4.4184	-0.1044	-0.064	-0.972	-0.1744	-0.08	-0.036	-0.3948	-4.5179	-0.1309	-0.037	-0.4456	-0.5125	-0.003	-0.006	-0.003	-0.007	-0.033	-0.027	-0.9731	-0.0751	-0.049	-0.4007	-0.13	-0.5039	-1.9702	-1.5292	-1.359	-0.7169	-0.023	-0.033	-0.024	-0.084	-0.028	-0.018
CHEMBL164	-8.73	-0.008	-0.018	-0.033	-0.011	-0.028	-0.2388	-2.5252	-0.2084	-0.1624	-0.015	-0.041	-0.143	-0.267	-5.8921	-0.2604	-0.179	-2.1476	-1.38	-0.4298	-0.042	-0.2179	-4.1711	-0.0106	-0.084	-0.5625	-0.8638	-0.003	-0.009	-0.006	-0.002	-0.015	-0.019	-1.91	-0.1457	-0.049	-0.568	-0.09	0.1423	-1.4816	-0.0345	-0.001	-0.003	-0.002	-0.003	-0.006	-0.028	0.003	-0.012
CHEMBL444478	-7.29	-0.013	-0.044	-0.035	-0.032	-0.024	-0.187	-2.4222	-1.9298	-0.964	-0.122	-0.024	-0.157	-0.224	-5.8721	-0.357	-0.159	-0.9383	-0.8947	-0.5039	-0.051	-0.2112	-4.1523	0.0741	-0.038	-0.3648	-0.3428	0.013	-0.0641	-0.024	-0.184	-1.0087	-2.1257	-11.4885	-1.6768	-0.8862	-0.8029	-1.179	-1.5124	-2.0287	-2.3568	0.004	-0.002	-0.016	-0.047	-0.025	-0.2917	-0.039	-0.007
CHEMBL9116	-8.02	-0.003	-0.004	-0.002	-0.027	-0.004	-0.022	-1.2329	-0.039	-0.1115	-0.005	0.004	-0.041	0.01	-4.2572	-0.3218	-0.055	-2.3287	-0.7401	-0.2364	-0.03	-0.2021	-4.4989	-0.0972	-0.027	-0.2088	-0.6468	-0.002	-0.006	-0.003	-0.001	-0.015	-0.019	-0.4109	-0.027	-0.011	-0.4074	-0.0683	-2.4297	-1.17	-0.5987	-0.054	-0.015	-0.001	-0.002	-0.007	0.001	-0.041	-0.042
CHEMBL1380480	-8.02	-0.005	-0.012	-0.009	-0.011	-0.003	-0.015	-0.5442	-0.045	-0.2119	-0.036	-0.029	-0.126	-0.258	-5.4004	-0.2297	-0.213	-2.6411	0.2212	-0.071	-0.056	-0.317	-3.5765	-0.0108	-0.058	-0.4448	-0.7917	-0.001	-0.01	-0.003	-0.01	-0.051	-0.0192	-1.6377	-0.4387	-0.083	-0.88	-0.2232	-1.0941	-2.6066	-0.9576	-0.04	0.003	-0.005	-0.012	-0.01	-0.056	-0.028	-0.02
CHEMBL4303312	-8.84	-0.002	-0.003	-0.002	-0.003	-0.001	-0.004	-0.026	-0.014	-0.038	-0.009	-0.012	-0.064	-0.07	-2.2388	-0.028	-0.014	-0.0747	-0.013	-0.016	-0.007	-0.031	-0.7647	-0.058	-0.014	-0.0537	-0.104	-0.003	-0.009	-0.002	-0.005	-0.046	-0.055	-1.0048	-0.0627	-0.043	-0.4037	-0.1754	-0.9293	-4.0852	-3.0656	-0.6519	-0.2659	-0.015	-0.018	-0.023	-0.064	-0.053	-0.059
CHEMBL510038	-10.26	-0.004	-0.005	-0.003	-0.003	-0.001	-0.003	-0.035	-0.027	-0.113	-0.077	-0.006	-0.058	-0.04	-1.6758	-0.029	-0.012	-0.032	-0.01	-0.012	-0.002	-0.01	-0.3969	-0.022	-0.006	-0.024	-0.0029	0.003	-0.0734	-0.008	0.0773	-0.3296	-1.1684	-3.4884	-1.2263	-1.6039	-0.8921	-1.0543	-1.6575	-3.7247	-7.8821	-0.141	-0.035	-0.006	-0.009	-0.039	-0.2267	-0.067	-0.038
CHEMBL488755	-7.54	-0.013	-0.019	-0.028	-0.017	-0.014	-0.1233	-1.7965	-0.3259	-0.2336	-0.06	-0.055	-0.137	-0.195	-6.0681	-0.2498	-0.066	-1.6419	-0.516	-0.1617	-0.035	-0.4509	-4.4374	-0.115	-0.031	-0.4357	-0.8134	-0.002	-0.026	-0.009	-0.045	-0.55	-1.2983	-11.0829	-0.6921	-0.3467	-1.1666	-0.5991	-1.4809	-2.2427	-2.0909	-0.02	-0.006	-0.015	-0.032	-0.011	-0.1153	-0.022	-0.026
CHEMBL3747259	-7.46	-0.034	-0.028	-0.016	-0.015	-0.009	-0.048	-1.501	-2.6133	-1.7916	-0.2997	-0.103	-0.179	-0.221	-5.5816	-0.3955	-0.171	-1.4888	0.0774	-1.7186	-0.227	-0.1748	-4.0714	-1.3305	-0.045	-0.1152	-0.0957	0.021	-0.063	-0.033	-0.023	-0.148	0.0763	-5.3621	-3.6629	-0.7022	-2.3871	-0.0149	-0.4121	-3.0732	-3.7914	-1.5702	-0.9547	-0.05	-0.073	-0.022	-0.088	-0.033	-0.041
CHEMBL4303331	-7.42	-0.002	-0.007	-0.008	-0.006	-0.002	-0.013	-0.2966	-0.029	-0.0603	-0.01	-0.023	-0.079	-0.139	-3.2552	-0.1071	-0.045	-0.542	-0.035	-0.039	-0.023	-0.075	-2.8009	-0.046	-0.018	-0.1326	0.0121	-0.003	-0.01	-0.002	-0.011	-0.083	-0.1525	-3.1135	-0.041	-0.043	-0.3235	-0.15	-0.5849	-3.577	-4.2335	-3.3077	-1.5258	-0.0528	-0.125	-0.034	-0.115	-0.056	-0.001
CHEMBL2354521	-7.68	-0.012	-0.019	-0.011	-0.005	-0.003	-0.015	-0.1538	-0.3592	-0.6679	-0.1539	-0.08	-0.174	-0.263	-3.7581	-0.081	-0.084	-1.0672	-0.1297	-0.058	-0.028	-0.3502	-3.2751	-0.0461	-0.032	-0.4073	-0.7081	0.014	-0.05	-0.016	-0.031	-0.46	-0.7328	-5.1598	-2.4561	-1.2067	-2.1204	-0.7742	-2.8905	-3.3833	-2.6286	-0.1641	-0.038	-0.009	-0.015	-0.042	-0.1267	-0.032	-0.041
CHEMBL284861	-9.35	-0.001	-0.003	-0.003	-0.008	-0.002	-0.006	-0.0787	-0.015	-0.07	-0.008	0.006	-0.056	-0.02	-4.785	-0.101	-0.026	-0.8898	-0.1528	-0.049	-0.016	-0.3695	-3.0024	-0.2847	-0.031	-0.421	-0.9166	-0.002	-0.006	-0.002	-0.006	-0.031	-0.027	-0.5246	-0.025	-0.018	-0.4565	-0.2139	-2.1395	-4.4688	-2.4963	-0.0822	-0.021	-0.008	-0.016	-0.007	-0.077	-0.037	-0.039
CHEMBL3545085	-7.95	-0.019	-0.027	-0.053	-0.048	-0.035	-1.6984	-3.7558	-0.4989	-0.1886	-0.024	-0.073	-0.179	-0.503	-4.123	-0.324	-0.227	-2.3864	-1.1912	-1.8084	-0.102	-0.58	-5.3419	-0.2236	-0.102	-0.7855	-1.0881	-0.008	-0.023	-0.014	-0.006	-0.057	-0.113	-4.5747	-0.2595	-0.083	-1.2343	-0.2975	-1.4742	-3.9855	-2.8584	-0.4473	-0.1354	-0.013	-0.023	-0.016	-0.07	-0.075	-0.015
CHEMBL3392049	-7.65	-0.002	-0.002	-0.006	-0.001	-0.002	-0.006	-0.0794	-0.008	-0.03	-0.005	-0.041	-0.107	-0.342	-2.8195	-0.03	-0.086	-1.2202	0.0352	-0.03	0.006	-0.2122	-3.1292	-0.0068	-0.041	-0.4718	-0.3653	0.001	-0.006	-0.005	-0.001	-0.005	-0.001	-0.136	-0.024	-0.031	-0.0565	-0.083	0.1374	-1.5813	0.1096	0.023	0.004	-0.004	-0.006	0.002	-0.046	0.021	-0.004
CHEMBL1271993	-8.11	-0.005	-0.008	-0.005	-0.006	-0.002	-0.008	-0.072	-0.034	-0.114	-0.05	-0.017	-0.09	-0.089	-4.1368	-0.1183	-0.08	-1.2354	-0.0682	-0.06	-0.039	-0.1416	-3.7499	-0.1964	-0.062	-0.3992	-0.7188	-0.006	-0.065	-0.007	-0.056	-1.0416	-0.8643	-3.4927	-0.712	-0.9467	-1.0415	-1.2091	-1.9612	-4.4878	-4.1273	-0.083	-0.02	-0.014	-0.033	-0.017	-0.2238	-0.064	-0.058
CHEMBL178459	-8.47	-0.006	-0.009	-0.009	-0.022	-0.005	-0.027	-1.285	-0.1962	-0.4096	-0.021	-0.009	-0.095	-0.001	-6.2433	-0.3627	-0.098	-2.1426	-0.0962	-0.112	-0.041	-0.3553	-4.4519	-0.1727	-0.042	-0.397	-1.062	-0.004	-0.014	-0.008	-0.002	-0.019	-0.028	-1.473	-0.3545	-0.052	-0.7975	-0.081	-0.5026	-0.7322	-0.0826	-0.015	-0.006	-0.002	-0.002	-0.003	-0.014	-0.01	-0.033
CHEMBL406050	-9.35	-0.002	-0.006	-0.006	-0.008	-0.002	-0.008	-0.1835	-0.02	-0.057	-0.005	-0.016	-0.104	-0.22	-3.2044	-0.1241	-0.064	-1.3934	-0.2617	-0.068	-0.023	-0.2853	-3.4101	-0.2405	-0.04	-0.3073	-0.3164	-0.003	-0.004	-0.002	-0.002	-0.019	-0.022	-0.4241	-0.0175	-0.011	-0.5249	-0.1047	-3.392	-2.6891	-0.418	-0.043	-0.009	-0.003	-0.003	-0.007	-0.014	-0.064	-0.037
CHEMBL480	-7.91	-0.003	-0.02	-0.02	-0.073	-0.022	-1.0511	-3.2233	-0.4433	-0.42	-0.006	0.003	-0.095	-0.05	-4.8455	-0.3277	-0.042	-1.9749	-1.5275	-2.9641	-0.085	-0.1233	-3.5058	-0.057	-0.014	-0.056	-0.1862	-0.006	-0.015	-0.007	-0.001	-0.018	-0.064	-3.1238	-0.1137	-0.026	-1.2344	-0.174	-0.8409	-3.1383	-0.5216	-0.051	-0.013	-0.004	-0.006	-0.008	-0.044	-0.019	-0.034
CHEMBL1917204	-9.06	-0.015	-0.054	-0.049	-0.023	-0.016	-0.1497	-2.5729	-2.6418	-1.5004	-0.076	-0.018	-0.145	-0.165	-4.1348	-0.3228	-0.066	-0.8013	-0.1196	-0.066	-0.021	-0.1633	-3.5583	-0.1473	-0.028	-0.2252	-0.2798	-0.006	-0.042	-0.038	-0.006	-0.059	-0.0086	-4.0271	-3.0478	-0.3085	-1.4098	-0.1353	-0.9656	-0.9436	-0.1237	-0.024	-0.006	-0.002	-0.002	-0.005	-0.016	-0.021	-0.021
CHEMBL270299	-8.29	-0.005	-0.008	-0.005	-0.005	-0.002	-0.009	-0.059	-0.031	-0.114	-0.092	-0.024	-0.079	-0.077	-2.7851	-0.0911	-0.047	-0.888	-0.0711	-0.042	-0.026	-0.193	-3.217	-0.1966	-0.038	-0.3156	-0.6588	0.013	-0.038	-0.005	-0.018	-0.2929	0.2208	-2.6108	-1.2559	-1.336	-1.2342	-0.5298	-1.7391	-4.0487	-3.1081	0.0406	0.003	-0.009	-0.026	0.013	-0.1239	-0.034	-0.035
CHEMBL297453	-8.38	-0.03	-0.031	-0.03	-0.015	-0.02	-0.1633	-2.7607	-6.8912	-1.3437	-0.204	-0.057	-0.077	-0.038	-1.7864	-0.154	-0.008	-0.104	-0.068	-0.046	-0.01	-0.036	-2.0184	-0.042	-0.007	-0.019	-0.027	0.01	-0.063	-0.044	-0.08	-0.636	-0.9137	-9.3595	-2.3009	-0.7426	-0.516	-0.834	-1.2924	-3.2187	-4.2535	-0.1888	-0.0921	-0.012	-0.035	-0.028	-0.137	0.006	-0.014
CHEMBL1201073	-7.86	-0.001	-0.004	-0.004	-0.004	-0.001	-0.006	-0.0664	-0.012	-0.04	-0.005	-0.022	-0.0885	-0.104	-1.7877	-0.0651	-0.063	-0.9299	0.064	-0.047	-0.041	-0.0976	-2.6265	0.0934	-0.033	-0.4479	-0.5288	-0.001	-0.003	-0.001	-0.001	-0.009	-0.007	-0.071	-0.014	-0.018	-0.1996	-0.06	-2.8713	-2.6345	-0.1012	-0.016	-0.004	-0.002	-0.003	-0.006	-0.029	-0.026	-0.0285
CHEMBL354349	-7.23	-0.011	-0.02	-0.01	-0.033	-0.004	-0.025	-1.7057	-0.7578	-0.6257	-0.024	-0.025	-0.109	0.057	-6.5918	-0.3637	-0.0059	-1.5897	-0.8139	-0.1977	-0.054	-1.4645	-4.2994	-0.2055	0.02	-0.2481	-1.5852	-0.008	-0.007	-0.003	-0.003	-0.014	-0.054	-1.7111	-0.3469	-0.0576	-1.3031	-0.0678	-1.1498	-0.7835	-0.19	-0.028	-0.006	0	-0.001	-0.009	0.001	-0.026	-0.028
CHEMBL289356	-8.74	-0.001	-0.002	-0.003	-0.003	-0.001	-0.002	-0.017	-0.012	-0.043	-0.005	0.009	-0.023	-0.014	-1.4061	-0.028	-0.014	-0.048	-0.005	-0.013	-0.006	-0.029	-0.9992	-0.042	-0.01	-0.028	-0.0806	-0.006	-0.035	-0.004	-0.04	-0.8928	-0.8013	-1.9709	-0.1552	-0.2915	-0.1388	-0.9145	-3.87	-3.456	-4.7518	-0.069	-0.016	-0.008	-0.02	-0.026	-0.1596	-0.082	-0.028
CHEMBL1917204	-9.31	-0.015	-0.054	-0.049	-0.023	-0.016	-0.1497	-2.5729	-2.6418	-1.5004	-0.076	-0.018	-0.145	-0.165	-4.1348	-0.3228	-0.066	-0.8013	-0.1196	-0.066	-0.021	-0.1633	-3.5583	-0.1473	-0.028	-0.2252	-0.2798	-0.006	-0.042	-0.038	-0.006	-0.059	-0.0086	-4.0271	-3.0478	-0.3085	-1.4098	-0.1353	-0.9656	-0.9436	-0.1237	-0.024	-0.006	-0.002	-0.002	-0.005	-0.016	-0.021	-0.021
CHEMBL1200930	-8.36	-0.005	-0.013	-0.027	-0.016	-0.011	-0.074	-2.2688	-0.1022	-0.1937	0.012	0.013	-0.057	-0.045	-3.7735	-0.3275	-0.0746	-1.164	-0.6833	-0.2928	-0.023	-0.1026	-2.883	-0.092	-0.02	-0.04	-0.0798	-0.009	-0.021	-0.007	0	-0.053	-0.141	-3.8562	-0.0885	-0.043	-1.2966	-0.3193	-1.797	-3.2394	-2.4496	-1.6384	-1.2421	-0.032	-0.012	-0.048	-0.055	-0.107	-0.034
CHEMBL66953	-7.28	-0.005	-0.011	-0.014	-0.006	-0.004	-0.027	-0.6724	-0.0634	-0.1999	-0.028	-0.045	-0.121	-0.22	-4.8063	-0.1544	-0.147	-1.8798	0.2454	-0.021	-0.034	-0.2645	-2.9683	-0.0457	-0.039	-0.2822	-0.4987	-0.002	-0.009	-0.004	-0.005	-0.037	-0.018	-2.5638	-0.3298	-0.086	-0.6951	-0.117	-0.8156	-1.6832	-0.1902	-0.031	-0.007	-0.001	-0.003	-0.008	-0.02	-0.02	-0.032
CHEMBL60718	-8	-0.02	-0.018	-0.025	-0.011	-0.008	-0.052	-1.1996	-1.0564	-1.1176	-0.0312	-0.021	-0.1272	-0.168	-3.6706	-0.2	-0.062	-1.0333	-0.1702	-0.057	-0.032	-0.8102	-4.0973	-0.2261	-0.0472	-0.6357	-0.3235	-0.016	-0.058	-0.025	-0.011	-0.287	-0.3422	-6.3312	-1.599	-0.5284	-1.7753	-0.8817	-4.0429	-2.348	-1.3047	-0.072	-0.014	-0.006	-0.005	-0.016	-0.03	-0.112	-0.033
CHEMBL1408862	-8.7	-0.001	-0.005	-0.003	-0.005	0	-0.004	-0.054	-0.015	-0.04	-0.006	-0.037	-0.143	-0.275	-2.9282	-0.047	-0.051	-0.4162	-0.049	-0.041	-0.019	-0.058	-2.1101	-0.034	-0.014	-0.1161	-0.1361	-0.001	-0.003	-0.001	-0.001	-0.007	-0.008	-0.2305	-0.014	-0.018	-0.2055	-0.101	-0.6251	-1.6181	-0.0302	0.005	-0.001	-0.002	-0.003	-0.006	-0.04	0.015	0.007
CHEMBL3545157	-9.68	-0.006	-0.013	-0.011	-0.011	-0.004	-0.018	-0.6228	-0.062	-0.1473	-0.038	-0.041	-0.116	-0.18	-4.3025	-0.231	-0.0677	-1.0052	-0.2063	-0.071	-0.035	-0.4465	-4.9929	-0.1524	-0.041	-0.4111	-0.4586	-0.009	-0.0531	-0.006	-0.054	-1.0462	-1.7078	-6.3652	-0.505	-0.6673	-1.0523	-1.5855	-1.24	-3.9857	-4.3326	0.0599	-0.003	-0.017	-0.05	0.011	-0.3318	-0.012	-0.02
CHEMBL460499	-9.27	-0.004	-0.005	-0.005	-0.006	-0.002	-0.006	-0.055	-0.0141	-0.1814	-0.064	-0.001	-0.064	-0.082	-2.411	-0.056	-0.045	-0.9069	-0.0681	-0.044	-0.026	-0.2369	-2.7685	-0.1615	-0.041	-0.3896	-0.4974	0.004	-0.05	-0.007	-0.009	-0.3406	-0.1769	-3.4702	-2.5103	-0.8472	-2.0037	-0.7952	-1.5019	-4.2738	-3.3349	-0.0259	-0.016	-0.009	-0.018	0.005	-0.0922	-0.068	-0.041
CHEMBL566136	-7.5	-0.01	-0.046	-0.032	-0.019	-0.006	-0.036	-1.4348	-1.6022	-1.5222	-0.098	-0.052	-0.186	-0.198	-5.4752	-0.3261	-0.084	-1.0489	-0.176	-0.063	-0.027	-0.2802	-3.5471	-0.1029	-0.03	-0.2867	-0.2873	-0.002	-0.033	-0.016	-0.008	-0.061	-0.0622	-4.3537	-3.1195	-0.3402	-1.9818	-0.1635	-0.6507	-1.0909	-0.4231	-0.032	-0.005	-0.003	-0.005	-0.011	-0.021	-0.022	-0.014
CHEMBL1608472	-7.5	-0.005	-0.011	-0.01	-0.013	-0.004	-0.018	-0.588	-0.061	-0.2273	-0.051	-0.029	-0.121	-0.171	-4.0052	-0.2049	-0.0914	-1.795	-0.4728	-0.1251	-0.03	-0.3033	-3.7014	-0.1521	-0.038	-0.3565	-0.4998	-0.001	-0.052	-0.008	0.041	-0.9789	-0.9318	-4.0266	-0.8426	-0.9257	-1.1512	-0.6667	-2.4178	-2.1465	-7.515	-0.134	-0.032	-0.005	-0.001	-0.039	-0.1061	-0.091	-0.04
CHEMBL1201236	-7.43	-0.001	-0.005	-0.005	-0.003	-0.001	-0.005	-0.045	-0.012	-0.03	-0.004	-0.034	-0.119	-0.2011	-2.7683	-0.023	-0.045	-0.5554	-0.0539	-0.038	-0.016	-0.454	-3.264	-0.3022	-0.034	-0.302	-1.2165	-0.001	-0.003	-0.001	-0.002	-0.014	-0.012	-0.0927	-0.012	-0.021	-0.1066	-0.082	-0.6185	-3.0968	-2.8418	-0.4736	-0.1832	-0.007	-0.014	-0.014	-0.052	-0.014	-0.033
CHEMBL403183	-8.3	-0.002	-0.003	-0.003	-0.002	-0.001	-0.003	-0.019	-0.008	-0.025	-0.008	-0.013	-0.039	-0.02	-2.0786	-0.042	-0.019	-0.3212	-0.023	-0.019	-0.015	-0.0876	-2.1568	-0.1492	-0.027	-0.1916	-0.6043	-0.001	-0.004	-0.001	-0.007	-0.021	-0.011	-0.1571	-0.018	-0.015	-0.0835	-0.137	-1.1355	-4.6069	-3.368	-1.1208	-0.4164	-0.019	-0.021	-0.011	-0.092	-0.039	-0.047
CHEMBL1256832	-8.16	-0.007	-0.013	-0.013	-0.006	-0.003	-0.018	-0.4733	-0.051	-0.1177	-0.032	-0.063	-0.142	-0.26	-4.0761	-0.1383	-0.09	-1.2374	-0.1178	-0.045	-0.025	-0.1465	-3.1938	-0.054	-0.025	-0.1558	-0.2136	-0.003	-0.014	-0.003	-0.024	-0.15	-0.1915	-4.4557	-0.3404	-0.1272	-1.5697	-0.563	-1.4151	-4.7079	-2.4155	-0.069	-0.021	-0.008	-0.02	-0.021	-0.106	-0.023	-0.005
EOS101224	-5.46	-0.006	-0.008	-0.005	-0.005	-0.002	-0.01	-0.071	-0.031	-0.081	-0.036	-0.035	-0.089	-0.151	-3.0771	-0.073	-0.073	-1.1107	0.0111	-0.053	-0.032	-0.2206	-3.874	-0.1021	-0.041	-0.3849	-0.4906	-0.004	-0.015	-0.003	-0.026	-0.2033	-0.5144	-4.3667	-0.4575	-0.2959	-0.8647	-0.6829	-1.419	-4.6265	-2.6115	-1.4134	-0.7238	-0.028	-0.034	-0.034	-0.1026	-0.068	-0.057
EOS101226	-5.46	-0.01	-0.015	-0.016	-0.014	-0.008	-0.05	-0.7891	-0.082	-0.1282	-0.05	-0.047	-0.1	-0.107	-3.4421	-0.2244	-0.061	-1.0821	-0.1957	-1.1197	-0.058	-0.149	-5.7624	-0.4726	-0.031	-0.1101	-0.3102	-0.009	-0.0413	-0.007	-0.055	-0.8312	-1.3008	-7.6555	-0.5473	-0.5981	-0.6434	-1.416	-0.9115	-4.5807	-5.3508	-2.6367	-0.6135	-0.039	-0.07	-0.06	-0.2504	-0.044	-0.042
EOS101227	-5.46	-0.016	-0.021	-0.02	-0.032	-0.006	-0.043	-1.6709	-2.0012	-1.1711	-0.0756	-0.03	-0.098	-0.116	-5.2716	-0.3229	0.0633	-1.6732	-1.3972	-0.2396	-0.013	-0.0191	-4.2385	-0.0553	-0.052	-0.705	-0.2084	-0.001	-0.031	-0.013	-0.003	-0.077	0.055	-4.5526	-2.8084	-0.525	-1.5177	-0.1567	-2.8735	-1.7991	-0.6026	-0.079	-0.021	-0.004	0	-0.009	0.013	-0.082	-0.056
EOS101229	-5.46	-0.015	-0.024	-0.039	-0.041	-0.043	-1.3105	-2.7832	-0.5723	-0.4892	-0.03	-0.062	-0.174	-0.221	-4.9264	-0.211	-0.097	-1.395	-0.4206	-1.9595	-0.0834	-0.6679	-4.0507	-0.2049	-0.019	-0.544	-0.8479	-0.01	-0.03	-0.019	-0.016	-0.072	-0.138	-3.2833	-0.626	-0.1118	-1.1994	-0.4248	-0.478	-4.3042	-3.3867	-0.2357	-0.059	-0.019	-0.039	-0.005	-0.117	-0.05	-0.025
EOS101231	-5.46	-0.011	-0.016	-0.029	-0.023	-0.017	-0.2747	-3.145	-0.5465	-0.247	-0.026	-0.009	-0.051	0.049	-4.8451	-0.2383	-0.056	-0.6553	-0.8553	-0.1897	-0.021	-0.084	-3.2422	-0.105	-0.02	-0.052	-0.3686	-0.005	-0.017	-0.011	-0.007	-0.036	-0.047	-4.2797	-0.4693	-0.056	-0.763	-0.117	-1.5046	-4.7758	-1.9322	-1.4203	-1.5534	-0.037	-0.043	-0.023	-0.067	-0.058	-0.0937
EOS101233	-5.46	-0.051	-0.019	-0.052	-0.025	-0.02	-1.0615	-2.8274	-1.9754	-0.661	-0.092	-0.045	-0.133	-0.199	-5.0467	-0.191	-0.069	-1.0324	-0.1629	-0.054	-0.033	-0.2381	-2.905	-0.142	-0.0793	-0.3099	-0.4324	-0.007	-0.097	-0.3214	-0.007	-0.067	-0.0244	-4.8802	-2.765	-0.2583	-1.0687	-0.1505	-0.8524	-1.5268	-0.2796	-0.032	-0.007	-0.003	-0.003	-0.008	-0.02	-0.03	-0.032
EOS101245	-5.46	-0.038	-0.034	-0.091	-0.041	-0.008	-2.6603	-3.5141	-4.717	-0.716	-0.075	-0.067	-0.147	-0.16	-4.6425	-0.2874	-0.114	-1.7822	-0.161	-0.0827	-0.033	-0.2338	-3.6285	-0.1031	-0.032	-0.2604	-0.8098	-0.016	-0.079	-0.4444	-0.007	-0.1316	-0.3778	-4.8621	-2.256	-0.5333	-1.5101	-0.5336	-0.6776	-1.468	-1.2217	-0.047	-0.009	-0.004	-0.007	-0.016	-0.0465	-0.021	-0.031
EOS101257	-5.46	-0.011	-0.013	-0.012	-0.01	-0.004	-0.022	-1.0215	-0.2499	-0.5907	-0.036	-0.047	-0.137	-0.205	-4.8815	-0.1638	-0.148	-1.7654	0.2845	-0.044	-0.032	-0.3383	-3.722	-0.1064	-0.041	-0.2816	-0.4612	-0.007	-0.025	-0.011	-0.003	-0.024	-0.0918	-2.3001	-1.4377	-0.1279	-1.3456	-0.1112	-1.7109	-1.4046	-0.156	-0.033	-0.008	-0.001	-0.002	-0.007	-0.009	-0.032	-0.0411
EOS101260	-5.46	-0.2001	0.034	-0.049	-0.032	-0.075	0.1002	-5.5323	-5.2378	-0.2589	-0.101	-0.063	-0.073	-0.143	-3.3654	-0.344	-0.116	-2.4431	-0.2521	-0.1322	-0.03	-0.447	-3.7411	-0.1227	-0.024	-0.3256	-0.7495	-0.048	-2.3675	-3.334	-0.023	-0.134	-3.0904	-6.2373	-2.3387	-0.2361	-0.2285	-0.037	-0.1173	-0.3918	-0.048	-0.013	-0.006	-0.003	-0.004	-0.007	-0.015	-0.007	-0.022
EOS101266	-5.46	-0.012	-0.022	-0.042	-0.049	-0.033	-1.2569	-4.5448	-0.6473	-0.2318	-0.026	-0.048	-0.126	-0.151	-4.3291	-0.309	-0.121	-1.4849	-1.5528	-1.1282	-0.058	-0.2725	-4.4906	-0.122	-0.026	-0.163	-0.3214	-0.005	-0.013	-0.013	-0.015	-0.033	-0.029	-1.7508	-0.3422	-0.05	-0.3974	-0.229	-1.3713	-4.4352	-2.9267	-0.1311	-0.031	-0.016	-0.037	0.018	-0.156	-0.004	-0.014
EOS101267	-5.46	-0.008	-0.019	-0.027	-0.034	-0.024	-0.3799	-2.7462	-0.3388	-0.3961	-0.056	-0.017	-0.113	-0.007	-6.0495	-0.2685	-0.156	-2.8649	-1.0481	-0.8485	-0.055	-0.3628	-3.995	-0.1495	-0.027	-0.2558	-0.9869	0.001	-0.026	-0.009	-0.016	-0.1458	-0.0265	-4.7851	-1.2602	-0.4803	-1.4002	-0.3898	-1.1671	-1.0812	-0.686	-0.043	-0.011	-0.003	-0.004	-0.013	-0.028	-0.022	-0.043
EOS101270	-5.46	-0.0358	-0.011	-0.025	-0.02	-0.028	-0.6821	-3.5149	-4.4026	-1.1454	-0.09	-0.069	-0.118	-0.111	-1.8535	-0.196	-0.032	-0.094	-0.02	-0.033	-0.019	-0.054	-2.4991	-0.057	-0.008	-0.024	0.043	-0.034	-0.5795	-2.6872	-0.037	-0.9385	-1.7567	-11.8053	-2.2525	-0.5519	-1.8618	-0.8081	-0.7942	-4.7691	-5.5318	0.0079	-0.021	-0.025	-0.062	0.007	-0.2823	0.006	-0.004
EOS101273	-5.46	-0.005	-0.01	-0.007	-0.006	-0.002	-0.012	-0.2007	-0.062	-0.2031	-0.014	-0.033	-0.121	-0.126	-4.1939	-0.08	-0.038	-0.4884	-0.035	-0.033	-0.013	-0.1417	-2.9579	-0.1187	-0.026	-0.1666	-0.2478	-0.021	-0.055	-0.009	-0.056	-0.8399	-1.4281	-5.0727	-0.5353	-0.8713	-1.9159	-1.5887	-1.0961	-2.3714	-2.8028	-0.055	-0.011	-0.008	-0.022	-0.02	-0.2372	-0.029	-0.027
EOS101274	-5.46	-0.001	-0.005	-0.004	-0.004	-0.001	-0.006	-0.046	-0.015	-0.029	-0.007	-0.027	-0.067	-0.074	-2.3926	-0.041	-0.097	-1.1027	0.1906	-0.04	-0.042	-0.2988	-3.9698	-0.1244	-0.063	-0.5273	-1.3992	-0.002	-0.005	-0.002	-0.002	-0.021	-0.019	-0.3372	-0.022	-0.03	-0.1142	-0.083	-0.7109	-3.8155	-3.9593	-0.5188	-0.1501	-0.013	-0.004	-0.034	-0.052	-0.015	-0.072
EOS101285	-5.46	-0.02	-0.017	-0.056	0.019	-0.031	-0.1105	-2.7218	-0.1102	-0.2447	-0.025	-0.087	-0.138	-0.193	-4.2593	-0.5456	-0.1142	-1.6602	-0.8534	-0.5723	-0.04	-0.3953	-4.3011	-0.1495	-0.022	-0.3956	-0.6266	-0.005	-0.015	-0.009	-0.012	-0.059	-0.0503	-1.4338	-0.1002	-0.059	-0.4284	-0.112	-0.3163	-3.2846	-5.3499	-1.0558	-1.6051	-0.1145	-0.0992	-0.039	-0.117	-0.033	-0.009
EOS101290	-5.46	-0.004	-0.01	-0.012	-0.009	-0.005	-0.019	-0.5175	-0.034	-0.0707	-0.01	-0.044	-0.116	-0.245	-3.5421	-0.2169	-0.1273	-1.4574	-0.1624	-0.067	-0.038	-0.4192	-4.8065	-0.195	-0.049	-0.4311	-0.5076	-0.002	-0.005	-0.002	-0.005	-0.016	-0.013	-0.199	-0.022	-0.025	-0.1837	-0.108	-0.2614	-3.4324	-1.0966	-1.2913	-1.9433	-0.02	-0.04	-0.014	-0.07	-0.008	-0.027
EOS101300	-5.46	-0.004	-0.01	-0.013	-0.007	-0.005	-0.023	-0.6365	-0.034	-0.085	-0.011	-0.028	-0.082	-0.115	-2.9648	-0.2507	-0.1111	-1.1739	-0.151	-0.072	-0.027	-0.1328	-4.1118	-0.114	-0.02	-0.094	-0.1574	-0.004	-0.01	-0.004	-0.014	-0.057	-0.083	-0.9973	-0.0385	-0.026	-1.0863	-0.3407	-0.9571	-3.5187	-2.9156	-0.2341	-0.074	-0.014	-0.025	-0.022	-0.122	-0.019	-0.009
EOS101308	-5.46	-0.017	-0.029	-0.034	-0.02	-0.022	-0.2632	-4.0941	-1.5847	-0.5629	-0.077	-0.05	-0.132	-0.164	-4.3618	-0.2151	-0.059	-0.7848	-0.163	-0.2395	-0.022	-0.097	-3.261	-0.045	-0.018	-0.0933	-0.1393	-0.005	-0.05	-0.024	-0.008	-0.056	-0.03	-6.2207	-1.5939	-0.1193	-0.9134	-0.117	-1.1523	-4.7011	-1.3069	-1.0473	-0.5505	-0.017	-0.019	-0.023	-0.076	-0.047	-0.047
EOS101312	-5.46	-0.1114	-0.019	-0.072	-0.023	-0.051	-0.907	-4.2338	-3.1671	-0.3775	-0.067	-0.073	-0.123	-0.3	-4.4993	-0.3176	-0.118	-2.872	-0.5289	-0.1916	-0.055	-0.4583	-4.7465	-0.0815	-0.038	-0.5161	-0.9131	-0.024	-0.1459	-1.0094	-0.007	-0.038	-0.077	-2.7623	-1.6074	-0.1195	-0.3082	-0.111	-0.8419	-3.0916	-1.3576	-0.5965	-0.2991	-0.015	-0.022	-0.01	-0.079	-0.037	-0.022
EOS101313	-5.46	-0.062	-0.026	-0.034	-0.02	-0.014	-0.1222	-2.0288	-2.0219	-0.9612	-0.134	-0.053	-0.104	-0.137	-3.1522	-0.192	-0.049	-0.448	-0.008	-0.039	-0.018	-0.0874	-2.9573	-0.1827	-0.03	-0.0832	-0.0993	-0.019	-0.6513	-1.1334	-0.015	-0.084	-0.2178	-6.1296	-2.6973	-0.1756	-1.2837	-0.127	-1.0385	-2.6606	-1.2396	-1.0852	-2.0482	-0.05	-0.026	-0.033	-0.096	-0.049	-0.016
EOS101317	-5.46	-0.028	-0.094	-0.111	-0.03	-0.039	-0.7117	-3.8413	-5.3597	-1.3338	-0.092	-0.042	-0.113	-0.102	-2.4913	-0.162	-0.043	-0.2519	-0.056	-0.2844	-0.024	-0.073	-2.5971	-0.047	-0.014	-0.0893	-0.2066	-0.006	-0.028	-0.0908	-0.016	-0.072	-0.089	-6.1779	-1.8553	-0.1786	-1.2432	-0.3174	-1.0345	-5.2958	-3.1951	-0.037	-0.0452	-0.013	-0.024	-0.002	-0.141	-0.004	-0.028
EOS101332	-5.46	-0.02	-0.037	-0.024	-0.021	-0.009	-0.05	-1.9549	-0.6444	-1.5547	-0.101	-0.069	-0.185	-0.134	-5.5956	-0.5029	-0.0803	-1.3754	-0.4088	-0.166	-0.029	-0.082	-2.8441	-0.11	-0.022	-0.0687	-0.1539	-0.019	-0.0827	-0.021	-0.015	-0.5601	-0.4601	-4.9082	-1.9545	-1.0004	-2.6263	-0.7896	-0.9433	-3.8818	-2.8624	-0.033	-0.019	-0.009	-0.021	-0.013	-0.1417	-0.048	-0.0473
EOS101339	-5.46	-0.006	-0.01	-0.017	-0.019	-0.009	-0.066	-1.5826	-0.1627	-0.127	-0.01	-0.016	-0.075	-0.132	-3.3372	-0.1742	-0.052	-1.253	-0.3156	-0.1251	-0.022	-0.072	-3.0774	-0.087	-0.019	-0.064	-0.0645	-0.004	-0.008	-0.005	-0.004	-0.028	-0.027	-0.7646	-0.0804	-0.024	-0.2749	-0.078	-0.5345	-3.3558	-2.3882	-1.9879	-1.5847	-0.056	-0.049	-0.028	-0.061	-0.059	-0.061
EOS101342	-5.46	-0.018	-0.019	-0.028	-0.019	-0.013	-0.061	-1.3631	-0.9309	-1.3371	-0.054	-0.014	-0.082	-0.013	-6.5895	-0.4372	-0.081	-1.0758	-0.3554	-0.1238	-0.031	-0.114	-4.1772	-0.2273	-0.044	-0.104	-0.3501	-0.013	-0.037	-0.021	-0.007	-0.054	-0.147	-2.8003	-0.8112	-0.3571	-1.4305	-0.1721	-2.0818	-4.6161	-2.7161	-1.6888	-1.0763	-0.03	-0.019	-0.05	-0.057	-0.1068	-0.119
EOS101345	-5.46	-0.024	-0.04	-0.025	-0.02	-0.008	-0.036	-0.9209	-0.9166	-1.7135	-0.269	-0.104	-0.225	-0.201	-5.8923	-0.5254	-0.138	-1.5649	-0.2065	-0.046	-0.026	-0.3598	-3.0793	-0.1756	-0.046	-0.4677	-0.4712	0.034	-0.0882	-0.023	-0.051	-1.3765	-0.3917	-6.14	-4.0705	-2.0249	-3.5894	-1.0404	-2.0616	-4.2862	-4.307	-0.2774	-0.1197	-0.02	-0.037	-0.038	-0.3523	-0.064	-0.051
EOS101349	-5.46	-0.035	-0.025	-0.051	-0.003	-0.024	-0.11	-2.3851	-1.0957	-1.6816	-0.077	-0.051	-0.0983	-0.072	-1.8556	-0.5965	-0.063	-0.2443	-0.058	0.001	-0.006	-0.04	-1.8839	-0.033	-0.007	-0.018	-0.005	-0.013	-0.076	-0.041	-0.055	-0.6168	-2.1098	-11.4842	-1.411	-0.2113	-1.0341	-0.125	-0.2749	-0.9149	-11.5871	-2.5378	-4.5254	-2.2926	-2.2591	-0.2295	-0.167	-0.031	-0.014
EOS101354	-5.46	-0.031	-0.019	-0.04	-0.026	-0.024	-0.527	-3.2581	-1.3517	-1.19	-0.064	-0.065	-0.151	-0.127	-4.0744	-0.2	-0.04	-0.3587	-0.1427	-5.1817	-0.154	-0.0899	-5.1002	-0.1373	-0.023	-0.0752	-0.095	-0.009	-0.059	-0.038	-0.007	-0.049	-0.0911	-3.8305	-2.1215	-0.2111	-1.2939	-0.1624	-0.773	-3.4287	-1.8609	-1.1609	-0.9175	-0.024	-0.011	-0.034	-0.064	-0.058	-0.045
EOS101361	-5.46	-0.009	-0.015	-0.009	-0.006	-0.002	-0.013	-0.1808	-0.1878	-0.5615	-0.145	-0.05	-0.1434	-0.108	-4.2059	-0.109	-0.049	-0.4318	-0.0202	-0.034	-0.026	-0.1182	-3.1404	-0.1268	-0.037	-0.2093	-0.257	0.019	-0.05	-0.008	-0.021	-0.4633	0.0891	-5.398	-3.1229	-1.474	-2.3497	-0.6954	-0.8864	-5.113	-4.0708	-1.3543	-2.1812	-0.0822	-0.0374	-0.059	-0.1571	-0.044	-0.048
EOS101366	-5.46	-0.007	-0.013	-0.01	-0.013	-0.003	-0.016	-0.6859	-0.072	-0.2509	-0.069	-0.029	-0.111	-0.127	-4.3314	-0.2076	-0.062	-1.0318	-0.223	-0.073	-0.029	-0.2345	-3.3641	-0.1326	-0.041	-0.4047	-0.3194	-0.006	-0.0738	-0.009	-0.062	-0.8673	-0.9305	-7.4183	-1.1734	-1.1389	-0.8238	-1.1024	-0.9182	-1.7697	-3.1959	-0.066	-0.027	-0.012	-0.029	-0.027	-0.1344	-0.022	-0.023
EOS101375	-5.46	-0.002	-0.004	-0.004	-0.007	-0.002	-0.007	-0.074	-0.019	-0.07	-0.003	0.002	-0.057	-0.045	-3.9276	-0.086	-0.032	-0.7848	-0.2137	-0.06	-0.024	-0.3396	-4.2065	-0.1728	-0.036	-0.3677	-0.7717	-0.005	-0.02	-0.004	-0.001	-0.096	-0.4116	-4.1731	-0.1243	-0.0811	-1.1973	-0.3608	-0.8812	-1.9766	-1.5813	-0.131	-0.039	-0.005	-0.001	-0.023	-0.016	-0.069	-0.044
EOS101377	-5.46	-0.012	-0.076	-0.045	-0.022	-0.007	-0.05	-1.7499	-2.4826	-1.0002	-0.2977	-0.073	-0.2078	-0.18	-5.5575	-0.4008	-0.103	-1.5399	-0.1483	-0.069	-0.036	-0.2238	-3.792	-0.1126	-0.037	-0.2798	-0.4298	0.022	-0.054	-0.01	-0.027	-0.3265	-0.0819	-6.3876	-3.8413	-0.6977	-2.4191	-0.7349	-0.8168	-4.281	-1.9772	-0.084	-0.016	-0.008	-0.017	-0.026	-0.1515	-0.03	-0.035
EOS101381	-5.46	-0.016	-0.041	-0.021	-0.028	-0.006	-0.031	-1.1754	-0.943	-1.3125	-0.1805	-0.045	-0.171	-0.215	-5.307	-0.2661	-0.1494	-2.2272	-0.7303	-0.3464	-0.056	-0.3481	-2.9531	-0.0097	-0.029	-0.3251	-0.2587	-0.003	-0.079	-0.026	-0.014	-0.1737	-0.9334	-7.2085	-2.4235	-0.8124	-3.4601	-0.8938	-1.1681	-5.7213	-3.7174	-0.9075	-0.8501	-0.036	-0.046	-0.025	-0.124	-0.085	-0.046
EOS101385	-5.46	-0.011	-0.019	-0.015	-0.018	-0.005	-0.025	-0.8738	-0.3737	-0.8325	-0.082	-0.06	-0.164	-0.216	-4.9899	-0.327	-0.082	-1.2027	-0.0439	-0.08	-0.035	-0.1604	-2.9914	0.01	-0.011	-0.1138	0.0239	0	-0.026	-0.01	-0.009	-0.056	0.033	-2.4486	-1.8612	-0.3412	-1.0717	-0.0986	-0.6458	-2.9937	-1.439	-1.314	-1.2892	-0.025	-0.04	-0.018	-0.061	-0.036	-0.02
EOS101393	-5.46	-0.008	-0.027	-0.022	-0.014	-0.005	-0.024	-1.2056	-0.5645	-0.6223	-0.029	-0.064	-0.184	-0.485	-6.109	-0.2955	-0.182	-2.0567	-0.2458	-0.08	-0.048	-0.6143	-4.5575	-0.253	-0.0794	-0.6478	-0.7824	-0.004	-0.011	-0.006	-0.004	-0.033	-0.035	-1.5979	-0.332	-0.073	-0.6806	-0.1018	-1.1341	-1.5385	-1.0894	-0.065	-0.01	-0.005	-0.009	-0.013	-0.032	-0.046	-0.025
EOS101396	-5.46	-0.004	-0.057	-0.053	-0.035	-0.036	-1.3218	-3.0734	-3.6483	-1.0521	-0.084	-0.042	-0.171	-0.224	-2.9801	-0.146	-0.075	-0.4744	-1.2904	-0.231	-0.019	-0.069	-2.3565	0.029	-0.004	-0.075	0.1918	-0.004	-0.026	-0.011	-0.016	-0.038	-0.0335	-4.5551	-1.7367	-0.2053	-1.097	-0.2476	-1.5318	-4.4957	-0.5555	-0.8977	-0.5645	-0.035	-0.066	0.022	-0.141	-0.0213	-0.006
EOS101399	-5.46	-0.004	-0.005	-0.003	-0.003	-0.001	-0.005	-0.035	-0.025	-0.074	-0.03	-0.011	-0.046	0.029	-2.1117	-0.054	-0.013	-0.1522	-0.022	-0.025	-0.01	-0.068	-1.2754	-0.063	-0.009	-0.0972	-0.4886	-0.009	-0.056	-0.005	-0.107	-1.3542	-1.8479	-3.3424	-0.5005	-0.5681	-0.9497	-1.8185	-1.7037	-4.8564	-6.8638	-0.6735	-1.2069	-0.047	-0.057	-0.042	-0.2508	-0.042	-0.046
EOS101404	-5.46	-0.012	-0.074	-0.054	-0.075	-0.031	-1.0642	-4.2785	-3.0842	-1.1155	-0.076	0.034	-0.1127	-0.032	-1.8668	-0.3715	-0.073	-0.6581	-0.4355	-1.4391	-0.049	-0.048	-2.9747	-0.037	-0.008	-0.024	-0.044	-0.01	-0.043	-0.042	-0.034	-0.3416	-0.6926	-13.3414	-1.5567	-0.2477	-2.2031	-0.8527	-2.0265	-2.9516	-4.2859	-0.4582	-0.4143	-0.041	-0.077	-0.013	-0.1624	-0.06	-0.022
EOS101406	-5.46	-0.051	-0.032	-0.066	-0.038	-0.023	-0.6558	-3.544	-1.9333	-0.5555	-0.072	-0.045	-0.087	-0.098	-2.6894	-0.2476	-0.047	-0.5917	-0.1988	-0.1039	-0.028	-0.087	-3.859	-0.142	-0.02	-0.051	-0.032	-0.019	-0.085	-0.2196	-0.009	-0.8599	-0.9237	-6.0976	-2.005	-0.4761	-0.8251	-1.3301	-1.4408	-4.3961	-4.0845	-0.691	-1.1447	-0.031	-0.052	-0.026	-0.258	-0.033	-0.03
EOS101416	-5.46	-0.002	-0.046	-0.019	-0.022	-0.005	-0.013	-1.1484	-1.3497	-1.3225	-0.073	0.01	-0.1684	-0.058	-5.3002	-0.3228	-0.099	-0.9037	-0.0395	-0.06	-0.026	-0.2043	-3.0813	-0.0938	-0.025	-0.2937	-0.6681	-0.006	-0.028	-0.01	-0.007	-0.072	0.0434	-3.6167	-2.5517	-0.4433	-1.502	-0.1542	-1.0772	-1.0618	-0.0443	-0.011	-0.004	-0.002	-0.002	-0.004	-0.025	-0.015	-0.03
EOS101420	-5.46	-0.006	-0.011	-0.011	-0.003	-0.002	-0.013	-0.083	-0.04	-0.082	-0.032	-0.053	-0.114	-0.188	-3.4107	-0.1161	-0.097	-0.9589	0.168	-0.033	-0.044	-0.1708	-3.2417	-0.0273	-0.051	-0.4413	-0.5325	-0.009	-0.042	-0.006	-0.032	-0.7488	-1.3288	-6.5033	-0.4439	-0.552	-0.7818	-1.1443	-0.7535	-4.4108	-5.8945	-0.3074	-0.2561	-0.027	-0.049	-0.034	-0.27	-0.011	0.004
EOS101421	-5.46	-0.008	-0.012	-0.014	-0.019	-0.004	-0.023	-1.0923	-0.3237	-0.8519	-0.03	-0.039	-0.144	-0.177	-5.198	-0.3636	-0.073	-0.9157	-0.1782	-0.062	-0.024	-0.07	-3.3111	-0.117	-0.025	-0.1004	-0.0785	-0.005	-0.016	-0.009	-0.005	-0.027	-0.027	-1.7683	-0.6287	-0.0843	-0.8575	-0.072	-0.4887	-2.104	-0.9284	-1.3708	-1.9906	-0.035	-0.028	-0.022	-0.042	-0.038	-0.037
EOS101432	-5.46	-0.01	-0.017	-0.026	-0.013	-0.011	-0.07	-1.79	-0.0983	-0.1339	-0.046	-0.057	-0.135	-0.249	-4.6106	-0.2687	-0.134	-2.0273	-0.6851	-0.4377	-0.044	-0.2874	-4.2667	-0.1478	-0.043	-0.3506	-0.3561	-0.002	-0.033	-0.008	-0.041	-0.5347	-0.7316	-6.9514	-0.6354	-0.3056	-0.4349	-0.5139	-1.4519	-3.9422	-5.7571	-0.1557	-0.046	-0.016	-0.028	-0.037	-0.1182	-0.033	-0.0426
EOS101436	-5.46	-0.017	-0.018	-0.043	0.001	-0.009	-0.056	-1.4412	-0.0826	-0.1959	-0.028	-0.101	-0.133	-0.376	-4.0055	-0.4293	-0.194	-2.0286	-0.3466	-0.1487	-0.065	-0.3483	-3.9565	-0.0588	-0.054	-0.3356	-0.3539	-0.005	-0.013	-0.006	-0.016	-0.06	-0.0589	-1.3315	-0.1603	-0.069	-0.5546	-0.3256	-1.026	-5.2682	-2.4984	-1.3301	-1.0512	-0.038	-0.048	-0.024	-0.13	-0.057	-0.039
EOS101455	-5.46	-0.008	-0.038	-0.017	-0.081	-0.01	-0.1812	-2.8937	-0.8736	-1.231	-0.066	-0.021	-0.168	-0.135	-6.7527	-0.5498	-0.082	-3.7665	-1.1075	-1.8979	-0.1024	-0.5233	-5.5207	-0.2302	-0.049	-0.4558	-0.9163	-0.007	-0.032	-0.015	-0.008	-0.059	-0.0487	-3.3601	-1.5443	-0.3199	-1.1056	-0.2013	-0.614	-2.2531	-0.2374	-0.018	-0.009	-0.003	-0.006	-0.007	-0.043	-0.011	-0.042
EOS101463	-5.46	-0.015	-0.019	-0.045	-0.015	-0.03	-0.3688	-3.303	-0.8301	-0.2221	-0.025	-0.044	-0.114	-0.147	-4.3884	-0.3997	-0.115	-1.4749	-0.2611	-0.1948	-0.04	-0.106	-3.0764	-0.011	-0.02	-0.096	-0.0708	-0.006	-0.018	-0.019	-0.008	-0.027	-0.034	-2.532	-0.1925	-0.044	-0.3867	-0.098	-0.6995	-3.4265	-1.1298	-1.4017	-1.0652	-0.033	-0.034	-0.024	-0.092	-0.05	-0.03
EOS101466	-5.46	-0.031	-0.032	-0.072	-0.018	-0.088	-2.2567	-4.1473	-2.7365	-0.8089	-0.058	-0.036	-0.126	-0.121	-4.5765	-0.241	-0.08	-0.6505	-1.5834	-1.5039	-0.019	-0.1237	-3.1094	-0.0471	-0.023	-0.1203	-0.0829	-0.008	-0.038	-0.039	-0.005	-0.038	-0.047	-3.0329	-1.6058	-0.1494	-1.0337	-0.1162	-1.1432	-2.4918	-0.577	-0.1434	-0.034	-0.005	-0.004	-0.013	-0.02	-0.051	-0.053
EOS101474	-5.46	-0.038	-0.028	-0.045	-0.044	-0.021	-0.4316	-3.8311	-2.3907	-0.6363	-0.171	-0.053	-0.132	-0.122	-4.7745	-0.4307	-0.1894	-2.6751	-0.1869	-0.1312	-0.046	-0.3594	-4.4211	-0.2051	-0.041	-0.2234	-0.6582	0.008	-0.1166	-0.1233	-0.017	-0.7263	-0.1023	-6.4328	-2.6605	-1.7713	-1.9954	-0.8798	-1.0991	-3.4639	-2.6494	-0.111	-0.026	-0.009	-0.012	-0.042	-0.21	-0.057	-0.046
EOS101476	-5.46	-0.025	-0.039	-0.045	-0.022	-0.016	-0.4736	-2.4059	-2.6029	-1.2074	-0.0309	-0.006	-0.1022	-0.073	-3.2606	-0.182	-0.039	-0.7297	-0.0722	-0.013	-0.016	-0.3634	-2.8875	-0.1756	-0.031	-0.5814	-0.5712	-0.02	-0.058	-0.051	-0.002	-0.1434	-0.166	-7.0249	-2.3472	-0.3952	-0.654	-0.61	-3.0873	-3.271	-2.5039	-0.1535	-0.043	-0.007	-0.007	-0.014	-0.018	-0.147	-0.066
EOS101485	-5.46	-0.006	-0.013	-0.011	-0.009	-0.003	-0.015	-0.595	-0.2983	-0.8395	-0.059	-0.018	-0.101	-0.089	-2.9992	-0.1451	-0.056	-0.5838	-0.017	-0.043	-0.025	-0.1362	-3.0662	-0.1849	-0.048	-0.3574	-0.3084	-0.003	-0.045	-0.008	-0.008	-0.2203	-0.2276	-7.8918	-2.789	-0.5252	-1.5578	-0.5203	-1.7067	-3.8907	-3.3965	-1.1757	-0.594	-0.029	-0.029	-0.044	-0.053	-0.106	-0.058
EOS101491	-5.46	-0.002	-0.005	-0.004	-0.005	-0.002	-0.006	-0.046	-0.015	-0.035	-0.01	-0.02	-0.065	-0.126	-2.534	-0.059	-0.053	-0.8477	-0.057	-0.062	-0.036	-0.2313	-3.4706	-0.1974	-0.056	-0.5083	-0.3554	-0.001	-0.007	-0.003	-0.006	-0.029	-0.025	-0.8091	-0.033	-0.027	-0.1409	-0.13	-0.3118	-4.7575	-2.3301	-2.4451	-1.8484	-0.047	-0.034	-0.05	-0.061	-0.0634	-0.073
EOS101493	-5.46	-0.013	-0.017	-0.02	-0.021	-0.006	-0.038	-3.0263	-0.3118	-0.4154	-0.046	-0.073	-0.136	-0.187	-5.1551	-0.2864	-0.069	-1.9003	-0.3472	-0.105	-0.032	-0.3834	-3.8186	-0.0555	-0.018	-0.3922	-0.6422	-0.003	-0.018	-0.008	-0.007	-0.05	-0.0485	-3.1979	-0.8569	-0.1538	-0.9105	-0.2311	-0.9666	-1.1579	-0.3856	-0.026	-0.002	-0.001	-0.004	-0.009	-0.022	-0.021	-0.019
EOS101503	-5.46	-0.002	-0.008	-0.008	-0.009	-0.002	-0.011	-0.193	-0.032	-0.0909	0.004	-0.006	-0.091	-0.182	-4.3548	-0.109	-0.101	-1.7044	-0.0655	-0.078	-0.039	-0.2056	-3.82	-0.0403	-0.053	-0.5346	-0.8399	-0.009	-0.03	-0.005	0	-0.2224	-0.8989	-6.5304	-0.1919	-0.1786	-1.2305	-0.4348	-4.511	-1.3401	-3.9173	-0.3206	-0.105	-0.02	-0.026	-0.042	-0.0013	-0.168	-0.045
EOS101509	-5.46	-0.015	-0.02	-0.039	-0.034	-0.023	-1.1322	-3.537	-1.0073	-0.159	-0.025	-0.04	-0.111	-0.11	-4.0024	-0.1932	-0.062	-1.0725	-0.163	-0.1952	-0.041	-0.2223	-4.9395	-0.1846	-0.041	-0.3002	-0.5495	-0.005	-0.024	-0.026	-0.005	-0.028	-0.046	-4.5981	-0.4619	-0.061	-0.3826	-0.091	-0.7087	-2.6656	-0.7648	-0.075	-0.018	-0.005	-0.007	-0.013	-0.04	-0.026	-0.043
EOS101513	-5.46	-0.019	-0.021	-0.057	-0.056	-0.039	-0.7273	-3.1383	-0.328	-0.5065	-0.024	-0.043	-0.077	-0.111	-3.9183	-0.8363	-0.1265	-1.9267	-1.5783	-2.2042	-0.086	-0.1423	-3.9251	-0.084	-0.021	-0.063	-0.1082	-0.009	-0.047	-0.02	-0.02	-0.2745	-1.0469	-11.4151	-0.341	-0.094	-0.8406	-0.178	-0.6949	-4.1982	-4.6988	-1.3906	-1.0641	-0.045	-0.055	-0.053	-0.122	-0.053	-0.036
EOS101514	-5.46	-0.006	-0.012	-0.013	-0.009	-0.004	-0.021	-0.6549	-0.059	-0.1309	-0.043	-0.042	-0.104	-0.124	-4.0439	-0.1887	-0.075	-1.4019	-0.1891	-0.051	-0.026	-0.3484	-4.2675	-0.1728	-0.029	-0.3344	-0.7096	0	-0.026	-0.005	-0.025	-0.3836	-0.402	-5.5536	-0.5497	-0.2942	-0.625	-0.6211	-0.9225	-3.0554	-4.6306	-0.1028	-0.026	-0.01	-0.016	-0.031	-0.114	-0.031	-0.03
EOS101515	-5.46	-0.018	-0.019	-0.031	-0.034	-0.016	-0.1739	-2.6616	-1.0677	-0.8806	-0.06	0.004	-0.084	-0.06	-5.9417	-0.3643	-0.225	-2.6107	0.125	-0.2289	-0.048	-0.3807	-4.8742	-0.2705	-0.0652	-0.4405	-0.9735	-0.005	-0.041	-0.027	-0.007	-0.051	-0.052	-3.7249	-1.98	-0.1193	-1.0606	-0.1969	-2.1648	-3.9873	-1.5238	-0.1065	-0.032	-0.006	-0.012	-0.012	-0.05	-0.048	-0.0807
EOS101525	-5.46	-0.02	-0.038	-0.046	-0.041	-0.019	-0.4308	-3.1093	-1.0063	-1.6732	-0.063	-0.063	-0.168	-0.148	-5.5724	-0.59	-0.13	-1.5089	-1.0921	-1.4802	-0.075	-0.12	-4.4735	-0.104	-0.021	-0.076	-0.1789	-0.009	-0.03	-0.022	-0.007	-0.036	-0.0924	-3.6851	-0.7446	-0.2404	-1.8021	-0.0972	-1.1083	-2.1934	-0.3278	-0.061	-0.018	-0.004	-0.005	-0.011	-0.027	-0.029	-0.0474
EOS101535	-5.46	-0.001	-0.006	0.003	-0.023	-0.004	-0.009	-0.7179	-0.05	-0.1537	-0.012	-0.002	-0.107	-0.045	-7.8881	-0.3802	-0.074	-1.6325	-0.0627	-0.067	-0.027	-0.2754	-4.5929	-0.2925	-0.048	-0.1483	-0.4808	-0.002	-0.008	-0.004	-0.004	-0.023	-0.026	-0.8198	-0.1079	-0.036	-0.3984	-0.177	-0.7835	-2.7479	-1.0738	-0.029	0.0019	-0.008	-0.022	0.013	-0.147	-0.021	-0.034
EOS101536	-5.46	-0.012	-0.006	-0.032	-0.009	-0.006	-0.046	-1.5194	-0.2106	-0.4973	-0.008	-0.062	-0.093	-0.231	-5.7436	-0.6223	-0.086	-1.5548	-0.5156	-0.1428	-0.035	-0.358	-3.8959	-0.0929	-0.033	-0.3502	-0.519	-0.002	-0.008	-0.006	-0.001	-0.011	-0.011	-0.5576	-0.0878	-0.037	-0.3465	-0.033	-1.7914	-1.5142	-0.1194	-0.017	-0.002	-0.001	-0.002	-0.004	-0.005	-0.039	-0.024
EOS101539	-5.46	-0.009	-0.019	-0.032	-0.055	-0.051	-0.9356	-2.9142	-0.1943	-0.1546	-0.013	-0.033	-0.116	-0.182	-4.9474	-0.3251	-0.11	-2.1358	-3.3489	-0.7747	-0.0603	-0.2448	-5.1375	-0.1169	-0.047	-0.43	-0.3455	-0.004	-0.009	-0.008	-0.003	-0.012	-0.016	-0.7268	-0.061	-0.027	-0.2757	-0.044	-0.702	-1.6397	-0.133	-0.033	-0.006	-0.001	-0.002	-0.007	-0.013	-0.02	-0.038
EOS101540	-5.46	-0.006	-0.013	-0.016	-0.008	-0.005	-0.025	-0.8299	-0.052	-0.1451	-0.041	-0.049	-0.115	-0.195	-4.2488	-0.2985	-0.144	-1.5091	-0.243	-0.0497	-0.034	-0.225	-3.7716	-0.1024	-0.03	-0.176	-0.3008	-0.006	-0.044	-0.007	-0.021	-1.0585	-0.9206	-5.2628	-0.5358	-0.3997	-0.3755	-0.7827	-1.5901	-4.8318	-4.0929	-1.5044	-1.3846	-0.046	-0.07	-0.038	-0.3204	-0.0701	-0.049
EOS101548	-5.46	-0.013	-0.018	-0.016	-0.036	-0.01	-0.062	-2.357	-0.1447	-0.2718	-0.073	-0.063	-0.16	-0.226	-6.1853	-0.4333	-0.0748	-2.3269	-1.3018	-0.3092	-0.041	-0.2358	-4.8562	-0.0355	-0.058	-0.5031	-0.5874	-0.002	-0.043	-0.008	-0.061	-1.4302	-1.8632	-9.088	-0.6341	-0.4966	-1.1789	-1.0367	-1.1518	-3.0874	-2.9765	-0.089	-0.022	-0.02	-0.045	-0.044	-0.3504	-0.03	-0.043
EOS101556	-5.46	-0.004	-0.008	-0.01	-0.015	-0.004	-0.02	-1.0254	-0.1459	-0.4494	-0.015	-0.011	-0.079	-0.055	-5.4878	-0.3516	-0.061	-1.2222	-0.1029	-0.086	-0.031	-0.2032	-4.5456	-0.1229	-0.029	-0.1992	-0.3459	-0.003	-0.009	-0.006	-0.003	-0.022	-0.021	-0.9014	-0.1705	-0.035	-0.3981	-0.058	-0.2634	-1.9832	-1.6578	-0.9327	-2.5632	-0.057	-0.013	-0.038	-0.032	-0.032	-0.041
EOS101557	-5.46	-0.005	-0.008	-0.008	-0.007	-0.004	-0.013	-0.1576	-0.034	-0.0824	-0.016	-0.04	-0.125	-0.2	-4.2789	-0.109	-0.138	-1.6684	0.2221	-0.074	-0.051	-0.3441	-5.0912	-0.1463	-0.046	-0.3083	-0.3486	-0.003	-0.009	-0.004	-0.01	-0.04	-0.043	-1.1842	-0.054	-0.043	-0.4435	-0.198	-0.9441	-4.4115	-2.318	-0.5211	-0.5199	-0.014	-0.033	-0.032	-0.14	-0.002	-0.0134
EOS101559	-5.46	-0.012	-0.019	-0.028	-0.076	-0.03	-1.7096	-3.922	-0.2599	-0.2316	-0.022	-0.069	-0.129	-0.283	-4.0326	-0.5648	-0.0079	-2.622	-1.2537	-1.9469	-0.073	-0.4561	-7.7719	-0.3305	-0.0593	-0.6259	-0.1876	-0.004	-0.014	-0.013	-0.01	-0.043	-0.045	-2.1187	-0.113	-0.053	-0.3827	-0.108	-0.5412	-3.0438	-2.5119	-2.0292	-1.829	-0.044	-0.055	-0.02	-0.091	-0.041	-0.027
EOS101560	-5.46	-0.002	-0.003	-0.002	-0.005	-0.001	-0.004	-0.037	-0.008	-0.023	-0.002	-0.02	-0.094	-0.344	-3.0612	-0.051	-0.113	-1.489	-0.0838	-0.05	-0.028	-0.2697	-2.9403	-0.1685	-0.046	-0.401	-0.5919	-0.001	-0.001	-0.001	-0.001	-0.01	-0.006	-0.016	-0.005	-0.005	-0.058	-0.053	-0.2564	-2.7422	-0.758	-0.7549	-0.4007	-0.013	-0.008	-0.018	-0.026	-0.035	-0.01
EOS101564	-5.46	-0.046	-0.036	-0.055	0	-0.054	-0.7899	-4.485	-3.4702	-1.7088	-0.107	-0.071	-0.124	-0.071	-4.3889	-0.3397	-0.032	-0.1574	-0.068	-0.0588	-0.01	-0.052	-1.4129	-0.058	-0.014	-0.039	-0.1949	-0.013	-0.06	-0.068	-0.02	-0.1899	-0.178	-5.8957	-2.4037	-0.5751	-1.3557	-0.4527	-1.1183	-4.3299	-3.5026	-0.334	-0.24	-0.025	-0.029	-0.036	-0.093	-0.054	-0.0675
EOS101573	-5.46	-0.002	-0.007	-0.005	-0.004	-0.001	-0.005	-0.039	-0.014	-0.026	-0.008	-0.035	-0.093	-0.205	-2.7452	-0.065	-0.069	-0.9219	-0.1247	-0.05	-0.031	-0.1988	-2.9603	-0.078	-0.037	-0.3177	-0.6328	-0.001	-0.003	-0.001	-0.004	-0.01	-0.008	-0.077	-0.013	-0.018	-0.0675	-0.084	-0.6082	-3.4686	-1.2274	-0.4019	-0.0795	-0.008	-0.015	-0.015	-0.072	-0.012	0
EOS101589	-5.46	-0.009	-0.016	-0.018	-0.017	-0.005	-0.026	-1.2616	-0.1531	-0.4907	-0.03	-0.063	-0.15	-0.197	-5.3556	-0.3507	-0.0986	-1.5406	-0.3495	-0.078	-0.033	-0.1521	-3.7127	-0.102	-0.023	-0.1401	-0.3219	-0.003	-0.013	-0.006	-0.007	-0.025	-0.029	-1.7054	-0.3474	-0.075	-0.9857	-0.15	-0.9286	-4.0114	-0.9347	-0.5771	-0.3241	-0.017	-0.03	-0.014	-0.119	-0.007	-0.01
EOS101595	-5.46	-0.008	-0.015	-0.013	-0.003	-0.003	-0.016	-0.101	-0.042	-0.0715	-0.024	-0.107	-0.305	-0.672	-3.4008	-0.089	-0.159	-0.8052	0.0343	-0.067	-0.053	-0.0843	-3.6138	-0.079	-0.042	-0.223	0.2064	-0.003	-0.007	-0.005	-0.017	-0.046	-0.048	-1.06	-0.059	-0.047	-0.4789	-0.1785	-0.679	-3.3587	-5.216	-1.3457	-3.1135	-0.0846	-0.123	-0.038	-0.116	-0.025	-0.0127
EOS101599	-5.46	-0.008	-0.043	-0.031	-0.07	-0.022	-0.4949	-4.722	-5.7847	-0.7461	-0.048	-0.032	-0.104	-0.137	-4.404	-0.3685	-0.1	-4.528	-0.4398	-0.2847	-0.043	-0.1913	-3.5015	-0.059	-0.022	-0.0991	-0.2727	-0.024	-0.2533	-0.7014	-0.006	-0.03	-0.1643	-6.7425	-2.3748	-0.1585	-0.3479	-0.085	-0.3038	-2.7541	-0.6193	-0.2918	-0.0409	-0.007	-0.008	-0.013	-0.049	-0.027	-0.037
EOS101604	-5.46	-0.017	-0.025	-0.032	-0.012	-0.007	-0.052	-1.4176	-0.7404	-1.0916	-0.0833	-0.078	-0.257	-0.468	-4.9488	-0.186	-0.085	-0.5527	-0.007	-0.037	-0.023	-0.0823	-2.4715	-0.1118	-0.042	-0.3228	0.2225	-0.023	-0.0966	-0.02	-0.003	-1.0138	-0.6196	-8.3741	-2.4208	-1.3025	-2.3744	-0.0563	-0.4324	-2.3424	-2.3278	-0.097	-0.019	-0.005	-0.011	-0.036	-0.1062	-0.035	-0.016
EOS101605	-5.46	-0.003	-0.008	-0.005	-0.016	-0.003	-0.013	-0.7236	-0.046	-0.1099	-0.025	-0.021	-0.089	-0.16	-4.3045	-0.2558	-0.0975	-1.7688	-0.1592	-0.1	-0.025	-0.1428	-4.1857	-0.0584	-0.025	-0.2213	-0.2725	-0.002	-0.026	-0.005	-0.02	-0.36	-0.5615	-5.4135	-0.4341	-0.2347	-0.3383	-0.2882	-0.3564	-1.5381	-4.7722	-0.2361	-0.067	-0.011	-0.01	-0.049	-0.0398	-0.044	-0.026
EOS101609	-5.46	-0.011	-0.022	-0.02	-0.066	-0.017	-0.426	-2.7847	-0.1644	-0.2923	-0.07	-0.043	-0.142	-0.208	-4.5979	-0.5244	-0.2148	-3.0839	-1.9909	-1.8777	-0.099	-1.0714	-5.6433	-0.2894	-0.029	-0.5958	-1.0828	-0.01	-0.085	-0.013	-0.054	-1.1353	-0.9141	-3.5853	-0.8955	-1.1262	-1.3136	-1.4201	-1.2036	-3.752	-2.986	-0.097	-0.028	-0.01	-0.021	-0.034	-0.2435	-0.031	-0.029
EOS101610	-5.46	-0.007	-0.012	-0.012	-0.009	-0.004	-0.02	-0.2649	-0.042	-0.1026	-0.022	-0.04	-0.124	-0.348	-4.6402	-0.1666	-0.125	-1.7259	-0.062	-0.072	-0.045	-0.1314	-5.0553	-0.1258	-0.082	-0.6822	-1.4991	-0.005	-0.021	-0.006	-0.014	-0.146	-0.3461	-4.5687	-0.1422	-0.077	-0.5606	-0.2431	-1.0434	-2.1914	-4.068	-0.3148	-0.11	-0.016	-0.02	-0.052	-0.078	-0.043	-0.028
EOS101615	-5.46	-0.026	-0.044	-0.056	-0.017	-0.026	-0.121	-3.1957	-0.9077	-1.6248	-0.0828	-0.061	-0.2471	-0.297	-6.0966	-0.7155	-0.2305	-2.5409	-0.9014	-0.8651	-0.07	-0.2314	-5.0082	-0.0622	-0.078	-0.6015	-0.9355	-0.011	-0.04	-0.029	-0.007	-0.028	-0.075	-3.792	-1.2787	-0.2508	-1.9128	-0.105	-0.8945	-1.006	-0.0923	-0.016	0	-0.002	-0.005	-0.008	-0.027	-0.012	-0.011
EOS101621	-5.46	-0.024	-0.029	-0.014	-0.022	-0.006	-0.033	-1.2055	-1.6967	-1.6131	-0.1886	-0.066	-0.1661	-0.091	-6.2048	-0.4028	-0.071	-1.4482	-0.0301	-0.083	-0.041	-0.2624	-3.6735	-0.1642	-0.056	-0.4027	-0.5089	0.009	-0.045	-0.025	-0.015	-0.092	0.034	-4.4662	-2.5132	-0.4011	-1.6629	-0.1076	-0.816	-4.0592	-3.0984	-1.4369	-1.6227	-0.048	-0.036	-0.041	-0.119	-0.054	-0.049
EOS101622	-5.46	-0.008	-0.013	-0.014	-0.014	-0.006	-0.031	-1.315	-0.071	-0.1526	-0.069	-0.051	-0.111	-0.137	-4.0322	-0.2956	-0.0759	-1.5202	-0.2296	-0.058	-0.025	-0.136	-2.8959	-0.014	-0.018	-0.1116	-0.0604	0.006	-0.023	-0.005	-0.052	-0.3753	-0.1037	-5.9929	-1.0164	-0.3938	-0.6751	-1.4234	-0.9126	-4.4365	-2.6152	-0.113	-0.034	-0.011	-0.024	-0.013	-0.2834	0.009	-0.042
EOS101626	-5.46	-0.004	-0.006	-0.004	-0.004	-0.002	-0.008	-0.041	-0.018	-0.034	-0.013	-0.024	-0.061	-0.153	-2.3721	-0.086	-0.099	-1.2821	0.0982	-0.066	-0.056	-0.1026	-2.6689	-0.073	-0.078	-0.7728	-0.297	-0.002	-0.004	-0.002	-0.012	-0.029	-0.024	-0.4112	-0.025	-0.019	-0.1528	-0.115	-0.6127	-3.0969	-2.4589	-1.6484	-2.9214	-0.079	-0.067	-0.029	-0.102	-0.051	-0.028
EOS101627	-5.46	-0.016	-0.035	-0.032	-0.049	-0.017	-0.1917	-3.3319	-1.2034	-1.0978	-0.05	-0.063	-0.1845	-0.234	-5.1529	-0.5103	-0.098	-2.1799	-0.9986	-0.9485	-0.0604	-0.3386	-4.4095	-0.0782	-0.03	-0.2302	-0.3089	-0.008	-0.02	-0.017	-0.004	-0.023	-0.031	-2.2584	-1.0086	-0.1236	-0.9015	-0.075	-0.3395	-1.9201	-0.2132	-0.035	-0.005	-0.003	-0.004	-0.009	-0.029	-0.01	-0.015
EOS101630	-5.46	-0.018	-0.022	-0.024	-0.018	-0.007	-0.039	-1.3156	-0.9222	-0.9965	-0.051	-0.09	-0.202	-0.285	-6.1105	-0.3045	-0.088	-1.4388	-0.3273	-0.081	-0.03	-0.3597	-4.1765	-0.1286	-0.036	-0.3493	-0.3532	-0.008	-0.024	-0.015	-0.005	-0.03	-0.0922	-2.4467	-0.4741	-0.2017	-1.7081	-0.1283	-0.79	-1.6799	-0.2361	-0.031	-0.004	-0.002	-0.004	-0.009	-0.028	-0.019	-0.018
EOS101632	-5.46	-0.056	-0.023	-0.068	-0.056	-0.041	-2.1014	-4.935	-2.7354	-0.5507	-0.048	-0.042	-0.103	-0.116	-4.2237	-0.3038	-0.08	-1.5957	-0.2937	-0.3456	-0.033	-0.132	-4.2892	-0.091	-0.023	-0.0977	-0.2627	-0.011	-0.06	-0.2651	-0.005	-0.027	-0.052	-2.6419	-1.0538	-0.0888	-0.4786	-0.085	-0.2128	-2.8597	-0.7339	-0.1399	-0.043	-0.007	-0.008	-0.013	-0.043	-0.017	-0.0433
EOS101653	-5.46	-0.003	-0.009	-0.006	-0.003	-0.002	-0.009	-0.064	-0.031	-0.064	-0.036	-0.041	-0.1	-0.237	-2.7499	-0.069	-0.087	-0.8732	0.0504	-0.057	-0.047	-0.1626	-4.0315	0.0189	-0.044	-0.3965	-0.0706	-0.001	-0.014	-0.003	-0.022	-0.15	-0.1474	-5.2126	-0.4242	-0.1388	-0.7949	-0.5022	-1.2841	-3.2373	-1.9076	-0.1482	-0.048	-0.011	-0.021	-0.022	-0.082	-0.039	-0.017
EOS101671	-5.46	-0.008	-0.019	-0.02	-0.044	-0.014	-0.2542	-2.7786	-0.234	-0.2421	-0.021	-0.053	-0.163	-0.29	-2.5365	-0.194	-0.0871	-3.4959	-1.1085	-1.7138	-0.06	-0.1426	-3.3829	-0.065	-0.02	-0.073	-0.0525	-0.007	-0.03	-0.01	-0.034	-0.2954	-1.4	-3.6183	-0.176	-0.069	-0.6086	-0.199	-0.391	-5.0798	-7.3028	-1.588	-0.7603	-0.048	-0.061	-0.078	-0.14	-0.0725	-0.053
EOS101674	-5.46	-0.005	-0.015	-0.013	-0.043	-0.007	-0.11	-4.3301	-0.3712	-0.2139	-0.021	0	-0.078	-0.095	-4.842	-0.2145	-0.074	-1.89	-0.4079	-0.1807	-0.028	-0.372	-4.1842	-0.227	-0.051	-0.5022	-0.5341	-0.005	-0.02	-0.011	-0.008	-0.066	-0.0807	-8.1494	-0.4605	-0.061	-0.4139	-0.085	-1.5	-1.6729	-6.6421	-0.8423	-1.4722	-0.036	-0.008	-0.083	-0.034	-0.063	-0.048
EOS101676	-5.46	-0.01	-0.014	-0.021	-0.02	-0.008	-0.0831	-1.927	-0.0993	-0.2171	-0.042	-0.048	-0.13	-0.206	-4.2983	-0.2984	-0.073	-1.3307	-0.3937	-0.5056	-0.042	-0.1708	-4.9839	-0.194	-0.039	-0.1941	-0.1239	-0.005	-0.03	-0.009	-0.025	-0.164	-0.1536	-6.4976	-1.0651	-0.2633	-0.7856	-0.4455	-1.6314	-4.3904	-5.7409	-0.9311	-0.7572	-0.056	-0.1001	-0.012	-0.166	-0.041	-0.026
EOS101682	-5.46	-0.043	-0.031	-0.062	-0.057	-0.072	-2.2725	-4.0986	-0.8964	-1.5816	-0.112	-0.083	-0.196	-0.318	-5.7163	-0.3913	-0.233	-3.1201	-1.4015	-1.8725	-0.084	-0.2926	-4.6952	-0.0245	-0.072	-0.6524	-1.273	-0.004	-0.064	-0.053	-0.009	-0.044	-0.0634	-4.7619	-2.0716	-0.2038	-1.1928	-0.109	-0.7906	-1.1895	-0.0943	-0.018	-0.002	-0.002	-0.004	-0.01	-0.023	-0.017	-0.034
EOS101683	-5.46	-0.005	-0.01	-0.009	-0.005	-0.002	-0.009	-0.078	-0.036	-0.1094	-0.015	-0.05	-0.176	-0.355	-4.4373	-0.082	-0.165	-1.7946	0.132	-0.045	-0.044	-0.1722	-4.2507	-0.163	-0.074	-0.4923	-0.8181	-0.006	-0.018	-0.004	-0.019	-0.1524	-0.3488	-3.769	-0.2322	-0.1136	-0.4511	-0.992	-1.0224	-4.1346	-1.2379	-0.008	-0.007	-0.006	-0.017	-0.008	-0.1585	0.001	-0.037
EOS101684	-5.46	-0.004	-0.01	-0.007	-0.011	-0.003	-0.013	-0.5127	-0.043	-0.1383	-0.026	-0.037	-0.128	-0.302	-4.2359	-0.1731	-0.1584	-2.1035	0.0251	-0.092	-0.04	-0.1396	-3.0012	0.018	-0.036	-0.2979	-0.5552	-0.004	-0.02	-0.005	-0.013	-0.2994	-0.5202	-4.4349	-0.286	-0.1381	-0.5691	-0.4778	-1.0476	-4.2198	-5.5344	-0.2671	-0.1181	-0.022	-0.035	-0.033	-0.1509	-0.02	-0.013
EOS101691	-5.46	-0.01	-0.016	-0.02	-0.023	-0.011	-0.063	-1.5144	-0.1052	-0.2164	-0.026	-0.045	-0.125	-0.126	-4.619	-0.4198	-0.1367	-2.3038	-0.6783	-0.2902	-0.044	-0.2915	-3.5237	-0.1138	-0.03	-0.2635	-0.6082	-0.037	-0.0831	-0.011	-0.001	-0.629	-1.6071	-4.6363	-1.4833	-0.7751	-1.7535	-1.4739	-1.2409	-6.1416	-2.1819	-1.6183	-0.848	-0.041	-0.064	-0.008	-0.3013	-0.052	-0.028
EOS101702	-5.46	-0.043	-0.032	-0.066	-0.058	-0.011	-1.0375	-3.7663	-3.3704	-0.6908	-0.063	-0.048	-0.114	-0.206	-4.9687	-0.3352	-0.168	-2.6476	-0.0669	-0.2087	-0.05	-0.262	-4.029	-0.0643	-0.039	-0.3024	-0.4473	-0.01	-0.08	-0.2061	-0.004	-0.027	-0.06	-4.1365	-1.5102	-0.1038	-0.4995	-0.036	-0.501	-0.8606	-0.05	-0.017	-0.005	-0.002	-0.003	-0.005	-0.016	-0.011	-0.025
EOS101708	-5.46	-0.1829	-0.08	-0.152	-0.041	-0.023	-0.8816	-4.016	-5.76	-1.3932	-0.123	-0.031	-0.115	-0.14	-4.3706	-0.4315	-0.124	-1.6827	-0.0677	-0.104	-0.037	-0.141	-4.9006	-0.1345	-0.04	-0.3211	-0.3922	-0.013	-0.0929	-3.1124	-0.005	-0.028	-0.067	-4.2314	-2.0888	-0.1157	-0.8285	-0.056	-0.5072	-0.5506	-0.056	-0.012	-0.004	-0.002	-0.002	-0.005	-0.014	-0.01	-0.018
EOS101716	-5.46	-0.005	-0.008	-0.007	-0.009	-0.003	-0.015	-0.2602	-0.067	-0.1781	-0.07	-0.011	-0.072	-0.011	-2.9255	-0.105	-0.058	-0.7727	0.032	-0.051	-0.024	-0.1359	-3.6801	-0.11	-0.032	-0.2813	-0.6639	-0.007	-0.064	-0.009	-0.058	-0.8125	-0.8131	-5.4188	-0.9891	-1.075	-0.7514	-1.1223	-1.1644	-3.0469	-4.4231	-0.1701	-0.051	-0.014	-0.026	-0.031	-0.1421	-0.038	-0.048
EOS101743	-5.46	-0.006	-0.014	-0.029	-0.002	-0.019	-0.0845	-2.7906	-0.0754	-0.1375	-0.014	-0.028	-0.077	-0.066	-3.9488	-0.2894	-0.15	-0.5887	-1.6673	-0.1461	-0.023	-0.1732	-2.2791	-0.04	-0.006	-0.04	-0.0546	-0.003	-0.009	-0.004	-0.005	-0.022	-0.018	-0.9572	-0.0948	-0.047	-0.2862	-0.104	-0.101	-3.6016	-0.9883	-1.5458	-1.8325	-0.057	-0.046	-0.02	-0.093	-0.0489	-0.023
EOS101746	-5.46	-0.011	-0.014	-0.022	-0.018	-0.013	-0.8555	-1.4653	-0.295	-0.09	-0.021	-0.036	-0.111	-0.153	-3.1746	-0.105	-0.05	-0.2672	-0.048	-0.128	-0.028	-0.071	-3.8009	-0.1094	-0.033	-0.1243	-0.143	-0.004	-0.018	-0.015	-0.007	-0.036	-0.067	-4.1255	-0.121	-0.044	-0.3585	-0.126	-1.3896	-3.9854	-1.5038	-0.0815	-0.024	-0.013	-0.021	-0.004	-0.095	-0.039	-0.0589
EOS101754	-5.46	-0.049	0.027	-0.067	-0.014	-0.026	-0.2087	-3.8516	-3.0472	-1.4363	-0.101	-0.136	-0.1369	-0.17	-4.4155	-0.7822	-0.069	-0.8508	-0.013	-0.051	-0.024	-0.133	-3.4527	-0.1002	-0.025	-0.1037	-0.1902	-0.008	-0.042	-0.043	-0.011	-0.058	-0.033	-3.1961	-2.0429	-0.2579	-1.4238	-0.1656	-1.9819	-4.2942	-4.5636	-0.2133	-0.101	-0.016	-0.014	-0.032	-0.117	-0.025	-0.03
EOS101757	-5.46	-0.018	-0.05	-0.046	-0.026	-0.017	-0.1344	-2.6875	-1.4053	-1.2306	-0.1353	-0.083	-0.208	-0.281	-5.0326	-0.4798	-0.119	-1.4979	-0.1802	0.0137	-0.023	-0.2176	-3.781	-0.0842	-0.026	-0.2051	-0.3462	0.002	-0.044	-0.022	-0.011	-0.059	0.0509	-3.7914	-2.6753	-0.2718	-1.6991	-0.068	-0.9101	-3.708	-0.7577	-1.5017	-1.173	-0.028	-0.029	-0.022	-0.072	-0.043	-0.04
EOS101758	-5.46	-0.005	-0.009	-0.008	-0.033	-0.005	-0.043	-1.2824	-0.063	-0.1323	-0.02	-0.025	-0.08	-0.054	-4.8322	-0.3804	-0.0323	-1.5261	-0.9005	-0.242	-0.03	-0.1343	-3.7579	-0.109	-0.021	-0.0678	-0.2982	-0.003	-0.012	-0.005	-0.006	-0.043	-0.035	-1.9958	-0.2102	-0.066	-0.5076	-0.113	-0.7389	-4.0402	-1.6974	-1.3015	-0.4822	-0.014	-0.009	-0.04	-0.038	-0.0741	-0.05
EOS101764	-5.46	-0.014	-0.018	-0.014	-0.013	-0.004	-0.025	-0.9272	-0.3692	-1.0315	-0.077	-0.073	-0.204	-0.166	-4.8929	-0.2071	-0.058	-1.403	-0.2115	-0.077	-0.039	-0.7336	-3.6988	-0.3767	-0.0759	-0.8117	-0.9572	-0.006	-0.032	-0.015	-0.008	-0.051	-0.07	-2.2475	-0.9654	-0.2585	-1.6592	-0.1923	-0.4826	-3.9019	-3.6783	-1.2526	-1.2057	-0.034	-0.015	-0.056	-0.096	-0.03	-0.0358
EOS101766	-5.46	-0.003	-0.011	-0.005	-0.027	-0.006	-0.023	-0.9811	-0.076	-0.3423	-0.031	-0.017	-0.126	-0.099	-5.9632	-0.6251	-0.1008	-1.8256	-0.5205	-0.1683	-0.03	-0.2718	-3.9144	-0.0986	-0.021	-0.255	-0.5566	-0.007	-0.023	-0.006	0.013	-0.2695	-1.1316	-4.9338	-0.415	-0.1419	-0.5156	-0.4176	-0.6966	-2.7264	-6.7363	-0.093	-0.029	-0.008	-0.014	-0.023	-0.0768	-0.03	-0.031
EOS101770	-5.46	-0.012	-0.023	-0.028	-0.022	-0.012	-0.078	-1.3938	-0.4112	-0.6882	-0.139	-0.032	-0.149	-0.223	-5.2406	-0.2719	-0.088	-1.6316	-0.6489	-0.194	-0.028	-0.4343	-4.2228	-0.15	-0.025	-0.4569	-0.4307	0.02	-0.0763	-0.017	-0.011	-0.5654	-0.4278	-5.2139	-2.6937	-1.8894	-2.3642	-0.6983	-1.1276	-1.8619	-1.3998	-0.044	-0.01	-0.006	-0.01	-0.018	-0.1023	-0.029	-0.02
[truncated: 9 more columns]

## Sheet: Set A5
Identifier	Energy exp	Des1	Des2	Des3	Des4	Des5	Des6	Des7	Des8	Des9	Des10	Des11	Des12	Des13	Des14	Des15	Des16	Des17	Des18	Des19	Des20	Des21	Des22	Des23	Des24	Des25	Des26	Des27	Des28	Des29	Des30	Des31	Des32	Des33	Des34	Des35	Des36	Des37	Des38	Des39	Des40	Des41	Des42	Des43	Des44	Des45	Des46	Des47	Des48
CHEMBL128251	-7.7	-0.014	-0.023	-0.027	-0.019	-0.01	-0.046	-1.4894	-0.5272	-0.9544	-0.043	-0.054	-0.154	-0.159	-4.2156	-0.5645	-0.1291	-1.7671	-0.1904	-0.078	-0.035	-0.1787	-3.9607	-0.124	-0.032	-0.1568	-0.2309	-0.01	-0.027	-0.012	-0.012	-0.085	-0.2343	-3.655	-0.8252	-0.1995	-1.3814	-0.4007	-0.5742	-3.5103	-2.8545	-1.1629	-1.1573	-0.027	-0.014	-0.08	-0.1	-0.0755	-0.039
CHEMBL1977761	-7.8	-0.011	-0.02	-0.01	-0.033	-0.004	-0.025	-1.7057	-0.7578	-0.6257	-0.024	-0.025	-0.109	0.057	-6.5918	-0.3637	-0.0059	-1.5897	-0.8139	-0.1977	-0.054	-1.4645	-4.2994	-0.2055	0.02	-0.2481	-1.5852	-0.008	-0.007	-0.003	-0.003	-0.014	-0.054	-1.7111	-0.3469	-0.0576	-1.3031	-0.0678	-1.1498	-0.7835	-0.19	-0.028	-0.006	0	-0.001	-0.009	0.001	-0.026	-0.028
CHEMBL286080	-7.58	-0.005	-0.011	-0.01	-0.004	-0.003	-0.013	-0.1687	-0.038	-0.081	-0.03	-0.047	-0.113	-0.232	-3.651	-0.0852	-0.077	-0.9421	-0.0879	-0.056	-0.03	-0.2513	-3.6562	-0.0207	-0.02	-0.2324	-0.2194	-0.002	-0.012	-0.003	-0.017	-0.124	-0.1413	-5.0168	-0.4124	-0.1283	-1.2091	-0.4761	-1.2841	-3.2705	-1.1086	-0.064	-0.015	-0.007	-0.016	-0.017	-0.073	-0.034	-0.018
CHEMBL3797437	-8.55	-0.003	-0.008	-0.005	-0.004	-0.002	-0.009	-0.051	-0.034	-0.054	-0.029	-0.05	-0.112	-0.181	-2.6836	-0.05	-0.022	-0.4426	-0.02	-0.041	-0.024	-0.3479	-2.8048	-0.1173	-0.011	-0.3527	-0.5862	-0.003	-0.01	-0.003	-0.026	-0.106	-0.1968	-4.2897	-0.2027	-0.073	-0.7282	-0.329	-2.9144	-3.8321	-3.2477	-1.2982	-1.286	-0.036	-0.054	-0.022	-0.155	-0.002	-0.007
CHEMBL1356238	-9.96	-0.001	-0.005	-0.007	-0.007	-0.002	-0.011	-0.3737	-0.022	-0.0545	-0.005	-0.022	-0.065	-0.111	-3.7576	-0.149	-0.048	-1.1186	-0.3294	-0.059	-0.025	-0.2803	-3.7178	-0.1296	-0.027	-0.2621	-0.4767	-0.001	-0.003	-0.002	-0.001	-0.006	-0.004	-0.1238	-0.02	-0.018	-0.0925	-0.025	-0.1242	-0.5508	-0.017	-0.011	-0.002	0	-0.001	-0.002	-0.008	-0.008	-0.018
CHEMBL1255778	-9.35	-0.003	-0.007	-0.006	-0.005	-0.002	-0.008	-0.1271	-0.027	-0.0896	0.034	-0.005	-0.109	-0.224	-3.6213	-0.064	-0.058	-0.5618	-0.0403	-0.04	-0.025	-0.0626	-2.1128	0.0274	-0.013	-0.1846	0.0628	-0.024	-0.1035	-0.006	-0.038	-1.4385	-1.7411	-7.2223	-1.1558	-1.6089	-2.626	-0.754	-4.2147	-2.3835	-2.6669	-0.061	-0.008	-0.004	-0.007	-0.031	-0.0905	-0.136	-0.002
CHEMBL55400	-8.79	-0.003	-0.004	-0.002	-0.002	-0.001	-0.004	-0.024	-0.022	-0.049	-0.01	-0.015	-0.042	-0.021	-1.0122	-0.021	-0.005	-0.022	-0.004	-0.01	-0.004	-0.016	-0.3423	-0.029	-0.008	-0.014	-0.015	-0.012	-0.023	-0.004	-0.007	-0.3203	-1.7504	-3.5081	-0.2777	-0.0926	-0.6656	-0.8599	-1.2451	-5.7018	-5.7996	-0.2778	-0.1112	-0.016	-0.039	-0.01	-0.1914	-0.024	-0.023
CHEMBL3665060	-8.02	-0.038	-0.038	-0.063	-0.021	-0.028	-0.3666	-3.0811	-4.1544	-0.9599	-0.056	-0.062	-0.158	-0.251	-4.9601	-0.241	-0.067	-1.0148	-0.1785	-0.076	-0.028	-0.1929	-3.5218	-0.0655	-0.024	-0.2202	-0.1534	-0.033	-0.1826	-0.469	-0.006	-0.034	-0.1361	-4.9192	-1.422	-0.1824	-1.4862	-0.104	-1.1604	-1.6916	-0.173	-0.03	-0.008	-0.003	-0.004	-0.009	-0.019	-0.033	-0.0064
CHEMBL1096979	-9.35	-0.003	-0.007	-0.006	-0.005	-0.002	-0.008	-0.1271	-0.027	-0.0896	0.034	-0.005	-0.109	-0.224	-3.6213	-0.064	-0.058	-0.5618	-0.0403	-0.04	-0.025	-0.0626	-2.1128	0.0274	-0.013	-0.1846	0.0628	-0.024	-0.1035	-0.006	-0.038	-1.4385	-1.7411	-7.2223	-1.1558	-1.6089	-2.626	-0.754	-4.2147	-2.3835	-2.6669	-0.061	-0.008	-0.004	-0.007	-0.031	-0.0905	-0.136	-0.002
CHEMBL192627	-10.5	-0.001	-0.003	-0.004	-0.01	-0.003	-0.009	-0.297	-0.018	-0.0805	-0.006	0.012	-0.033	0.004	-4.8795	-0.1779	-0.064	-1.0897	-0.1942	-0.07	-0.026	-0.2443	-2.6915	-0.1139	-0.031	-0.3185	-0.4868	-0.002	-0.004	-0.002	-0.002	-0.012	-0.01	-0.2449	-0.023	-0.011	-0.2776	-0.055	-0.7816	-1.8701	-0.2762	-0.052	-0.016	-0.003	-0.003	-0.005	-0.01	-0.032	-0.053
CHEMBL1271764	-8.06	-0.009	-0.014	-0.021	0	-0.004	-0.02	-0.4721	-0.043	-0.1139	-0.015	-0.051	-0.1124	-0.241	-3.2608	-0.1719	-0.143	-1.3446	-0.1181	-0.0442	-0.035	-0.1016	-2.6928	-0.079	-0.028	-0.1076	-0.1788	-0.004	-0.008	-0.003	-0.007	-0.037	-0.035	-0.6256	-0.0478	-0.035	-0.5433	-0.1577	-1.2036	-4.4033	-2.5764	-1.5567	-1.9151	-0.051	-0.043	-0.024	-0.083	-0.064	-0.034
CHEMBL480	-8.74	-0.003	-0.02	-0.02	-0.073	-0.022	-1.0511	-3.2233	-0.4433	-0.42	-0.006	0.003	-0.095	-0.05	-4.8455	-0.3277	-0.042	-1.9749	-1.5275	-2.9641	-0.085	-0.1233	-3.5058	-0.057	-0.014	-0.056	-0.1862	-0.006	-0.015	-0.007	-0.001	-0.018	-0.064	-3.1238	-0.1137	-0.026	-1.2344	-0.174	-0.8409	-3.1383	-0.5216	-0.051	-0.013	-0.004	-0.006	-0.008	-0.044	-0.019	-0.034
CHEMBL1271993	-7.29	-0.005	-0.008	-0.005	-0.006	-0.002	-0.008	-0.072	-0.034	-0.114	-0.05	-0.017	-0.09	-0.089	-4.1368	-0.1183	-0.08	-1.2354	-0.0682	-0.06	-0.039	-0.1416	-3.7499	-0.1964	-0.062	-0.3992	-0.7188	-0.006	-0.065	-0.007	-0.056	-1.0416	-0.8643	-3.4927	-0.712	-0.9467	-1.0415	-1.2091	-1.9612	-4.4878	-4.1273	-0.083	-0.02	-0.014	-0.033	-0.017	-0.2238	-0.064	-0.058
CHEMBL297453	-7.91	-0.03	-0.031	-0.03	-0.015	-0.02	-0.1633	-2.7607	-6.8912	-1.3437	-0.204	-0.057	-0.077	-0.038	-1.7864	-0.154	-0.008	-0.104	-0.068	-0.046	-0.01	-0.036	-2.0184	-0.042	-0.007	-0.019	-0.027	0.01	-0.063	-0.044	-0.08	-0.636	-0.9137	-9.3595	-2.3009	-0.7426	-0.516	-0.834	-1.2924	-3.2187	-4.2535	-0.1888	-0.0921	-0.012	-0.035	-0.028	-0.137	0.006	-0.014
CHEMBL1725120	-10.5	-0.003	-0.011	-0.012	-0.009	-0.003	-0.017	-0.7978	-0.047	-0.122	-0.009	-0.032	-0.088	-0.159	-3.7467	-0.2059	-0.085	-1.2791	-0.1921	-0.067	-0.03	-0.3812	-4.7777	-0.2159	-0.045	-0.3697	-0.4814	-0.002	-0.005	-0.003	-0.003	-0.014	-0.014	-0.3088	-0.027	-0.021	-0.1702	-0.059	-0.342	-3.3389	-1.4125	-0.9202	-0.317	-0.015	-0.013	-0.018	-0.048	-0.047	-0.06
CHEMBL28	-7.53	-0.025	-0.018	-0.033	-0.011	-0.011	-0.074	-1.1302	-2.819	-1.3165	-0.129	-0.074	-0.165	-0.269	-5.7034	-0.2849	-0.104	-1.4675	-0.08	-0.072	-0.054	-0.1197	-3.3958	0.031	-0.088	-0.6021	-0.7004	0.005	-0.037	-0.018	-0.013	-0.089	0.0238	-4.0209	-2.4935	-0.4799	-1.7287	-0.2294	-0.9125	-1.4381	-0.1117	-0.007	-0.004	-0.001	-0.004	-0.009	-0.038	-0.005	-0.015
CHEMBL3348861	-9.2	-0.008	-0.014	-0.021	-0.009	-0.007	-0.041	-0.8151	-0.079	-0.2106	-0.112	-0.045	-0.118	-0.2	-4.9051	-0.2575	-0.097	-2.2314	-0.2482	-0.047	-0.026	-0.1315	-2.7034	0.011	-0.015	-0.1078	-0.1039	0.011	-0.025	-0.005	-0.085	-0.7256	-0.9953	-6.505	-0.936	-0.6477	0.1305	-0.992	-1.4356	-2.9347	-3.7655	0.014	0	-0.008	-0.025	-0.025	-0.164	0.033	-0.014
CHEMBL1161936	-9.03	-0.003	-0.005	-0.005	-0.006	-0.002	-0.008	-0.1098	-0.022	-0.066	-0.056	-0.014	-0.055	-0.101	-2.5102	-0.0797	-0.082	-1.2004	-0.018	-0.052	-0.032	-0.1621	-3.3553	-0.073	-0.037	-0.2245	-0.3953	0.009	-0.042	-0.003	-0.066	-1.1197	-0.5883	-2.6691	-0.6386	-0.8321	-0.3026	-0.8645	-1	-2.4486	-6.6609	-0.21	-0.057	-0.012	-0.019	-0.04	-0.1178	-0.058	-0.044
CHEMBL929	-7.37	-0.029	0.004	-0.041	-0.036	-0.006	-0.0835	-2.5175	-1.6595	-1.0758	-0.052	-0.08	-0.104	-0.182	-3.9183	-0.4087	-0.051	-1.2955	-0.3182	-0.083	-0.026	-0.089	-3.5155	-0.028	-0.019	-0.1383	0.0203	-0.007	-0.024	-0.022	-0.012	-0.058	-0.043	-4.2183	-2.1323	-0.1859	-0.5711	-0.085	-1.0133	-3.1422	-2.7104	-1.1737	-1.2181	-0.051	-0.068	-0.021	-0.12	-0.065	-0.049
CHEMBL329522	-7.31	-0.008	-0.011	-0.02	-0.005	-0.004	-0.038	-0.9754	-0.1106	-0.3635	-0.019	-0.051	-0.124	-0.201	-3.7501	-0.1948	-0.062	-0.6722	0.0527	-0.01	-0.011	-0.078	-1.9225	-0.016	-0.01	-0.059	0.0477	-0.004	-0.011	-0.006	-0.004	-0.028	-0.04	-1.4351	-0.2132	-0.053	-1.0589	-0.1078	-1.0648	-3.1116	-1.1001	-0.3248	-0.0693	-0.004	-0.016	-0.008	-0.057	-0.032	-0.023
CHEMBL465704	-8.3	-0.003	-0.004	-0.002	-0.002	-0.001	-0.004	-0.024	-0.022	-0.049	-0.01	-0.015	-0.042	-0.021	-1.0122	-0.021	-0.005	-0.022	-0.004	-0.01	-0.004	-0.016	-0.3423	-0.029	-0.008	-0.014	-0.015	-0.012	-0.023	-0.004	-0.007	-0.3203	-1.7504	-3.5081	-0.2777	-0.0926	-0.6656	-0.8599	-1.2451	-5.7018	-5.7996	-0.2778	-0.1112	-0.016	-0.039	-0.01	-0.1914	-0.024	-0.023
CHEMBL1616	-8.57	-0.012	-0.016	-0.019	-0.01	-0.005	-0.032	-1.085	-0.0788	-0.2601	-0.074	-0.081	-0.144	-0.204	-4.6067	-0.2326	-0.078	-1.5342	-0.2166	-0.062	-0.032	-0.234	-4.0184	-0.0185	-0.027	-0.2299	-0.3849	0	-0.018	-0.005	-0.021	-0.1256	-0.156	-6.1966	-1.3871	-0.3126	-0.8731	-0.2916	-0.5023	-2.7212	-1.185	-0.054	-0.004	-0.004	-0.012	-0.022	-0.069	-0.003	-0.015
CHEMBL477197	-9.08	-0.009	-0.015	-0.019	-0.006	-0.003	-0.035	-0.918	-0.1135	-0.3426	-0.022	-0.092	-0.265	-0.48	-3.7317	-0.1381	-0.089	-0.6392	0.018	-0.01	-0.019	-0.1089	-2.8134	-0.083	-0.027	-0.1235	-0.2187	-0.005	-0.013	-0.006	-0.007	-0.037	-0.045	-1.8084	-0.3674	-0.074	-0.8629	-0.2079	-1.274	-4.9137	-3.501	-0.3149	-0.0851	-0.008	-0.022	-0.006	-0.093	-0.037	-0.026
CHEMBL1449651	-9.11	-0.002	-0.004	-0.003	-0.003	-0.001	-0.004	-0.037	-0.012	-0.032	-0.008	-0.02	-0.06	-0.048	-3.2011	-0.076	-0.034	-0.9514	-0.1259	-0.039	-0.025	-0.2856	-3.6815	-0.2393	-0.047	-0.4121	-0.7382	-0.001	-0.002	-0.001	-0.002	-0.01	-0.005	-0.1237	-0.019	-0.021	-0.1166	-0.063	-0.0362	-2.2892	-0.1391	-0.021	-0.003	-0.003	-0.004	-0.005	-0.036	-0.003	-0.03
CHEMBL505308	-7.61	-0.005	-0.01	-0.01	-0.005	-0.002	-0.013	-0.1849	-0.039	-0.083	-0.03	-0.047	-0.114	-0.231	-3.6701	-0.0862	-0.078	-0.9483	-0.0995	-0.057	-0.03	-0.2442	-3.5779	-0.0158	-0.019	-0.2184	-0.2168	-0.002	-0.013	-0.003	-0.019	-0.127	-0.1469	-5.0592	-0.4152	-0.132	-1.245	-0.4868	-1.2941	-3.2753	-1.0948	-0.061	-0.015	-0.007	-0.016	-0.017	-0.073	-0.034	-0.019
CHEMBL4303376	-7.81	-0.001	-0.002	-0.002	-0.002	-0.001	-0.004	-0.022	-0.007	-0.026	-0.005	-0.002	-0.021	0.062	-2.1077	-0.038	-0.013	-0.3584	-0.035	-0.037	-0.016	-0.2172	-3.2134	-0.225	-0.028	-0.2189	-1.0078	-0.001	-0.005	-0.002	-0.005	-0.024	-0.015	-0.1	-0.016	-0.018	-0.0938	-0.073	-0.0957	-3.7582	-2.2674	-2.2818	-4.073	-0.081	-0.061	-0.047	-0.052	-0.046	-0.082
CHEMBL1256915	-7.78	-0.004	-0.009	-0.006	-0.003	-0.001	-0.008	-0.05	-0.026	-0.042	-0.019	-0.063	-0.144	-0.317	-3.1691	-0.059	-0.108	-0.9679	0.0908	-0.044	-0.042	-0.1481	-3.4578	0.022	-0.04	-0.3881	-0.3502	-0.002	-0.003	-0.002	-0.016	-0.022	-0.013	-0.5865	-0.044	-0.03	-0.3664	-0.2303	-0.5942	-5.9437	-2.172	-0.3158	-0.047	-0.019	-0.038	-0.001	-0.159	0.029	-0.016
CHEMBL324842	-7.38	-0.029	0.009	-0.058	-0.018	-0.053	-1.1989	-4.3835	-1.9086	-0.1478	-0.008	-0.044	-0.087	-0.205	-3.2759	-0.2656	-0.094	-1.1303	-0.9587	-5.6162	-0.08	-0.2224	-4.2988	0.0623	-0.052	-0.4874	-0.4548	-0.008	-0.035	-0.045	-0.002	-0.014	-0.038	-5.4375	-0.9214	-0.064	-0.2224	-0.053	-0.1299	-0.469	-0.021	-0.005	-0.001	-0.002	-0.002	-0.004	-0.016	-0.005	0.003
CHEMBL1188627	-8.2	-0.007	-0.016	-0.013	-0.014	-0.004	-0.023	-0.9905	-0.1515	-0.4817	-0.047	-0.039	-0.122	-0.088	-4.3797	-0.3512	-0.068	-0.8099	-0.1296	-0.044	-0.018	-0.062	-1.8882	-0.039	-0.013	-0.05	-0.1522	-0.002	-0.023	-0.005	-0.011	-0.3396	-0.3265	-4.7778	-0.572	-0.2615	-0.7776	-0.6069	-1.4944	-4.4536	-2.8067	-0.08	-0.018	-0.007	-0.011	-0.027	-0.1192	-0.028	-0.04
CHEMBL518800	-8.29	-0.006	-0.014	-0.013	-0.018	-0.006	-0.026	-1.498	-0.087	-0.1667	-0.034	-0.047	-0.115	-0.152	-3.9356	-0.2751	-0.0817	-1.4784	-0.5736	-0.1289	-0.028	-0.1368	-3.4654	-0.123	-0.026	-0.077	-0.1129	-0.002	-0.021	-0.005	-0.028	-0.2991	-0.6158	-5.6035	-0.2546	-0.1541	-0.4857	-0.3675	-0.99	-4.4196	-7.2717	-1.3227	-2.4107	-0.1376	-0.1239	-0.064	-0.175	-0.047	-0.054
CHEMBL188434	-7.75	-0.007	-0.014	-0.008	-0.011	-0.003	-0.014	-0.5585	-0.2899	-0.6372	-0.051	-0.016	-0.109	-0.089	-4.2363	-0.1277	-0.049	-0.68	-0.0359	-0.059	-0.023	-0.113	-3.6318	-0.067	-0.028	-0.1479	-0.1727	-0.004	-0.026	-0.008	-0.007	-0.065	-0.0744	-2.3444	-1.546	-0.2197	-1.1036	-0.2286	-1.6653	-2.7249	-3.2865	-2.1289	-1.0677	-0.041	-0.036	-0.042	-0.036	-0.114	-0.071
CHEMBL4303618	-7.24	-0.022	-0.02	-0.039	-0.03	-0.013	-0.9937	-3.7473	-2.6773	-0.7337	-0.072	-0.035	-0.105	-0.077	-4.2564	-0.17	-0.044	-0.6711	-0.065	-0.067	-0.024	-0.234	-3.2277	-0.1709	-0.034	-0.4329	-0.5848	-0.006	-0.048	-0.1054	-0.005	-0.044	-0.0026	-3.7689	-2.2864	-0.2175	-0.6805	-0.047	-1.3126	-1.6407	-0.1357	-0.026	-0.006	-0.001	-0.002	-0.006	-0.017	-0.023	-0.035
CHEMBL4303361	-8.62	-0.004	-0.006	-0.004	-0.003	-0.001	-0.004	-0.03	-0.03	-0.079	-0.051	-0.019	-0.071	-0.092	-0.9111	-0.014	-0.011	-0.032	-0.004	-0.017	-0.009	-0.023	-0.8091	-0.09	-0.013	-0.034	0.067	-0.007	-0.062	-0.007	-0.059	-0.817	-1.0031	-5.0178	-0.7283	-1.0522	-0.5243	-0.9626	-1.7007	-5.1667	-4.2915	-1.7707	-1.3956	-0.033	-0.062	-0.034	-0.192	-0.0651	-0.005
CHEMBL4303595	-10.09	-0.002	-0.005	-0.005	-0.008	-0.003	-0.01	-0.3085	-0.026	-0.117	-0.01	-0.006	-0.084	-0.127	-5.549	-0.1257	-0.056	-1.1548	-0.3163	-0.077	-0.032	-0.3675	-3.2114	-0.1883	-0.0733	-0.3443	-0.5266	-0.001	-0.007	-0.004	-0.002	-0.019	-0.013	-0.9727	-0.1334	-0.038	-0.5701	-0.0681	-1.1245	-1.2142	-0.2063	-0.035	-0.008	-0.001	-0.002	-0.005	-0.005	-0.034	-0.033
CHEMBL505670	-9.55	-0.003	-0.008	-0.009	-0.007	-0.004	-0.015	-0.4577	-0.03	-0.1003	-0.007	-0.031	-0.102	-0.196	-4.0608	-0.1669	-0.101	-1.3536	-0.0134	-0.043	-0.023	-0.2888	-3.4469	-0.1727	-0.031	-0.2845	-0.3913	-0.002	-0.005	-0.003	-0.003	-0.016	-0.013	-0.2072	-0.023	-0.017	-0.2647	-0.073	-0.8715	-3.0293	-1.3543	-0.6792	-0.3651	-0.015	-0.015	-0.021	-0.062	-0.054	-0.034
CHEMBL1397952	-8.96	-0.01	-0.017	-0.023	-0.022	-0.006	-0.044	-1.5658	-0.103	-0.2134	-0.051	-0.09	-0.141	-0.256	-3.2857	-0.4159	-0.1408	-2.506	-0.5282	-0.1463	-0.034	-0.3752	-4.3894	-0.1878	-0.031	-0.3492	-0.5211	-0.011	-0.046	-0.008	-0.014	-0.9358	-1.4694	-5.5724	-0.4488	-0.4211	-0.4214	-1.2884	-0.3759	-5.417	-3.6617	-0.8526	-0.3391	-0.025	-0.048	-0.031	-0.2971	0.013	-0.03
CHEMBL444186	-7.5	-0.018	-0.036	-0.026	-0.02	-0.008	-0.0543	-1.8034	-2.9327	-1.6132	-0.2272	-0.019	-0.085	0.02	-5.2757	-0.245	-0.095	-1.6686	-0.0493	-0.062	-0.034	-0.1473	-4.3028	-0.0386	-0.041	-0.3319	-0.5991	0.015	-0.039	-0.024	-0.011	-0.051	0.0356	-6.4855	-2.4405	-0.3799	-1.7128	0.012	-0.8827	-1.1859	-0.0628	-0.012	-0.002	-0.002	-0.005	-0.008	-0.022	-0.011	-0.028
CHEMBL508112	-9.27	-0.014	-0.018	-0.01	-0.023	-0.005	-0.026	-1.2088	-0.2252	-0.819	-0.106	-0.072	-0.199	-0.199	-5.3683	-0.2967	-0.09	-1.4817	-0.331	-0.12	-0.031	-0.3906	-3.9575	-0.1208	-0.031	-0.3422	-0.5142	-0.022	-0.0777	-0.018	-0.019	-0.5699	-1.5314	-4.9719	-2.6202	-0.8519	-2.2718	-1.1103	-0.5055	-1.3586	-1.5179	-0.034	-0.006	-0.006	-0.013	-0.021	-0.1417	0.002	-0.013
CHEMBL4303154	-7.46	-0.017	-0.019	-0.031	-0.019	-0.014	-0.104	-2.4514	-1.2742	-0.8786	-0.039	-0.035	-0.132	-0.095	-4.5379	-0.5155	-0.038	-0.9133	-0.2735	-0.082	-0.029	-0.2212	-4.38	-0.2278	-0.029	-0.24	-0.2589	-0.006	-0.023	-0.015	-0.008	-0.049	-0.061	-2.2415	-0.7228	-0.083	-0.6264	-0.133	0.0688	-3.7633	-3.717	-1.6744	-2.1725	-0.046	-0.063	-0.049	-0.09	-0.03	-0.035
CHEMBL178459	-9.11	-0.006	-0.009	-0.009	-0.022	-0.005	-0.027	-1.285	-0.1962	-0.4096	-0.021	-0.009	-0.095	-0.001	-6.2433	-0.3627	-0.098	-2.1426	-0.0962	-0.112	-0.041	-0.3553	-4.4519	-0.1727	-0.042	-0.397	-1.062	-0.004	-0.014	-0.008	-0.002	-0.019	-0.028	-1.473	-0.3545	-0.052	-0.7975	-0.081	-0.5026	-0.7322	-0.0826	-0.015	-0.006	-0.002	-0.002	-0.003	-0.014	-0.01	-0.033
CHEMBL243652	-7.76	-0.002	-0.006	-0.006	-0.008	-0.002	-0.011	-0.3106	-0.02	-0.052	-0.005	-0.014	-0.057	-0.08	-2.6548	-0.1607	-0.074	-1.098	-0.1209	-0.054	-0.02	-0.1576	-3.6123	-0.2281	-0.047	-0.1087	-0.2728	-0.001	-0.005	-0.002	-0.001	-0.017	-0.012	-0.1241	-0.015	-0.014	-0.1159	-0.037	-0.2364	-3.0524	-2.7065	-1.4751	-2.1899	-0.036	0.009	-0.062	-0.005	-0.058	-0.079
CHEMBL259018	-7.33	-0.015	-0.041	-0.049	-0.04	-0.034	-1.374	-3.9421	-3.9919	-1.2279	-0.0451	0.032	-0.09	-0.048	-3.5438	-0.1493	-0.044	-0.2297	-0.0699	-0.2753	-0.013	-0.03	-1.422	-0.052	-0.014	-0.044	-0.1038	-0.015	-0.032	-0.042	-0.008	-0.054	-0.0561	-5.3961	-1.6251	-0.3091	-1.162	-0.1855	-2.0869	-3.7056	-1.4951	-0.3263	-0.1003	-0.009	-0.011	-0.016	-0.05	-0.05	-0.053
CHEMBL3963349	-10.91	-0.009	-0.042	-0.04	-0.037	-0.069	-1.6554	-2.7672	-1.4386	-1.3672	-0.132	0.042	-0.104	0.039	-5.5354	-0.3616	-0.123	-0.8909	-0.9621	-2.4426	-0.0849	-0.0854	-3.5583	-0.142	-0.028	-0.05	-0.136	0.004	-0.0932	-0.026	0.023	-1.3191	-0.4661	-5.2065	-2.4546	-1.6456	-2.1934	-1.1274	-3.6944	-4.9434	-8.7528	-1.5269	-1.6532	-0.0502	-0.0892	-0.061	-0.2585	-0.171	-0.099
CHEMBL4303503	-7.63	-0.006	-0.009	-0.008	-0.004	-0.003	-0.014	-0.089	-0.042	-0.1035	-0.035	-0.036	-0.088	-0.041	-2.1801	-0.086	-0.028	-0.2153	-0.028	-0.048	-0.015	-0.067	-2.9308	-0.026	-0.006	-0.0748	-0.3102	-0.003	-0.012	-0.005	-0.024	-0.084	-0.122	-2.9956	-0.1457	-0.05	-0.6239	-0.2929	-2.6128	-3.5523	-3.1213	-0.1275	-0.027	-0.02	-0.042	-0.017	-0.161	-0.001	-0.021
CHEMBL1475252	-8.2	-0.007	-0.05	-0.041	-0.034	-0.016	-0.118	-2.7443	-1.954	-1.6424	-0.211	0	-0.1182	-0.013	-3.323	-0.3431	-0.056	-0.8775	-0.4835	-0.4877	-0.029	-0.052	-2.1727	-0.046	-0.009	-0.021	-0.059	0.023	-0.05	-0.021	-0.013	-0.125	0.1543	-4.7218	-3.169	-0.8908	-2.3873	-0.2621	-1.2035	-3.8433	-1.4389	-0.113	-0.0353	-0.007	-0.013	-0.004	-0.074	-0.028	-0.036
CHEMBL1886408	-9.14	-0.004	-0.007	-0.005	-0.008	-0.002	-0.01	-0.2117	-0.031	-0.078	-0.021	-0.024	-0.086	-0.072	-3.9117	-0.1443	-0.034	-1.2231	-0.3172	-0.083	-0.022	-0.2193	-2.6436	0.0208	-0.008	-0.2201	-0.4992	-0.005	-0.017	-0.003	-0.025	-0.2357	-0.5217	-3.3754	-0.2409	-0.163	-0.3312	-0.8298	-1.5012	-5.0039	-3.0724	-0.036	-0.013	-0.01	-0.027	-0.014	-0.146	-0.003	-0.042
CHEMBL164	-9.08	-0.008	-0.018	-0.033	-0.011	-0.028	-0.2388	-2.5252	-0.2084	-0.1624	-0.015	-0.041	-0.143	-0.267	-5.8921	-0.2604	-0.179	-2.1476	-1.38	-0.4298	-0.042	-0.2179	-4.1711	-0.0106	-0.084	-0.5625	-0.8638	-0.003	-0.009	-0.006	-0.002	-0.015	-0.019	-1.91	-0.1457	-0.049	-0.568	-0.09	0.1423	-1.4816	-0.0345	-0.001	-0.003	-0.002	-0.003	-0.006	-0.028	0.003	-0.012
CHEMBL1422849	-9.31	-0.024	-0.024	-0.029	-0.019	-0.013	-0.1892	-2.2232	-0.2576	-0.5647	-0.16	-0.142	-0.258	-0.468	-6.0329	-0.279	-0.163	-1.6889	-0.155	-0.2928	-0.053	-0.5388	-5.1887	-0.2399	-0.0978	-0.592	-0.0495	-0.012	-0.074	-0.016	-0.012	-0.6447	-1.2722	-7.0586	-2.5712	-0.9246	-3.0129	-0.8603	-0.7754	-2.2824	-1.8983	-0.042	-0.002	-0.007	-0.018	-0.03	-0.1959	0.003	0.013
CHEMBL52	-7.62	-0.006	-0.013	-0.011	-0.005	-0.002	-0.013	-0.1439	-0.043	-0.0944	-0.048	-0.06	-0.16	-0.36	-4.3364	-0.117	-0.174	-1.2739	0.0365	-0.0688	-0.076	-0.2463	-3.0455	0.1691	-0.064	-0.5205	-0.3255	0.001	-0.024	-0.004	-0.077	-0.7889	-0.5756	-6.4581	-0.3971	-0.3829	-0.4836	-0.8901	-1.7513	-4.2173	-3.866	-0.075	-0.017	-0.012	-0.031	-0.025	-0.1585	-0.034	-0.024
CHEMBL4303595	-9.27	-0.002	-0.005	-0.005	-0.008	-0.003	-0.01	-0.3085	-0.026	-0.117	-0.01	-0.006	-0.084	-0.127	-5.549	-0.1257	-0.056	-1.1548	-0.3163	-0.077	-0.032	-0.3675	-3.2114	-0.1883	-0.0733	-0.3443	-0.5266	-0.001	-0.007	-0.004	-0.002	-0.019	-0.013	-0.9727	-0.1334	-0.038	-0.5701	-0.0681	-1.1245	-1.2142	-0.2063	-0.035	-0.008	-0.001	-0.002	-0.005	-0.005	-0.034	-0.033
CHEMBL1474701	-9.03	-0.008	-0.011	-0.011	-0.012	-0.004	-0.02	-0.9378	-0.2674	-0.5473	-0.04	-0.038	-0.099	-0.069	-2.9509	-0.103	-0.024	-0.109	-0.027	-0.063	-0.013	-0.039	-2.4361	-0.032	-0.009	-0.029	-0.0239	-0.007	-0.026	-0.009	-0.021	-0.2432	-0.388	-4.6082	-0.6086	-0.219	-0.8639	-0.728	-1.6839	-3.5649	-2.6587	-0.019	-0.005	-0.01	-0.024	-0.014	-0.1281	-0.02	-0.019
CHEMBL105712	-9.17	-0.001	-0.006	-0.004	-0.022	-0.006	-0.034	-1.1627	-0.035	-0.0751	-0.006	-0.013	-0.08	-0.109	-5.3824	-0.289	-0.0221	-1.5995	-1.2261	-0.2742	-0.029	-0.417	-4.3218	-0.1423	-0.028	-0.3453	-0.5649	-0.001	-0.003	-0.003	-0.001	-0.004	-0.005	-0.1502	-0.017	-0.011	-0.0668	-0.022	-0.2058	-0.4498	-0.018	-0.008	-0.002	0	-0.001	-0.003	-0.007	-0.005	-0.013
CHEMBL119171	-8.14	-0.013	-0.063	-0.024	-0.032	-0.005	-0.035	-1.7325	-1.031	0.4009	-0.2431	-0.098	-0.2596	-0.262	-5.4859	-0.3992	-0.16	-1.9465	0.078	-0.074	-0.036	-0.1565	-3.2174	-0.0383	-0.047	-0.4294	-0.3679	0.012	-0.028	-0.012	-0.01	-0.051	0.073	-3.8975	-2.2386	-0.4	-1.4529	0.133	-0.5332	-1.0028	-0.1502	-0.036	-0.008	-0.003	-0.004	-0.009	-0.014	-0.019	-0.027
CHEMBL4303702	-9.11	-0.006	-0.017	-0.021	-0.03	-0.007	-0.043	-1.9226	-0.6312	-0.8246	-0.008	-0.026	-0.129	-0.223	-5.2939	-0.4352	-0.035	-2.0028	-0.583	-0.2758	0.001	-0.574	-4.3782	-0.0668	-0.0036	-0.5727	-0.6868	-0.006	-0.026	-0.013	-0.004	-0.056	-0.099	-4.315	-0.5429	-0.0958	-1.2843	-0.528	-1.9859	-5.4295	-2.8206	0.0855	0.01	-0.012	-0.025	0.015	-0.162	-0.013	-0.006
CHEMBL1374426	-8.92	-0.003	-0.005	-0.009	-0.031	-0.005	-0.05	-2.1777	-0.066	-0.1746	-0.005	0.002	-0.032	-0.024	-4.4789	-0.3715	-0.113	-2.6026	-0.6877	-0.5237	-0.045	-0.2824	-4.8782	-0.2359	-0.046	-0.2751	-0.713	-0.001	-0.005	-0.004	0	-0.006	-0.006	-0.1537	-0.027	-0.012	-0.1015	-0.025	-0.2388	-0.6997	-0.0484	-0.017	-0.008	-0.001	-0.001	-0.002	-0.006	-0.01	-0.033
CHEMBL4303622	-8.71	-0.004	-0.006	-0.008	-0.012	-0.003	-0.017	-0.5973	-0.032	-0.1154	-0.013	-0.021	-0.077	0.015	-4.2972	-0.2444	-0.013	-0.9477	-0.3101	-0.081	-0.024	-0.3562	-2.9384	-0.0941	-0.007	-0.2816	-1.0053	-0.001	-0.007	-0.004	-0.002	-0.022	-0.013	-0.6098	-0.1009	-0.051	-0.6285	-0.0879	-0.5948	-2.38	-0.4185	-0.072	-0.021	-0.002	-0.002	-0.011	-0.019	-0.027	-0.04
CHEMBL111654	-7.86	-0.003	-0.006	-0.007	-0.004	-0.002	-0.008	-0.0939	-0.021	-0.062	-0.006	-0.024	-0.098	-0.18	-3.9209	-0.072	-0.053	-0.97	-0.2398	-0.053	-0.021	-0.4022	-3.378	-0.1159	-0.031	-0.4083	-0.6858	-0.002	-0.005	-0.002	-0.002	-0.015	-0.015	-0.3644	-0.0383	-0.023	-0.4675	-0.0958	-2.5238	-1.5909	-0.2131	-0.028	-0.006	-0.002	-0.002	-0.006	-0.01	-0.036	-0.032
CHEMBL508280	-8.9	-0.01	-0.016	-0.019	-0.012	-0.004	-0.028	-0.9201	-0.2205	-0.7092	-0.055	-0.046	-0.136	-0.124	-4.7502	-0.2635	-0.093	-1.839	-0.1147	-0.08	-0.038	-0.485	-4.6596	-0.2477	-0.039	-0.508	-0.9171	-0.005	-0.056	-0.008	-0.088	-1.3927	-1.4182	-4.8436	-1.0512	-0.4421	-1.4566	-1.114	-1.3849	-1.5763	-3.45	-0.09	-0.027	-0.011	-0.023	-0.032	-0.2912	-0.053	-0.041
CHEMBL3545157	-9.31	-0.006	-0.013	-0.011	-0.011	-0.004	-0.018	-0.6228	-0.062	-0.1473	-0.038	-0.041	-0.116	-0.18	-4.3025	-0.231	-0.0677	-1.0052	-0.2063	-0.071	-0.035	-0.4465	-4.9929	-0.1524	-0.041	-0.4111	-0.4586	-0.009	-0.0531	-0.006	-0.054	-1.0462	-1.7078	-6.3652	-0.505	-0.6673	-1.0523	-1.5855	-1.24	-3.9857	-4.3326	0.0599	-0.003	-0.017	-0.05	0.011	-0.3318	-0.012	-0.02
CHEMBL154580	-8.06	-0.002	-0.006	-0.005	-0.004	-0.002	-0.007	-0.0581	-0.021	-0.05	-0.008	-0.026	-0.087	-0.152	-3.1188	-0.069	-0.05	-0.7922	-0.0853	-0.048	-0.027	-0.309	-3.6115	-0.1043	-0.031	-0.3325	-0.408	-0.002	-0.006	-0.002	-0.005	-0.029	-0.036	-0.703	-0.0643	-0.03	-0.5652	-0.2453	-0.9941	-3.717	-1.843	-0.0059	0.001	-0.005	-0.012	-0.002	-0.064	-0.025	-0.024
CHEMBL2097077	-9.03	-0.002	-0.005	-0.004	-0.007	-0.002	-0.009	-0.1733	-0.025	-0.0644	-0.012	-0.019	-0.079	-0.122	-2.7668	-0.0656	-0.037	-0.3774	-0.036	-0.05	-0.023	-0.067	-2.3656	-0.069	-0.016	-0.0902	-0.1608	-0.002	-0.012	-0.003	-0.014	-0.089	-0.047	-1.6237	-0.059	-0.042	-0.2281	-0.471	-0.687	-5.5516	-3.4898	-1.948	-1.6438	-0.0578	-0.062	-0.031	-0.1767	-0.032	-0.018
CHEMBL596674	-8.51	-0.015	-0.023	-0.047	-0.015	-0.04	-0.6537	-2.3903	-0.1331	-0.1745	-0.028	-0.077	-0.181	-0.315	-4.889	-0.3378	-0.146	-1.8939	-0.9295	-1.277	-0.058	-0.2716	-4.3925	-0.0886	-0.039	-0.2912	-0.4602	-0.004	-0.011	-0.009	-0.009	-0.022	-0.027	-3.0737	-0.1374	-0.046	-0.526	-0.122	-1.1435	-4.4284	-1.5679	-0.1806	-0.0277	-0.009	-0.021	-0.012	-0.106	-0.004	-0.012
CHEMBL51085	-10.26	-0.015	-0.015	-0.017	-0.015	-0.005	-0.034	-1.2368	-0.7533	-0.8609	-0.04	-0.051	-0.133	-0.149	-5.6305	-0.2589	-0.059	-1.015	-0.2131	-0.068	-0.025	-0.3166	-3.988	-0.1469	-0.031	-0.3024	-0.4653	-0.008	-0.023	-0.014	-0.004	-0.026	-0.0901	-2.561	-0.6622	-0.1868	-1.2229	-0.113	-0.3079	-1.1199	-0.0696	-0.012	-0.004	-0.002	-0.003	-0.004	-0.022	-0.009	-0.021
CHEMBL1591074	-8.34	-0.001	-0.004	-0.004	-0.006	-0.002	-0.007	-0.0631	-0.012	-0.033	-0.004	-0.007	-0.039	-0.052	-2.9487	-0.0863	-0.049	-1.0801	-0.1102	-0.056	-0.028	-0.2824	-3.4881	-0.1881	-0.038	-0.3888	-0.663	-0.001	-0.003	-0.001	-0.002	-0.013	-0.01	-0.05	-0.008	-0.008	-0.0627	-0.047	-0.5082	-2.0806	-0.7407	-1.2286	-1.6382	-0.032	-0.031	-0.015	-0.056	-0.051	-0.039
CHEMBL388676	-8.42	-0.003	-0.006	-0.005	-0.006	-0.002	-0.006	-0.0994	-0.029	-0.1455	-0.034	0.008	-0.061	-0.016	-3.0147	-0.076	-0.027	-0.1562	-0.023	-0.025	-0.014	-0.035	-1.597	-0.033	-0.009	-0.03	-0.0633	-0.009	-0.067	-0.008	-0.036	-0.9245	-0.9885	-2.7368	-0.918	-0.8561	-1.3143	-0.8943	-2.7435	-3.3942	-3.5936	-0.0429	-0.018	-0.01	-0.024	-0.016	-0.2911	-0.093	-0.04
CHEMBL472940	-8.58	-0.003	-0.01	-0.008	-0.008	-0.003	-0.013	-0.3197	-0.039	-0.0819	-0.017	-0.049	-0.126	-0.225	-4.4184	-0.1044	-0.064	-0.972	-0.1744	-0.08	-0.036	-0.3948	-4.5179	-0.1309	-0.037	-0.4456	-0.5125	-0.003	-0.006	-0.003	-0.007	-0.033	-0.027	-0.9731	-0.0751	-0.049	-0.4007	-0.13	-0.5039	-1.9702	-1.5292	-1.359	-0.7169	-0.023	-0.033	-0.024	-0.084	-0.028	-0.018
CHEMBL164	-8.73	-0.008	-0.018	-0.033	-0.011	-0.028	-0.2388	-2.5252	-0.2084	-0.1624	-0.015	-0.041	-0.143	-0.267	-5.8921	-0.2604	-0.179	-2.1476	-1.38	-0.4298	-0.042	-0.2179	-4.1711	-0.0106	-0.084	-0.5625	-0.8638	-0.003	-0.009	-0.006	-0.002	-0.015	-0.019	-1.91	-0.1457	-0.049	-0.568	-0.09	0.1423	-1.4816	-0.0345	-0.001	-0.003	-0.002	-0.003	-0.006	-0.028	0.003	-0.012
CHEMBL444478	-7.29	-0.013	-0.044	-0.035	-0.032	-0.024	-0.187	-2.4222	-1.9298	-0.964	-0.122	-0.024	-0.157	-0.224	-5.8721	-0.357	-0.159	-0.9383	-0.8947	-0.5039	-0.051	-0.2112	-4.1523	0.0741	-0.038	-0.3648	-0.3428	0.013	-0.0641	-0.024	-0.184	-1.0087	-2.1257	-11.4885	-1.6768	-0.8862	-0.8029	-1.179	-1.5124	-2.0287	-2.3568	0.004	-0.002	-0.016	-0.047	-0.025	-0.2917	-0.039	-0.007
CHEMBL9116	-8.02	-0.003	-0.004	-0.002	-0.027	-0.004	-0.022	-1.2329	-0.039	-0.1115	-0.005	0.004	-0.041	0.01	-4.2572	-0.3218	-0.055	-2.3287	-0.7401	-0.2364	-0.03	-0.2021	-4.4989	-0.0972	-0.027	-0.2088	-0.6468	-0.002	-0.006	-0.003	-0.001	-0.015	-0.019	-0.4109	-0.027	-0.011	-0.4074	-0.0683	-2.4297	-1.17	-0.5987	-0.054	-0.015	-0.001	-0.002	-0.007	0.001	-0.041	-0.042
CHEMBL1380480	-8.02	-0.005	-0.012	-0.009	-0.011	-0.003	-0.015	-0.5442	-0.045	-0.2119	-0.036	-0.029	-0.126	-0.258	-5.4004	-0.2297	-0.213	-2.6411	0.2212	-0.071	-0.056	-0.317	-3.5765	-0.0108	-0.058	-0.4448	-0.7917	-0.001	-0.01	-0.003	-0.01	-0.051	-0.0192	-1.6377	-0.4387	-0.083	-0.88	-0.2232	-1.0941	-2.6066	-0.9576	-0.04	0.003	-0.005	-0.012	-0.01	-0.056	-0.028	-0.02
CHEMBL4303312	-8.84	-0.002	-0.003	-0.002	-0.003	-0.001	-0.004	-0.026	-0.014	-0.038	-0.009	-0.012	-0.064	-0.07	-2.2388	-0.028	-0.014	-0.0747	-0.013	-0.016	-0.007	-0.031	-0.7647	-0.058	-0.014	-0.0537	-0.104	-0.003	-0.009	-0.002	-0.005	-0.046	-0.055	-1.0048	-0.0627	-0.043	-0.4037	-0.1754	-0.9293	-4.0852	-3.0656	-0.6519	-0.2659	-0.015	-0.018	-0.023	-0.064	-0.053	-0.059
CHEMBL510038	-10.26	-0.004	-0.005	-0.003	-0.003	-0.001	-0.003	-0.035	-0.027	-0.113	-0.077	-0.006	-0.058	-0.04	-1.6758	-0.029	-0.012	-0.032	-0.01	-0.012	-0.002	-0.01	-0.3969	-0.022	-0.006	-0.024	-0.0029	0.003	-0.0734	-0.008	0.0773	-0.3296	-1.1684	-3.4884	-1.2263	-1.6039	-0.8921	-1.0543	-1.6575	-3.7247	-7.8821	-0.141	-0.035	-0.006	-0.009	-0.039	-0.2267	-0.067	-0.038
CHEMBL488755	-7.54	-0.013	-0.019	-0.028	-0.017	-0.014	-0.1233	-1.7965	-0.3259	-0.2336	-0.06	-0.055	-0.137	-0.195	-6.0681	-0.2498	-0.066	-1.6419	-0.516	-0.1617	-0.035	-0.4509	-4.4374	-0.115	-0.031	-0.4357	-0.8134	-0.002	-0.026	-0.009	-0.045	-0.55	-1.2983	-11.0829	-0.6921	-0.3467	-1.1666	-0.5991	-1.4809	-2.2427	-2.0909	-0.02	-0.006	-0.015	-0.032	-0.011	-0.1153	-0.022	-0.026
CHEMBL3747259	-7.46	-0.034	-0.028	-0.016	-0.015	-0.009	-0.048	-1.501	-2.6133	-1.7916	-0.2997	-0.103	-0.179	-0.221	-5.5816	-0.3955	-0.171	-1.4888	0.0774	-1.7186	-0.227	-0.1748	-4.0714	-1.3305	-0.045	-0.1152	-0.0957	0.021	-0.063	-0.033	-0.023	-0.148	0.0763	-5.3621	-3.6629	-0.7022	-2.3871	-0.0149	-0.4121	-3.0732	-3.7914	-1.5702	-0.9547	-0.05	-0.073	-0.022	-0.088	-0.033	-0.041
CHEMBL4303331	-7.42	-0.002	-0.007	-0.008	-0.006	-0.002	-0.013	-0.2966	-0.029	-0.0603	-0.01	-0.023	-0.079	-0.139	-3.2552	-0.1071	-0.045	-0.542	-0.035	-0.039	-0.023	-0.075	-2.8009	-0.046	-0.018	-0.1326	0.0121	-0.003	-0.01	-0.002	-0.011	-0.083	-0.1525	-3.1135	-0.041	-0.043	-0.3235	-0.15	-0.5849	-3.577	-4.2335	-3.3077	-1.5258	-0.0528	-0.125	-0.034	-0.115	-0.056	-0.001
CHEMBL2354521	-7.68	-0.012	-0.019	-0.011	-0.005	-0.003	-0.015	-0.1538	-0.3592	-0.6679	-0.1539	-0.08	-0.174	-0.263	-3.7581	-0.081	-0.084	-1.0672	-0.1297	-0.058	-0.028	-0.3502	-3.2751	-0.0461	-0.032	-0.4073	-0.7081	0.014	-0.05	-0.016	-0.031	-0.46	-0.7328	-5.1598	-2.4561	-1.2067	-2.1204	-0.7742	-2.8905	-3.3833	-2.6286	-0.1641	-0.038	-0.009	-0.015	-0.042	-0.1267	-0.032	-0.041
CHEMBL284861	-9.35	-0.001	-0.003	-0.003	-0.008	-0.002	-0.006	-0.0787	-0.015	-0.07	-0.008	0.006	-0.056	-0.02	-4.785	-0.101	-0.026	-0.8898	-0.1528	-0.049	-0.016	-0.3695	-3.0024	-0.2847	-0.031	-0.421	-0.9166	-0.002	-0.006	-0.002	-0.006	-0.031	-0.027	-0.5246	-0.025	-0.018	-0.4565	-0.2139	-2.1395	-4.4688	-2.4963	-0.0822	-0.021	-0.008	-0.016	-0.007	-0.077	-0.037	-0.039
CHEMBL3545085	-7.95	-0.019	-0.027	-0.053	-0.048	-0.035	-1.6984	-3.7558	-0.4989	-0.1886	-0.024	-0.073	-0.179	-0.503	-4.123	-0.324	-0.227	-2.3864	-1.1912	-1.8084	-0.102	-0.58	-5.3419	-0.2236	-0.102	-0.7855	-1.0881	-0.008	-0.023	-0.014	-0.006	-0.057	-0.113	-4.5747	-0.2595	-0.083	-1.2343	-0.2975	-1.4742	-3.9855	-2.8584	-0.4473	-0.1354	-0.013	-0.023	-0.016	-0.07	-0.075	-0.015
CHEMBL3392049	-7.65	-0.002	-0.002	-0.006	-0.001	-0.002	-0.006	-0.0794	-0.008	-0.03	-0.005	-0.041	-0.107	-0.342	-2.8195	-0.03	-0.086	-1.2202	0.0352	-0.03	0.006	-0.2122	-3.1292	-0.0068	-0.041	-0.4718	-0.3653	0.001	-0.006	-0.005	-0.001	-0.005	-0.001	-0.136	-0.024	-0.031	-0.0565	-0.083	0.1374	-1.5813	0.1096	0.023	0.004	-0.004	-0.006	0.002	-0.046	0.021	-0.004
CHEMBL1271993	-8.11	-0.005	-0.008	-0.005	-0.006	-0.002	-0.008	-0.072	-0.034	-0.114	-0.05	-0.017	-0.09	-0.089	-4.1368	-0.1183	-0.08	-1.2354	-0.0682	-0.06	-0.039	-0.1416	-3.7499	-0.1964	-0.062	-0.3992	-0.7188	-0.006	-0.065	-0.007	-0.056	-1.0416	-0.8643	-3.4927	-0.712	-0.9467	-1.0415	-1.2091	-1.9612	-4.4878	-4.1273	-0.083	-0.02	-0.014	-0.033	-0.017	-0.2238	-0.064	-0.058
CHEMBL178459	-8.47	-0.006	-0.009	-0.009	-0.022	-0.005	-0.027	-1.285	-0.1962	-0.4096	-0.021	-0.009	-0.095	-0.001	-6.2433	-0.3627	-0.098	-2.1426	-0.0962	-0.112	-0.041	-0.3553	-4.4519	-0.1727	-0.042	-0.397	-1.062	-0.004	-0.014	-0.008	-0.002	-0.019	-0.028	-1.473	-0.3545	-0.052	-0.7975	-0.081	-0.5026	-0.7322	-0.0826	-0.015	-0.006	-0.002	-0.002	-0.003	-0.014	-0.01	-0.033
CHEMBL406050	-9.35	-0.002	-0.006	-0.006	-0.008	-0.002	-0.008	-0.1835	-0.02	-0.057	-0.005	-0.016	-0.104	-0.22	-3.2044	-0.1241	-0.064	-1.3934	-0.2617	-0.068	-0.023	-0.2853	-3.4101	-0.2405	-0.04	-0.3073	-0.3164	-0.003	-0.004	-0.002	-0.002	-0.019	-0.022	-0.4241	-0.0175	-0.011	-0.5249	-0.1047	-3.392	-2.6891	-0.418	-0.043	-0.009	-0.003	-0.003	-0.007	-0.014	-0.064	-0.037
CHEMBL480	-7.91	-0.003	-0.02	-0.02	-0.073	-0.022	-1.0511	-3.2233	-0.4433	-0.42	-0.006	0.003	-0.095	-0.05	-4.8455	-0.3277	-0.042	-1.9749	-1.5275	-2.9641	-0.085	-0.1233	-3.5058	-0.057	-0.014	-0.056	-0.1862	-0.006	-0.015	-0.007	-0.001	-0.018	-0.064	-3.1238	-0.1137	-0.026	-1.2344	-0.174	-0.8409	-3.1383	-0.5216	-0.051	-0.013	-0.004	-0.006	-0.008	-0.044	-0.019	-0.034
CHEMBL1917204	-9.06	-0.015	-0.054	-0.049	-0.023	-0.016	-0.1497	-2.5729	-2.6418	-1.5004	-0.076	-0.018	-0.145	-0.165	-4.1348	-0.3228	-0.066	-0.8013	-0.1196	-0.066	-0.021	-0.1633	-3.5583	-0.1473	-0.028	-0.2252	-0.2798	-0.006	-0.042	-0.038	-0.006	-0.059	-0.0086	-4.0271	-3.0478	-0.3085	-1.4098	-0.1353	-0.9656	-0.9436	-0.1237	-0.024	-0.006	-0.002	-0.002	-0.005	-0.016	-0.021	-0.021
CHEMBL270299	-8.29	-0.005	-0.008	-0.005	-0.005	-0.002	-0.009	-0.059	-0.031	-0.114	-0.092	-0.024	-0.079	-0.077	-2.7851	-0.0911	-0.047	-0.888	-0.0711	-0.042	-0.026	-0.193	-3.217	-0.1966	-0.038	-0.3156	-0.6588	0.013	-0.038	-0.005	-0.018	-0.2929	0.2208	-2.6108	-1.2559	-1.336	-1.2342	-0.5298	-1.7391	-4.0487	-3.1081	0.0406	0.003	-0.009	-0.026	0.013	-0.1239	-0.034	-0.035
CHEMBL297453	-8.38	-0.03	-0.031	-0.03	-0.015	-0.02	-0.1633	-2.7607	-6.8912	-1.3437	-0.204	-0.057	-0.077	-0.038	-1.7864	-0.154	-0.008	-0.104	-0.068	-0.046	-0.01	-0.036	-2.0184	-0.042	-0.007	-0.019	-0.027	0.01	-0.063	-0.044	-0.08	-0.636	-0.9137	-9.3595	-2.3009	-0.7426	-0.516	-0.834	-1.2924	-3.2187	-4.2535	-0.1888	-0.0921	-0.012	-0.035	-0.028	-0.137	0.006	-0.014
CHEMBL1201073	-7.86	-0.001	-0.004	-0.004	-0.004	-0.001	-0.006	-0.0664	-0.012	-0.04	-0.005	-0.022	-0.0885	-0.104	-1.7877	-0.0651	-0.063	-0.9299	0.064	-0.047	-0.041	-0.0976	-2.6265	0.0934	-0.033	-0.4479	-0.5288	-0.001	-0.003	-0.001	-0.001	-0.009	-0.007	-0.071	-0.014	-0.018	-0.1996	-0.06	-2.8713	-2.6345	-0.1012	-0.016	-0.004	-0.002	-0.003	-0.006	-0.029	-0.026	-0.0285
CHEMBL354349	-7.23	-0.011	-0.02	-0.01	-0.033	-0.004	-0.025	-1.7057	-0.7578	-0.6257	-0.024	-0.025	-0.109	0.057	-6.5918	-0.3637	-0.0059	-1.5897	-0.8139	-0.1977	-0.054	-1.4645	-4.2994	-0.2055	0.02	-0.2481	-1.5852	-0.008	-0.007	-0.003	-0.003	-0.014	-0.054	-1.7111	-0.3469	-0.0576	-1.3031	-0.0678	-1.1498	-0.7835	-0.19	-0.028	-0.006	0	-0.001	-0.009	0.001	-0.026	-0.028
CHEMBL289356	-8.74	-0.001	-0.002	-0.003	-0.003	-0.001	-0.002	-0.017	-0.012	-0.043	-0.005	0.009	-0.023	-0.014	-1.4061	-0.028	-0.014	-0.048	-0.005	-0.013	-0.006	-0.029	-0.9992	-0.042	-0.01	-0.028	-0.0806	-0.006	-0.035	-0.004	-0.04	-0.8928	-0.8013	-1.9709	-0.1552	-0.2915	-0.1388	-0.9145	-3.87	-3.456	-4.7518	-0.069	-0.016	-0.008	-0.02	-0.026	-0.1596	-0.082	-0.028
CHEMBL1917204	-9.31	-0.015	-0.054	-0.049	-0.023	-0.016	-0.1497	-2.5729	-2.6418	-1.5004	-0.076	-0.018	-0.145	-0.165	-4.1348	-0.3228	-0.066	-0.8013	-0.1196	-0.066	-0.021	-0.1633	-3.5583	-0.1473	-0.028	-0.2252	-0.2798	-0.006	-0.042	-0.038	-0.006	-0.059	-0.0086	-4.0271	-3.0478	-0.3085	-1.4098	-0.1353	-0.9656	-0.9436	-0.1237	-0.024	-0.006	-0.002	-0.002	-0.005	-0.016	-0.021	-0.021
CHEMBL1200930	-8.36	-0.005	-0.013	-0.027	-0.016	-0.011	-0.074	-2.2688	-0.1022	-0.1937	0.012	0.013	-0.057	-0.045	-3.7735	-0.3275	-0.0746	-1.164	-0.6833	-0.2928	-0.023	-0.1026	-2.883	-0.092	-0.02	-0.04	-0.0798	-0.009	-0.021	-0.007	0	-0.053	-0.141	-3.8562	-0.0885	-0.043	-1.2966	-0.3193	-1.797	-3.2394	-2.4496	-1.6384	-1.2421	-0.032	-0.012	-0.048	-0.055	-0.107	-0.034
CHEMBL66953	-7.28	-0.005	-0.011	-0.014	-0.006	-0.004	-0.027	-0.6724	-0.0634	-0.1999	-0.028	-0.045	-0.121	-0.22	-4.8063	-0.1544	-0.147	-1.8798	0.2454	-0.021	-0.034	-0.2645	-2.9683	-0.0457	-0.039	-0.2822	-0.4987	-0.002	-0.009	-0.004	-0.005	-0.037	-0.018	-2.5638	-0.3298	-0.086	-0.6951	-0.117	-0.8156	-1.6832	-0.1902	-0.031	-0.007	-0.001	-0.003	-0.008	-0.02	-0.02	-0.032
CHEMBL60718	-8	-0.02	-0.018	-0.025	-0.011	-0.008	-0.052	-1.1996	-1.0564	-1.1176	-0.0312	-0.021	-0.1272	-0.168	-3.6706	-0.2	-0.062	-1.0333	-0.1702	-0.057	-0.032	-0.8102	-4.0973	-0.2261	-0.0472	-0.6357	-0.3235	-0.016	-0.058	-0.025	-0.011	-0.287	-0.3422	-6.3312	-1.599	-0.5284	-1.7753	-0.8817	-4.0429	-2.348	-1.3047	-0.072	-0.014	-0.006	-0.005	-0.016	-0.03	-0.112	-0.033
CHEMBL1408862	-8.7	-0.001	-0.005	-0.003	-0.005	0	-0.004	-0.054	-0.015	-0.04	-0.006	-0.037	-0.143	-0.275	-2.9282	-0.047	-0.051	-0.4162	-0.049	-0.041	-0.019	-0.058	-2.1101	-0.034	-0.014	-0.1161	-0.1361	-0.001	-0.003	-0.001	-0.001	-0.007	-0.008	-0.2305	-0.014	-0.018	-0.2055	-0.101	-0.6251	-1.6181	-0.0302	0.005	-0.001	-0.002	-0.003	-0.006	-0.04	0.015	0.007
CHEMBL3545157	-9.68	-0.006	-0.013	-0.011	-0.011	-0.004	-0.018	-0.6228	-0.062	-0.1473	-0.038	-0.041	-0.116	-0.18	-4.3025	-0.231	-0.0677	-1.0052	-0.2063	-0.071	-0.035	-0.4465	-4.9929	-0.1524	-0.041	-0.4111	-0.4586	-0.009	-0.0531	-0.006	-0.054	-1.0462	-1.7078	-6.3652	-0.505	-0.6673	-1.0523	-1.5855	-1.24	-3.9857	-4.3326	0.0599	-0.003	-0.017	-0.05	0.011	-0.3318	-0.012	-0.02
CHEMBL460499	-9.27	-0.004	-0.005	-0.005	-0.006	-0.002	-0.006	-0.055	-0.0141	-0.1814	-0.064	-0.001	-0.064	-0.082	-2.411	-0.056	-0.045	-0.9069	-0.0681	-0.044	-0.026	-0.2369	-2.7685	-0.1615	-0.041	-0.3896	-0.4974	0.004	-0.05	-0.007	-0.009	-0.3406	-0.1769	-3.4702	-2.5103	-0.8472	-2.0037	-0.7952	-1.5019	-4.2738	-3.3349	-0.0259	-0.016	-0.009	-0.018	0.005	-0.0922	-0.068	-0.041
CHEMBL566136	-7.5	-0.01	-0.046	-0.032	-0.019	-0.006	-0.036	-1.4348	-1.6022	-1.5222	-0.098	-0.052	-0.186	-0.198	-5.4752	-0.3261	-0.084	-1.0489	-0.176	-0.063	-0.027	-0.2802	-3.5471	-0.1029	-0.03	-0.2867	-0.2873	-0.002	-0.033	-0.016	-0.008	-0.061	-0.0622	-4.3537	-3.1195	-0.3402	-1.9818	-0.1635	-0.6507	-1.0909	-0.4231	-0.032	-0.005	-0.003	-0.005	-0.011	-0.021	-0.022	-0.014
CHEMBL1608472	-7.5	-0.005	-0.011	-0.01	-0.013	-0.004	-0.018	-0.588	-0.061	-0.2273	-0.051	-0.029	-0.121	-0.171	-4.0052	-0.2049	-0.0914	-1.795	-0.4728	-0.1251	-0.03	-0.3033	-3.7014	-0.1521	-0.038	-0.3565	-0.4998	-0.001	-0.052	-0.008	0.041	-0.9789	-0.9318	-4.0266	-0.8426	-0.9257	-1.1512	-0.6667	-2.4178	-2.1465	-7.515	-0.134	-0.032	-0.005	-0.001	-0.039	-0.1061	-0.091	-0.04
CHEMBL1201236	-7.43	-0.001	-0.005	-0.005	-0.003	-0.001	-0.005	-0.045	-0.012	-0.03	-0.004	-0.034	-0.119	-0.2011	-2.7683	-0.023	-0.045	-0.5554	-0.0539	-0.038	-0.016	-0.454	-3.264	-0.3022	-0.034	-0.302	-1.2165	-0.001	-0.003	-0.001	-0.002	-0.014	-0.012	-0.0927	-0.012	-0.021	-0.1066	-0.082	-0.6185	-3.0968	-2.8418	-0.4736	-0.1832	-0.007	-0.014	-0.014	-0.052	-0.014	-0.033
CHEMBL403183	-8.3	-0.002	-0.003	-0.003	-0.002	-0.001	-0.003	-0.019	-0.008	-0.025	-0.008	-0.013	-0.039	-0.02	-2.0786	-0.042	-0.019	-0.3212	-0.023	-0.019	-0.015	-0.0876	-2.1568	-0.1492	-0.027	-0.1916	-0.6043	-0.001	-0.004	-0.001	-0.007	-0.021	-0.011	-0.1571	-0.018	-0.015	-0.0835	-0.137	-1.1355	-4.6069	-3.368	-1.1208	-0.4164	-0.019	-0.021	-0.011	-0.092	-0.039	-0.047
CHEMBL1256832	-8.16	-0.007	-0.013	-0.013	-0.006	-0.003	-0.018	-0.4733	-0.051	-0.1177	-0.032	-0.063	-0.142	-0.26	-4.0761	-0.1383	-0.09	-1.2374	-0.1178	-0.045	-0.025	-0.1465	-3.1938	-0.054	-0.025	-0.1558	-0.2136	-0.003	-0.014	-0.003	-0.024	-0.15	-0.1915	-4.4557	-0.3404	-0.1272	-1.5697	-0.563	-1.4151	-4.7079	-2.4155	-0.069	-0.021	-0.008	-0.02	-0.021	-0.106	-0.023	-0.005
EOS101775	-5.46	-0.007	-0.012	-0.019	-0.025	-0.007	-0.06	-1.4607	-0.1115	-0.3149	-0.015	-0.027	-0.117	-0.198	-5.1576	-0.2977	-0.0894	-2.1001	-0.9312	-0.5249	-0.048	-0.2681	-4.6506	-0.1041	-0.042	-0.332	-0.5055	-0.008	-0.044	-0.01	-0.04	-0.3113	-2.5892	-6.7595	-0.2622	-0.094	-1.175	-0.2914	-1.2791	-3.105	-6.6506	-0.6561	-0.8636	-0.0676	-0.0756	-0.073	-0.124	-0.05	-0.04
EOS101783	-5.46	-0.008	-0.015	-0.02	-0.023	-0.006	-0.05	-1.6344	-0.2718	-0.3137	-0.035	-0.035	-0.11	-0.107	-4.3771	-0.3399	-0.0433	-1.2683	-0.5938	-0.1984	-0.028	-0.0998	-3.8753	-0.086	-0.019	-0.0802	-0.2348	-0.007	-0.029	-0.01	0.001	-0.3558	-0.8209	-3.4799	-0.5023	-0.2403	-0.1516	-0.7596	-1.5239	-3.4501	-5.1382	-0.035	-0.014	-0.009	-0.023	-0.017	-0.1263	-0.033	-0.038
EOS101787	-5.46	-0.05	-0.024	-0.078	-0.037	-0.026	-1.1208	-6.1464	-4.0091	-0.3229	-0.044	-0.073	-0.11	-0.278	-5.0054	-0.3998	-0.174	-2.8546	-0.3563	-0.4109	-0.057	-0.4714	-3.8288	-0.0554	-0.027	-0.3787	-0.2739	-0.017	-0.1	-1.2671	-0.005	-0.024	-0.061	-2.4479	-1.1104	-0.1168	-0.3684	-0.057	-0.8365	-1.3307	-0.197	-0.029	-0.005	-0.002	-0.004	-0.008	-0.017	-0.024	-0.026
EOS101789	-5.46	-0.022	-0.032	-0.038	-0.038	-0.009	-0.6272	-2.2563	-1.7354	-1.1052	-0.074	-0.021	-0.094	-0.046	-4.1746	-0.2582	-0.06	-0.338	-0.088	-0.1063	-0.026	-0.082	-2.9398	-0.1172	-0.028	-0.1457	-0.4727	-0.006	-0.046	-0.035	-0.009	-0.059	-0.059	-3.3589	-1.4382	-0.0971	-0.8786	-0.18	-1.3136	-4.9743	-2.4124	0.0247	0.006	-0.008	-0.019	0.004	-0.099	-0.032	-0.0621
EOS101790	-5.46	-0.006	-0.01	-0.007	-0.006	-0.002	-0.011	-0.1347	-0.07	-0.1699	-0.015	-0.031	-0.104	-0.077	-3.4106	-0.1069	-0.035	-0.528	-0.043	-0.033	-0.018	-0.1515	-3.5673	-0.1491	-0.026	-0.1356	-0.1769	-0.025	-0.064	-0.008	-0.067	-1.0684	-1.6659	-4.7901	-0.482	-0.9346	-1.8029	-1.7168	-1.0034	-2.4252	-3.2076	-0.036	-0.008	-0.009	-0.025	-0.019	-0.302	-0.033	-0.016
EOS101791	-5.46	-0.013	-0.064	-0.056	-0.029	-0.012	-0.073	-2.446	-1.6165	-1.5459	-0.053	-0.087	-0.175	-0.3	-3.7207	-0.5828	-0.1267	-2.1183	-0.4649	-0.162	-0.04	-0.404	-4.897	-0.1662	-0.047	-0.5964	-0.6402	-0.008	-0.016	-0.011	-0.004	-0.024	-0.037	-2.9436	-0.842	-0.1212	-1.0741	-0.059	-0.2472	-0.8378	-0.0697	-0.015	-0.003	-0.002	-0.003	-0.007	-0.021	-0.007	-0.023
EOS101795	-5.46	-0.009	-0.015	-0.016	-0.018	-0.005	-0.031	-1.5047	-0.1071	-0.2197	-0.046	-0.049	-0.128	-0.13	-5.6412	-0.2685	-0.047	-1.4997	-0.6479	-0.1268	-0.032	-0.0739	-4.203	-0.066	-0.031	-0.2865	-0.1828	-0.003	-0.025	-0.006	-0.035	-0.3895	-0.3442	-3.7234	-0.3952	-0.3881	-0.6137	-0.9618	-0.496	-4.5089	-4.6042	-0.3492	-0.0937	-0.023	-0.044	-0.03	-0.183	-0.013	-0.041
EOS101796	-5.46	-0.019	-0.037	-0.028	-0.018	-0.009	-0.0765	-1.4457	-1.2626	-1.3777	-0.158	-0.044	-0.144	-0.046	-3.1853	-0.1752	-0.035	-0.079	-0.034	-0.03	-0.017	-0.047	-1.3547	-0.051	-0.006	-0.025	-0.005	0.002	-0.056	-0.027	-0.032	-0.2154	-0.0809	-6.2441	-3.329	-0.655	-1.9228	-0.8762	-0.7683	-5.2247	-2.6027	-1.5294	-1.0029	-0.035	-0.059	-0.011	-0.2106	-0.0171	-0.018
EOS101802	-5.46	-0.038	-0.039	-0.064	-0.038	-0.035	-0.8201	-4.2383	-4.0814	-0.7782	-0.067	-0.041	-0.129	-0.167	-4.7599	-0.4338	-0.1051	-1.5684	-0.1811	-0.132	-0.037	-0.1079	-3.7564	-0.1077	-0.03	-0.2368	-0.0249	-0.013	-0.062	-0.5717	-0.01	-0.064	-0.083	-4.2583	-1.655	-0.1478	-1.0478	-0.1045	-1.0128	-2.3562	-4.153	-0.6163	-0.2196	-0.011	-0.012	-0.066	-0.03	-0.05	-0.032
EOS101806	-5.46	-0.017	-0.046	-0.059	-0.076	-0.035	-1.4896	-4.5995	-2.3135	-1.1998	-0.055	-0.005	-0.074	-0.01	-3.2676	-0.337	-0.0359	-1.1015	-2.5326	-2.9797	-0.1167	-0.1541	-3.9492	-0.04	-0.01	-0.028	-0.063	-0.013	-0.046	-0.057	-0.004	-0.049	-0.116	-5.8685	-1.29	-0.1801	-2.1238	-0.2119	-1.5384	-1.7139	-0.955	-0.2941	-0.05	-0.006	-0.003	-0.016	0.017	-0.096	-0.042
EOS101832	-5.46	-0.014	-0.017	-0.016	-0.011	-0.005	-0.028	-0.7896	-0.6968	-0.8535	-0.047	-0.064	-0.151	-0.183	-5.3097	-0.203	-0.143	-1.7384	0.2255	-0.037	-0.026	-0.3868	-3.8026	-0.1751	-0.033	-0.2439	-0.5997	-0.007	-0.021	-0.012	-0.005	-0.028	-0.1015	-2.3147	-0.6733	-0.1916	-1.4709	-0.0979	-0.6672	-1.8434	-0.177	-0.041	-0.008	-0.003	-0.003	-0.009	-0.022	-0.016	-0.031
EOS101854	-5.46	-0.002	-0.006	-0.006	-0.004	-0.001	-0.007	-0.048	-0.013	-0.034	-0.007	-0.025	-0.076	-0.17	-3.8207	-0.084	-0.129	-1.835	0.1311	-0.05	-0.043	-0.2014	-2.958	0.004	-0.055	-0.4735	-0.9256	-0.001	-0.003	-0.001	-0.003	-0.013	-0.009	-0.116	-0.014	-0.015	-0.1836	-0.083	-0.9486	-3.5134	-0.9405	-0.0672	-0.015	-0.004	-0.008	-0.011	-0.053	-0.012	-0.041
EOS101870	-5.46	-0.036	-0.06	-0.1427	-0.042	-0.032	-1.1592	-3.1034	-4.148	-0.7827	-0.049	-0.072	-0.199	-0.254	-4.5646	-0.158	-0.077	-0.3501	-0.019	-0.074	-0.028	-0.063	-2.7223	-0.047	-0.021	-0.081	0.1106	-0.019	-0.059	-0.2419	-0.013	-0.027	-0.096	-3.9995	-1.9858	-0.1989	-1.1126	-0.202	-1.0047	-4.2979	-1.1012	-1.0807	-1.6866	-0.041	-0.056	-0.003	-0.146	0.021	-0.023
EOS101893	-5.46	-0.004	-0.008	-0.009	-0.007	-0.004	-0.017	-0.5335	-0.047	-0.1071	-0.012	-0.029	-0.082	-0.061	-3.703	-0.106	-0.037	-0.5338	-0.091	-0.046	-0.016	-0.072	-2.486	-0.113	-0.026	-0.0522	-0.3025	-0.002	-0.007	-0.004	-0.004	-0.02	-0.017	-0.6137	-0.0443	-0.031	-0.4325	-0.091	-1.0825	-4.4165	-1.5637	-1.5568	-1.4565	-0.036	-0.023	-0.035	-0.06	-0.046	-0.0741
EOS101899	-5.46	-0.016	-0.023	-0.019	-0.011	-0.006	-0.031	-0.8895	-0.7177	-1.1353	-0.055	-0.095	-0.195	-0.229	-5.2592	-0.246	-0.063	-0.812	-0.2435	-0.074	-0.037	-0.4105	-4.0869	-0.1603	-0.032	-0.2603	-0.285	-0.013	-0.027	-0.015	-0.021	-0.037	-0.1522	-1.9641	-0.7094	-0.3106	-1.3729	-0.3139	-0.5501	-4.1916	-2.0543	-1.8426	-2.1013	-0.084	-0.119	0.083	-0.314	-0.0279	0.006
EOS101912	-5.46	-0.009	-0.019	-0.027	-0.039	-0.015	-0.101	-2.5228	-0.2966	-0.5923	-0.009	-0.041	-0.122	-0.213	-4.4292	-0.4722	-0.1033	-2.1473	-0.7982	-1.5567	-0.075	-0.3846	-4.2323	-0.1608	-0.065	-0.546	-0.5401	-0.006	-0.016	-0.009	-0.002	-0.021	-0.067	-3.5088	-0.2265	-0.047	-1.2414	-0.1584	-0.7746	-2.3185	-0.252	-0.022	-0.008	-0.003	-0.004	-0.005	-0.027	-0.019	-0.042
EOS101925	-5.46	-0.011	-0.012	-0.011	-0.012	-0.004	-0.023	-0.9979	-0.105	-0.4909	-0.096	-0.05	-0.104	-0.081	-3.8279	-0.2741	-0.053	-0.8852	-0.1518	-0.045	-0.016	-0.0685	-2.6088	-0.039	-0.009	-0.036	-0.0849	0	-0.0516	-0.01	-0.008	-0.5785	-0.763	-6.8969	-2.4117	-0.8492	-1.6277	-0.6689	-0.929	-1.2421	-2.0849	-0.04	-0.01	-0.005	-0.014	-0.019	-0.1457	-0.029	-0.013
EOS101927	-5.46	-0.004	-0.011	-0.01	-0.007	-0.003	-0.016	-0.4775	-0.039	-0.0942	-0.011	-0.045	-0.122	-0.263	-4.2691	-0.1172	-0.092	-1.2412	-0.2041	-0.065	-0.032	-0.393	-3.9718	-0.1629	-0.051	-0.4261	-0.4962	-0.003	-0.005	-0.002	-0.002	-0.016	-0.014	-0.3557	-0.029	-0.026	-0.3527	-0.059	-0.8153	-4.3142	-0.9532	-1.3793	-0.8817	-0.025	-0.015	-0.028	-0.039	-0.062	-0.072
EOS101942	-5.46	-0.004	-0.006	-0.004	-0.002	-0.001	-0.006	-0.041	-0.029	-0.066	-0.029	-0.012	-0.043	-0.063	-0.9326	-0.038	-0.021	-0.052	0.017	-0.019	-0.011	-0.037	-1.3821	-0.022	-0.003	-0.031	0.044	-0.006	-0.033	-0.004	-0.036	-0.7696	-1.1512	-5.6831	-0.393	-0.4892	-0.7857	-0.7433	-3.9755	-5.1922	-2.8796	-1.2352	-0.8904	-0.03	-0.055	-0.02	-0.2602	-0.101	-0.012
EOS101946	-5.46	-0.002	-0.004	-0.004	-0.004	-0.001	-0.006	-0.056	-0.011	-0.0566	-0.007	0.004	-0.016	0.017	-3.5572	-0.084	-0.048	-0.785	-0.0243	-0.037	-0.022	-0.4886	-2.6162	-0.0799	-0.004	-0.3124	-1.1762	-0.002	-0.005	-0.002	-0.003	-0.018	-0.016	-0.678	-0.043	-0.022	-0.5193	-0.0881	-3.6732	-2.7038	-0.4047	-0.001	0	-0.002	-0.005	0.001	-0.029	-0.039	-0.036
EOS101947	-5.46	-0.001	-0.003	-0.002	-0.005	-0.001	-0.005	-0.1432	-0.015	-0.078	-0.007	0.011	-0.05	-0.04	-2.3675	-0.038	-0.02	-0.0992	-0.026	-0.031	-0.011	-0.027	-1.3278	-0.112	-0.022	-0.033	-0.0292	-0.003	-0.013	-0.004	-0.007	-0.08	-0.0601	-1.5865	-0.1258	-0.0585	-0.413	-0.4384	-1.8398	-3.3689	-3.4296	-1.2432	-1.852	-0.043	-0.031	-0.031	-0.078	-0.102	-0.066
EOS101951	-5.46	-0.005	-0.012	-0.012	-0.012	-0.004	-0.022	-0.8534	-0.052	-0.1466	-0.012	-0.061	-0.165	-0.3	-4.2587	-0.187	-0.073	-1.3489	-0.6244	-0.1265	-0.033	-0.6417	-4.0006	-0.1472	-0.037	-0.5046	-0.5386	-0.002	-0.005	-0.003	-0.002	-0.012	-0.01	-0.6487	-0.0713	-0.044	-0.519	-0.058	-2.1309	-1.1558	-0.0573	-0.006	-0.002	-0.001	-0.002	-0.006	-0.022	-0.005	-0.007
EOS101953	-5.46	-0.001	-0.003	-0.003	-0.005	-0.001	-0.006	-0.047	-0.009	-0.032	-0.006	-0.006	-0.032	-0.045	-3.672	-0.079	-0.126	-2.0601	0.1898	-0.046	-0.033	-0.2123	-3.7733	-0.163	-0.064	-0.5209	-1.0269	-0.001	-0.003	-0.002	-0.003	-0.021	-0.016	-0.29	-0.017	-0.019	-0.0184	-0.101	-0.3707	-2.8832	-3.7022	-0.3311	-0.0312	-0.005	-0.016	-0.006	-0.074	-0.009	-0.039
EOS101954	-5.46	-0.01	-0.023	-0.033	-0.038	-0.038	-0.5856	-2.8458	-0.2745	-0.1612	-0.024	-0.053	-0.15	-0.188	-5.2635	-0.237	-0.073	-1.8653	-1.3728	-1.5585	-0.0722	-0.3509	-5.523	-0.1526	-0.026	-0.2351	-0.2452	-0.005	-0.015	-0.009	-0.006	-0.03	-0.042	-3.0034	-0.1513	-0.06	-0.6499	-0.2191	-0.3384	-4.783	-1.7066	-0.6442	-0.2145	-0.013	-0.021	-0.019	-0.105	0.001	-0.024
EOS101956	-5.46	-0.006	-0.005	-0.012	-0.012	-0.008	-0.032	-1.422	-0.047	-0.1962	-0.009	-0.038	-0.102	-0.131	-7.3255	-0.4512	0.0624	0.0587	-1.2444	-0.1586	-0.023	-0.2608	-4.614	-0.1605	-0.033	-0.2458	-0.5143	-0.002	-0.006	-0.004	-0.001	-0.008	-0.007	-0.2562	-0.039	-0.023	-0.1752	-0.026	-0.5114	-1.6255	-0.0711	-0.022	-0.003	-0.002	-0.002	-0.006	-0.016	-0.014	-0.028
EOS101970	-5.46	-0.01	-0.017	-0.009	-0.016	-0.003	-0.014	-0.5311	-0.5098	-0.8848	-0.141	-0.028	-0.141	-0.068	-7.2385	-0.236	-0.047	-1.148	-0.3955	-0.098	-0.034	-0.4969	-4.0627	-0.1997	-0.039	-0.4724	-0.7457	0.013	-0.079	-0.014	-0.009	-0.9783	-0.789	-5.3856	-3.3456	-1.707	-2.487	-0.4224	-0.6154	-2.1174	-1.9803	-0.03	-0.01	-0.006	-0.011	-0.021	-0.1522	-0.017	-0.025
EOS101972	-5.46	-0.01	-0.011	-0.009	-0.005	-0.002	-0.015	-0.2308	-0.0933	-0.3044	-0.073	-0.051	-0.127	-0.069	-4.4833	-0.097	-0.032	-0.468	-0.043	-0.033	-0.018	-0.1364	-3.2331	-0.1824	-0.029	-0.2159	-0.5337	-0.009	-0.0564	-0.01	-0.002	-0.5274	-0.8697	-4.4949	-1.7846	-0.9428	-2.068	-0.8034	-1.5449	-5.4555	-2.6768	-1.1809	-0.4646	-0.02	-0.03	-0.027	-0.2192	-0.048	-0.0794
EOS101975	-5.46	-0.001	-0.003	-0.003	-0.001	-0.001	-0.004	-0.023	-0.005	-0.019	-0.003	-0.008	-0.032	-0.043	-2.5444	-0.036	-0.079	-1.2679	0.1677	-0.018	-0.016	-0.4998	-2.6567	-0.2106	-0.016	-0.3765	-1.196	-0.001	-0.002	-0.002	-0.002	-0.009	-0.005	-0.03	-0.006	-0.008	-0.0387	-0.04	-0.4351	-2.9596	-1.0828	-1.2499	-0.5692	-0.017	-0.014	-0.021	-0.043	-0.049	-0.06
EOS101979	-5.46	-0.001	-0.003	-0.005	-0.006	-0.003	-0.01	-0.2845	-0.021	-0.1082	-0.006	0.018	-0.008	0.028	-3.9892	-0.1	-0.089	-1.7758	0.0137	-0.042	-0.023	-0.1644	-3.4168	-0.2049	-0.056	-0.5171	-1.3666	-0.002	-0.005	-0.003	-0.002	-0.015	-0.016	-1.2745	-0.1292	-0.014	-0.402	-0.045	-2.2357	-1.1884	-0.1818	-0.02	-0.008	-0.002	-0.002	-0.003	-0.005	-0.027	-0.045
EOS101988	-5.46	-0.008	-0.024	-0.016	-0.014	-0.005	-0.023	-0.7628	-1.4262	-0.6773	-0.072	-0.01	-0.072	0.044	-4.2183	-0.159	-0.034	-0.3056	-0.087	-0.07	-0.022	-0.091	-2.1831	-0.143	-0.02	-0.0851	-0.505	-0.003	-0.031	-0.009	-0.013	-0.09	-0.1031	-4.7306	-2.2138	-0.174	-1.1699	-0.2229	-1.01	-3.6045	-3.2421	-1.7208	-1.9696	-0.056	-0.053	-0.043	-0.08	-0.084	-0.05
EOS101991	-5.46	-0.003	-0.009	-0.007	-0.004	-0.002	-0.011	-0.0911	-0.028	-0.0682	-0.013	-0.038	-0.114	-0.301	-4.0205	-0.09	-0.16	-1.3384	0.2081	-0.054	-0.062	-0.1416	-3.0174	0.1587	-0.073	-0.619	-0.3936	-0.003	-0.008	-0.002	-0.004	-0.026	-0.0589	-2.7971	-0.2193	-0.0498	-0.7615	-0.1649	-1.425	-1.9539	-0.32	0.002	0.004	-0.003	-0.005	-0.007	-0.038	-0.012	-0.007
EOS102005	-5.46	-0.006	-0.009	-0.006	-0.008	-0.003	-0.012	-0.1961	-0.041	-0.088	-0.046	-0.033	-0.099	-0.205	-3.6241	-0.117	-0.052	-1.106	-0.2132	-0.074	-0.023	-0.0945	-3.3586	-0.058	-0.032	-0.2155	-0.2888	-0.007	-0.0494	-0.005	-0.073	-1.203	-1.5178	-5.6555	-0.5291	-0.5435	-0.9753	-1.6176	-2.1402	-5.4064	-4.6236	-0.3689	-0.0813	-0.024	-0.055	-0.028	-0.2883	-0.049	-0.038
EOS102020	-5.46	-0.001	-0.003	-0.003	-0.003	-0.002	-0.005	-0.034	-0.009	-0.021	-0.003	-0.016	-0.053	-0.13	-1.904	-0.033	-0.054	-0.771	0.0312	-0.034	-0.018	-0.1027	-2.5027	-0.086	-0.032	-0.2331	-0.2385	-0.001	-0.002	-0.001	-0.002	-0.014	-0.01	-0.0612	-0.011	-0.013	-0.051	-0.054	-0.2092	-3.2605	-1.3496	-1.5753	-0.9864	-0.03	-0.022	-0.025	-0.04	-0.0451	-0.051
EOS102030	-5.46	-0.003	-0.006	-0.004	-0.006	-0.002	-0.007	-0.048	-0.027	-0.0923	-0.02	0.002	-0.061	0.017	-3.4117	-0.076	-0.037	-1.0493	-0.1909	-0.045	-0.022	-0.4919	-2.9557	-0.2758	-0.035	-0.5019	-1.2584	-0.008	-0.039	-0.005	-0.035	-0.8519	-1.4273	-4.926	-0.5035	-0.5348	-0.7848	-1.4054	-2.1433	-4.4699	-2.6341	0.018	-0.001	-0.01	-0.029	-0.008	-0.1982	-0.026	-0.057
EOS102031	-5.46	-0.036	0.009	-0.028	-0.019	-0.024	-0.1832	-3.6374	-2.0538	-1.2482	-0.098	-0.031	-0.143	-0.104	-5.2744	-0.3394	-0.034	-1.0007	-0.3078	-0.085	-0.025	-0.3519	-4.1655	-0.1383	-0.031	-0.3175	-0.5414	-0.004	-0.054	-0.049	-0.01	-0.096	0.0159	-5.8981	-3.2627	-0.4323	-1.2548	-0.1882	-1.6578	-2.4337	-0.3469	-0.062	-0.012	-0.003	-0.004	-0.011	-0.023	-0.043	-0.04
EOS102034	-5.46	-0.008	-0.046	-0.04	-0.041	-0.031	-0.3202	-3.2407	-0.9557	-1.4643	-0.053	-0.016	-0.1855	-0.152	-4.3501	-0.4779	-0.0696	-3.0686	-1.1369	-1.5867	-0.05	-0.1453	-3.3577	-0.055	-0.013	-0.05	-0.1369	-0.011	-0.035	-0.015	-0.01	-0.092	-0.1362	-3.4296	-1.2758	-0.2219	-1.8658	-0.4122	-1.5171	-4.2679	-2.2067	-0.2677	-0.0638	-0.01	-0.015	-0.018	-0.089	-0.04	-0.034
EOS102036	-5.46	-0.024	-0.02	-0.037	-0.028	-0.019	-0.12	-2.7955	-1.0014	-1.1927	-0.042	-0.02	-0.1329	-0.126	-5.964	-0.6132	-0.0623	-1.5018	-0.6085	-0.407	-0.028	-0.1228	-3.9131	-0.007	-0.017	-0.1479	-0.0332	-0.012	-0.031	-0.023	-0.007	-0.063	-0.09	-3.5254	-0.7892	-0.1435	-1.4309	-0.2739	-1.1706	-3.57	-3.4042	-0.2744	-0.074	-0.014	-0.016	-0.028	-0.044	-0.075	-0.079
EOS102043	-5.46	-0.002	-0.006	-0.006	-0.004	-0.002	-0.007	-0.0609	-0.017	-0.034	-0.009	-0.033	-0.083	-0.176	-2.8705	-0.068	-0.058	-0.776	-0.0355	-0.042	-0.027	-0.3137	-3.9227	-0.1098	-0.039	-0.3748	-0.3994	-0.001	-0.004	-0.001	-0.004	-0.017	-0.014	-0.1888	-0.017	-0.021	-0.1825	-0.097	-0.767	-3.8074	-3.1992	-0.2866	-0.08	-0.007	-0.011	-0.015	-0.061	-0.017	-0.026
EOS102052	-5.46	-0.002	-0.007	-0.006	-0.003	-0.002	-0.007	-0.0718	-0.018	-0.036	-0.009	-0.031	-0.086	-0.194	-3.8233	-0.079	-0.073	-1.0603	-0.1297	-0.048	-0.031	-0.3415	-3.2584	-0.147	-0.043	-0.38	-0.4152	-0.001	-0.003	0	-0.005	-0.014	-0.01	-0.079	-0.015	-0.018	-0.1177	-0.105	-0.9647	-4.3305	-1.2152	-1.9236	-0.9809	-0.022	-0.047	-0.007	-0.092	-0.033	-0.035
EOS102057	-5.46	-0.012	-0.02	-0.014	-0.015	-0.006	-0.036	-1.0202	-0.3551	-0.9742	-0.171	-0.035	-0.142	-0.059	-5.2916	-0.2183	-0.047	-0.4775	-0.113	-0.039	-0.019	-0.1427	-3.7093	-0.2166	-0.035	-0.1944	-0.3197	0.018	-0.065	-0.016	-0.099	-0.8859	-1.4463	-9.2068	-3.0865	-0.7358	-1.0873	-0.9737	-1.5784	-4.6538	-3.1689	0.02	0.002	-0.011	-0.041	-0.001	-0.2002	-0.018	-0.048
EOS102060	-5.46	-0.005	-0.06	-0.06	-0.028	-0.035	-1.1119	-3.231	-2.3365	-1.2484	-0.1033	0.006	-0.142	-0.146	-3.5406	-0.173	-0.143	-1.732	0.0935	-0.3424	-0.042	-0.2173	-2.8938	-0.0257	-0.038	-0.3033	-0.4616	0.005	-0.09	-0.034	-0.021	-0.2004	0.4119	-5.5149	-3.1634	-1.4645	-2.6904	-0.423	-1.1191	-4.2744	-2.5444	-0.1552	-0.031	-0.008	-0.016	-0.02	-0.08	-0.03	-0.052
EOS102065	-5.46	-0.029	-0.028	-0.052	-0.038	-0.025	-0.7443	-3.9627	-2.2237	-0.3529	-0.037	-0.034	-0.124	-0.206	-4.3461	-0.169	-0.111	-1.2779	0.003	-0.2276	-0.033	-0.1999	-2.952	-0.0612	-0.023	-0.2175	-0.3757	-0.008	-0.059	-0.1033	-0.004	-0.022	-0.054	-4.5311	-0.7998	-0.0842	-0.3556	-0.058	-0.5055	-1.0822	-0.058	-0.017	-0.004	-0.002	-0.002	-0.005	-0.016	-0.015	-0.025
EOS102071	-5.46	-0.004	-0.009	-0.008	-0.003	-0.002	-0.008	-0.047	-0.026	-0.036	0.006	-0.036	-0.095	-0.194	-1.8445	-0.063	-0.073	-1.1108	-0.0579	-0.053	-0.038	-0.306	-3.445	-0.3096	-0.069	-0.5936	-0.4878	-0.023	-0.0613	-0.006	-0.026	-0.5325	-1.8702	-2.9451	-0.2468	-0.4495	-1.0055	-1.3547	-0.416	-6.1514	-4.5259	-1.4248	-0.8591	-0.042	-0.076	0	-0.4094	-0.043	-0.058
EOS102075	-5.46	-0.002	-0.006	-0.007	-0.005	-0.003	-0.01	-0.1639	-0.02	-0.06	-0.002	-0.018	-0.074	-0.212	-4.4068	-0.09	-0.108	-1.6583	-0.1067	-0.068	-0.046	-0.0836	-3.2345	0.0364	-0.085	-0.5905	-0.8715	-0.003	-0.005	-0.003	-0.001	-0.011	-0.023	-0.822	-0.0449	-0.008	-0.6844	-0.0719	-1.4522	-0.7177	-0.1696	-0.021	-0.004	0	-0.001	-0.004	-0.002	-0.028	-0.015
EOS102083	-5.46	-0.002	-0.004	-0.003	-0.003	-0.001	-0.004	-0.0617	-0.01	-0.032	-0.004	-0.019	-0.075	-0.105	-3.9041	-0.07	-0.097	-1.4891	0.1415	-0.04	-0.027	-0.8769	-2.1441	-0.0511	0.005	-0.4002	-1.3062	-0.001	-0.002	-0.001	-0.001	-0.005	-0.005	-0.028	-0.008	-0.008	-0.1116	-0.029	-0.7563	-1.3192	-0.0538	-0.015	-0.003	-0.001	-0.001	-0.002	-0.008	-0.016	-0.0389
EOS102086	-5.46	-0.001	-0.005	-0.006	-0.004	-0.001	-0.007	-0.0544	-0.012	-0.041	-0.001	-0.01	-0.06	-0.171	-3.0642	-0.065	-0.062	-0.9511	-0.0715	-0.041	-0.024	-0.3196	-3.1911	-0.069	-0.03	-0.4051	-0.4857	-0.002	-0.004	-0.001	0	-0.012	-0.022	-0.4827	-0.004	-0.007	-0.3398	-0.0795	-2.6854	-2.0421	-0.2458	-0.029	-0.006	-0.002	-0.003	-0.005	-0.008	-0.048	-0.023
EOS102094	-5.46	-0.006	-0.005	-0.013	-0.018	-0.006	-0.031	-1.0679	-0.057	-0.1849	-0.007	-0.037	-0.066	-0.092	-4.3865	-0.3888	0.0959	-1.0942	-1.1502	-0.1454	-0.017	-0.1657	-5.4402	-0.1802	-0.025	-0.1326	-0.4768	-0.002	-0.007	-0.005	-0.002	-0.015	-0.013	-0.3992	-0.033	-0.021	-0.217	-0.02	-0.3756	-2.4825	-0.7655	-1.3984	-1.0535	-0.021	-0.023	-0.015	-0.019	-0.053	-0.072
EOS102098	-5.46	-0.008	-0.014	-0.012	-0.012	-0.004	-0.021	-0.9021	-0.094	-0.2847	-0.051	-0.05	-0.13	-0.134	-4.8515	-0.2379	-0.058	-0.9722	-0.2054	-0.056	-0.014	-0.0728	-2.5485	-0.045	-0.016	-0.069	-0.0454	-0.012	-0.039	-0.008	-0.027	-0.4644	-1.1438	-4.1079	-0.7375	-0.6668	-1.2722	-1.1114	-1.451	-4.3416	-2.4099	-1.2179	-0.6252	-0.024	-0.025	-0.038	-0.1396	-0.058	-0.066
EOS102099	-5.46	-0.005	-0.008	-0.008	-0.004	-0.002	-0.01	-0.075	-0.029	-0.067	-0.012	-0.036	-0.115	-0.188	-4.1326	-0.08	-0.065	-1.0714	-0.308	-0.0645	-0.028	-0.4484	-3.2589	-0.1297	-0.033	-0.505	-1.0546	-0.005	-0.021	-0.003	-0.011	-0.1575	-0.5619	-2.7414	-0.1202	-0.0984	-0.8653	-0.4831	-1.3122	-1.8653	-1.5672	-0.089	-0.022	-0.006	-0.007	-0.022	-0.056	-0.062	-0.031
EOS102117	-5.46	-0.021	-0.012	-0.02	-0.027	-0.009	-0.067	-2.8082	-0.4778	-0.9181	-0.082	-0.034	-0.114	-0.109	-4.8355	-0.3054	-0.084	-1.3972	-0.2048	-0.147	-0.042	-0.1514	-3.5657	-0.0746	-0.042	-0.3392	-0.2236	-0.007	-0.051	-0.024	-0.005	-0.051	-0.0657	-3.8852	-1.6646	-0.3097	-0.3106	-0.139	-0.5307	-3.5157	-0.5102	-0.6987	-0.1458	-0.008	-0.011	-0.011	-0.045	-0.037	-0.062
EOS102129	-5.46	-0.007	-0.009	-0.009	-0.005	-0.003	-0.016	-0.1584	-0.049	-0.1164	-0.029	-0.032	-0.096	-0.075	-2.569	-0.081	-0.03	-0.1574	-0.023	-0.05	-0.019	-0.057	-2.7586	-0.0936	-0.012	-0.032	-0.0126	-0.004	-0.015	-0.006	-0.029	-0.108	-0.1409	-3.0774	-0.1718	-0.066	-0.9885	-0.5393	-0.7341	-3.1437	-5.0921	-0.6704	-2.2204	-0.1159	-0.1203	-0.033	-0.1858	-0.009	-0.016
EOS102146	-5.46	-0.006	-0.01	-0.024	-0.006	-0.006	-0.042	-1.1694	-0.0825	-0.2261	-0.011	-0.023	-0.048	-0.034	-3.257	-0.3876	-0.053	-1.0553	-0.0954	-0.064	-0.029	-0.2332	-5.1522	-0.2246	-0.041	-0.2604	-0.5768	-0.004	-0.011	-0.007	-0.006	-0.032	-0.036	-2.6807	-0.0967	-0.037	-0.2862	-0.068	-0.5166	-3.0721	-3.742	-1.6316	-1.2837	-0.031	-0.029	-0.044	-0.034	-0.057	-0.067
EOS102147	-5.46	-0.01	-0.02	-0.016	-0.011	-0.004	-0.022	-0.72	-0.3365	-0.7648	-0.151	-0.04	-0.145	-0.184	-5.1147	-0.1775	-0.099	-1.5421	-0.3124	-0.0719	-0.029	-0.463	-3.1674	-0.1778	-0.04	-0.5993	-0.5373	0.017	-0.077	-0.013	-0.092	-1.5185	-1.1428	-5.8751	-2.686	-1.6916	-3.3533	-1.0169	-1.1667	-2.1298	-3.7669	-0.037	-0.012	-0.008	-0.018	-0.023	-0.2929	-0.061	-0.025
EOS102150	-5.46	-0.007	-0.012	-0.016	-0.019	-0.006	-0.042	-2.0915	-0.334	-0.2991	-0.016	-0.012	-0.061	0.005	-4.2742	-0.2258	-0.098	-1.8834	-0.0713	-0.109	-0.029	-0.2414	-3.5657	-0.0812	-0.012	-0.221	-0.9604	-0.004	-0.012	-0.008	-0.003	-0.019	-0.029	-1.4358	-0.3172	-0.035	-0.546	-0.082	-0.6115	-3.4333	-1.2225	-0.5908	-0.1671	-0.009	-0.009	-0.017	-0.04	-0.042	-0.047
EOS102153	-5.46	-0.005	-0.012	-0.01	-0.021	-0.005	-0.024	-1.3303	-0.066	-0.2082	-0.019	-0.034	-0.129	-0.187	-5.844	-0.3089	-0.0947	-1.8132	-0.5686	-0.165	-0.034	-0.2629	-3.8059	-0.0749	-0.026	-0.2192	-0.3407	-0.002	-0.009	-0.004	-0.002	-0.022	-0.017	-1.6018	-0.2277	-0.056	-0.6451	-0.08	-1.1898	-1.81	-0.3476	-0.046	-0.009	-0.003	-0.003	-0.009	-0.016	-0.036	-0.027
EOS102159	-5.46	-0.042	-0.032	-0.034	-0.048	-0.02	-0.7495	-4.0162	-3.4282	-0.5415	-0.059	-0.049	-0.15	-0.26	-5.6445	-0.2828	-0.105	-1.3989	-0.5358	-0.0652	-0.027	-0.1346	-4.2103	-0.1093	-0.037	-0.1906	-0.196	-0.011	-0.061	-0.3657	-0.005	-0.033	-0.04	-4.6622	-1.5696	-0.1534	-0.9395	-0.0617	-0.8519	-1.6115	-0.0726	-0.023	-0.008	-0.002	-0.003	-0.006	-0.025	-0.014	-0.0343
EOS102160	-5.46	-0.077	-0.011	-0.072	-0.002	-0.047	-0.6924	-3.5163	-4.1928	-1.4031	-0.128	-0.093	-0.124	-0.111	-3.2055	-0.3325	-0.055	-0.3393	-0.078	-0.036	-0.016	-0.061	-2.2555	-0.044	-0.011	-0.033	0.003	-0.013	-0.106	-0.2026	-0.02	-0.081	-0.108	-5.0195	-2.0815	-0.1875	-1.4541	-0.2433	-0.9526	-3.1331	-2.5541	-0.1851	-0.049	-0.012	-0.022	-0.026	-0.084	-0.012	-0.014
EOS102175	-5.46	-0.004	-0.006	-0.004	-0.005	-0.001	-0.006	-0.053	-0.025	-0.084	-0.042	-0.031	-0.089	-0.081	-3.1178	-0.061	-0.022	-0.3246	-0.024	-0.029	-0.017	-0.082	-2.2579	-0.1206	-0.028	-0.1276	-0.2375	-0.001	-0.024	-0.004	-0.012	-0.256	-0.4399	-3.7912	-0.7951	-0.3284	-0.3377	-0.6759	-1.0072	-5.4214	-4.7442	-1.7269	-0.9913	-0.029	-0.023	-0.07	-0.1605	-0.0566	-0.043
EOS102178	-5.46	-0.004	-0.006	-0.005	-0.006	-0.002	-0.009	-0.077	-0.035	-0.091	-0.032	-0.022	-0.078	-0.072	-3.0262	-0.058	0	-0.5513	-0.1904	-0.051	-0.015	-0.0777	-3.3457	-0.084	-0.031	-0.163	-0.1692	-0.01	-0.0446	-0.006	-0.042	-0.9402	-1.4588	-5.5802	-0.5706	-0.5129	-0.7982	-1.4244	-1.0114	-3.9521	-3.0779	-0.1278	-0.035	-0.012	-0.029	-0.021	-0.1997	-0.025	-0.06
EOS102179	-5.46	-0.003	-0.008	-0.008	-0.004	-0.002	-0.01	-0.1128	-0.021	-0.029	-0.009	-0.045	-0.097	-0.259	-2.7738	-0.078	-0.082	-0.5063	-0.1308	-0.066	-0.041	-0.4921	-4.0792	-0.0912	-0.036	-0.4484	-0.3813	-0.002	-0.003	-0.001	-0.008	-0.014	-0.012	-0.114	-0.019	-0.019	-0.062	-0.077	-0.2526	-3.2069	-2.6397	-1.8494	-1.3479	-0.046	-0.055	-0.027	-0.079	-0.032	-0.012
EOS102184	-5.46	0	-0.001	0	-0.004	-0.001	-0.002	-0.011	-0.002	-0.018	-0.001	0.004	-0.04	-0.02	-2.6506	-0.036	0.003	-0.6046	-0.0827	-0.025	-0.005	-0.3	-2.6442	-0.1423	-0.02	-0.4103	-0.6013	-0.001	-0.001	-0.001	-0.001	-0.004	-0.003	-0.006	-0.001	0.001	-0.0502	-0.022	-0.4967	-1.3471	-0.0707	-0.024	-0.009	-0.002	0	-0.001	0	-0.018	-0.049
EOS102187	-5.46	-0.002	-0.005	-0.004	-0.005	-0.002	-0.006	-0.081	-0.014	-0.048	-0.006	-0.007	-0.066	-0.137	-3.0526	-0.0794	-0.057	-1.2334	-0.1145	-0.052	-0.024	-0.2719	-3.4833	-0.1792	-0.041	-0.3877	-0.5	-0.002	-0.006	-0.001	-0.003	-0.025	-0.02	-0.8198	-0.044	-0.016	-0.2986	-0.1193	-5.6847	-2.6263	-0.4103	-0.035	-0.009	-0.003	-0.003	-0.007	-0.015	-0.065	-0.033
EOS102190	-5.46	-0.014	-0.025	-0.019	-0.006	-0.005	-0.022	-0.421	-0.5995	-0.9014	-0.0701	-0.069	-0.177	-0.171	-5.6046	-0.2112	-0.095	-1.1297	0.0104	-0.026	-0.034	-0.1698	-3.8273	-0.0726	-0.04	-0.1913	-0.327	-0.026	-0.0676	-0.016	-0.02	-0.375	-1.1932	-4.3291	-2.0993	-1.0965	-2.7921	-1.4483	-1.0535	-5.4825	-3.0218	-0.4867	-0.1137	-0.018	-0.038	-0.005	-0.196	-0.016	-0.025
EOS102191	-5.46	-0.016	-0.02	-0.024	-0.016	-0.006	-0.046	-1.0975	-0.3493	-0.8855	-0.072	-0.084	-0.197	-0.176	-6.3548	-0.4677	-0.074	-1.7971	-0.0452	-0.1344	-0.051	-0.2957	-4.4922	-0.1343	-0.046	-0.3123	-0.454	-0.008	-0.027	-0.015	-0.018	-0.068	-0.244	-3.4579	-1.1663	-0.3901	-1.7926	-0.3185	-1.1821	-3.3709	-0.6452	-0.017	0.011	-0.008	-0.023	-0.009	-0.096	-0.006	-0.012
EOS102207	-5.46	-0.004	-0.008	-0.008	-0.007	-0.003	-0.014	-0.1395	-0.031	-0.072	-0.016	-0.028	-0.099	-0.182	-4.0583	-0.103	-0.126	-1.7465	0.0858	-0.065	-0.039	-0.2184	-4.6173	-0.1547	-0.056	-0.4303	-0.5648	-0.004	-0.008	-0.003	-0.009	-0.045	-0.046	-1.2167	-0.051	-0.029	-0.3718	-0.105	-1.0194	-2.8029	-3.955	-0.7992	-0.6852	-0.034	-0.021	-0.066	-0.075	-0.046	-0.046
EOS102212	-5.46	-0.002	-0.004	-0.005	-0.004	-0.001	-0.006	-0.046	-0.014	-0.026	-0.006	-0.024	-0.067	-0.127	-2.3033	-0.054	-0.043	-0.7484	-0.0847	-0.052	-0.028	-0.3235	-3.8442	-0.1162	-0.037	-0.4104	-0.6097	-0.001	-0.003	-0.001	-0.003	-0.015	-0.012	-0.1872	-0.015	-0.02	-0.0669	-0.077	-0.2148	-3.2994	-1.746	-0.4171	-0.1185	-0.009	-0.013	-0.014	-0.056	-0.019	-0.033
EOS102222	-5.46	-0.001	-0.003	-0.003	-0.003	-0.001	-0.004	-0.0391	-0.007	-0.016	-0.002	-0.014	-0.05	-0.162	-2.6222	-0.058	-0.123	-1.7299	0.1871	-0.039	-0.037	-0.2345	-3.1433	-0.0534	-0.05	-0.4554	-0.7584	-0.001	-0.001	-0.001	0	-0.003	-0.002	-0.014	-0.003	-0.005	-0.027	-0.011	-0.1407	-0.6909	-0.032	-0.014	-0.003	0	0	-0.003	-0.003	-0.008	-0.028
EOS102223	-5.46	-0.012	-0.03	-0.03	-0.018	-0.007	-0.047	-1.4786	-0.9426	-1.1574	-0.036	-0.043	-0.147	-0.177	-5.5438	-0.2964	-0.106	-1.8213	0.0294	-0.066	-0.026	-0.1644	-3.6267	-0.0421	-0.036	-0.2735	-0.3256	-0.011	-0.024	-0.016	-0.005	-0.029	-0.1303	-2.6085	-0.7557	-0.2327	-0.9475	-0.1512	-0.9425	-1.7128	-0.2399	-0.05	-0.009	-0.002	-0.004	-0.01	-0.02	-0.026	-0.039
EOS102228	-5.46	-0.001	-0.003	-0.002	0	-0.002	-0.002	-0.019	-0.006	-0.013	-0.004	-0.015	-0.04	-0.068	-1.7458	-0.027	-0.07	-0.9137	0.089	-0.018	-0.018	-0.6145	-2.5326	-0.2412	-0.022	-0.4178	-1.1032	-0.002	-0.003	-0.001	-0.003	-0.011	-0.007	-0.04	-0.008	-0.009	-0.0505	-0.045	-0.3976	-2.7306	-1.278	-1.3907	-0.4728	-0.01	-0.01	-0.029	-0.031	-0.049	-0.048
EOS102229	-5.46	-0.005	-0.009	-0.011	-0.019	-0.006	-0.025	-1.2817	-0.0778	-0.1557	-0.012	-0.033	-0.101	-0.197	-4.6554	-0.246	-0.0291	-1.8293	-0.6167	-0.117	-0.028	-0.1213	-4.4574	-0.0399	-0.056	-0.5133	-0.4216	-0.003	-0.004	-0.003	-0.001	-0.01	-0.011	-0.4966	-0.0507	-0.024	-0.3208	-0.044	-0.3975	-1.5485	-0.1462	-0.035	-0.007	-0.002	-0.003	-0.006	-0.014	-0.014	-0.031
EOS102236	-5.46	-0.012	-0.013	-0.013	-0.015	-0.004	-0.022	-1.0086	-0.2498	-0.8068	-0.059	-0.034	-0.124	-0.107	-5.7927	-0.2469	-0.062	-0.9973	-0.2683	-0.068	-0.03	-0.3836	-4.1473	-0.1801	-0.034	-0.3024	-0.4774	-0.003	-0.029	-0.012	-0.005	-0.045	-0.0325	-2.4648	-1.6108	-0.2417	-1.4415	-0.142	-1.2583	-2.6304	-0.3418	-0.013	-0.009	-0.004	-0.003	-0.005	-0.035	-0.022	-0.029
EOS102237	-5.46	-0.008	-0.019	-0.022	-0.03	-0.015	-0.1741	-2.5148	-0.6225	-0.2611	-0.023	-0.029	-0.124	-0.146	-5.2525	-0.2978	-0.1997	-2.3499	-0.3793	-0.1484	-0.038	-0.3954	-4.6346	-0.203	-0.046	-0.4334	-0.724	-0.004	-0.013	-0.01	-0.003	-0.018	-0.024	-2.3615	-0.4331	-0.046	-0.525	-0.054	-0.8575	-1.9961	-0.1444	-0.036	-0.008	-0.003	-0.004	-0.008	-0.019	-0.022	-0.0602
EOS102245	-5.46	-0.006	-0.01	-0.009	-0.005	-0.002	-0.014	-0.1112	-0.046	-0.109	-0.029	-0.056	-0.145	-0.199	-4.5511	-0.0884	-0.054	-0.7557	-0.0591	-0.047	-0.024	-0.2218	-3.9224	-0.1725	-0.039	-0.2507	-0.1923	-0.01	-0.038	-0.008	-0.029	-0.6693	-1.3983	-5.9438	-0.5352	-0.4409	-1.6161	-1.0522	-0.5073	-4.345	-4.4402	-1.3782	-1.2513	-0.039	-0.041	-0.046	-0.2191	-0.044	-0.032
EOS102257	-5.46	-0.001	-0.004	-0.002	-0.005	-0.001	-0.004	-0.037	-0.011	-0.025	-0.004	-0.015	-0.059	-0.144	-2.886	-0.061	-0.074	-1.7259	-0.0782	-0.052	-0.033	0.0167	-3.7965	-0.0979	-0.101	-0.7956	-0.841	-0.002	-0.002	-0.001	-0.001	-0.007	-0.006	-0.051	-0.01	-0.01	-0.0811	-0.043	-0.2575	-2.2027	-0.3075	-0.056	-0.01	-0.003	-0.003	-0.008	-0.019	-0.012	-0.041
EOS102260	-5.46	-0.004	-0.01	-0.015	-0.007	-0.004	-0.021	-0.8413	-0.045	-0.1062	-0.01	-0.039	-0.083	-0.155	-3.2901	-0.1625	-0.096	-1.5567	-0.2659	-0.068	-0.026	-0.1721	-3.3229	-0.14	-0.036	-0.1647	-0.4355	-0.002	-0.006	-0.002	-0.003	-0.017	-0.013	-0.3156	-0.03	-0.026	-0.2233	-0.06	-0.4955	-3.8653	-1.987	-1.4044	-1.6254	-0.033	-0.015	-0.05	-0.046	-0.055	-0.06
EOS102275	-5.46	-0.009	-0.019	-0.046	-0.013	-0.044	-0.8669	-2.6998	-0.2016	-0.2164	-0.008	-0.005	-0.091	-0.124	-5.1355	-0.2743	-0.087	-1.5428	-1.6465	-1.5	-0.054	-0.0843	-4.4226	-0.061	-0.015	-0.076	-0.0477	-0.005	-0.015	-0.009	-0.004	-0.029	-0.048	-1.654	-0.114	-0.023	-0.8596	-0.157	-2.1649	-3.8394	-1.9046	-0.1502	-0.0456	-0.008	-0.012	-0.007	-0.043	-0.07	-0.043
EOS102276	-5.46	-0.001	-0.006	-0.005	-0.004	-0.001	-0.005	-0.033	-0.022	-0.071	0.028	0.012	-0.047	-0.015	-2.6986	-0.068	-0.032	-0.3553	0.034	-0.032	-0.02	-0.0752	-1.4799	0.0615	-0.012	-0.2501	-0.4519	-0.024	-0.065	-0.007	-0.089	-1.713	-1.3727	-1.7151	-0.2605	-0.6401	-1.0141	-1.4205	-1.4201	-3.1396	-6.2207	-0.097	-0.023	-0.005	-0.006	-0.036	-0.1735	-0.083	-0.032
EOS102279	-5.46	-0.005	-0.063	-0.043	-0.027	-0.012	-0.06	-2.3884	-1.3258	-1.5463	-0.097	-0.025	-0.135	-0.101	-3.6413	-0.5885	-0.093	-1.5099	-0.5778	-0.2892	-0.02	-0.079	-2.2826	-0.035	-0.008	-0.035	-0.0282	-0.007	-0.053	-0.013	-0.007	-0.5221	-0.7114	-5.8234	-3.1887	-0.5387	-2.3465	-0.5111	-0.8328	-4.1244	-5.2973	-1.8844	-1.582	-0.078	-0.095	0.004	-0.233	-0.063	-0.018
EOS102286	-5.46	-0.003	-0.006	-0.004	-0.003	-0.001	-0.006	-0.046	-0.027	-0.077	-0.049	-0.02	-0.061	-0.094	-2.8879	-0.058	-0.061	-0.6042	0.084	-0.043	-0.036	-0.041	-1.7081	-0.0007	-0.048	-0.4252	-0.7515	0.003	-0.021	-0.002	-0.051	-0.4755	-0.603	-5.2539	-0.5172	-0.3389	-1.3838	-0.8401	-1.7036	-3.4433	-4.444	-0.066	-0.021	-0.01	-0.023	-0.026	-0.109	-0.022	-0.024
EOS102294	-5.46	-0.002	-0.004	-0.002	-0.006	-0.002	-0.006	-0.059	-0.015	-0.045	-0.007	-0.016	-0.06	0.004	-2.6693	-0.069	-0.012	-0.9849	-0.2716	-0.056	-0.02	-0.582	-3.5272	-0.3127	-0.038	-0.5386	-1.0631	-0.002	-0.005	-0.003	-0.004	-0.02	-0.014	-0.2068	-0.021	-0.022	-0.1968	-0.107	-0.4556	-3.417	-3.7154	-0.2426	-0.074	-0.008	-0.014	-0.003	-0.069	-0.019	-0.042
EOS102321	-5.46	-0.003	-0.007	-0.008	-0.006	-0.002	-0.01	-0.2343	-0.031	-0.0887	-0.011	-0.033	-0.108	-0.184	-4.9204	-0.121	-0.128	-1.7684	0.1025	-0.059	-0.04	-0.5113	-3.1301	-0.2113	-0.0735	-0.2537	-0.6683	-0.002	-0.005	-0.003	-0.002	-0.013	-0.011	-0.6169	-0.0647	-0.031	-0.4509	-0.05	-0.6536	-1.5193	-0.1512	-0.032	-0.006	-0.001	-0.002	-0.006	-0.014	-0.018	-0.033
EOS102330	-5.46	-0.023	-0.038	-0.038	-0.018	-0.018	-0.1107	-2.5936	-0.8992	-1.6815	-0.0764	-0.059	-0.127	-0.039	-5.3549	-0.4715	-0.0737	-0.9575	-0.9103	-0.701	-0.028	-0.1088	-3.244	-0.086	-0.016	-0.041	-0.059	-0.01	-0.032	-0.02	-0.007	-0.041	-0.1149	-2.6248	-0.9259	-0.3215	-1.8141	-0.1077	-0.6156	-3.5075	-1.2046	-1.2216	-2.1619	-0.048	-0.032	-0.022	-0.066	-0.04	-0.046
EOS102335	-5.46	-0.014	-0.021	-0.035	-0.015	-0.052	-1.0195	-1.6841	-0.1663	-0.157	-0.082	-0.069	-0.124	-0.099	-2.8759	-0.188	-0.069	-0.6206	-1.4474	-1.6478	-0.06	-0.123	-5.1828	-0.025	-0.007	-0.039	-0.0488	0	-0.045	-0.011	-0.076	-0.9578	-0.5458	-6.1064	-0.7003	-0.8627	-0.6335	-1.1605	-0.4986	-3.8775	-3.1068	-0.053	-0.023	-0.017	-0.045	-0.023	-0.2543	0.024	-0.001
EOS102352	-5.46	-0.01	-0.019	-0.036	-0.038	-0.036	-1.1291	-2.5499	-0.1237	-0.1487	-0.037	-0.053	-0.128	-0.261	-4.3068	-0.5074	-0.2426	-2.9167	-1.7569	-1.6033	-0.0873	-0.3905	-4.6421	-0.1167	-0.055	-0.4094	-0.7006	-0.009	-0.0436	-0.01	-0.046	-0.9044	-1.3054	-5.1158	-0.5138	-0.596	-0.7794	-1.4604	-0.8376	-4.1486	-3.1654	-0.098	-0.032	-0.013	-0.031	-0.024	-0.2314	-0.018	-0.04
EOS102362	-5.46	-0.006	-0.13	-0.075	-0.04	-0.006	-0.1215	-1.1286	-6.19	-2.1624	-0.129	-0.002	-0.185	-0.129	-4.3528	-0.1679	-0.092	-0.628	-0.1066	-0.057	-0.021	-0.1919	-3.1108	-0.188	-0.035	-0.3406	-0.3649	-0.011	-0.3157	-1.1516	-0.007	-0.069	-0.0559	-5.8813	-4.629	-0.4331	-1.9105	-0.2179	-0.7097	-1.8099	-0.2477	-0.022	-0.007	-0.003	-0.005	-0.006	-0.033	-0.019	-0.027
EOS102366	-5.46	-0.003	-0.028	-0.022	-0.055	-0.033	-0.7563	-3.2024	-0.5809	-0.3022	-0.021	-0.023	-0.159	-0.198	-6.4943	-0.3305	-0.215	-1.9373	-0.8534	-1.6593	-0.079	-0.2352	-4.3092	-0.07	-0.03	-0.2067	-0.4273	-0.004	-0.021	-0.012	-0.004	-0.048	-0.067	-3.6151	-0.2658	-0.068	-0.7429	-0.1721	-1.155	-2.3327	-1.6722	-0.097	-0.025	-0.007	-0.009	-0.014	-0.025	-0.067	-0.052
EOS102369	-5.46	-0.005	-0.011	-0.022	-0.025	-0.015	-0.1998	-1.8631	-0.0637	-0.066	-0.009	-0.03	-0.079	-0.157	-3.4986	-0.3402	-0.1687	-2.2441	-1.4524	-1.1858	-0.06	-0.2674	-3.4153	-0.0771	-0.026	-0.1907	-0.3611	-0.003	-0.004	-0.003	-0.003	-0.009	-0.009	-0.105	-0.021	-0.016	-0.067	-0.082	-0.4433	-2.4078	-3.3188	-1.3767	-0.6815	-0.024	-0.027	-0.016	-0.134	-0.06	0.01
EOS102381	-5.46	-0.004	-0.01	-0.007	-0.006	-0.002	-0.011	-0.1082	-0.047	-0.1205	-0.041	-0.026	-0.09	-0.088	-3.6444	-0.0969	-0.079	-1.3165	0.0384	-0.043	-0.026	-0.8508	-4.1725	-0.2671	-0.0175	-0.4292	-1.073	0	-0.033	-0.004	-0.089	-1.0384	-0.5756	-4.2327	-0.5035	-0.594	-0.4523	-1.4399	-1.0533	-3.3352	-2.7954	-0.009	-0.002	-0.009	-0.026	-0.022	-0.1817	0.002	-0.02
EOS102382	-5.46	-0.002	-0.007	-0.005	-0.004	-0.001	-0.007	-0.052	-0.024	-0.061	-0.011	-0.019	-0.095	-0.168	-3.283	-0.057	-0.045	-0.5369	-0.0479	-0.03	-0.017	-0.1564	-2.9996	-0.1	-0.028	-0.2208	-0.1631	-0.006	-0.03	-0.003	-0.009	-1.0553	-0.9728	-3.3341	-0.2116	-0.2848	-0.9247	-0.8636	-1.8578	-3.9056	-4.1566	-0.0213	-0.007	-0.007	-0.018	-0.02	-0.2547	-0.062	-0.03
EOS102386	-5.46	-0.002	-0.003	-0.003	-0.004	0	-0.005	-0.034	-0.009	-0.023	-0.004	-0.013	-0.049	-0.086	-1.557	-0.04	-0.047	-0.7129	-0.0116	-0.044	-0.026	-0.1411	-2.3154	-0.131	-0.033	-0.1479	-0.3366	-0.002	-0.005	-0.003	-0.002	-0.029	-0.02	-0.1308	-0.014	-0.018	-0.054	-0.129	-0.3769	-4.6494	-4.5555	-1.2722	-1.1369	-0.035	-0.019	-0.041	-0.138	-0.048	-0.039
EOS102406	-5.46	-0.003	-0.001	0	-0.001	0	-0.002	-0.013	-0.012	-0.042	-0.057	-0.008	-0.016	-0.013	-0.126	-0.005	-0.001	-0.004	-0.003	-0.004	-0.001	0.001	-0.042	-0.004	-0.001	-0.002	-0.003	0.01	-0.045	-0.004	-0.06	-1.3187	0.1638	-6.1033	-0.8634	-1.1854	0.0199	-0.9609	-0.2367	-2.3492	-12.9936	-0.0998	-0.033	-0.007	-0.002	-0.042	-0.2035	0.001	-0.006
EOS102410	-5.46	-0.004	-0.011	-0.012	-0.028	-0.006	-0.037	-1.709	-0.0772	-0.1036	-0.009	-0.029	-0.081	-0.162	-3.1633	-0.324	-0.1693	-2.4075	-0.2849	-0.1314	-0.036	-0.3151	-4.2062	-0.1447	-0.045	-0.3708	-0.4176	-0.002	-0.006	-0.003	-0.003	-0.022	-0.022	-0.501	-0.035	-0.028	-0.0951	-0.082	-0.1686	-2.6725	-2.926	-0.3092	-0.077	-0.008	-0.014	-0.014	-0.048	-0.015	-0.033
EOS102420	-5.46	-0.008	-0.013	-0.022	-0.033	-0.013	-0.1055	-1.9453	-0.2483	-0.3185	-0.035	-0.013	-0.058	-0.064	-2.9648	-0.3328	-0.0302	-1.62	-1.5113	-0.8688	-0.039	-0.157	-2.2137	-0.061	-0.014	-0.031	-0.044	-0.006	-0.037	-0.01	-0.012	-0.176	-0.3423	-7.3872	-1.5469	-0.2662	-1.019	-0.4941	-2.0213	-2.1323	-5.3348	-1.6129	-2.4847	-0.0971	-0.0489	-0.056	-0.083	-0.107	-0.035
EOS102427	-5.46	-0.016	-0.025	-0.045	-0.037	-0.022	-0.5727	-3.4622	-1.4862	-0.55	-0.043	-0.026	-0.106	-0.167	-5.4769	-0.2983	-0.188	-2.2207	0.0493	-0.2626	-0.033	-0.229	-3.1001	-0.0646	-0.03	-0.2578	-0.5112	-0.005	-0.024	-0.022	-0.002	-0.024	-0.019	-2.5164	-1.1717	-0.1153	-0.5356	-0.032	-0.8546	-1.1229	-0.0886	-0.025	-0.006	-0.001	-0.002	-0.005	-0.01	-0.021	-0.041
EOS102437	-5.46	-0.01	-0.029	-0.022	-0.015	-0.005	-0.033	-1.0061	-1.0926	-1.0173	-0.082	-0.051	-0.143	-0.094	-5.4027	-0.3312	-0.026	-0.7848	-0.3795	-0.0961	-0.029	-0.1783	-3.5233	0.0028	-0.014	-0.1589	-0.1604	-0.004	-0.03	-0.01	-0.01	-0.1474	-0.178	-4.3496	-1.3752	-0.396	-1.6135	-0.4374	-0.9517	-4.0837	-1.9142	-0.76	-0.1231	-0.011	-0.016	-0.024	-0.073	-0.0605	-0.031
EOS102447	-5.46	-0.005	-0.01	-0.009	-0.008	-0.003	-0.016	-0.4029	-0.045	-0.1332	-0.015	-0.035	-0.12	-0.209	-4.6328	-0.1269	-0.132	-1.6219	0.1541	-0.078	-0.044	-0.267	-5.7814	-0.137	-0.049	-0.3154	-0.3229	-0.003	-0.009	-0.004	-0.006	-0.036	-0.037	-1.1652	-0.0636	-0.043	-0.4693	-0.146	-0.8395	-3.6156	-2.3818	-0.3371	-0.3191	-0.02	-0.013	-0.041	-0.089	-0.022	-0.0205
EOS102456	-5.46	-0.026	-0.02	-0.045	-0.002	-0.023	-0.108	-2.5262	-0.2602	-0.3778	-0.071	-0.079	-0.126	-0.175	-4.8094	-0.5027	-0.1381	-1.5907	-0.8314	-0.6264	-0.047	-0.269	-4.9525	-0.1135	-0.046	-0.4215	-0.3401	-0.001	-0.014	-0.013	-0.025	-0.06	-0.039	-6.0396	-0.6329	-0.07	-1.0151	-0.1969	-0.8924	-4.3464	-0.9755	-0.005	0.007	-0.011	-0.025	-0.005	-0.115	0.015	-0.018
EOS102457	-5.46	-0.027	-0.026	-0.038	-0.026	-0.019	-0.4266	-3.5857	-2.6469	-0.9132	-0.09	-0.032	-0.131	-0.161	-4.0698	-0.198	-0.056	-0.425	-0.071	-0.037	-0.012	-0.055	-2.3841	-0.039	-0.016	-0.0767	-0.017	-0.004	-0.047	-0.0508	-0.004	-0.034	-0.006	-3.3942	-2.2535	-0.2278	-1.1545	-0.058	-1.3165	-2.0963	-0.1911	-0.058	-0.014	-0.003	-0.003	-0.007	-0.005	-0.042	-0.05
EOS102459	-5.46	-0.011	-0.016	-0.043	-0.037	-0.067	-1.9181	-3.4772	-0.3497	-0.2008	-0.016	-0.014	-0.081	-0.028	-5.3372	-0.5137	-0.0398	-1.9485	-1.335	-3.3238	-0.094	-0.2552	-4.8761	-0.1234	-0.026	-0.1899	-0.3019	-0.003	-0.015	-0.012	-0.002	-0.017	-0.026	-2.1138	-0.2319	-0.037	-0.2649	-0.054	-0.4236	-1.4955	-0.2346	-0.032	-0.013	-0.003	-0.003	-0.005	-0.017	-0.017	-0.035
EOS102460	-5.46	-0.006	-0.008	-0.007	-0.004	-0.002	-0.01	-0.1098	-0.029	-0.091	-0.066	-0.046	-0.101	-0.181	-3.0479	-0.0953	-0.063	-0.9989	-0.0194	-0.047	-0.029	-0.3114	-4.0928	-0.1032	-0.029	-0.2691	-0.2017	-0.002	-0.0401	-0.005	0.03	-0.4592	-1.2336	-4.5215	-1.4304	-0.7885	-0.5386	-0.5759	-1.2535	-3.9413	-4.1779	-0.4263	-0.1146	-0.009	-0.012	-0.039	-0.1038	-0.067	-0.017
SPE_A00147595	-5.46	-0.002	-0.011	-0.008	-0.014	-0.004	-0.017	-0.9314	-0.0699	-0.204	-0.006	0	-0.104	-0.142	-5.1066	-0.1961	-0.106	-1.3602	-0.1681	-0.065	-0.025	-0.4433	-4.4085	-0.2263	-0.045	-0.4065	-0.6471	-0.004	-0.011	-0.004	-0.004	-0.043	-0.064	-1.9271	-0.0661	-0.026	-0.9502	-0.1507	-0.8356	-3.2428	-3.2739	-1.8415	-1.2211	-0.031	-0.005	-0.073	-0.017	-0.063	-0.064
[truncated: 9 more columns]

## Sheet: Set A6
Identifier	Energy exp	Des1	Des2	Des3	Des4	Des5	Des6	Des7	Des8	Des9	Des10	Des11	Des12	Des13	Des14	Des15	Des16	Des17	Des18	Des19	Des20	Des21	Des22	Des23	Des24	Des25	Des26	Des27	Des28	Des29	Des30	Des31	Des32	Des33	Des34	Des35	Des36	Des37	Des38	Des39	Des40	Des41	Des42	Des43	Des44	Des45	Des46	Des47	Des48
CHEMBL128251	-7.7	-0.014	-0.023	-0.027	-0.019	-0.01	-0.046	-1.4894	-0.5272	-0.9544	-0.043	-0.054	-0.154	-0.159	-4.2156	-0.5645	-0.1291	-1.7671	-0.1904	-0.078	-0.035	-0.1787	-3.9607	-0.124	-0.032	-0.1568	-0.2309	-0.01	-0.027	-0.012	-0.012	-0.085	-0.2343	-3.655	-0.8252	-0.1995	-1.3814	-0.4007	-0.5742	-3.5103	-2.8545	-1.1629	-1.1573	-0.027	-0.014	-0.08	-0.1	-0.0755	-0.039
CHEMBL1977761	-7.8	-0.011	-0.02	-0.01	-0.033	-0.004	-0.025	-1.7057	-0.7578	-0.6257	-0.024	-0.025	-0.109	0.057	-6.5918	-0.3637	-0.0059	-1.5897	-0.8139	-0.1977	-0.054	-1.4645	-4.2994	-0.2055	0.02	-0.2481	-1.5852	-0.008	-0.007	-0.003	-0.003	-0.014	-0.054	-1.7111	-0.3469	-0.0576	-1.3031	-0.0678	-1.1498	-0.7835	-0.19	-0.028	-0.006	0	-0.001	-0.009	0.001	-0.026	-0.028
CHEMBL286080	-7.58	-0.005	-0.011	-0.01	-0.004	-0.003	-0.013	-0.1687	-0.038	-0.081	-0.03	-0.047	-0.113	-0.232	-3.651	-0.0852	-0.077	-0.9421	-0.0879	-0.056	-0.03	-0.2513	-3.6562	-0.0207	-0.02	-0.2324	-0.2194	-0.002	-0.012	-0.003	-0.017	-0.124	-0.1413	-5.0168	-0.4124	-0.1283	-1.2091	-0.4761	-1.2841	-3.2705	-1.1086	-0.064	-0.015	-0.007	-0.016	-0.017	-0.073	-0.034	-0.018
CHEMBL3797437	-8.55	-0.003	-0.008	-0.005	-0.004	-0.002	-0.009	-0.051	-0.034	-0.054	-0.029	-0.05	-0.112	-0.181	-2.6836	-0.05	-0.022	-0.4426	-0.02	-0.041	-0.024	-0.3479	-2.8048	-0.1173	-0.011	-0.3527	-0.5862	-0.003	-0.01	-0.003	-0.026	-0.106	-0.1968	-4.2897	-0.2027	-0.073	-0.7282	-0.329	-2.9144	-3.8321	-3.2477	-1.2982	-1.286	-0.036	-0.054	-0.022	-0.155	-0.002	-0.007
CHEMBL1356238	-9.96	-0.001	-0.005	-0.007	-0.007	-0.002	-0.011	-0.3737	-0.022	-0.0545	-0.005	-0.022	-0.065	-0.111	-3.7576	-0.149	-0.048	-1.1186	-0.3294	-0.059	-0.025	-0.2803	-3.7178	-0.1296	-0.027	-0.2621	-0.4767	-0.001	-0.003	-0.002	-0.001	-0.006	-0.004	-0.1238	-0.02	-0.018	-0.0925	-0.025	-0.1242	-0.5508	-0.017	-0.011	-0.002	0	-0.001	-0.002	-0.008	-0.008	-0.018
CHEMBL1255778	-9.35	-0.003	-0.007	-0.006	-0.005	-0.002	-0.008	-0.1271	-0.027	-0.0896	0.034	-0.005	-0.109	-0.224	-3.6213	-0.064	-0.058	-0.5618	-0.0403	-0.04	-0.025	-0.0626	-2.1128	0.0274	-0.013	-0.1846	0.0628	-0.024	-0.1035	-0.006	-0.038	-1.4385	-1.7411	-7.2223	-1.1558	-1.6089	-2.626	-0.754	-4.2147	-2.3835	-2.6669	-0.061	-0.008	-0.004	-0.007	-0.031	-0.0905	-0.136	-0.002
CHEMBL55400	-8.79	-0.003	-0.004	-0.002	-0.002	-0.001	-0.004	-0.024	-0.022	-0.049	-0.01	-0.015	-0.042	-0.021	-1.0122	-0.021	-0.005	-0.022	-0.004	-0.01	-0.004	-0.016	-0.3423	-0.029	-0.008	-0.014	-0.015	-0.012	-0.023	-0.004	-0.007	-0.3203	-1.7504	-3.5081	-0.2777	-0.0926	-0.6656	-0.8599	-1.2451	-5.7018	-5.7996	-0.2778	-0.1112	-0.016	-0.039	-0.01	-0.1914	-0.024	-0.023
CHEMBL3665060	-8.02	-0.038	-0.038	-0.063	-0.021	-0.028	-0.3666	-3.0811	-4.1544	-0.9599	-0.056	-0.062	-0.158	-0.251	-4.9601	-0.241	-0.067	-1.0148	-0.1785	-0.076	-0.028	-0.1929	-3.5218	-0.0655	-0.024	-0.2202	-0.1534	-0.033	-0.1826	-0.469	-0.006	-0.034	-0.1361	-4.9192	-1.422	-0.1824	-1.4862	-0.104	-1.1604	-1.6916	-0.173	-0.03	-0.008	-0.003	-0.004	-0.009	-0.019	-0.033	-0.0064
CHEMBL1096979	-9.35	-0.003	-0.007	-0.006	-0.005	-0.002	-0.008	-0.1271	-0.027	-0.0896	0.034	-0.005	-0.109	-0.224	-3.6213	-0.064	-0.058	-0.5618	-0.0403	-0.04	-0.025	-0.0626	-2.1128	0.0274	-0.013	-0.1846	0.0628	-0.024	-0.1035	-0.006	-0.038	-1.4385	-1.7411	-7.2223	-1.1558	-1.6089	-2.626	-0.754	-4.2147	-2.3835	-2.6669	-0.061	-0.008	-0.004	-0.007	-0.031	-0.0905	-0.136	-0.002
CHEMBL192627	-10.5	-0.001	-0.003	-0.004	-0.01	-0.003	-0.009	-0.297	-0.018	-0.0805	-0.006	0.012	-0.033	0.004	-4.8795	-0.1779	-0.064	-1.0897	-0.1942	-0.07	-0.026	-0.2443	-2.6915	-0.1139	-0.031	-0.3185	-0.4868	-0.002	-0.004	-0.002	-0.002	-0.012	-0.01	-0.2449	-0.023	-0.011	-0.2776	-0.055	-0.7816	-1.8701	-0.2762	-0.052	-0.016	-0.003	-0.003	-0.005	-0.01	-0.032	-0.053
CHEMBL1271764	-8.06	-0.009	-0.014	-0.021	0	-0.004	-0.02	-0.4721	-0.043	-0.1139	-0.015	-0.051	-0.1124	-0.241	-3.2608	-0.1719	-0.143	-1.3446	-0.1181	-0.0442	-0.035	-0.1016	-2.6928	-0.079	-0.028	-0.1076	-0.1788	-0.004	-0.008	-0.003	-0.007	-0.037	-0.035	-0.6256	-0.0478	-0.035	-0.5433	-0.1577	-1.2036	-4.4033	-2.5764	-1.5567	-1.9151	-0.051	-0.043	-0.024	-0.083	-0.064	-0.034
CHEMBL480	-8.74	-0.003	-0.02	-0.02	-0.073	-0.022	-1.0511	-3.2233	-0.4433	-0.42	-0.006	0.003	-0.095	-0.05	-4.8455	-0.3277	-0.042	-1.9749	-1.5275	-2.9641	-0.085	-0.1233	-3.5058	-0.057	-0.014	-0.056	-0.1862	-0.006	-0.015	-0.007	-0.001	-0.018	-0.064	-3.1238	-0.1137	-0.026	-1.2344	-0.174	-0.8409	-3.1383	-0.5216	-0.051	-0.013	-0.004	-0.006	-0.008	-0.044	-0.019	-0.034
CHEMBL1271993	-7.29	-0.005	-0.008	-0.005	-0.006	-0.002	-0.008	-0.072	-0.034	-0.114	-0.05	-0.017	-0.09	-0.089	-4.1368	-0.1183	-0.08	-1.2354	-0.0682	-0.06	-0.039	-0.1416	-3.7499	-0.1964	-0.062	-0.3992	-0.7188	-0.006	-0.065	-0.007	-0.056	-1.0416	-0.8643	-3.4927	-0.712	-0.9467	-1.0415	-1.2091	-1.9612	-4.4878	-4.1273	-0.083	-0.02	-0.014	-0.033	-0.017	-0.2238	-0.064	-0.058
CHEMBL297453	-7.91	-0.03	-0.031	-0.03	-0.015	-0.02	-0.1633	-2.7607	-6.8912	-1.3437	-0.204	-0.057	-0.077	-0.038	-1.7864	-0.154	-0.008	-0.104	-0.068	-0.046	-0.01	-0.036	-2.0184	-0.042	-0.007	-0.019	-0.027	0.01	-0.063	-0.044	-0.08	-0.636	-0.9137	-9.3595	-2.3009	-0.7426	-0.516	-0.834	-1.2924	-3.2187	-4.2535	-0.1888	-0.0921	-0.012	-0.035	-0.028	-0.137	0.006	-0.014
CHEMBL1725120	-10.5	-0.003	-0.011	-0.012	-0.009	-0.003	-0.017	-0.7978	-0.047	-0.122	-0.009	-0.032	-0.088	-0.159	-3.7467	-0.2059	-0.085	-1.2791	-0.1921	-0.067	-0.03	-0.3812	-4.7777	-0.2159	-0.045	-0.3697	-0.4814	-0.002	-0.005	-0.003	-0.003	-0.014	-0.014	-0.3088	-0.027	-0.021	-0.1702	-0.059	-0.342	-3.3389	-1.4125	-0.9202	-0.317	-0.015	-0.013	-0.018	-0.048	-0.047	-0.06
CHEMBL28	-7.53	-0.025	-0.018	-0.033	-0.011	-0.011	-0.074	-1.1302	-2.819	-1.3165	-0.129	-0.074	-0.165	-0.269	-5.7034	-0.2849	-0.104	-1.4675	-0.08	-0.072	-0.054	-0.1197	-3.3958	0.031	-0.088	-0.6021	-0.7004	0.005	-0.037	-0.018	-0.013	-0.089	0.0238	-4.0209	-2.4935	-0.4799	-1.7287	-0.2294	-0.9125	-1.4381	-0.1117	-0.007	-0.004	-0.001	-0.004	-0.009	-0.038	-0.005	-0.015
CHEMBL3348861	-9.2	-0.008	-0.014	-0.021	-0.009	-0.007	-0.041	-0.8151	-0.079	-0.2106	-0.112	-0.045	-0.118	-0.2	-4.9051	-0.2575	-0.097	-2.2314	-0.2482	-0.047	-0.026	-0.1315	-2.7034	0.011	-0.015	-0.1078	-0.1039	0.011	-0.025	-0.005	-0.085	-0.7256	-0.9953	-6.505	-0.936	-0.6477	0.1305	-0.992	-1.4356	-2.9347	-3.7655	0.014	0	-0.008	-0.025	-0.025	-0.164	0.033	-0.014
CHEMBL1161936	-9.03	-0.003	-0.005	-0.005	-0.006	-0.002	-0.008	-0.1098	-0.022	-0.066	-0.056	-0.014	-0.055	-0.101	-2.5102	-0.0797	-0.082	-1.2004	-0.018	-0.052	-0.032	-0.1621	-3.3553	-0.073	-0.037	-0.2245	-0.3953	0.009	-0.042	-0.003	-0.066	-1.1197	-0.5883	-2.6691	-0.6386	-0.8321	-0.3026	-0.8645	-1	-2.4486	-6.6609	-0.21	-0.057	-0.012	-0.019	-0.04	-0.1178	-0.058	-0.044
CHEMBL929	-7.37	-0.029	0.004	-0.041	-0.036	-0.006	-0.0835	-2.5175	-1.6595	-1.0758	-0.052	-0.08	-0.104	-0.182	-3.9183	-0.4087	-0.051	-1.2955	-0.3182	-0.083	-0.026	-0.089	-3.5155	-0.028	-0.019	-0.1383	0.0203	-0.007	-0.024	-0.022	-0.012	-0.058	-0.043	-4.2183	-2.1323	-0.1859	-0.5711	-0.085	-1.0133	-3.1422	-2.7104	-1.1737	-1.2181	-0.051	-0.068	-0.021	-0.12	-0.065	-0.049
CHEMBL329522	-7.31	-0.008	-0.011	-0.02	-0.005	-0.004	-0.038	-0.9754	-0.1106	-0.3635	-0.019	-0.051	-0.124	-0.201	-3.7501	-0.1948	-0.062	-0.6722	0.0527	-0.01	-0.011	-0.078	-1.9225	-0.016	-0.01	-0.059	0.0477	-0.004	-0.011	-0.006	-0.004	-0.028	-0.04	-1.4351	-0.2132	-0.053	-1.0589	-0.1078	-1.0648	-3.1116	-1.1001	-0.3248	-0.0693	-0.004	-0.016	-0.008	-0.057	-0.032	-0.023
CHEMBL465704	-8.3	-0.003	-0.004	-0.002	-0.002	-0.001	-0.004	-0.024	-0.022	-0.049	-0.01	-0.015	-0.042	-0.021	-1.0122	-0.021	-0.005	-0.022	-0.004	-0.01	-0.004	-0.016	-0.3423	-0.029	-0.008	-0.014	-0.015	-0.012	-0.023	-0.004	-0.007	-0.3203	-1.7504	-3.5081	-0.2777	-0.0926	-0.6656	-0.8599	-1.2451	-5.7018	-5.7996	-0.2778	-0.1112	-0.016	-0.039	-0.01	-0.1914	-0.024	-0.023
CHEMBL1616	-8.57	-0.012	-0.016	-0.019	-0.01	-0.005	-0.032	-1.085	-0.0788	-0.2601	-0.074	-0.081	-0.144	-0.204	-4.6067	-0.2326	-0.078	-1.5342	-0.2166	-0.062	-0.032	-0.234	-4.0184	-0.0185	-0.027	-0.2299	-0.3849	0	-0.018	-0.005	-0.021	-0.1256	-0.156	-6.1966	-1.3871	-0.3126	-0.8731	-0.2916	-0.5023	-2.7212	-1.185	-0.054	-0.004	-0.004	-0.012	-0.022	-0.069	-0.003	-0.015
CHEMBL477197	-9.08	-0.009	-0.015	-0.019	-0.006	-0.003	-0.035	-0.918	-0.1135	-0.3426	-0.022	-0.092	-0.265	-0.48	-3.7317	-0.1381	-0.089	-0.6392	0.018	-0.01	-0.019	-0.1089	-2.8134	-0.083	-0.027	-0.1235	-0.2187	-0.005	-0.013	-0.006	-0.007	-0.037	-0.045	-1.8084	-0.3674	-0.074	-0.8629	-0.2079	-1.274	-4.9137	-3.501	-0.3149	-0.0851	-0.008	-0.022	-0.006	-0.093	-0.037	-0.026
CHEMBL1449651	-9.11	-0.002	-0.004	-0.003	-0.003	-0.001	-0.004	-0.037	-0.012	-0.032	-0.008	-0.02	-0.06	-0.048	-3.2011	-0.076	-0.034	-0.9514	-0.1259	-0.039	-0.025	-0.2856	-3.6815	-0.2393	-0.047	-0.4121	-0.7382	-0.001	-0.002	-0.001	-0.002	-0.01	-0.005	-0.1237	-0.019	-0.021	-0.1166	-0.063	-0.0362	-2.2892	-0.1391	-0.021	-0.003	-0.003	-0.004	-0.005	-0.036	-0.003	-0.03
CHEMBL505308	-7.61	-0.005	-0.01	-0.01	-0.005	-0.002	-0.013	-0.1849	-0.039	-0.083	-0.03	-0.047	-0.114	-0.231	-3.6701	-0.0862	-0.078	-0.9483	-0.0995	-0.057	-0.03	-0.2442	-3.5779	-0.0158	-0.019	-0.2184	-0.2168	-0.002	-0.013	-0.003	-0.019	-0.127	-0.1469	-5.0592	-0.4152	-0.132	-1.245	-0.4868	-1.2941	-3.2753	-1.0948	-0.061	-0.015	-0.007	-0.016	-0.017	-0.073	-0.034	-0.019
CHEMBL4303376	-7.81	-0.001	-0.002	-0.002	-0.002	-0.001	-0.004	-0.022	-0.007	-0.026	-0.005	-0.002	-0.021	0.062	-2.1077	-0.038	-0.013	-0.3584	-0.035	-0.037	-0.016	-0.2172	-3.2134	-0.225	-0.028	-0.2189	-1.0078	-0.001	-0.005	-0.002	-0.005	-0.024	-0.015	-0.1	-0.016	-0.018	-0.0938	-0.073	-0.0957	-3.7582	-2.2674	-2.2818	-4.073	-0.081	-0.061	-0.047	-0.052	-0.046	-0.082
CHEMBL1256915	-7.78	-0.004	-0.009	-0.006	-0.003	-0.001	-0.008	-0.05	-0.026	-0.042	-0.019	-0.063	-0.144	-0.317	-3.1691	-0.059	-0.108	-0.9679	0.0908	-0.044	-0.042	-0.1481	-3.4578	0.022	-0.04	-0.3881	-0.3502	-0.002	-0.003	-0.002	-0.016	-0.022	-0.013	-0.5865	-0.044	-0.03	-0.3664	-0.2303	-0.5942	-5.9437	-2.172	-0.3158	-0.047	-0.019	-0.038	-0.001	-0.159	0.029	-0.016
CHEMBL324842	-7.38	-0.029	0.009	-0.058	-0.018	-0.053	-1.1989	-4.3835	-1.9086	-0.1478	-0.008	-0.044	-0.087	-0.205	-3.2759	-0.2656	-0.094	-1.1303	-0.9587	-5.6162	-0.08	-0.2224	-4.2988	0.0623	-0.052	-0.4874	-0.4548	-0.008	-0.035	-0.045	-0.002	-0.014	-0.038	-5.4375	-0.9214	-0.064	-0.2224	-0.053	-0.1299	-0.469	-0.021	-0.005	-0.001	-0.002	-0.002	-0.004	-0.016	-0.005	0.003
CHEMBL1188627	-8.2	-0.007	-0.016	-0.013	-0.014	-0.004	-0.023	-0.9905	-0.1515	-0.4817	-0.047	-0.039	-0.122	-0.088	-4.3797	-0.3512	-0.068	-0.8099	-0.1296	-0.044	-0.018	-0.062	-1.8882	-0.039	-0.013	-0.05	-0.1522	-0.002	-0.023	-0.005	-0.011	-0.3396	-0.3265	-4.7778	-0.572	-0.2615	-0.7776	-0.6069	-1.4944	-4.4536	-2.8067	-0.08	-0.018	-0.007	-0.011	-0.027	-0.1192	-0.028	-0.04
CHEMBL518800	-8.29	-0.006	-0.014	-0.013	-0.018	-0.006	-0.026	-1.498	-0.087	-0.1667	-0.034	-0.047	-0.115	-0.152	-3.9356	-0.2751	-0.0817	-1.4784	-0.5736	-0.1289	-0.028	-0.1368	-3.4654	-0.123	-0.026	-0.077	-0.1129	-0.002	-0.021	-0.005	-0.028	-0.2991	-0.6158	-5.6035	-0.2546	-0.1541	-0.4857	-0.3675	-0.99	-4.4196	-7.2717	-1.3227	-2.4107	-0.1376	-0.1239	-0.064	-0.175	-0.047	-0.054
CHEMBL188434	-7.75	-0.007	-0.014	-0.008	-0.011	-0.003	-0.014	-0.5585	-0.2899	-0.6372	-0.051	-0.016	-0.109	-0.089	-4.2363	-0.1277	-0.049	-0.68	-0.0359	-0.059	-0.023	-0.113	-3.6318	-0.067	-0.028	-0.1479	-0.1727	-0.004	-0.026	-0.008	-0.007	-0.065	-0.0744	-2.3444	-1.546	-0.2197	-1.1036	-0.2286	-1.6653	-2.7249	-3.2865	-2.1289	-1.0677	-0.041	-0.036	-0.042	-0.036	-0.114	-0.071
CHEMBL4303618	-7.24	-0.022	-0.02	-0.039	-0.03	-0.013	-0.9937	-3.7473	-2.6773	-0.7337	-0.072	-0.035	-0.105	-0.077	-4.2564	-0.17	-0.044	-0.6711	-0.065	-0.067	-0.024	-0.234	-3.2277	-0.1709	-0.034	-0.4329	-0.5848	-0.006	-0.048	-0.1054	-0.005	-0.044	-0.0026	-3.7689	-2.2864	-0.2175	-0.6805	-0.047	-1.3126	-1.6407	-0.1357	-0.026	-0.006	-0.001	-0.002	-0.006	-0.017	-0.023	-0.035
CHEMBL4303361	-8.62	-0.004	-0.006	-0.004	-0.003	-0.001	-0.004	-0.03	-0.03	-0.079	-0.051	-0.019	-0.071	-0.092	-0.9111	-0.014	-0.011	-0.032	-0.004	-0.017	-0.009	-0.023	-0.8091	-0.09	-0.013	-0.034	0.067	-0.007	-0.062	-0.007	-0.059	-0.817	-1.0031	-5.0178	-0.7283	-1.0522	-0.5243	-0.9626	-1.7007	-5.1667	-4.2915	-1.7707	-1.3956	-0.033	-0.062	-0.034	-0.192	-0.0651	-0.005
CHEMBL4303595	-10.09	-0.002	-0.005	-0.005	-0.008	-0.003	-0.01	-0.3085	-0.026	-0.117	-0.01	-0.006	-0.084	-0.127	-5.549	-0.1257	-0.056	-1.1548	-0.3163	-0.077	-0.032	-0.3675	-3.2114	-0.1883	-0.0733	-0.3443	-0.5266	-0.001	-0.007	-0.004	-0.002	-0.019	-0.013	-0.9727	-0.1334	-0.038	-0.5701	-0.0681	-1.1245	-1.2142	-0.2063	-0.035	-0.008	-0.001	-0.002	-0.005	-0.005	-0.034	-0.033
CHEMBL505670	-9.55	-0.003	-0.008	-0.009	-0.007	-0.004	-0.015	-0.4577	-0.03	-0.1003	-0.007	-0.031	-0.102	-0.196	-4.0608	-0.1669	-0.101	-1.3536	-0.0134	-0.043	-0.023	-0.2888	-3.4469	-0.1727	-0.031	-0.2845	-0.3913	-0.002	-0.005	-0.003	-0.003	-0.016	-0.013	-0.2072	-0.023	-0.017	-0.2647	-0.073	-0.8715	-3.0293	-1.3543	-0.6792	-0.3651	-0.015	-0.015	-0.021	-0.062	-0.054	-0.034
CHEMBL1397952	-8.96	-0.01	-0.017	-0.023	-0.022	-0.006	-0.044	-1.5658	-0.103	-0.2134	-0.051	-0.09	-0.141	-0.256	-3.2857	-0.4159	-0.1408	-2.506	-0.5282	-0.1463	-0.034	-0.3752	-4.3894	-0.1878	-0.031	-0.3492	-0.5211	-0.011	-0.046	-0.008	-0.014	-0.9358	-1.4694	-5.5724	-0.4488	-0.4211	-0.4214	-1.2884	-0.3759	-5.417	-3.6617	-0.8526	-0.3391	-0.025	-0.048	-0.031	-0.2971	0.013	-0.03
CHEMBL444186	-7.5	-0.018	-0.036	-0.026	-0.02	-0.008	-0.0543	-1.8034	-2.9327	-1.6132	-0.2272	-0.019	-0.085	0.02	-5.2757	-0.245	-0.095	-1.6686	-0.0493	-0.062	-0.034	-0.1473	-4.3028	-0.0386	-0.041	-0.3319	-0.5991	0.015	-0.039	-0.024	-0.011	-0.051	0.0356	-6.4855	-2.4405	-0.3799	-1.7128	0.012	-0.8827	-1.1859	-0.0628	-0.012	-0.002	-0.002	-0.005	-0.008	-0.022	-0.011	-0.028
CHEMBL508112	-9.27	-0.014	-0.018	-0.01	-0.023	-0.005	-0.026	-1.2088	-0.2252	-0.819	-0.106	-0.072	-0.199	-0.199	-5.3683	-0.2967	-0.09	-1.4817	-0.331	-0.12	-0.031	-0.3906	-3.9575	-0.1208	-0.031	-0.3422	-0.5142	-0.022	-0.0777	-0.018	-0.019	-0.5699	-1.5314	-4.9719	-2.6202	-0.8519	-2.2718	-1.1103	-0.5055	-1.3586	-1.5179	-0.034	-0.006	-0.006	-0.013	-0.021	-0.1417	0.002	-0.013
CHEMBL4303154	-7.46	-0.017	-0.019	-0.031	-0.019	-0.014	-0.104	-2.4514	-1.2742	-0.8786	-0.039	-0.035	-0.132	-0.095	-4.5379	-0.5155	-0.038	-0.9133	-0.2735	-0.082	-0.029	-0.2212	-4.38	-0.2278	-0.029	-0.24	-0.2589	-0.006	-0.023	-0.015	-0.008	-0.049	-0.061	-2.2415	-0.7228	-0.083	-0.6264	-0.133	0.0688	-3.7633	-3.717	-1.6744	-2.1725	-0.046	-0.063	-0.049	-0.09	-0.03	-0.035
CHEMBL178459	-9.11	-0.006	-0.009	-0.009	-0.022	-0.005	-0.027	-1.285	-0.1962	-0.4096	-0.021	-0.009	-0.095	-0.001	-6.2433	-0.3627	-0.098	-2.1426	-0.0962	-0.112	-0.041	-0.3553	-4.4519	-0.1727	-0.042	-0.397	-1.062	-0.004	-0.014	-0.008	-0.002	-0.019	-0.028	-1.473	-0.3545	-0.052	-0.7975	-0.081	-0.5026	-0.7322	-0.0826	-0.015	-0.006	-0.002	-0.002	-0.003	-0.014	-0.01	-0.033
CHEMBL243652	-7.76	-0.002	-0.006	-0.006	-0.008	-0.002	-0.011	-0.3106	-0.02	-0.052	-0.005	-0.014	-0.057	-0.08	-2.6548	-0.1607	-0.074	-1.098	-0.1209	-0.054	-0.02	-0.1576	-3.6123	-0.2281	-0.047	-0.1087	-0.2728	-0.001	-0.005	-0.002	-0.001	-0.017	-0.012	-0.1241	-0.015	-0.014	-0.1159	-0.037	-0.2364	-3.0524	-2.7065	-1.4751	-2.1899	-0.036	0.009	-0.062	-0.005	-0.058	-0.079
CHEMBL259018	-7.33	-0.015	-0.041	-0.049	-0.04	-0.034	-1.374	-3.9421	-3.9919	-1.2279	-0.0451	0.032	-0.09	-0.048	-3.5438	-0.1493	-0.044	-0.2297	-0.0699	-0.2753	-0.013	-0.03	-1.422	-0.052	-0.014	-0.044	-0.1038	-0.015	-0.032	-0.042	-0.008	-0.054	-0.0561	-5.3961	-1.6251	-0.3091	-1.162	-0.1855	-2.0869	-3.7056	-1.4951	-0.3263	-0.1003	-0.009	-0.011	-0.016	-0.05	-0.05	-0.053
CHEMBL3963349	-10.91	-0.009	-0.042	-0.04	-0.037	-0.069	-1.6554	-2.7672	-1.4386	-1.3672	-0.132	0.042	-0.104	0.039	-5.5354	-0.3616	-0.123	-0.8909	-0.9621	-2.4426	-0.0849	-0.0854	-3.5583	-0.142	-0.028	-0.05	-0.136	0.004	-0.0932	-0.026	0.023	-1.3191	-0.4661	-5.2065	-2.4546	-1.6456	-2.1934	-1.1274	-3.6944	-4.9434	-8.7528	-1.5269	-1.6532	-0.0502	-0.0892	-0.061	-0.2585	-0.171	-0.099
CHEMBL4303503	-7.63	-0.006	-0.009	-0.008	-0.004	-0.003	-0.014	-0.089	-0.042	-0.1035	-0.035	-0.036	-0.088	-0.041	-2.1801	-0.086	-0.028	-0.2153	-0.028	-0.048	-0.015	-0.067	-2.9308	-0.026	-0.006	-0.0748	-0.3102	-0.003	-0.012	-0.005	-0.024	-0.084	-0.122	-2.9956	-0.1457	-0.05	-0.6239	-0.2929	-2.6128	-3.5523	-3.1213	-0.1275	-0.027	-0.02	-0.042	-0.017	-0.161	-0.001	-0.021
CHEMBL1475252	-8.2	-0.007	-0.05	-0.041	-0.034	-0.016	-0.118	-2.7443	-1.954	-1.6424	-0.211	0	-0.1182	-0.013	-3.323	-0.3431	-0.056	-0.8775	-0.4835	-0.4877	-0.029	-0.052	-2.1727	-0.046	-0.009	-0.021	-0.059	0.023	-0.05	-0.021	-0.013	-0.125	0.1543	-4.7218	-3.169	-0.8908	-2.3873	-0.2621	-1.2035	-3.8433	-1.4389	-0.113	-0.0353	-0.007	-0.013	-0.004	-0.074	-0.028	-0.036
CHEMBL1886408	-9.14	-0.004	-0.007	-0.005	-0.008	-0.002	-0.01	-0.2117	-0.031	-0.078	-0.021	-0.024	-0.086	-0.072	-3.9117	-0.1443	-0.034	-1.2231	-0.3172	-0.083	-0.022	-0.2193	-2.6436	0.0208	-0.008	-0.2201	-0.4992	-0.005	-0.017	-0.003	-0.025	-0.2357	-0.5217	-3.3754	-0.2409	-0.163	-0.3312	-0.8298	-1.5012	-5.0039	-3.0724	-0.036	-0.013	-0.01	-0.027	-0.014	-0.146	-0.003	-0.042
CHEMBL164	-9.08	-0.008	-0.018	-0.033	-0.011	-0.028	-0.2388	-2.5252	-0.2084	-0.1624	-0.015	-0.041	-0.143	-0.267	-5.8921	-0.2604	-0.179	-2.1476	-1.38	-0.4298	-0.042	-0.2179	-4.1711	-0.0106	-0.084	-0.5625	-0.8638	-0.003	-0.009	-0.006	-0.002	-0.015	-0.019	-1.91	-0.1457	-0.049	-0.568	-0.09	0.1423	-1.4816	-0.0345	-0.001	-0.003	-0.002	-0.003	-0.006	-0.028	0.003	-0.012
CHEMBL1422849	-9.31	-0.024	-0.024	-0.029	-0.019	-0.013	-0.1892	-2.2232	-0.2576	-0.5647	-0.16	-0.142	-0.258	-0.468	-6.0329	-0.279	-0.163	-1.6889	-0.155	-0.2928	-0.053	-0.5388	-5.1887	-0.2399	-0.0978	-0.592	-0.0495	-0.012	-0.074	-0.016	-0.012	-0.6447	-1.2722	-7.0586	-2.5712	-0.9246	-3.0129	-0.8603	-0.7754	-2.2824	-1.8983	-0.042	-0.002	-0.007	-0.018	-0.03	-0.1959	0.003	0.013
CHEMBL52	-7.62	-0.006	-0.013	-0.011	-0.005	-0.002	-0.013	-0.1439	-0.043	-0.0944	-0.048	-0.06	-0.16	-0.36	-4.3364	-0.117	-0.174	-1.2739	0.0365	-0.0688	-0.076	-0.2463	-3.0455	0.1691	-0.064	-0.5205	-0.3255	0.001	-0.024	-0.004	-0.077	-0.7889	-0.5756	-6.4581	-0.3971	-0.3829	-0.4836	-0.8901	-1.7513	-4.2173	-3.866	-0.075	-0.017	-0.012	-0.031	-0.025	-0.1585	-0.034	-0.024
CHEMBL4303595	-9.27	-0.002	-0.005	-0.005	-0.008	-0.003	-0.01	-0.3085	-0.026	-0.117	-0.01	-0.006	-0.084	-0.127	-5.549	-0.1257	-0.056	-1.1548	-0.3163	-0.077	-0.032	-0.3675	-3.2114	-0.1883	-0.0733	-0.3443	-0.5266	-0.001	-0.007	-0.004	-0.002	-0.019	-0.013	-0.9727	-0.1334	-0.038	-0.5701	-0.0681	-1.1245	-1.2142	-0.2063	-0.035	-0.008	-0.001	-0.002	-0.005	-0.005	-0.034	-0.033
CHEMBL1474701	-9.03	-0.008	-0.011	-0.011	-0.012	-0.004	-0.02	-0.9378	-0.2674	-0.5473	-0.04	-0.038	-0.099	-0.069	-2.9509	-0.103	-0.024	-0.109	-0.027	-0.063	-0.013	-0.039	-2.4361	-0.032	-0.009	-0.029	-0.0239	-0.007	-0.026	-0.009	-0.021	-0.2432	-0.388	-4.6082	-0.6086	-0.219	-0.8639	-0.728	-1.6839	-3.5649	-2.6587	-0.019	-0.005	-0.01	-0.024	-0.014	-0.1281	-0.02	-0.019
CHEMBL105712	-9.17	-0.001	-0.006	-0.004	-0.022	-0.006	-0.034	-1.1627	-0.035	-0.0751	-0.006	-0.013	-0.08	-0.109	-5.3824	-0.289	-0.0221	-1.5995	-1.2261	-0.2742	-0.029	-0.417	-4.3218	-0.1423	-0.028	-0.3453	-0.5649	-0.001	-0.003	-0.003	-0.001	-0.004	-0.005	-0.1502	-0.017	-0.011	-0.0668	-0.022	-0.2058	-0.4498	-0.018	-0.008	-0.002	0	-0.001	-0.003	-0.007	-0.005	-0.013
CHEMBL119171	-8.14	-0.013	-0.063	-0.024	-0.032	-0.005	-0.035	-1.7325	-1.031	0.4009	-0.2431	-0.098	-0.2596	-0.262	-5.4859	-0.3992	-0.16	-1.9465	0.078	-0.074	-0.036	-0.1565	-3.2174	-0.0383	-0.047	-0.4294	-0.3679	0.012	-0.028	-0.012	-0.01	-0.051	0.073	-3.8975	-2.2386	-0.4	-1.4529	0.133	-0.5332	-1.0028	-0.1502	-0.036	-0.008	-0.003	-0.004	-0.009	-0.014	-0.019	-0.027
CHEMBL4303702	-9.11	-0.006	-0.017	-0.021	-0.03	-0.007	-0.043	-1.9226	-0.6312	-0.8246	-0.008	-0.026	-0.129	-0.223	-5.2939	-0.4352	-0.035	-2.0028	-0.583	-0.2758	0.001	-0.574	-4.3782	-0.0668	-0.0036	-0.5727	-0.6868	-0.006	-0.026	-0.013	-0.004	-0.056	-0.099	-4.315	-0.5429	-0.0958	-1.2843	-0.528	-1.9859	-5.4295	-2.8206	0.0855	0.01	-0.012	-0.025	0.015	-0.162	-0.013	-0.006
CHEMBL1374426	-8.92	-0.003	-0.005	-0.009	-0.031	-0.005	-0.05	-2.1777	-0.066	-0.1746	-0.005	0.002	-0.032	-0.024	-4.4789	-0.3715	-0.113	-2.6026	-0.6877	-0.5237	-0.045	-0.2824	-4.8782	-0.2359	-0.046	-0.2751	-0.713	-0.001	-0.005	-0.004	0	-0.006	-0.006	-0.1537	-0.027	-0.012	-0.1015	-0.025	-0.2388	-0.6997	-0.0484	-0.017	-0.008	-0.001	-0.001	-0.002	-0.006	-0.01	-0.033
CHEMBL4303622	-8.71	-0.004	-0.006	-0.008	-0.012	-0.003	-0.017	-0.5973	-0.032	-0.1154	-0.013	-0.021	-0.077	0.015	-4.2972	-0.2444	-0.013	-0.9477	-0.3101	-0.081	-0.024	-0.3562	-2.9384	-0.0941	-0.007	-0.2816	-1.0053	-0.001	-0.007	-0.004	-0.002	-0.022	-0.013	-0.6098	-0.1009	-0.051	-0.6285	-0.0879	-0.5948	-2.38	-0.4185	-0.072	-0.021	-0.002	-0.002	-0.011	-0.019	-0.027	-0.04
CHEMBL111654	-7.86	-0.003	-0.006	-0.007	-0.004	-0.002	-0.008	-0.0939	-0.021	-0.062	-0.006	-0.024	-0.098	-0.18	-3.9209	-0.072	-0.053	-0.97	-0.2398	-0.053	-0.021	-0.4022	-3.378	-0.1159	-0.031	-0.4083	-0.6858	-0.002	-0.005	-0.002	-0.002	-0.015	-0.015	-0.3644	-0.0383	-0.023	-0.4675	-0.0958	-2.5238	-1.5909	-0.2131	-0.028	-0.006	-0.002	-0.002	-0.006	-0.01	-0.036	-0.032
CHEMBL508280	-8.9	-0.01	-0.016	-0.019	-0.012	-0.004	-0.028	-0.9201	-0.2205	-0.7092	-0.055	-0.046	-0.136	-0.124	-4.7502	-0.2635	-0.093	-1.839	-0.1147	-0.08	-0.038	-0.485	-4.6596	-0.2477	-0.039	-0.508	-0.9171	-0.005	-0.056	-0.008	-0.088	-1.3927	-1.4182	-4.8436	-1.0512	-0.4421	-1.4566	-1.114	-1.3849	-1.5763	-3.45	-0.09	-0.027	-0.011	-0.023	-0.032	-0.2912	-0.053	-0.041
[truncated: 144 more rows]
[truncated: 9 more columns]

## Sheet: Set A7
Identifier	Energy exp	Des1	Des2	Des3	Des4	Des5	Des6	Des7	Des8	Des9	Des10	Des11	Des12	Des13	Des14	Des15	Des16	Des17	Des18	Des19	Des20	Des21	Des22	Des23	Des24	Des25	Des26	Des27	Des28	Des29	Des30	Des31	Des32	Des33	Des34	Des35	Des36	Des37	Des38	Des39	Des40	Des41	Des42	Des43	Des44	Des45	Des46	Des47	Des48
[truncated: 202 more rows]
[truncated: 9 more columns]

## Sheet: Set A8
Identifier	Energy exp	Des1	Des2	Des3	Des4	Des5	Des6	Des7	Des8	Des9	Des10	Des11	Des12	Des13	Des14	Des15	Des16	Des17	Des18	Des19	Des20	Des21	Des22	Des23	Des24	Des25	Des26	Des27	Des28	Des29	Des30	Des31	Des32	Des33	Des34	Des35	Des36	Des37	Des38	Des39	Des40	Des41	Des42	Des43	Des44	Des45	Des46	Des47	Des48
[truncated: 202 more rows]
[truncated: 9 more columns]

[truncated: 2 more sheets: Set A9, Set A10]
