# Supplementary material for: In Silico Screening of Natural Flavonoids against 3-Chymotrypsin-like Protease of SARS-CoV-2 Using Machine Learning and Molecular Modeling
Source: Molecules. 2023 Dec 10;28(24):8034. doi: 10.3390/molecules28248034 (PMC10745665; doi:10.3390/molecules28248034)
Supplement: Supplementary file 1 [file molecules-28-08034-s001.zip › TableS3_Training_Set_B.xlsx]

## Sheet: Set B
Table S3, the interaction energies profiles (kcal/mol) between 6059 classification training compounds and 57 key residues.
ResidueID		19	20	21	22	23	24	25	26	27	28	38	39	40	41	42	43	44	45	46	47	48	49	50	51	52	54	117	118	119	139	140	141	142	143	144	145	163	164	165	166	167	168	169	170	171	172	173	181
ResidueName		GLN	VAL	THR	CYS	GLY	THR	THR	THR	LEU	ASN	CYS	PRO	ARG	HIE	VAL	ILE	CYS	THR	SER	GLU	ASP	MET	LEU	ASN	PRO	TYR	CYS	TYR	ASN	SER	PHE	LEU	ASN	GLY	SER	CYS	HIE	HIE	MET	GLU	LEU	PRO	THR	GLY	VAL	HIE	ALA	PHE
DescriptorID	Bioactivity label	Des1	Des2	Des3	Des4	Des5	Des6	Des7	Des8	Des9	Des10	Des11	Des12	Des13	Des14	Des15	Des16	Des17	Des18	Des19	Des20	Des21	Des22	Des23	Des24	Des25	Des26	Des27	Des28	Des29	Des30	Des31	Des32	Des33	Des34	Des35	Des36	Des37	Des38	Des39	Des40	Des41	Des42	Des43	Des44	Des45	Des46	Des47	Des48
[truncated: 9 more columns]

## Sheet: Set B1
Identifier	Bioactivity label	Des1	Des2	Des3	Des4	Des5	Des6	Des7	Des8	Des9	Des10	Des11	Des12	Des13	Des14	Des15	Des16	Des17	Des18	Des19	Des20	Des21	Des22	Des23	Des24	Des25	Des26	Des27	Des28	Des29	Des30	Des31	Des32	Des33	Des34	Des35	Des36	Des37	Des38	Des39	Des40	Des41	Des42	Des43	Des44	Des45	Des46	Des47	Des48
SPE_A80908310	1	-0.01	-0.009	-0.007	-0.003	-0.003	-0.013	-0.075	-0.035	-0.1	-0.07	-0.043	-0.086	-0.146	-2.8348	-0.071	-0.066	-0.9327	-0.0169	-0.041	-0.03	-0.2591	-2.5255	-0.1529	-0.065	-0.5245	-0.7152	-0.003	-0.0601	-0.008	-0.072	-1.3673	-1.4579	-7.1085	-1.0008	-1.1396	-1.3955	-1.1238	-1.9263	-4.3181	-3.108	-0.4712	-0.1997	-0.022	-0.048	-0.024	-0.2334	-0.072	-0.0443
SPE_K96471533	1	-0.004	-0.007	-0.007	-0.018	-0.004	-0.019	-1.0628	-0.0615	-0.1311	-0.01	-0.004	-0.043	0.026	-4.5018	-0.3309	-0.095	-2.0555	0.0124	-0.073	-0.038	-0.3365	-4.5031	-0.1962	-0.044	-0.3507	-0.8638	-0.001	-0.007	-0.003	-0.003	-0.021	-0.024	-0.7002	-0.038	-0.022	-0.2325	-0.064	-0.5868	-2.884	-1.9686	-1.1519	-0.3798	-0.016	-0.013	-0.023	-0.041	-0.056	-0.056
EOS102440	1	-0.009	-0.018	-0.017	-0.025	-0.007	-0.031	-0.8115	-0.2991	-0.8091	-0.072	0.002	-0.117	-0.083	-4.6537	-0.4557	-0.166	-1.8632	-0.0681	-0.116	-0.043	-0.2775	-3.932	-0.2899	-0.067	-0.4786	-0.5481	-0.005	-0.061	-0.015	-0.026	-0.5741	-0.3654	-4.1116	-2.3404	-0.7441	-1.8396	-0.7787	-1.6199	-2.6434	-3.209	-0.9291	-0.6379	-0.031	-0.027	-0.055	-0.181	-0.113	-0.083
SPE_K13888115	1	-0.015	-0.033	-0.039	-0.016	-0.008	-0.047	-1.2848	-1.589	-1.5782	-0.0991	-0.076	-0.175	-0.137	-5.2876	-0.2859	-0.045	-0.5128	-0.054	-0.044	-0.025	-0.1072	-2.9952	-0.1477	-0.031	-0.1783	-0.4166	-0.006	-0.019	-0.009	-0.012	-0.049	-0.0294	-3.1066	-1.6311	-0.3263	-1.8113	-0.1703	-0.5905	-4.8188	-0.4976	-2.252	-1.7542	-0.035	-0.08	0.009	-0.122	-0.022	-0.0419
SPE_A30370660	1	-0.012	-0.027	-0.034	-0.039	-0.013	-0.1552	-3.1316	-0.6039	-0.3863	-0.041	-0.041	-0.095	-0.125	-3.5759	-0.3198	-0.1024	-2.0773	-0.7184	-0.3615	-0.046	-0.2278	-3.0311	-0.087	-0.023	-0.067	-0.0333	-0.009	-0.041	-0.012	-0.049	-0.3281	-1.7507	-8.1601	-0.7314	-0.119	-0.869	-0.3991	-0.8221	-3.6352	-6.889	-2.2435	-2.521	-0.074	-0.118	-0.055	-0.168	-0.056	-0.024
DOM_SIM_393	1	-0.002	-0.006	-0.005	-0.008	-0.003	-0.009	-0.308	-0.026	-0.117	-0.01	-0.006	-0.083	-0.127	-5.5471	-0.1247	-0.056	-1.1532	-0.3153	-0.077	-0.032	-0.3664	-3.2111	-0.1883	-0.0733	-0.3464	-0.5264	-0.001	-0.007	-0.003	-0.001	-0.019	-0.014	-0.9725	-0.1325	-0.039	-0.5688	-0.068	-1.1245	-1.2148	-0.2069	-0.035	-0.008	-0.001	-0.002	-0.006	-0.005	-0.034	-0.033
EOS102388	1	-0.009	-0.009	-0.006	-0.004	-0.003	-0.012	-0.115	-0.054	-0.2046	-0.101	-0.088	-0.172	-0.233	-2.7883	-0.044	-0.03	-0.2354	0.042	-0.028	-0.007	-0.0194	-1.6399	0.0291	-0.015	-0.205	0.1503	0.003	-0.021	-0.005	-0.041	-0.3728	-0.574	-4.9773	-1.0016	-0.4666	-2.2267	-0.6575	-0.1261	-3.5093	-3.6862	-0.331	-0.062	-0.008	-0.014	-0.046	-0.0516	-0.067	-0.02
EOS100077	1	-0.003	-0.008	-0.009	-0.007	-0.004	-0.014	-0.4587	-0.031	-0.1002	-0.008	-0.032	-0.104	-0.2	-4.0611	-0.1659	-0.102	-1.3554	-0.0144	-0.043	-0.022	-0.2888	-3.4332	-0.1697	-0.03	-0.2836	-0.3867	-0.002	-0.004	-0.003	-0.003	-0.017	-0.013	-0.21	-0.023	-0.018	-0.2635	-0.074	-0.8309	-3.0567	-1.3884	-0.678	-0.3688	-0.015	-0.013	-0.022	-0.06	-0.053	-0.034
DOM_SIM_242	1	-0.032	-0.03	-0.03	-0.014	-0.022	-0.1745	-2.8159	-7.0678	-1.3134	-0.211	-0.062	-0.087	-0.05	-1.9587	-0.156	-0.008	-0.103	-0.066	-0.042	-0.009	-0.034	-2.0436	-0.037	-0.006	-0.02	-0.024	0.011	-0.063	-0.045	-0.071	-0.6013	-0.9307	-8.9199	-2.4376	-0.7737	-0.6553	-0.7914	-1.0305	-3.3534	-4.6499	-0.2183	-0.0782	-0.012	-0.033	-0.027	-0.144	0.007	-0.015
EOS102389	1	-0.005	-0.009	-0.011	-0.006	-0.004	-0.02	-0.4567	-0.052	-0.1608	-0.037	-0.047	-0.115	-0.145	-4.882	-0.1382	-0.088	-1.1893	0.0562	-0.031	-0.025	-0.1552	-2.9936	-0.027	-0.024	-0.1792	-0.3729	-0.002	-0.012	-0.003	-0.009	-0.065	-0.016	-3.6126	-0.6653	-0.129	-0.7914	-0.1782	-0.5974	-1.5046	-0.5318	-0.033	-0.006	-0.002	-0.006	-0.011	-0.031	-0.02	-0.038
SPE_K36163066	1	-0.004	-0.007	-0.006	-0.008	-0.003	-0.013	-0.1219	-0.033	-0.088	-0.026	-0.008	-0.074	-0.06	-2.7044	-0.084	-0.036	-0.3369	-0.09	-0.3365	-0.046	-0.095	-3.1266	-0.3155	-0.035	-0.1013	-0.2962	-0.007	-0.033	-0.007	-0.032	-0.4046	-0.5427	-4.952	-0.2534	-0.2555	0.2941	-0.6665	-1.2527	-3.2494	-4.6834	-0.3395	-0.104	-0.024	-0.031	-0.045	-0.1629	-0.081	-0.079
DOM_SIM_077	1	-0.005	-0.008	-0.008	-0.02	-0.005	-0.027	-1.38	-0.1807	-0.3559	-0.019	-0.007	-0.091	-0.003	-6.1326	-0.3012	-0.095	-2.1109	-0.1207	-0.122	-0.043	-0.3525	-4.7812	-0.1915	-0.044	-0.4127	-1.0578	-0.003	-0.014	-0.006	-0.002	-0.019	-0.029	-1.4994	-0.3363	-0.05	-0.7819	-0.085	-0.4598	-0.7778	-0.0812	-0.015	-0.006	-0.002	-0.002	-0.003	-0.016	-0.01	-0.033
EOS101713	1	-0.003	-0.019	-0.018	-0.074	-0.025	-1.0523	-3.145	-0.4467	-0.4202	-0.006	0.009	-0.091	-0.026	-5.1284	-0.336	-0.014	-2.1319	-1.6947	-3.0377	-0.086	-0.1213	-3.7162	-0.062	-0.014	-0.054	-0.2025	-0.006	-0.014	-0.009	-0.002	-0.02	-0.068	-3.5116	-0.1112	-0.025	-1.2614	-0.176	-0.8634	-3.1284	-0.5143	-0.052	-0.013	-0.004	-0.006	-0.007	-0.043	-0.019	-0.034
EOS100344	1	-0.004	-0.004	-0.004	-0.006	-0.002	-0.005	-0.054	-0.0141	-0.1801	-0.064	0	-0.063	-0.079	-2.4104	-0.057	-0.045	-0.9063	-0.0692	-0.043	-0.026	-0.2376	-2.7778	-0.1634	-0.041	-0.3871	-0.5042	0.003	-0.05	-0.007	-0.01	-0.3396	-0.1753	-3.4683	-2.5135	-0.8439	-2.0004	-0.7942	-1.5152	-4.3115	-3.3527	-0.0219	-0.014	-0.009	-0.019	0.005	-0.0922	-0.069	-0.042
EOS102367	1	-0.015	-0.054	-0.048	-0.024	-0.016	-0.1507	-2.5728	-2.6396	-1.5004	-0.076	-0.018	-0.145	-0.165	-4.1384	-0.3228	-0.066	-0.8014	-0.1206	-0.065	-0.021	-0.1633	-3.5594	-0.1463	-0.028	-0.2251	-0.2798	-0.006	-0.042	-0.038	-0.006	-0.06	-0.0086	-4.0291	-3.0476	-0.3095	-1.4078	-0.1353	-0.9606	-0.9437	-0.1237	-0.023	-0.006	-0.002	-0.003	-0.006	-0.016	-0.021	-0.02
EOS101906	1	-0.012	-0.01	-0.032	-0.016	-0.013	-0.063	-2.5209	-0.1334	-0.2488	-0.013	-0.057	-0.089	-0.197	-3.0172	-0.4145	-0.039	-2.0626	-0.6588	-0.3445	-0.038	-0.2202	-4.6859	-0.112	-0.029	-0.1541	-0.1975	-0.004	-0.01	-0.007	-0.004	-0.021	-0.019	-1.4644	-0.1038	-0.044	-0.1925	-0.073	-0.3028	-3.7901	-1.3972	-0.9347	-0.4274	-0.017	-0.015	-0.018	-0.055	-0.044	-0.037
EOS101047	1	-0.002	-0.003	-0.003	-0.007	-0.002	-0.006	-0.0777	-0.016	-0.07	-0.008	0.006	-0.055	-0.017	-4.7684	-0.101	-0.026	-0.897	-0.1468	-0.048	-0.016	-0.3707	-2.9891	-0.2837	-0.03	-0.4211	-0.9215	-0.002	-0.006	-0.002	-0.007	-0.032	-0.028	-0.5257	-0.026	-0.018	-0.4567	-0.2139	-2.1425	-4.4679	-2.4973	-0.0822	-0.022	-0.008	-0.016	-0.007	-0.077	-0.036	-0.04
EOS102152	1	-0.002	-0.006	-0.006	-0.008	-0.002	-0.011	-0.3109	-0.02	-0.052	-0.005	-0.013	-0.057	-0.08	-2.6547	-0.1607	-0.074	-1.098	-0.1199	-0.054	-0.021	-0.1586	-3.6133	-0.2281	-0.047	-0.1077	-0.2729	-0.001	-0.004	-0.002	-0.001	-0.017	-0.011	-0.1251	-0.015	-0.014	-0.1169	-0.037	-0.2374	-3.0526	-2.7055	-1.474	-2.188	-0.036	0.009	-0.062	-0.006	-0.057	-0.079
DOM_SIM_153	1	-0.006	-0.012	-0.011	-0.011	-0.004	-0.019	-0.6296	-0.062	-0.1483	-0.038	-0.041	-0.116	-0.179	-4.3083	-0.2315	-0.0687	-1.0098	-0.2078	-0.072	-0.034	-0.445	-4.9907	-0.1515	-0.041	-0.4073	-0.4519	-0.009	-0.0531	-0.006	-0.053	-1.0458	-1.7147	-6.3113	-0.5078	-0.6709	-1.0529	-1.6002	-1.2318	-3.9699	-4.358	0.0592	-0.004	-0.017	-0.049	0.01	-0.336	-0.011	-0.02
EOS102102	1	-0.001	-0.003	-0.003	-0.011	-0.003	-0.008	-0.2963	-0.018	-0.0805	-0.006	0.01	-0.033	0.002	-4.8738	-0.1779	-0.065	-1.0867	-0.1942	-0.07	-0.026	-0.2463	-2.6949	-0.1139	-0.03	-0.3185	-0.4858	-0.002	-0.004	-0.003	-0.002	-0.012	-0.011	-0.2435	-0.023	-0.011	-0.2787	-0.054	-0.7796	-1.867	-0.2762	-0.051	-0.016	-0.003	-0.003	-0.004	-0.011	-0.032	-0.054
EOS101879	1	-0.016	-0.018	-0.025	-0.016	-0.008	-0.053	-1.83	-0.7626	-0.7987	-0.036	-0.043	-0.122	-0.15	-5.3384	-0.2518	-0.061	-1.0215	-0.1581	-0.068	-0.025	-0.2402	-3.8562	-0.1294	-0.031	-0.2837	-0.4724	-0.008	-0.029	-0.02	-0.004	-0.025	-0.069	-3.0496	-0.7831	-0.1338	-1.2006	-0.102	-0.3043	-1.3275	-0.0702	-0.016	-0.006	-0.002	-0.002	-0.005	-0.021	-0.012	-0.027
EOS101074	1	-0.005	-0.01	-0.01	-0.005	-0.002	-0.013	-0.1764	-0.038	-0.082	-0.031	-0.047	-0.114	-0.233	-3.6722	-0.0872	-0.078	-0.944	-0.0924	-0.056	-0.03	-0.2474	-3.6211	-0.0173	-0.02	-0.226	-0.2164	-0.002	-0.014	-0.004	-0.017	-0.125	-0.1442	-5.0314	-0.4149	-0.1306	-1.2283	-0.4814	-1.2848	-3.2718	-1.1016	-0.062	-0.014	-0.007	-0.015	-0.017	-0.073	-0.034	-0.018
SPE_K80970344	1	-0.002	-0.004	-0.003	-0.003	-0.001	-0.005	-0.037	-0.012	-0.032	-0.009	-0.021	-0.06	-0.038	-3.2471	-0.077	-0.032	-0.9457	-0.1288	-0.039	-0.026	-0.2814	-3.7415	-0.243	-0.047	-0.4042	-0.7559	-0.001	-0.004	-0.002	-0.002	-0.01	-0.005	-0.1486	-0.022	-0.023	-0.1166	-0.07	0.0138	-2.3389	-0.1212	-0.013	0	-0.003	-0.005	-0.005	-0.043	0.001	-0.029
EOS101889	1	-0.004	-0.01	-0.012	-0.009	-0.004	-0.017	-0.7953	-0.047	-0.1208	-0.009	-0.032	-0.085	-0.143	-3.7447	-0.2051	-0.076	-1.2444	-0.2221	-0.069	-0.029	-0.3939	-4.8551	-0.2329	-0.044	-0.3606	-0.514	-0.002	-0.005	-0.002	-0.002	-0.015	-0.014	-0.3171	-0.028	-0.021	-0.1671	-0.059	-0.3279	-3.3468	-1.4099	-0.9209	-0.317	-0.014	-0.012	-0.018	-0.048	-0.047	-0.06
DOM_SIM_488	1	-0.02	-0.032	-0.023	-0.021	-0.009	-0.0553	-1.8604	-2.7291	-1.6001	-0.2332	-0.017	-0.083	0.023	-5.6277	-0.2571	-0.094	-1.6494	-0.0635	-0.069	-0.035	-0.1392	-4.3313	-0.0256	-0.041	-0.341	-0.5606	0.016	-0.043	-0.026	-0.011	-0.053	0.0406	-6.4306	-2.5528	-0.3796	-1.7231	0.014	-0.961	-1.191	-0.0646	-0.012	-0.002	-0.003	-0.005	-0.008	-0.021	-0.013	-0.026
EOS101825	1	-0.002	-0.003	-0.002	-0.003	-0.001	-0.003	-0.018	-0.011	-0.046	-0.006	0.011	-0.021	-0.013	-1.3896	-0.028	-0.014	-0.048	-0.005	-0.013	-0.006	-0.029	-0.9966	-0.042	-0.008	-0.028	-0.0805	-0.005	-0.035	-0.004	-0.042	-0.9001	-0.7879	-1.9868	-0.1641	-0.2937	-0.0911	-0.9427	-4.1086	-3.404	-4.7121	-0.071	-0.015	-0.008	-0.019	-0.027	-0.1596	-0.084	-0.029
SPE_K08893438	1	-0.015	-0.054	-0.048	-0.023	-0.016	-0.1485	-2.5653	-2.6305	-1.4958	-0.076	-0.018	-0.144	-0.165	-4.1614	-0.3237	-0.068	-0.805	-0.1206	-0.064	-0.023	-0.165	-3.5627	-0.145	-0.028	-0.2297	-0.2854	-0.006	-0.042	-0.037	-0.006	-0.059	-0.0106	-4.0135	-3.0332	-0.3059	-1.3984	-0.1351	-0.9634	-0.9456	-0.1244	-0.023	-0.006	-0.002	-0.003	-0.006	-0.016	-0.021	-0.02
EOS101921	1	-0.001	-0.005	-0.007	-0.007	-0.002	-0.011	-0.3737	-0.022	-0.0545	-0.005	-0.021	-0.065	-0.111	-3.7566	-0.149	-0.048	-1.118	-0.3283	-0.059	-0.024	-0.2814	-3.7166	-0.1296	-0.028	-0.2622	-0.4768	-0.001	-0.003	-0.002	-0.001	-0.006	-0.004	-0.1248	-0.019	-0.019	-0.0925	-0.025	-0.124	-0.5522	-0.016	-0.011	-0.002	0	-0.001	-0.002	-0.008	-0.008	-0.018
SPE_K48684885	1	-0.005	-0.008	-0.005	-0.005	-0.002	-0.009	-0.058	-0.03	-0.112	-0.092	-0.024	-0.08	-0.078	-2.7892	-0.0901	-0.046	-0.8864	-0.0712	-0.042	-0.025	-0.193	-3.2188	-0.1966	-0.038	-0.3152	-0.6596	0.013	-0.038	-0.005	-0.018	-0.295	0.2207	-2.6113	-1.2559	-1.336	-1.2318	-0.531	-1.7396	-4.0506	-3.1087	0.0406	0.003	-0.009	-0.026	0.013	-0.1249	-0.034	-0.035
EOS101943	1	-0.006	-0.013	-0.018	-0.027	-0.01	-0.0812	-2.0327	-0.1153	-0.117	-0.018	-0.035	-0.094	-0.148	-4.5202	-0.2565	-0.1023	-2.3262	-0.648	-0.3365	-0.041	-0.1839	-3.7366	-0.016	-0.017	-0.1178	-0.2625	-0.003	-0.007	-0.005	-0.01	-0.018	-0.019	-0.677	-0.055	-0.029	-0.2119	-0.136	-0.3573	-4.7357	-2.0713	-1.2791	-0.7971	-0.043	-0.052	-0.003	-0.108	-0.0692	-0.042
EOS101645	1	-0.008	-0.02	-0.042	-0.024	-0.04	-1.1007	-3.233	-0.3086	-0.3329	-0.027	-0.02	-0.137	-0.139	-6.2431	-0.2826	-0.11	-1.6522	-2.6905	-1.0715	-0.049	-0.2914	-4.3932	-0.1492	-0.034	-0.3915	-0.626	-0.003	-0.017	-0.011	-0.003	-0.025	-0.019	-2.815	-0.6054	-0.071	-0.5377	-0.084	-1.0021	-2.2688	-0.2281	-0.045	-0.013	-0.002	-0.003	-0.008	-0.018	-0.029	-0.043
EOS100820	1	-0.024	-0.026	-0.03	-0.017	-0.014	-0.1869	-2.1876	-0.265	-0.5806	-0.185	-0.153	-0.271	-0.475	-6.275	-0.2832	-0.164	-1.6663	-0.1557	-0.2846	-0.054	-0.5246	-5.1394	-0.233	-0.0988	-0.6002	-0.0247	-0.007	-0.0708	-0.015	-0.016	-0.6672	-1.1995	-7.2712	-2.612	-0.9888	-3.4771	-0.807	-0.8001	-2.3106	-1.9268	-0.04	0	-0.007	-0.019	-0.031	-0.2042	0.011	0.015
EOS102200	1	-0.009	-0.013	-0.019	0	-0.004	-0.019	-0.4724	-0.043	-0.1145	-0.016	-0.054	-0.1233	-0.249	-3.3281	-0.1744	-0.139	-1.3137	-0.1414	-0.0452	-0.035	-0.0978	-2.7088	-0.089	-0.028	-0.1066	-0.1635	-0.004	-0.008	-0.003	-0.007	-0.037	-0.034	-0.6271	-0.0496	-0.036	-0.5539	-0.1591	-1.0426	-4.4484	-2.5508	-1.5549	-1.9143	-0.05	-0.044	-0.024	-0.086	-0.059	-0.031
SPE_K26530649	1	-0.002	-0.005	-0.004	-0.004	-0.002	-0.006	-0.0538	-0.019	-0.054	-0.044	-0.013	-0.051	-0.151	-2.1373	-0.07	-0.135	-1.8232	0.1506	-0.039	-0.033	-0.1309	-3.2058	-0.0824	-0.052	-0.4262	-0.4528	0.006	-0.041	-0.003	-0.067	-1.108	-0.8606	-2.6094	-0.4461	-0.6765	-0.4836	-0.8758	-0.8024	-2.4742	-7.2421	-0.196	-0.058	-0.013	-0.02	-0.038	-0.1149	-0.054	-0.043
SPE_K43149758	1	-0.012	-0.013	-0.039	-0.019	-0.025	-0.3788	-3.2226	-0.8301	-0.1762	-0.014	-0.039	-0.133	-0.288	-5.6812	-0.2676	-0.135	-2.0774	-0.4684	-0.2264	-0.052	-0.1838	-3.9687	0.0004	-0.082	-0.579	-0.7662	-0.005	-0.015	-0.013	-0.002	-0.017	-0.026	-2.4078	-0.3018	-0.048	-0.543	-0.086	-0.2211	-1.4095	-0.0619	-0.006	-0.003	-0.002	-0.002	-0.006	-0.024	-0.005	-0.011
EOS101856	1	-0.015	-0.014	-0.018	-0.016	-0.005	-0.035	-1.2369	-0.7514	-0.861	-0.04	-0.051	-0.133	-0.149	-5.6343	-0.2589	-0.059	-1.0179	-0.2119	-0.068	-0.026	-0.3166	-3.9884	-0.147	-0.031	-0.3024	-0.4664	-0.008	-0.023	-0.014	-0.004	-0.027	-0.0901	-2.5611	-0.6633	-0.1869	-1.2245	-0.113	-0.3078	-1.12	-0.0696	-0.011	-0.004	-0.002	-0.003	-0.004	-0.022	-0.008	-0.021
SPE_K39706510	1	-0.003	-0.005	-0.009	-0.031	-0.007	-0.051	-2.2056	-0.067	-0.1771	-0.006	0.001	-0.034	-0.031	-4.4869	-0.3766	-0.1041	-2.4767	-0.717	-0.5346	-0.045	-0.257	-4.9927	-0.2349	-0.046	-0.2566	-0.6258	0	-0.005	-0.004	0	-0.007	-0.007	-0.1546	-0.027	-0.012	-0.1014	-0.025	-0.2422	-0.6645	-0.0517	-0.017	-0.007	-0.001	0	-0.002	-0.005	-0.01	-0.031
SPE_K75649340	1	-0.002	-0.007	-0.007	-0.006	-0.002	-0.011	-0.1728	-0.03	-0.1002	-0.023	-0.012	-0.052	-0.003	-3.1042	-0.1012	-0.079	-0.9864	0.1468	-0.044	-0.033	-0.2122	-2.5011	-0.0269	-0.015	-0.1259	-0.4982	-0.002	-0.015	-0.004	-0.022	-0.1796	-0.117	-2.0706	-0.2191	-0.1148	-0.6002	-0.8093	-1.4933	-5.0103	-6.1696	-0.2609	-0.0568	-0.014	-0.032	-0.013	-0.206	-0.019	-0.0391
SPE_A56592690	1	-0.003	-0.006	-0.005	-0.007	-0.002	-0.008	-0.1692	-0.022	-0.066	-0.007	-0.014	-0.099	-0.16	-3.5906	-0.1252	-0.043	-0.962	-0.1289	-0.051	-0.018	-0.2001	-2.6255	-0.2133	-0.035	-0.2954	-0.3714	-0.002	-0.005	-0.002	-0.002	-0.019	-0.023	-0.488	-0.0236	-0.011	-0.5896	-0.1104	-2.9959	-2.741	-0.3901	-0.04	-0.008	-0.004	-0.004	-0.007	-0.019	-0.053	-0.038
SPE_K26502378	1	-0.005	-0.011	-0.009	-0.011	-0.003	-0.014	-0.5537	-0.044	-0.2111	-0.036	-0.028	-0.128	-0.279	-5.5003	-0.231	-0.229	-2.7478	0.2725	-0.072	-0.059	-0.3143	-3.5244	0.0062	-0.062	-0.4593	-0.7492	-0.001	-0.011	-0.003	-0.009	-0.05	-0.0191	-1.6288	-0.435	-0.083	-0.8983	-0.2261	-1.113	-2.5567	-0.9631	-0.04	0.002	-0.006	-0.012	-0.01	-0.056	-0.03	-0.02
EOS101596	1	-0.01	-0.04	-0.04	-0.035	-0.07	-1.6544	-2.7759	-1.3672	-1.3706	-0.146	0.041	-0.101	0.051	-5.7494	-0.3684	-0.124	-0.8623	-0.9986	-2.4047	-0.0839	-0.0844	-3.5205	-0.145	-0.03	-0.05	-0.14	0.007	-0.0941	-0.027	0.022	-1.3421	-0.3313	-5.2772	-2.6202	-1.7408	-2.259	-1.1011	-3.8335	-4.9181	-9.0292	-1.5966	-1.689	-0.041	-0.0878	-0.063	-0.254	-0.173	-0.101
SPE_A53134341	1	-0.002	-0.003	-0.003	-0.002	-0.001	-0.003	-0.016	-0.008	-0.024	-0.007	-0.012	-0.038	-0.034	-1.6479	-0.029	-0.014	-0.097	-0.014	-0.019	-0.018	-0.052	-1.613	-0.1399	-0.022	-0.0618	-0.2355	0	-0.004	-0.001	-0.005	-0.023	-0.01	-0.1399	-0.017	-0.017	-0.0892	-0.1732	-1.3027	-5.0543	-3.1057	-1.4275	-1.0191	-0.035	-0.032	-0.012	-0.15	-0.045	-0.0331
SPE_K36889451	1	-0.005	-0.009	-0.008	-0.034	-0.006	-0.047	-2.625	-0.1358	-0.135	-0.016	-0.024	-0.086	-0.038	-4.2477	-0.314	-0.0225	-2.3254	-0.9109	-0.3237	-0.034	-0.6043	-5.2656	-0.2519	-0.028	-0.3801	-0.7696	-0.001	-0.007	-0.003	-0.001	-0.011	-0.011	-1.1933	-0.0813	-0.04	-0.1557	-0.047	0.0725	-0.6484	0.018	-0.001	-0.001	-0.003	-0.002	-0.003	-0.021	0.003	-0.019
EOS101983	1	-0.001	-0.006	-0.004	-0.022	-0.007	-0.034	-1.1626	-0.035	-0.0751	-0.006	-0.013	-0.08	-0.109	-5.381	-0.2888	-0.0211	-1.5965	-1.2301	-0.2742	-0.029	-0.416	-4.326	-0.1423	-0.028	-0.3453	-0.5669	-0.001	-0.004	-0.002	-0.001	-0.004	-0.005	-0.1512	-0.017	-0.011	-0.0667	-0.021	-0.2058	-0.4477	-0.018	-0.007	-0.001	-0.001	-0.001	-0.003	-0.007	-0.006	-0.012
SPE_K32730239	1	-0.001	-0.001	-0.002	-0.003	-0.001	-0.002	-0.013	-0.003	-0.017	-0.003	0.008	-0.003	0.136	-1.5532	-0.027	-0.001	-0.4719	-0.077	-0.023	-0.005	-0.6118	-3.1223	-0.315	-0.002	-0.2022	-1.7072	-0.001	-0.002	-0.001	-0.002	-0.013	-0.008	-0.033	-0.004	-0.005	-0.041	-0.026	-0.4107	-2.1892	-1.1281	-1.2867	-1.0321	-0.023	-0.012	-0.023	-0.012	-0.061	-0.094
SPE_K29254801	1	-0.001	-0.003	-0.003	-0.005	-0.001	-0.005	-0.0645	-0.014	-0.041	-0.009	-0.018	-0.065	-0.035	-3.4729	-0.0866	-0.014	-0.6177	-0.1647	-0.043	-0.015	-0.1733	-3.8566	-0.1989	-0.026	-0.1599	-0.3637	0	-0.004	-0.001	-0.002	-0.015	-0.01	-0.113	-0.02	-0.023	-0.1295	-0.079	0.0218	-3.5448	-1.8772	-1.2468	-0.711	-0.02	-0.006	-0.041	-0.034	-0.0424	-0.044
SPE_A88548664	1	-0.005	-0.01	-0.01	-0.004	-0.003	-0.013	-0.1729	-0.037	-0.082	-0.03	-0.048	-0.115	-0.231	-3.6502	-0.0872	-0.077	-0.9409	-0.0876	-0.055	-0.03	-0.2503	-3.6538	-0.0217	-0.02	-0.2295	-0.214	-0.002	-0.012	-0.003	-0.017	-0.124	-0.1423	-5.0207	-0.4135	-0.1286	-1.2109	-0.4762	-1.2858	-3.2693	-1.1107	-0.065	-0.015	-0.007	-0.016	-0.017	-0.073	-0.035	-0.018
SPE_K29562203	1	-0.007	-0.016	-0.014	-0.014	-0.005	-0.023	-0.9908	-0.1523	-0.4831	-0.046	-0.038	-0.121	-0.086	-4.3758	-0.3497	-0.066	-0.8066	-0.1297	-0.043	-0.019	-0.063	-1.8862	-0.04	-0.013	-0.049	-0.1537	-0.002	-0.023	-0.005	-0.011	-0.3437	-0.3263	-4.7745	-0.5753	-0.2629	-0.7742	-0.612	-1.4863	-4.427	-2.7924	-0.08	-0.018	-0.007	-0.011	-0.027	-0.1193	-0.028	-0.041
EOS101563	1	-0.005	-0.012	-0.01	-0.004	-0.002	-0.013	-0.1399	-0.043	-0.0964	-0.051	-0.059	-0.158	-0.364	-4.3075	-0.1181	-0.18	-1.3249	0.0721	-0.0664	-0.077	-0.2547	-2.9345	0.179	-0.063	-0.5138	-0.3182	0.002	-0.024	-0.004	-0.081	-0.8009	-0.5442	-6.5281	-0.4142	-0.3991	-0.441	-0.9201	-1.8127	-4.2035	-3.6274	-0.072	-0.016	-0.012	-0.032	-0.025	-0.1577	-0.035	-0.025
SPE_K32744045	1	-0.002	-0.007	-0.006	-0.008	-0.002	-0.01	-0.2088	-0.023	-0.0934	-0.008	-0.002	-0.064	-0.098	-3.9638	-0.1602	-0.067	-1.0347	-0.1119	-0.077	-0.024	-0.073	-2.3104	0.0148	-0.02	-0.1395	-0.0251	-0.002	-0.005	-0.002	-0.005	-0.024	-0.024	-0.5793	-0.0342	-0.015	-0.5229	-0.084	-1.326	-3.7515	-1.8487	-1.1654	-0.7496	-0.027	-0.016	-0.032	-0.024	-0.1177	-0.087
SPE_K48963429	1	-0.002	-0.004	-0.002	-0.003	-0.001	-0.004	-0.026	-0.013	-0.039	-0.008	-0.013	-0.064	-0.07	-2.2397	-0.029	-0.013	-0.0747	-0.012	-0.016	-0.007	-0.031	-0.7658	-0.058	-0.015	-0.0537	-0.104	-0.003	-0.008	-0.002	-0.005	-0.046	-0.055	-1.0061	-0.0637	-0.042	-0.4036	-0.1764	-0.9273	-4.0856	-3.0668	-0.6517	-0.2672	-0.015	-0.018	-0.023	-0.064	-0.053	-0.059
SPE_K01614093	1	-0.008	-0.013	-0.021	-0.008	-0.008	-0.042	-0.8525	-0.076	-0.2122	-0.119	-0.049	-0.121	-0.19	-5.0843	-0.2585	-0.087	-2.1622	-0.2848	-0.043	-0.024	-0.1263	-2.7272	0.001	-0.015	-0.1051	-0.1262	0.012	-0.025	-0.005	-0.081	-0.7077	-0.8979	-6.6006	-0.9744	-0.6736	0.1306	-0.9797	-1.0437	-2.9069	-3.759	0.018	0.001	-0.008	-0.024	-0.026	-0.17	0.048	-0.014
EOS102357	1	-0.019	-0.018	-0.026	-0.011	-0.008	-0.052	-1.1951	-1.0746	-1.1095	-0.0262	-0.017	-0.1222	-0.166	-3.5384	-0.199	-0.063	-1.0367	-0.1692	-0.055	-0.031	-0.8072	-4.103	-0.2271	-0.0482	-0.6393	-0.3298	-0.016	-0.057	-0.025	-0.01	-0.2822	-0.3593	-6.2993	-1.5703	-0.5181	-1.7887	-0.8829	-4.2967	-2.3562	-1.3128	-0.073	-0.015	-0.005	-0.004	-0.015	-0.028	-0.118	-0.035
SPE_K33623053	1	-0.004	-0.007	-0.008	-0.012	-0.004	-0.018	-0.4868	-0.049	-0.1267	-0.011	-0.005	-0.075	-0.111	-2.8193	-0.0889	-0.044	-0.3368	-0.069	-0.112	-0.027	-0.054	-3.0904	-0.16	-0.03	-0.073	-0.1103	-0.004	-0.02	-0.006	-0.008	-0.089	-0.2283	-4.368	-0.0981	-0.047	-0.3183	-0.121	-0.695	-3.3006	-4.9002	-2.1142	-1.828	-0.0757	-0.045	-0.074	-0.069	-0.081	-0.078
SPE_K78342372	1	-0.005	-0.009	-0.008	-0.004	-0.003	-0.011	-0.126	-0.034	-0.0928	-0.044	-0.041	-0.119	-0.275	-3.3359	-0.0762	-0.141	-1.297	0.2219	-0.036	-0.04	-0.2409	-2.2226	0.0405	-0.023	-0.2836	-0.247	0	-0.019	-0.003	-0.028	-0.216	-0.3943	-7.2602	-0.8657	-0.2094	-1.1049	-0.432	-1.5115	-3.3841	-3.4222	-0.244	-0.05	-0.011	-0.017	-0.036	-0.072	-0.056	-0.027
SPE_A61194565	1	-0.004	-0.007	-0.006	-0.006	-0.002	-0.007	-0.124	-0.025	-0.0869	0.04	-0.002	-0.104	-0.222	-3.5656	-0.064	-0.059	-0.5615	-0.0381	-0.039	-0.024	-0.0636	-2.0889	0.0273	-0.013	-0.186	0.0633	-0.027	-0.1038	-0.006	-0.027	-1.3718	-1.9898	-7.5529	-1.1132	-1.5587	-2.6972	-0.7662	-4.5439	-2.2921	-2.6916	-0.066	-0.01	-0.003	-0.007	-0.03	-0.0764	-0.147	-0.003
SPE_K40331046	1	-0.005	-0.015	-0.013	-0.019	-0.006	-0.026	-1.4991	-0.086	-0.1727	-0.039	-0.047	-0.117	-0.155	-3.9745	-0.2754	-0.0806	-1.4832	-0.5665	-0.1277	-0.027	-0.1376	-3.5222	-0.126	-0.026	-0.08	-0.1168	-0.001	-0.018	-0.005	-0.026	-0.1709	-0.2094	-6.2153	-0.4396	-0.1749	-0.4695	-0.3832	-1.164	-4.5036	-6.2034	-1.3437	-2.4676	-0.1365	-0.12	-0.062	-0.1571	-0.055	-0.056
SPE_K90817094	1	-0.026	-0.03	-0.04	-0.023	-0.01	-0.078	-1.5021	-0.6548	-0.9879	-0.106	-0.078	-0.148	-0.151	-3.0428	-0.3525	-0.045	-0.2107	-0.032	-0.072	-0.023	-0.089	-3.6726	-0.1033	-0.021	-0.0948	-0.1554	-0.003	-0.037	-0.023	-0.065	-0.7313	-1.0979	-9.9369	-1.0651	-0.3245	-1.1	-0.7485	-1.7346	-5.8029	-4.1531	-0.6483	-0.6441	-0.048	-0.105	0.013	-0.3546	0.03	-0.0078
EOS100360	1	-0.001	-0.004	-0.004	-0.004	-0.001	-0.006	-0.0664	-0.013	-0.039	-0.005	-0.024	-0.0935	-0.123	-1.6984	-0.0633	-0.066	-0.931	0.064	-0.044	-0.039	-0.1078	-2.6766	0.0768	-0.033	-0.4434	-0.5139	-0.001	-0.003	-0.001	-0.001	-0.008	-0.007	-0.072	-0.015	-0.019	-0.2017	-0.061	-2.975	-2.646	-0.1013	-0.015	-0.003	-0.002	-0.003	-0.006	-0.03	-0.028	-0.0278
EOS102214	1	-0.002	-0.008	-0.008	-0.012	-0.003	-0.013	-0.7675	-0.04	-0.0861	-0.01	-0.036	-0.11	-0.156	-4.8064	-0.1618	-0.0594	-1.4177	-0.4873	-0.1085	-0.024	-0.3952	-3.2088	-0.0699	-0.012	-0.2645	-0.7393	-0.001	-0.005	-0.002	-0.001	-0.01	-0.007	-0.3484	-0.04	-0.032	-0.2783	-0.043	-0.9786	-1.1723	-0.0795	-0.01	-0.002	0	-0.001	-0.005	-0.016	-0.009	-0.018
SPE_K33308633	1	-0.008	-0.012	-0.009	-0.011	-0.003	-0.02	-0.9299	-0.2438	-0.5096	-0.038	-0.037	-0.097	-0.069	-2.9254	-0.102	-0.024	-0.108	-0.027	-0.066	-0.013	-0.038	-2.4375	-0.033	-0.009	-0.029	-0.0252	-0.006	-0.025	-0.009	-0.021	-0.2424	-0.3891	-4.563	-0.5836	-0.2136	-0.8284	-0.7336	-1.6759	-3.6343	-2.6833	-0.019	-0.005	-0.01	-0.024	-0.013	-0.1311	-0.02	-0.018
SPE_K79555887	1	-0.005	-0.008	-0.006	-0.007	-0.002	-0.007	-0.071	-0.035	-0.113	-0.048	-0.018	-0.092	-0.091	-4.0344	-0.1152	-0.076	-1.2152	-0.0727	-0.059	-0.039	-0.1449	-3.7807	-0.2065	-0.062	-0.391	-0.6929	-0.006	-0.065	-0.006	-0.055	-1.0414	-0.8739	-3.4746	-0.7009	-0.9413	-1.0562	-1.2077	-1.9418	-4.4772	-4.1237	-0.0854	-0.021	-0.014	-0.034	-0.017	-0.2218	-0.065	-0.059
SPE_K05919151	1	-0.002	-0.005	-0.001	-0.019	-0.003	-0.015	-0.8658	-0.028	-0.0781	-0.005	0.002	-0.061	-0.083	-4.706	-0.2976	-0.0404	-1.3769	-0.464	-0.125	-0.021	-0.0956	-3.0198	-0.038	-0.023	-0.159	-0.1233	-0.002	-0.004	-0.002	-0.001	-0.013	-0.012	-0.07	-0.012	-0.007	-0.1273	-0.049	-0.7747	-2.9709	-1.278	-1.1132	-0.2939	-0.01	-0.004	-0.026	-0.017	-0.0704	-0.056
SPE_K61443506	1	-0.002	-0.009	-0.005	-0.021	-0.005	-0.018	-0.9465	-0.06	-0.21	-0.006	0.01	-0.083	-0.008	-5.7536	-0.3922	-0.0675	-1.7402	-0.3333	-0.06	-0.026	-0.2133	-3.1052	-0.131	-0.024	-0.1136	-0.3636	-0.003	-0.015	-0.003	-0.008	-0.081	-0.061	-1.1853	-0.0908	-0.044	-0.9271	-0.5011	-1.7495	-4.6538	-1.9542	-1.0128	-1.1688	-0.026	-0.039	-0.004	-0.098	-0.08	-0.052
EOS100467	1	-0.005	-0.008	-0.005	-0.006	-0.001	-0.008	-0.073	-0.035	-0.114	-0.049	-0.017	-0.09	-0.095	-4.1336	-0.1173	-0.082	-1.2463	-0.0582	-0.059	-0.04	-0.1398	-3.7121	-0.1891	-0.063	-0.4032	-0.7048	-0.007	-0.065	-0.007	-0.055	-1.0406	-0.8674	-3.4858	-0.71	-0.9456	-1.0434	-1.2082	-1.9604	-4.4711	-4.1321	-0.0852	-0.021	-0.015	-0.033	-0.018	-0.2228	-0.065	-0.058
SPE_K97360717	1	-0.002	-0.006	-0.005	-0.003	-0.001	-0.006	-0.0457	-0.014	-0.033	-0.007	-0.026	-0.075	-0.167	-3.6028	-0.092	-0.116	-1.5799	0.0108	-0.053	-0.043	-0.2529	-3.532	-0.22	-0.061	-0.5438	-0.9767	-0.001	-0.003	-0.001	-0.004	-0.01	-0.009	-0.061	-0.013	-0.014	-0.0742	-0.089	-0.6691	-3.1781	-0.65	-1.0793	-0.7554	-0.02	-0.026	-0.012	-0.097	-0.033	-0.013
SPE_K88701661	1	-0.001	-0.004	-0.004	-0.003	-0.001	-0.006	-0.0595	-0.011	-0.039	-0.004	-0.019	-0.0765	-0.075	-3.4441	-0.1039	-0.073	-1.0001	0.1168	-0.042	-0.04	-0.1095	-1.77	0.1033	-0.037	-0.5006	-0.5465	-0.001	-0.003	0	-0.001	-0.007	-0.007	-0.071	-0.013	-0.016	-0.1862	-0.058	-2.8692	-2.4842	-0.085	-0.014	-0.001	-0.002	-0.003	-0.006	-0.029	-0.024	-0.0221
EOS102073	1	-0.01	-0.017	-0.021	-0.024	-0.007	-0.044	-1.6485	-0.104	-0.2175	-0.057	-0.089	-0.142	-0.255	-3.383	-0.4166	-0.145	-2.5968	-0.495	-0.153	-0.037	-0.3739	-4.3679	-0.1739	-0.031	-0.3515	-0.5313	-0.009	-0.046	-0.008	-0.018	-0.9568	-1.4363	-5.6163	-0.4749	-0.4216	-0.3028	-1.3878	-0.4931	-5.4699	-3.6344	-0.8507	-0.3372	-0.025	-0.048	-0.03	-0.3065	0.017	-0.03
SPE_K42205652	1	-0.008	-0.009	-0.009	-0.007	-0.002	-0.015	-0.4543	-0.1426	-0.4553	-0.052	-0.04	-0.127	-0.116	-4.6324	-0.114	-0.05	-0.6749	-0.001	-0.033	-0.015	-0.2394	-3.4192	-0.1897	-0.023	-0.2126	-0.5132	-0.002	-0.021	-0.008	-0.005	-0.041	-0.0105	-2.3325	-1.4989	-0.2416	-1.114	-0.077	-1.253	-1.3044	-0.1384	-0.022	-0.004	-0.001	-0.002	-0.007	-0.015	-0.025	-0.023
SPE_A87130939	1	-0.005	-0.013	-0.01	-0.005	-0.002	-0.013	-0.1409	-0.043	-0.0954	-0.051	-0.059	-0.159	-0.364	-4.3073	-0.1181	-0.18	-1.3239	0.0721	-0.0674	-0.076	-0.2557	-2.9357	0.1791	-0.063	-0.5139	-0.3181	0.002	-0.025	-0.004	-0.081	-0.8009	-0.5442	-6.5283	-0.4142	-0.398	-0.44	-0.92	-1.8117	-4.2035	-3.6275	-0.072	-0.016	-0.012	-0.032	-0.025	-0.1587	-0.035	-0.025
SPE_K31471398	1	-0.008	-0.011	-0.011	-0.008	-0.004	-0.025	-0.604	-0.0677	-0.2421	-0.055	-0.065	-0.167	-0.18	-4.9601	-0.1438	-0.032	-0.446	-0.064	-0.048	-0.02	-0.079	-2.2608	-0.061	-0.02	-0.0781	-0.1802	-0.002	-0.018	-0.005	-0.012	-0.064	-0.0521	-5.3351	-1.399	-0.167	-1.5325	-0.258	-1.6062	-5.1078	-1.8976	-0.211	-0.0468	-0.01	-0.018	-0.016	-0.102	-0.022	-0.019
SPE_K95573441	1	-0.009	-0.011	-0.01	-0.011	-0.003	-0.016	-0.5464	-0.037	-0.4864	-0.042	-0.039	-0.149	-0.183	-5.2316	-0.1531	-0.071	-1.1724	-0.2586	-0.071	-0.03	-0.4615	-3.9019	-0.1554	-0.035	-0.4461	-0.6093	-0.026	-0.078	-0.013	-0.026	-0.5819	-1.7462	-4.1518	-2.608	-0.7035	-2.1861	-1.271	-0.736	-1.7593	-1.055	-0.023	-0.009	-0.007	-0.019	-0.007	-0.2031	-0.018	-0.024
SPE_A09838294	1	-0.011	-0.012	-0.013	-0.008	-0.006	-0.026	-0.6658	-0.073	-0.2153	-0.055	-0.088	-0.176	-0.172	-4.8129	-0.1664	-0.039	-0.9866	-0.2861	-0.0968	-0.026	-0.1177	-3.8579	-0.055	-0.013	-0.065	0.0415	-0.002	-0.01	-0.008	-0.02	-0.068	-0.082	-4.3616	-0.2626	-0.093	-0.9685	-0.1627	-0.9275	-3.826	-1.8572	-0.1495	-0.0954	-0.018	-0.028	-0.024	-0.117	0.038	-0.002
SPE_K58146797	1	-0.008	-0.019	-0.022	-0.014	-0.005	-0.032	-1.1142	-0.9188	-0.8941	-0.088	-0.035	-0.121	-0.148	-4.5553	-0.2773	-0.081	-1.4967	-0.1669	-0.069	-0.027	-0.2044	-2.6952	-0.0285	-0.02	-0.1687	-0.2199	0.006	-0.031	-0.01	-0.008	-0.088	0.1277	-3.9134	-2.8705	-0.559	-1.7022	-0.2013	-1.4442	-0.8101	-0.4178	-0.031	-0.008	-0.001	-0.002	-0.007	-0.01	-0.032	-0.016
EOS101057	1	-0.012	-0.011	-0.011	-0.01	-0.003	-0.023	-0.78	-0.1887	-0.6552	-0.177	-0.063	-0.15	-0.149	-5.2154	-0.1988	-0.045	-0.9265	-0.1565	-0.062	-0.027	-0.3461	-3.9955	-0.1408	-0.032	-0.3149	-0.3291	0.021	-0.036	-0.008	-0.049	-0.3147	0.0967	-5.2001	-3.2704	-1.1852	-1.8765	-0.8272	-0.9468	-2.8125	-0.7477	0.031	0.004	-0.005	-0.02	-0.01	-0.174	0.039	-0.01
EOS102042	1	-0.002	-0.007	-0.007	-0.016	-0.004	-0.02	-0.7165	-0.036	-0.067	-0.008	-0.031	-0.101	-0.132	-5.3221	-0.3	-0.0286	-1.1165	-0.6324	-0.104	-0.023	-0.2081	-4.1388	-0.1359	-0.029	-0.1816	-0.2971	0	-0.004	-0.002	-0.001	-0.008	-0.007	-0.1303	-0.023	-0.022	-0.1115	-0.053	-0.3089	-2.5776	-0.1518	-0.0771	-0.014	-0.003	-0.003	-0.006	-0.023	-0.009	-0.04
SPE_K72327355	1	-0.013	-0.011	-0.011	-0.01	-0.003	-0.023	-0.7754	-0.18	-0.6505	-0.186	-0.065	-0.148	-0.145	-5.218	-0.1998	-0.044	-0.9259	-0.1542	-0.063	-0.028	-0.3519	-4.0095	-0.1442	-0.033	-0.3229	-0.3397	0.023	-0.036	-0.009	-0.05	-0.3332	0.1643	-5.6341	-3.4605	-1.2082	-1.902	-0.7296	-1.0332	-2.5384	-0.7644	0.019	0	-0.005	-0.018	-0.012	-0.1568	0.029	-0.012
EOS102387	1	-0.005	-0.011	-0.018	-0.011	-0.006	-0.036	-1.1123	-0.067	-0.1931	-0.011	-0.038	-0.106	-0.179	-4.5341	-0.2752	-0.047	-1.069	-0.7504	-0.1253	-0.025	-0.1719	-5.098	-0.1261	-0.025	-0.2108	-0.3251	-0.002	-0.007	-0.004	-0.001	-0.01	-0.011	-0.6173	-0.0885	-0.034	-0.3783	-0.04	-0.3563	-0.9005	-0.043	-0.014	-0.003	-0.001	-0.001	-0.004	-0.013	-0.009	-0.015
SPE_K05445342	1	-0.002	-0.003	-0.004	-0.009	-0.003	-0.01	-0.3059	-0.018	-0.0596	-0.007	-0.003	-0.04	0.006	-3.0081	-0.1399	-0.015	-0.6045	-0.3338	-0.085	-0.029	-0.5424	-4.9564	-0.3621	-0.061	-0.4031	-0.8543	-0.001	-0.007	-0.002	-0.003	-0.022	-0.016	-0.3021	-0.021	-0.019	-0.1102	-0.071	-0.3535	-3.764	-1.759	-1.8676	-2.3081	-0.042	-0.037	-0.027	-0.061	-0.085	-0.083
SPE_K54395039	1	-0.003	-0.006	-0.008	-0.012	-0.003	-0.017	-0.5982	-0.032	-0.1154	-0.013	-0.021	-0.077	0.014	-4.2958	-0.2457	-0.013	-0.9468	-0.3114	-0.082	-0.025	-0.3577	-2.9399	-0.0951	-0.007	-0.284	-1.0087	-0.001	-0.007	-0.005	-0.002	-0.022	-0.012	-0.6086	-0.1019	-0.051	-0.6307	-0.0869	-0.5907	-2.3785	-0.4178	-0.071	-0.021	-0.002	-0.001	-0.011	-0.019	-0.026	-0.039
SPE_A55962179	1	-0.007	-0.016	-0.025	-0.022	-0.008	-0.057	-1.8872	-0.1899	-0.2915	-0.026	0.002	-0.033	-0.038	-3.5285	-0.3707	-0.1639	-2.1108	-1.1776	-0.6475	-0.047	-0.3341	-3.8376	-0.158	-0.022	-0.1225	-0.3808	-0.005	-0.027	-0.006	-0.014	-0.678	-0.6008	-3.9304	-0.2629	-0.1996	-0.3428	-0.8194	-4.0852	-4.6746	-4.481	-0.071	-0.021	-0.012	-0.025	-0.019	-0.1635	-0.075	-0.046
SPE_K11244467	1	-0.004	-0.006	-0.005	-0.003	-0.001	-0.007	-0.054	-0.025	-0.079	-0.004	-0.019	-0.062	-0.197	-2.7439	-0.049	-0.04	-0.2963	0.023	-0.025	-0.017	-0.0956	-2.1614	-0.0421	-0.022	-0.1884	0.0317	-0.038	-0.0667	-0.007	0.021	-0.4063	-3.333	-4.7208	-0.7919	-0.7014	-0.3327	-1.2693	-2.0325	-2.9266	-4.305	-0.034	-0.01	-0.006	-0.016	-0.02	-0.2237	-0.038	-0.0169
EOS100966	1	-0.009	-0.011	-0.01	-0.011	-0.003	-0.016	-0.5443	-0.0362	-0.4952	-0.045	-0.04	-0.149	-0.181	-5.2219	-0.1537	-0.071	-1.1591	-0.2499	-0.069	-0.03	-0.4493	-3.911	-0.1554	-0.036	-0.4381	-0.587	-0.027	-0.079	-0.013	-0.026	-0.5845	-1.7565	-4.1774	-2.6176	-0.7193	-2.2116	-1.2723	-0.7348	-1.7377	-1.0617	-0.025	-0.008	-0.006	-0.019	-0.007	-0.1988	-0.018	-0.023
SPE_K09126848	1	-0.002	-0.004	-0.003	-0.003	-0.001	-0.004	-0.024	-0.015	-0.044	-0.015	-0.015	-0.047	-0.073	-2.751	-0.041	-0.017	-0.041	0	-0.023	-0.011	-0.022	-0.915	-0.057	-0.01	-0.06	0.0949	-0.002	-0.003	-0.002	-0.015	-0.035	-0.007	-0.5429	-0.0378	-0.013	-0.4595	-0.3294	-1.0966	-5.9394	-3.4617	-1.2243	-1.2739	-0.032	-0.035	-0.02	-0.148	-0.007	-0.022
SPE_K72226571	1	-0.011	-0.023	-0.016	-0.007	-0.004	-0.026	-0.5402	-0.3291	-0.5607	-0.075	-0.062	-0.185	-0.204	-3.7178	-0.141	-0.072	-0.5785	-0.0003	-0.033	-0.028	-0.1226	-3.3009	-0.1074	-0.036	-0.182	-0.2689	-0.018	-0.0569	-0.013	-0.11	-1.0402	-0.6142	-7.874	-1.5939	-0.9794	-1.5518	-1.6836	-1.8961	-4.8804	-1.93	0.018	0.007	-0.012	-0.038	-0.016	-0.261	0.019	-0.032
SPE_A49172652	1	-0.003	-0.019	-0.018	-0.074	-0.024	-1.0514	-3.1461	-0.4457	-0.4212	-0.005	0.008	-0.092	-0.027	-5.1283	-0.337	-0.015	-2.1329	-1.6937	-3.0377	-0.087	-0.1213	-3.7176	-0.063	-0.014	-0.054	-0.2036	-0.006	-0.015	-0.008	-0.001	-0.02	-0.068	-3.5106	-0.1113	-0.025	-1.2595	-0.175	-0.8625	-3.1284	-0.5142	-0.051	-0.013	-0.004	-0.006	-0.007	-0.044	-0.02	-0.034
SPE_A91031770	1	-0.001	-0.002	-0.002	-0.003	-0.001	-0.004	-0.025	-0.007	-0.029	-0.006	0.002	-0.017	0.07	-2.2339	-0.042	-0.015	-0.3861	-0.027	-0.042	-0.019	-0.238	-3.3948	-0.2226	-0.028	-0.2329	-1.0396	-0.002	-0.006	-0.003	-0.005	-0.023	-0.016	-0.1255	-0.016	-0.017	-0.0974	-0.057	-0.2054	-2.9516	-2.0909	-2.1138	-3.5373	-0.069	-0.052	-0.041	-0.043	-0.059	-0.076
SPE_K73982490	1	-0.007	-0.019	-0.024	-0.016	-0.006	-0.039	-1.3549	-0.636	-0.71	-0.012	-0.031	-0.127	-0.199	-4.9361	-0.2822	-0.127	-2.0793	-0.1441	-0.087	-0.033	-0.3165	-6.0106	-0.3103	-0.045	-0.2884	-0.7546	-0.008	-0.013	-0.007	-0.003	-0.022	-0.056	-1.5616	-0.3841	-0.0731	-1.3232	-0.111	-0.4068	-2.8964	-1.1499	-1.3069	-0.7801	-0.021	-0.015	-0.023	-0.039	-0.04	-0.044
DOM_SIM_505	1	-0.004	-0.008	-0.006	-0.008	-0.002	-0.011	-0.2137	-0.032	-0.079	-0.022	-0.026	-0.088	-0.078	-3.8686	-0.143	-0.033	-1.1977	-0.3004	-0.079	-0.021	-0.2111	-2.6807	0.011	-0.008	-0.2096	-0.4909	-0.005	-0.017	-0.003	-0.026	-0.2363	-0.5228	-3.3641	-0.247	-0.1648	-0.3212	-0.8392	-1.473	-5.025	-3.0909	-0.041	-0.013	-0.01	-0.027	-0.014	-0.148	-0.002	-0.043
SPE_K49597925	1	-0.006	-0.015	-0.009	-0.012	-0.003	-0.014	-0.559	-0.2899	-0.6285	-0.05	-0.014	-0.109	-0.09	-4.2417	-0.1268	-0.05	-0.6862	-0.0339	-0.059	-0.024	-0.114	-3.6375	-0.067	-0.028	-0.15	-0.174	-0.004	-0.026	-0.008	-0.006	-0.066	-0.0765	-2.3372	-1.5293	-0.2156	-1.0993	-0.2208	-1.673	-2.6162	-3.5243	-2.1296	-1.0832	-0.04	-0.031	-0.047	-0.025	-0.12	-0.073
EOS101119	1	-0.019	-0.02	-0.024	-0.018	-0.01	-0.063	-1.7061	-1.2906	-1.1342	-0.0505	-0.009	-0.112	-0.11	-5.1352	-0.1942	-0.065	-0.7772	-0.0519	-0.035	-0.015	-0.1834	-3.3979	-0.1363	-0.035	-0.2831	-0.4089	-0.01	-0.035	-0.028	-0.005	-0.041	-0.0681	-2.9905	-1.2859	-0.1659	-1.5371	-0.1847	-0.4096	-1.6318	-0.1757	-0.028	-0.009	-0.003	-0.004	-0.006	-0.024	-0.016	-0.04
SPE_K09426783	1	-0.013	-0.019	-0.03	-0.015	-0.016	-0.1233	-1.7856	-0.3246	-0.2354	-0.066	-0.053	-0.134	-0.197	-6.0185	-0.2492	-0.072	-1.5775	-0.5285	-0.1483	-0.033	-0.4797	-4.4022	-0.1168	-0.033	-0.4601	-0.8381	0.001	-0.026	-0.009	-0.05	-0.6079	-1.3017	-11.0037	-0.7426	-0.4084	-1.0634	-0.6613	-1.7703	-2.2587	-2.0079	-0.02	-0.006	-0.014	-0.033	-0.01	-0.1189	-0.027	-0.026
EOS101861	1	-0.001	-0.004	-0.004	-0.005	-0.002	-0.006	-0.0625	-0.01	-0.043	-0.006	-0.01	-0.083	-0.121	-3.8482	-0.1075	-0.075	-0.9519	0.0389	-0.045	-0.026	-0.114	-2.2162	0.0066	-0.024	-0.2065	-0.1329	-0.001	-0.002	-0.001	-0.003	-0.012	-0.011	-0.2035	-0.014	-0.008	-0.0848	-0.063	-0.3639	-3.4159	-1.3721	-0.3223	-0.0723	-0.007	-0.008	-0.013	-0.033	-0.021	-0.0599
SPE_K15025317	1	-0.001	-0.003	-0.003	-0.002	-0.001	-0.004	-0.019	-0.008	-0.025	-0.008	-0.012	-0.038	-0.017	-2.0824	-0.043	-0.019	-0.322	-0.024	-0.02	-0.016	-0.0875	-2.1603	-0.1503	-0.027	-0.1896	-0.6099	-0.001	-0.004	0	-0.006	-0.021	-0.011	-0.1581	-0.019	-0.015	-0.0837	-0.137	-1.1248	-4.6243	-3.3389	-1.1263	-0.4172	-0.019	-0.021	-0.01	-0.092	-0.039	-0.049
SPE_K20313525	1	-0.02	-0.026	-0.054	-0.025	-0.052	-1.3136	-3.5924	-4.4124	-0.6993	-0.043	-0.049	-0.13	-0.411	-4.5555	-0.2551	-0.232	-1.9423	-0.9221	-5.3696	-0.104	-0.2562	-3.7309	0.0914	-0.105	-0.7586	-0.4012	-0.005	-0.028	-0.03	-0.002	-0.017	-0.022	-4.3014	-1.1858	-0.0973	-0.3449	-0.038	-0.2156	-0.3064	-0.03	-0.006	-0.003	-0.001	-0.002	-0.004	-0.012	-0.008	0.006
SPE_K34149328	1	-0.001	-0.006	-0.005	-0.008	-0.003	-0.009	-0.309	-0.026	-0.117	-0.01	-0.006	-0.083	-0.126	-5.5471	-0.1247	-0.056	-1.1532	-0.3163	-0.077	-0.032	-0.3664	-3.2109	-0.1883	-0.0733	-0.3454	-0.5264	-0.001	-0.007	-0.003	-0.001	-0.019	-0.013	-0.9724	-0.1325	-0.039	-0.5698	-0.069	-1.1234	-1.2147	-0.2069	-0.035	-0.008	-0.001	-0.002	-0.006	-0.005	-0.034	-0.033
SPE_K65716359	1	-0.008	-0.009	-0.019	-0.005	-0.004	-0.04	-0.9679	-0.0995	-0.336	-0.018	-0.049	-0.111	-0.172	-3.7873	-0.1924	-0.052	-0.6545	0.0337	-0.009	-0.011	-0.076	-1.9495	-0.028	-0.01	-0.056	0.0053	-0.005	-0.011	-0.006	-0.004	-0.029	-0.038	-1.6151	-0.2322	-0.056	-1.0253	-0.1002	-1.1286	-3.116	-1.0982	-0.3324	-0.0717	-0.004	-0.016	-0.008	-0.055	-0.033	-0.027
SPE_K55591206	1	-0.031	-0.032	-0.03	-0.014	-0.02	-0.1667	-2.7447	-7.1356	-1.3555	-0.213	-0.062	-0.082	-0.042	-1.849	-0.156	-0.007	-0.105	-0.067	-0.044	-0.008	-0.035	-2.0306	-0.043	-0.007	-0.02	-0.027	0.01	-0.063	-0.045	-0.074	-0.5958	-0.7984	-9.124	-2.3527	-0.7563	-0.5562	-0.7891	-1.2014	-3.1626	-4.313	-0.1973	-0.092	-0.011	-0.032	-0.029	-0.131	0.007	-0.014
SPE_A49035384	1	-0.003	-0.01	-0.009	-0.027	-0.002	-0.025	-1.4216	-0.08	-0.2135	-0.015	-0.066	-0.202	-0.395	-2.8566	-0.2032	-0.072	-2.2623	-0.4424	-0.4804	-0.059	-0.1829	-5.8114	-0.3047	-0.05	-0.2917	-0.1477	-0.004	-0.023	-0.008	-0.013	-0.133	-0.3198	-5.067	-0.2037	-0.13	-0.7558	-0.3244	-0.7122	-3.363	-2.48	-0.096	-0.051	-0.015	-0.024	-0.026	-0.111	0.013	-0.007
SPE_K53156781	1	-0.035	-0.005	-0.044	-0.017	-0.027	-0.1851	-3.6393	-2.5365	-0.8896	-0.086	-0.06	-0.157	-0.169	-4.8393	-0.4518	-0.101	-1.3911	-0.1112	-0.061	-0.029	-0.1322	-3.1892	-0.089	-0.031	-0.1713	-0.2953	-0.014	-0.077	-0.052	-0.025	-0.2889	-0.339	-4.7647	-2.0815	-0.9092	-1.1396	-0.9687	-1.2885	-4.678	-2.7883	-0.1411	-0.032	-0.011	-0.019	-0.029	-0.1343	-0.024	-0.0401
EOS102317	1	-0.006	-0.01	-0.013	-0.005	-0.004	-0.022	-0.5882	-0.042	-0.1475	-0.054	-0.039	-0.095	-0.139	-3.8176	-0.205	-0.135	-1.5404	0.0153	-0.062	-0.036	-0.2288	-4.5071	-0.1607	-0.04	-0.2142	-0.3594	0	-0.018	-0.006	-0.03	-0.2265	-0.28	-3.6157	-0.7473	-0.2287	-0.1693	-0.5283	-1.1631	-4.8226	-3.9159	-1.3726	-0.9419	-0.029	-0.043	-0.035	-0.17	-0.042	-0.042
SPE_A93699261	1	-0.001	-0.005	-0.004	-0.004	-0.001	-0.006	-0.05	-0.015	-0.041	-0.01	-0.026	-0.079	-0.162	-3.3975	-0.08	-0.109	-1.0443	0.1027	-0.062	-0.055	-0.0691	-1.4151	0.1407	-0.066	-0.5323	-0.558	-0.002	-0.004	-0.002	-0.005	-0.024	-0.015	-0.4456	-0.039	-0.031	-0.1289	-0.1657	-2.1862	-4.4423	-1.4578	-0.0086	0	-0.003	-0.011	-0.005	-0.084	-0.001	-0.02
SPE_K01493881	1	-0.023	-0.018	-0.035	-0.01	-0.011	-0.074	-1.1306	-2.9973	-1.37	-0.118	-0.07	-0.16	-0.27	-5.6104	-0.2922	-0.1	-1.4305	-0.0712	-0.068	-0.051	-0.1054	-3.3756	0.0388	-0.088	-0.6049	-0.6766	0.002	-0.035	-0.017	-0.012	-0.083	0.0078	-3.7222	-2.2936	-0.474	-1.7619	-0.2367	-1.031	-1.4368	-0.1474	-0.011	-0.004	-0.002	-0.004	-0.008	-0.034	-0.009	-0.016
SPE_K95676198	1	-0.002	-0.007	-0.005	-0.005	-0.002	-0.007	-0.0595	-0.023	-0.0687	-0.009	-0.025	-0.093	-0.162	-3.4762	-0.074	-0.053	-0.748	-0.1148	-0.051	-0.03	-0.4002	-3.7324	-0.1191	-0.035	-0.4374	-0.533	-0.002	-0.006	-0.001	-0.004	-0.027	-0.032	-0.7199	-0.0802	-0.03	-0.7462	-0.2077	-1.0529	-3.6099	-1.4425	0.002	0	-0.004	-0.01	-0.002	-0.06	-0.02	-0.026
SPE_A09828896	1	-0.002	-0.005	-0.003	-0.002	-0.001	-0.005	-0.037	-0.022	-0.04	-0.013	-0.037	-0.092	-0.114	-1.4391	-0.019	-0.013	-0.0685	0.007	-0.023	-0.01	-0.039	-1.357	-0.071	-0.011	-0.04	0.0493	-0.003	-0.007	-0.001	-0.008	-0.045	-0.038	-0.7828	-0.0668	-0.05	-0.4717	-0.2282	-0.8528	-4.3149	-2.3344	-1.6622	-1.004	-0.03	-0.046	-0.024	-0.098	-0.0413	-0.017
EOS102216	1	-0.01	-0.046	-0.032	-0.018	-0.006	-0.037	-1.4443	-1.606	-1.5237	-0.093	-0.052	-0.185	-0.198	-5.4721	-0.3314	-0.084	-1.0454	-0.1769	-0.063	-0.027	-0.2798	-3.5474	-0.1029	-0.03	-0.285	-0.2884	-0.003	-0.033	-0.016	-0.007	-0.058	-0.0731	-4.2695	-2.9891	-0.331	-1.9769	-0.1753	-0.6442	-1.1126	-0.417	-0.031	-0.005	-0.003	-0.005	-0.011	-0.023	-0.02	-0.015
DOM_SIM_289	1	-0.021	-0.026	-0.055	-0.025	-0.053	-1.3114	-3.5976	-4.4591	-0.6946	-0.044	-0.05	-0.129	-0.412	-4.5498	-0.2551	-0.232	-1.9437	-0.919	-5.4053	-0.104	-0.2561	-3.7354	0.0924	-0.105	-0.7587	-0.4003	-0.005	-0.028	-0.03	-0.002	-0.018	-0.021	-4.2802	-1.1759	-0.0973	-0.3469	-0.038	-0.2156	-0.3054	-0.03	-0.006	-0.002	-0.002	-0.002	-0.004	-0.012	-0.008	0.005
EOS100736	1	-0.003	-0.007	-0.006	-0.005	-0.002	-0.008	-0.1249	-0.026	-0.0892	0.038	-0.003	-0.105	-0.225	-3.5889	-0.065	-0.059	-0.5639	-0.0373	-0.038	-0.024	-0.0636	-2.0918	0.0273	-0.013	-0.1857	0.0645	-0.025	-0.1026	-0.006	-0.027	-1.3682	-1.9858	-7.4543	-1.1202	-1.5548	-2.6877	-0.764	-4.476	-2.3044	-2.6953	-0.065	-0.009	-0.003	-0.006	-0.03	-0.0794	-0.144	-0.003
SPE_A39390670	1	-0.003	-0.014	-0.011	-0.077	-0.014	-0.913	-2.2347	-0.1588	-0.3641	0.003	0.016	-0.071	-0.026	-4.7246	-0.4105	-0.0455	-2.1636	-3.0488	-0.69	-0.0292	-0.2081	-3.1597	-0.086	-0.013	-0.043	-0.1906	-0.007	-0.017	-0.006	-0.001	-0.038	-0.096	-2.4182	-0.0879	-0.027	-1.3557	-0.2357	-2.2444	-3.9839	-2.3551	-0.5289	-0.2763	-0.016	-0.023	-0.006	-0.067	-0.083	-0.039
SPE_K36201510	1	-0.014	-0.044	-0.034	-0.029	-0.022	-0.17	-2.487	-1.7833	-0.9183	-0.134	-0.028	-0.164	-0.226	-5.8511	-0.3618	-0.166	-0.959	-0.9094	-0.3995	-0.046	-0.2152	-4.2367	0.0641	-0.035	-0.3421	-0.3395	0.016	-0.062	-0.023	-0.19	-1.2	-1.8932	-12.0104	-1.7866	-0.8998	-0.7216	-1.4798	-1.5691	-2.2181	-2.8202	0.011	0	-0.016	-0.048	-0.026	-0.3004	-0.029	-0.006
DOM_SIM_440	1	-0.001	-0.005	-0.004	-0.003	-0.001	-0.005	-0.048	-0.011	-0.046	-0.006	-0.01	-0.069	-0.121	-3.7406	-0.066	-0.062	-0.9617	0.01	-0.024	-0.013	-0.27	-2.2636	-0.1286	-0.024	-0.2497	-0.5319	-0.002	-0.004	-0.003	-0.002	-0.02	-0.017	-0.169	-0.015	-0.016	-0.2382	-0.096	-1.4645	-3.9304	-1.9847	-0.4272	-0.1792	-0.01	-0.007	-0.02	-0.042	-0.052	-0.048
SPE_K55160477	1	-0.004	-0.008	-0.014	-0.009	-0.005	-0.029	-0.757	-0.044	-0.1211	-0.007	-0.029	-0.088	-0.168	-4.5265	-0.2217	-0.032	-1.0369	-0.3458	-0.076	-0.029	-0.3628	-4.2721	-0.1325	-0.035	-0.407	-0.5387	-0.001	-0.005	-0.003	-0.001	-0.006	-0.008	-0.2827	-0.03	-0.019	-0.1519	-0.033	-0.2069	-0.5827	-0.034	-0.012	-0.003	0	-0.001	-0.003	-0.01	-0.009	-0.013
SPE_K86972824	1	-0.005	-0.008	-0.008	-0.02	-0.005	-0.026	-1.3802	-0.1816	-0.3561	-0.019	-0.007	-0.092	-0.004	-6.1432	-0.3002	-0.094	-2.113	-0.1207	-0.122	-0.043	-0.3526	-4.7869	-0.1915	-0.044	-0.4128	-1.06	-0.004	-0.014	-0.006	-0.002	-0.019	-0.029	-1.4952	-0.3353	-0.05	-0.7839	-0.085	-0.4567	-0.7797	-0.0816	-0.014	-0.007	-0.003	-0.002	-0.003	-0.016	-0.01	-0.033
SPE_A00842753	1	-0.034	-0.006	-0.036	-0.022	-0.015	-0.125	-2.84	-0.2387	-1.17	-0.054	-0.065	-0.1808	-0.131	-4.2461	-0.7078	-0.0436	-0.9596	-0.2568	-0.1073	-0.023	-0.056	-2.318	-0.1726	-0.027	-0.047	-0.035	-0.029	-0.081	-0.035	-0.009	-0.3159	-1.1963	-5.3746	-1.9277	-0.5812	-2.3368	-0.9889	-1.4962	-5.525	-5.5909	-2.3347	-1.2493	-0.054	-0.08	-0.022	-0.208	-0.066	-0.019
EOS100216	1	-0.014	-0.027	-0.038	-0.019	-0.015	-0.0926	-2.3831	-0.5971	-0.477	-0.039	-0.077	-0.137	-0.199	-4.6046	-0.3536	-0.1205	-1.5552	-1.2221	-0.4373	-0.045	-0.2855	-4.3319	-0.0794	-0.027	-0.1748	-0.2353	-0.005	-0.015	-0.008	-0.008	-0.032	-0.034	-3.1513	-0.7082	-0.136	-0.9542	-0.077	-0.8851	-3.4749	-0.716	-1.4964	-1.1387	-0.027	-0.03	-0.018	-0.076	-0.031	-0.023
SPE_K36381762	1	-0.017	-0.026	-0.041	-0.032	-0.064	-1.5478	-1.749	-0.2217	-0.144	-0.059	-0.062	-0.137	-0.188	-3.6899	-0.165	-0.098	-0.9546	-2.0322	-1.4703	-0.024	-0.178	-4.4197	-0.007	-0.02	-0.1527	-0.2094	-0.009	-0.049	-0.02	-0.07	-0.5824	-1.8	-11.7466	-0.4564	-0.369	-0.4384	-1.1623	-0.2927	-5.2619	-3.1231	-0.0482	-0.013	-0.023	-0.056	-0.015	-0.2346	0.014	-0.012
EOS101130	1	-0.014	-0.023	-0.038	-0.01	-0.016	-0.089	-2.6602	-0.4079	-0.6026	-0.048	-0.035	-0.11	-0.087	-5.2437	-0.4689	-0.1021	-1.1211	-0.5405	-0.3877	-0.025	-0.098	-3.2182	-0.061	-0.019	-0.0778	-0.1936	-0.012	-0.0658	-0.013	-0.036	-1.3046	-1.2975	-5.5492	-0.6544	-0.744	-1.5241	-1.3094	-2.4634	-4.9992	-13.6829	-0.7974	-1.4525	-0.1762	-0.2924	-0.094	-0.4189	-0.06	-0.0504
SPE_K13629382	1	-0.01	-0.018	-0.031	-0.004	-0.01	-0.052	-1.2511	-0.1017	-0.1967	-0.021	-0.078	-0.166	-0.252	-2.7217	-0.2804	-0.094	-1.788	-0.6544	-0.1371	-0.041	-0.3685	-3.609	-0.1504	-0.037	-0.2801	-0.4039	-0.003	-0.007	-0.005	-0.005	-0.014	-0.015	-0.6884	-0.0725	-0.041	-0.5832	-0.068	-1.0482	-2.0544	-0.0992	-0.015	0.006	-0.001	-0.007	-0.009	-0.038	-0.013	-0.015
SPE_K38727704	1	-0.003	-0.01	-0.007	-0.007	-0.002	-0.012	-0.2867	-0.037	-0.0799	-0.015	-0.046	-0.121	-0.209	-4.3013	-0.102	-0.061	-0.9545	-0.1469	-0.074	-0.033	-0.3587	-4.4021	-0.1382	-0.036	-0.4145	-0.4663	-0.002	-0.007	-0.002	-0.007	-0.032	-0.025	-0.901	-0.0708	-0.048	-0.3957	-0.129	-0.4591	-2.3373	-1.4754	-1.48	-0.7463	-0.025	-0.036	-0.022	-0.087	-0.0308	-0.019
SPE_K81330143	1	-0.006	-0.013	-0.011	-0.011	-0.004	-0.018	-0.625	-0.062	-0.1483	-0.038	-0.041	-0.116	-0.179	-4.2995	-0.23	-0.0687	-1.0061	-0.2064	-0.072	-0.034	-0.4465	-4.9938	-0.1514	-0.041	-0.4111	-0.4586	-0.009	-0.0541	-0.007	-0.054	-1.0462	-1.7057	-6.3672	-0.5059	-0.6686	-1.0534	-1.5846	-1.242	-3.9728	-4.3308	0.0589	-0.004	-0.017	-0.05	0.011	-0.3318	-0.013	-0.02
SPE_K18898553	1	-0.031	-0.011	-0.011	-0.011	-0.006	-0.038	-0.9376	-1.4477	-1.3981	-0.242	-0.1	-0.155	-0.165	-4.46	-0.1892	-0.04	-0.4327	-0.116	-1.4098	-0.1127	-0.138	-4.3159	-0.7082	-0.019	-0.074	-0.0062	0.017	-0.055	-0.024	-0.021	-0.128	0.0864	-4.9335	-3.9397	-0.6515	-2.3489	-0.0596	-0.6685	-3.422	-2.5786	-1.6952	-2.8811	-0.1343	-0.1	-0.036	-0.069	-0.039	-0.055
SPE_K73027814	1	-0.012	-0.018	-0.011	-0.006	-0.003	-0.015	-0.1547	-0.3435	-0.649	-0.1586	-0.085	-0.184	-0.281	-3.7998	-0.081	-0.086	-1.0685	-0.1435	-0.059	-0.029	-0.3651	-3.3728	-0.0613	-0.035	-0.4142	-0.71	0.017	-0.048	-0.014	-0.035	-0.4812	-0.6043	-5.2772	-2.521	-1.2276	-1.9626	-0.8199	-2.6584	-3.3722	-2.6094	-0.163	-0.04	-0.01	-0.014	-0.043	-0.1284	-0.023	-0.042
SPE_A69512159	1	-0.002	-0.009	-0.009	-0.003	-0.003	-0.01	-0.1103	-0.024	-0.064	-0.017	-0.037	-0.11	-0.281	-3.4312	-0.0759	-0.176	-1.7127	0.2593	-0.03	-0.033	-0.4746	-3.9184	-0.2296	-0.04	-0.3455	-1.362	-0.002	-0.006	-0.002	-0.012	-0.059	-0.02	-1.1453	-0.1041	-0.041	-0.6171	-0.4187	-1.4762	-5.128	-2.3038	0.0163	0.001	-0.006	-0.02	0.002	-0.13	0.009	-0.027
SPE_K29834313	1	-0.002	-0.006	-0.007	-0.006	-0.002	-0.014	-0.2843	-0.029	-0.06	-0.012	-0.026	-0.077	-0.131	-3.1735	-0.1054	-0.042	-0.5435	-0.037	-0.037	-0.022	-0.076	-2.8383	-0.064	-0.02	-0.13	-0.0252	-0.003	-0.011	-0.003	-0.013	-0.087	-0.1482	-3.3037	-0.0495	-0.047	-0.2992	-0.161	-0.5624	-3.8531	-3.7954	-3.4094	-1.4994	-0.0598	-0.139	-0.017	-0.128	-0.049	-0.006
SPE_K96354014	1	-0.004	-0.009	-0.008	-0.01	-0.003	-0.016	-0.8599	-0.1212	-0.1356	-0.026	-0.016	-0.058	0.03	-3.1414	-0.1316	-0.024	-0.372	-0.099	-0.061	-0.018	-0.068	-3.1071	-0.092	-0.016	-0.035	-0.2171	-0.005	-0.019	-0.005	-0.019	-0.1913	-0.3036	-6.6707	-0.2893	-0.1408	-0.5843	-0.7047	-1.3803	-5.1633	-4.1456	-0.6797	-0.2164	-0.018	-0.035	-0.02	-0.136	-0.056	-0.047
EOS102248	1	-0.006	-0.009	-0.009	-0.01	-0.003	-0.016	-0.7069	-0.045	-0.1449	-0.048	-0.028	-0.095	-0.127	-3.7926	-0.2633	-0.0723	-1.3519	-0.139	-0.062	-0.025	-0.2601	-4.1208	-0.1841	-0.036	-0.3202	-0.3738	-0.003	-0.047	-0.007	0.035	-0.8109	-1.0152	-5.984	-0.7132	-0.6517	-0.1648	-0.807	-0.8732	-1.7147	-8.1396	-0.2708	-0.077	-0.009	0	-0.059	-0.1133	-0.063	-0.028
SPE_A58955223	1	0	-0.002	-0.001	-0.005	-0.001	-0.003	-0.018	-0.004	-0.029	-0.003	0.014	0.006	0.179	-2.9743	-0.064	0.014	-0.7876	-0.1293	-0.04	-0.012	-0.6115	-3.0204	-0.1157	-0.008	-0.5144	-0.8549	-0.001	-0.002	0	-0.001	-0.008	-0.007	-0.028	-0.005	-0.003	-0.0552	-0.031	-0.9201	-3.2691	-0.7104	-0.9064	-0.2847	-0.012	-0.011	-0.012	-0.026	-0.057	-0.1001
DOM_SIM_486	1	-0.014	-0.027	-0.022	-0.018	-0.007	-0.049	-1.6096	-1.9841	-1.1348	-0.21	-0.009	-0.075	0.017	-5.2541	-0.2338	-0.09	-1.6365	-0.0448	-0.066	-0.036	-0.1409	-4.3576	-0.0366	-0.043	-0.3605	-0.6109	0.022	-0.037	-0.019	-0.015	-0.075	0.1233	-6.7893	-2.9926	-0.6149	-1.9241	0.0239	-1.0457	-1.2146	-0.0746	-0.014	-0.002	-0.003	-0.006	-0.008	-0.022	-0.014	-0.026
SPE_A78377521	1	-0.002	-0.005	-0.004	-0.006	-0.002	-0.007	-0.0835	-0.021	-0.05	-0.013	-0.011	-0.044	-0.01	-2.8303	-0.0838	-0.029	-0.7751	-0.1365	-0.056	-0.018	-0.1069	-2.9385	-0.111	-0.024	-0.0799	-0.2653	-0.004	-0.01	-0.003	-0.015	-0.082	-0.1641	-2.2431	-0.0747	-0.043	-0.5719	-0.3743	-0.9629	-4.7787	-5.1985	-0.9961	-0.2021	-0.024	-0.043	-0.011	-0.129	-0.054	-0.066
DOM_SIM_299	1	-0.007	-0.014	-0.023	-0.004	-0.006	-0.037	-0.6245	-0.067	-0.1606	-0.037	-0.063	-0.122	-0.23	-4.2126	-0.3113	-0.0972	-1.3497	-0.0556	-0.04	-0.031	-0.1662	-3.2278	0.023	-0.015	-0.1137	0.0109	-0.001	-0.026	-0.005	-0.058	-0.5862	-0.8159	-6.1657	-0.3411	-0.3025	-0.6402	-0.7542	-1.2049	-3.1234	-4.3937	0.021	0.001	-0.009	-0.026	-0.02	-0.142	0.016	0.004
DOM_SIM_434	1	-0.002	-0.006	-0.004	-0.002	-0.001	-0.004	-0.039	-0.026	-0.064	-0.034	-0.026	-0.061	-0.047	-1.0936	-0.024	-0.008	-0.035	-0.01	-0.024	-0.012	-0.03	-1.2908	-0.034	-0.001	-0.019	0.002	-0.001	-0.014	-0.002	-0.031	-0.2059	-0.2292	-4.4052	-0.3651	-0.1277	-0.8283	-0.5673	-0.5203	-3.8602	-4.4089	-2.1653	-0.6692	-0.035	-0.059	-0.041	-0.155	-0.0404	-0.002
EOS101801	1	-0.011	-0.018	-0.01	-0.027	-0.005	-0.025	-1.2967	-0.21	-0.6	-0.062	-0.04	-0.136	-0.155	-4.7168	-0.4479	-0.1912	-2.2562	-0.0151	-0.068	-0.031	-0.1847	-3.5607	-0.152	-0.03	-0.1057	-0.2151	-0.003	-0.035	-0.012	-0.009	-0.077	-0.0955	-3.1051	-2.2309	-0.2444	-1.1078	-0.2528	-1.0853	-3.3808	-7.2244	-1.9354	-2.2083	-0.0931	-0.018	-0.096	-0.07	-0.078	-0.04
SPE_K21152241	1	-0.004	-0.008	-0.008	-0.023	-0.005	-0.029	-1.0979	-0.054	-0.1208	-0.009	-0.026	-0.085	-0.106	-3.7015	-0.3738	-0.0442	-1.3363	-0.5393	-0.1271	-0.017	-0.0964	-3.3312	-0.07	-0.016	-0.0711	-0.1211	-0.002	-0.007	-0.003	-0.003	-0.023	-0.021	-0.4405	-0.035	-0.027	-0.2654	-0.061	-0.393	-3.2634	-4.4741	-0.75	-0.2021	-0.011	-0.001	-0.04	-0.022	-0.049	-0.04
SPE_K21017401	1	-0.01	-0.022	-0.023	-0.059	-0.03	-0.8641	-4.171	-1.4648	-0.4704	-0.033	0.013	-0.119	-0.108	-6.5636	-0.3621	-0.16	-2.141	-0.716	-1.8277	-0.073	-0.1693	-3.7587	-0.05	-0.02	-0.1483	-0.4389	-0.005	-0.022	-0.022	-0.007	-0.042	-0.05	-4.0315	-0.9269	-0.064	-0.5279	-0.138	-1.2314	-2.9703	-3.2132	-0.3801	-0.5739	-0.027	-0.027	-0.011	-0.067	-0.049	-0.04
EOS102056	1	-0.014	-0.019	-0.01	-0.023	-0.005	-0.025	-1.2086	-0.2252	-0.82	-0.106	-0.072	-0.199	-0.2	-5.363	-0.2956	-0.091	-1.4846	-0.328	-0.12	-0.031	-0.3896	-3.9525	-0.1208	-0.031	-0.3422	-0.5133	-0.023	-0.0777	-0.017	-0.02	-0.5709	-1.5314	-4.9707	-2.6272	-0.853	-2.2718	-1.1106	-0.5035	-1.3597	-1.5156	-0.033	-0.007	-0.005	-0.014	-0.021	-0.1417	0.002	-0.013
SPE_K14821965	1	-0.032	-0.024	-0.032	-0.005	-0.007	-0.05	-1.1005	-1.789	-1.3741	-0.162	-0.186	-0.256	-0.332	-5.0285	-0.3224	-0.055	-0.6439	0.018	-0.018	-0.022	-0.1367	-3.5492	-0.0972	-0.027	-0.1178	-0.0179	-0.004	-0.049	-0.023	-0.069	-0.7498	-1.0556	-8.1748	-1.6966	-0.7546	-2.0601	-1.1033	-0.1939	-3.9032	-6.2258	-1.0703	-2.0283	-0.081	-0.057	-0.074	-0.2333	0.005	-0.005
SPE_K41809988	1	-0.003	-0.009	-0.009	-0.006	-0.002	-0.016	-0.3197	-0.037	-0.073	-0.012	-0.044	-0.112	-0.192	-3.9033	-0.094	-0.088	-0.928	-0.0982	-0.04	-0.025	-0.1615	-4.7778	-0.1692	-0.03	-0.2234	-0.5855	-0.002	-0.004	-0.002	-0.002	-0.013	-0.011	-0.7365	-0.0729	-0.041	-0.4105	-0.041	-0.8652	-1.172	-0.07	-0.011	-0.001	-0.002	-0.002	-0.005	-0.016	-0.011	-0.0351
EOS101823	1	-0.023	-0.019	-0.05	-0.033	-0.034	-0.2851	-3.9481	-3.0426	-0.625	-0.068	-0.064	-0.158	-0.166	-4.1845	-0.3045	-0.106	-1.3972	-1.1129	-1.1228	-0.053	-0.1755	-3.9196	-0.1612	-0.036	-0.1671	-0.3013	-0.008	-0.046	-0.032	-0.028	-0.3014	-0.5658	-7.5072	-2.0008	-0.3247	-1.8012	-0.8446	-1.2403	-4.4905	-3.5436	-1.5503	-1.0162	-0.035	-0.037	-0.053	-0.1836	-0.077	-0.027
SPE_K34068325	1	-0.039	0.02	-0.044	-0.03	-0.008	-0.0915	-3.1528	-1.8123	-1.2198	-0.072	-0.098	-0.122	-0.222	-4.0643	-0.3712	-0.048	-1.0336	-0.3	-0.104	-0.027	-0.067	-3.5808	-0.053	-0.018	-0.1258	0.0529	-0.003	-0.029	-0.028	-0.011	-0.051	-0.008	-4.3314	-2.5399	-0.2349	-0.7234	-0.074	-0.7366	-3.1779	-1.8771	-1.6992	-1.8888	-0.061	-0.062	-0.021	-0.122	-0.051	-0.041
SPE_K82147103	1	-0.033	-0.017	-0.03	-0.029	-0.029	-0.3515	-2.4822	-0.6419	-1.0951	-0.088	-0.134	-0.213	-0.252	-6.227	-0.3439	-0.116	-1.8752	-1.5412	-1.05	-0.062	-0.3484	-5.4169	-0.07	-0.037	-0.2918	-0.304	-0.002	-0.027	-0.024	-0.015	-0.046	-0.053	-4.6046	-0.9953	-0.2081	-1.6304	-0.0715	-0.5781	-3.7962	-1.4443	-0.3235	-0.1142	-0.012	-0.021	-0.019	-0.089	-0.01	-0.018
EOS101824	1	-0.004	-0.008	-0.005	-0.004	-0.002	-0.009	-0.051	-0.035	-0.055	-0.032	-0.053	-0.116	-0.184	-2.6997	-0.051	-0.022	-0.4404	-0.023	-0.041	-0.024	-0.3459	-2.7594	-0.1233	-0.012	-0.3524	-0.5791	-0.002	-0.01	-0.003	-0.027	-0.112	-0.1997	-4.4494	-0.2174	-0.077	-0.6791	-0.3414	-2.8343	-3.9902	-3.1814	-1.2829	-1.285	-0.036	-0.056	-0.021	-0.164	0.006	-0.004
SPE_K32456483	1	-0.015	-0.014	-0.019	-0.013	-0.005	-0.036	-1.2531	-0.8129	-0.8729	-0.068	-0.023	-0.104	-0.124	-4.7949	-0.2042	-0.049	-0.9255	-0.1805	-0.054	-0.024	-0.367	-3.8194	-0.1715	-0.035	-0.3675	-0.5684	-0.001	-0.036	-0.019	-0.003	-0.035	-0.0278	-3.6208	-2.2745	-0.1659	-1.0457	-0.1397	-0.8171	-1.6475	-0.1313	-0.015	-0.006	-0.002	-0.002	-0.005	-0.021	-0.015	-0.029
EOS100250	1	-0.001	-0.035	-0.025	-0.027	-0.01	-0.048	-2.1499	-0.9431	-0.8956	-0.04	0.026	-0.101	-0.05	-4.9145	-0.3795	-0.1177	-1.2399	-0.5546	-0.2346	-0.027	-0.09	-2.5159	-0.051	-0.013	-0.05	-0.1321	-0.003	-0.026	-0.006	-0.013	-0.084	-0.0151	-6.226	-2.1411	-0.2898	-1.383	-0.3674	-2.3514	-5.7204	-3.6966	-0.8963	-0.6778	-0.028	-0.042	0.005	-0.153	-0.056	-0.0543
SPE_A64227845	1	-0.012	-0.015	-0.019	-0.007	-0.005	-0.03	-0.9446	-0.2325	-0.4171	-0.049	-0.08	-0.155	-0.239	-4.1208	-0.1859	-0.064	-0.4565	0.024	-0.02	-0.019	-0.0829	-2.8735	-0.0279	-0.024	-0.2008	-0.2027	-0.004	-0.023	-0.009	-0.043	-0.354	-0.3676	-6.8928	-0.5451	-0.2147	-1.314	-0.7116	-1.2183	-3.667	-4.0288	-0.04	-0.005	-0.011	-0.028	-0.022	-0.118	-0.028	-0.011
SPE_K86063171	1	-0.005	-0.011	-0.013	-0.017	-0.006	-0.027	-1.35	-0.0696	-0.1184	-0.012	-0.028	-0.072	-0.081	-3.6965	-0.324	-0.0564	-1.3511	-0.3247	-0.067	-0.025	-0.195	-4.4589	-0.181	-0.041	-0.1836	-0.4327	-0.003	-0.013	-0.003	-0.009	-0.067	-0.117	-1.5727	-0.056	-0.037	-0.1838	-0.085	-0.2677	-2.709	-4.4989	-1.2136	-0.6071	-0.056	-0.1152	-0.014	-0.078	-0.065	-0.062
EOS100869	1	-0.003	-0.008	-0.008	-0.009	-0.003	-0.014	-0.5875	-0.034	-0.0863	-0.007	-0.015	-0.062	-0.114	-4.2528	-0.1652	-0.07	-1.2785	-0.1703	-0.064	-0.028	-0.1064	-3.9757	-0.085	-0.047	-0.3688	-0.4289	-0.001	-0.004	-0.002	-0.001	-0.01	-0.009	-0.2929	-0.023	-0.016	-0.2067	-0.042	-0.3398	-2.1291	-0.1732	-0.041	-0.014	-0.003	-0.002	-0.005	-0.012	-0.021	-0.053
EOS100880	1	-0.013	-0.034	-0.029	-0.018	-0.007	-0.037	-1.0592	-1.0541	-1.241	-0.0671	-0.034	-0.159	-0.146	-5.3138	-0.2542	-0.075	-0.9654	-0.1197	-0.053	-0.03	-0.1865	-4.0493	-0.1913	-0.041	-0.3467	-0.684	-0.01	-0.038	-0.019	-0.008	-0.084	-0.0676	-3.7244	-1.6747	-0.4236	-1.6063	-0.3507	-1.1464	-3.267	-0.398	-0.043	-0.012	-0.004	-0.007	-0.009	-0.051	-0.029	-0.053
SPE_K54098378	1	-0.003	-0.005	-0.003	-0.003	-0.001	-0.004	-0.03	-0.03	-0.079	-0.052	-0.02	-0.071	-0.091	-0.9096	-0.014	-0.011	-0.033	-0.004	-0.018	-0.009	-0.023	-0.7989	-0.09	-0.013	-0.033	0.067	-0.007	-0.062	-0.007	-0.059	-0.8193	-0.9939	-5.0439	-0.7364	-1.0604	-0.5184	-0.9567	-1.7086	-5.0909	-4.2919	-1.8908	-1.4606	-0.033	-0.063	-0.035	-0.19	-0.0626	-0.005
SPE_K76022557	1	-0.017	-0.022	-0.034	-0.02	-0.013	-0.082	-2.3191	-0.3345	-0.3715	-0.042	-0.078	-0.177	-0.371	-4.9584	-0.363	-0.1859	-2.2185	-0.5513	-0.1589	-0.07	-0.2031	-4.7357	0.1432	-0.056	-0.4874	-0.3285	-0.004	-0.017	-0.011	-0.009	-0.04	-0.0789	-4.6816	-0.6972	-0.0952	-0.8886	-0.1226	-0.9096	-1.1627	-0.1169	-0.01	0	-0.002	-0.005	-0.009	-0.027	-0.011	-0.007
SPE_K62949423	1	-0.004	-0.009	-0.006	-0.016	-0.003	-0.015	-1.0924	-0.0811	-0.1872	-0.018	-0.03	-0.098	-0.056	-4.8902	-0.2554	-0.036	-1.355	-0.284	-0.093	-0.03	-0.8518	-4.6071	-0.2431	-0.0221	-0.4939	-0.7962	-0.003	-0.009	-0.004	-0.005	-0.03	-0.023	-1.3799	-0.1115	-0.054	-0.3204	-0.108	-0.3091	-3.0061	-1.9985	-0.3057	-0.0714	-0.008	-0.011	-0.018	-0.062	-0.017	-0.022
SPE_K87919739	1	-0.011	-0.045	-0.044	-0.011	-0.008	-0.053	-1.4283	-0.9124	-1.4225	-0.12	-0.055	-0.152	-0.142	-4.8651	-0.4556	-0.065	-0.6673	-0.1216	-0.05	-0.022	-0.111	-2.7762	-0.053	-0.014	-0.0959	-0.1691	0.003	-0.054	-0.013	0.003	-0.3658	-0.5942	-3.7985	-1.9881	-1.1384	-2.5329	-0.8354	-1.1204	-5.2966	-3.6796	-0.3104	-0.1094	-0.012	-0.025	-0.008	-0.1782	-0.051	-0.053
EOS100378	1	-0.004	-0.005	-0.007	-0.006	-0.002	-0.01	-0.2116	-0.022	-0.0565	-0.009	-0.024	-0.08	-0.12	-3.0411	-0.1185	-0.069	-1.4673	-0.0099	-0.062	-0.036	-0.1912	-4.4215	-0.1662	-0.054	-0.4446	-0.6683	-0.002	-0.004	-0.002	-0.004	-0.013	-0.01	-0.1665	-0.026	-0.02	-0.2836	-0.067	-0.7949	-1.9713	-0.4465	-0.052	-0.012	-0.003	-0.005	-0.008	-0.027	-0.023	-0.03
SPE_A09094913	1	-0.009	-0.018	-0.02	-0.013	-0.005	-0.03	-0.9219	-0.1187	-0.398	-0.029	-0.061	-0.16	-0.207	-4.4657	-0.2806	-0.091	-1.1059	-0.1789	-0.065	-0.03	-0.086	-3.168	-0.035	-0.016	-0.0907	-0.0889	-0.009	-0.024	-0.008	-0.005	-0.066	-0.1747	-3.8838	-0.8493	-0.1624	-1.2404	-0.3424	-1.556	-2.3377	-2.1766	-0.2029	-0.05	-0.011	-0.015	-0.03	-0.051	-0.068	-0.017
SPE_A72297358	1	-0.002	-0.003	-0.002	-0.004	-0.001	-0.004	-0.028	-0.011	-0.046	-0.007	-0.004	-0.052	-0.149	-3.1475	-0.05	-0.056	-0.4846	0.043	-0.035	-0.027	-0.1185	-3.8555	-0.1836	-0.041	-0.3166	-0.0884	-0.002	-0.005	-0.002	-0.008	-0.026	-0.017	-0.1923	-0.017	-0.015	-0.3509	-0.2097	-1.3922	-5.5518	-1.6247	-1.2886	-0.631	-0.031	-0.046	0.007	-0.118	-0.0601	-0.045
SPE_K67772619	1	-0.011	-0.024	-0.028	-0.019	-0.009	-0.055	-1.7004	-1.4101	-0.7875	-0.04	-0.033	-0.137	-0.134	-6.5729	-0.3078	-0.102	-1.6068	-0.2029	-0.056	-0.023	-0.7527	-3.5958	-0.2526	-0.0434	-0.3908	-0.6304	-0.007	-0.017	-0.014	-0.006	-0.035	-0.038	-3.0762	-1.0771	-0.1503	-0.8356	-0.1306	-0.4644	-1.8004	-0.1152	-0.001	-0.002	-0.002	-0.004	-0.008	-0.039	0.001	-0.02
SPE_K38287497	1	-0.04	-0.019	-0.063	-0.05	-0.05	-0.9784	-4.1743	-3.6704	-0.9577	-0.049	-0.007	-0.078	-0.049	-4.4799	-0.2803	-0.098	-1.4711	-0.8729	-2.0747	-0.093	-0.1404	-6.3936	-0.1761	-0.044	-0.1569	-0.4529	-0.019	-0.074	-0.097	-0.015	-0.2166	-0.4195	-12.2027	-1.7102	-0.3438	-1.1381	-0.8024	-2.3986	-2.558	-1.6217	-0.1144	-0.036	-0.01	-0.013	-0.029	-0.0841	-0.083	-0.059
SPE_M17926088	1	-0.009	-0.009	-0.009	-0.008	-0.003	-0.015	-0.5595	-0.055	-0.184	-0.156	-0.052	-0.093	-0.076	-3.5835	-0.1422	-0.037	-0.8659	-0.1494	-0.048	-0.015	-0.0772	-2.586	-0.033	-0.01	-0.039	-0.1503	0.023	-0.052	-0.008	0.051	-0.6742	-0.6259	-8.5112	-1.924	-1.7211	-0.4113	-0.5738	-0.864	-0.8283	-8.2062	-0.138	-0.029	-0.002	0.004	-0.043	-0.0895	-0.033	-0.019
SPE_K38860038	1	-0.018	-0.039	-0.017	-0.023	-0.006	-0.026	-1.4034	-0.8157	-1.6291	-0.19	-0.088	-0.217	-0.115	-5.4313	-0.3482	-0.059	-0.6213	-0.1249	-0.064	-0.02	-0.083	-3.0137	-0.043	-0.012	-0.0681	-0.1768	-0.001	-0.061	-0.024	-0.023	-0.2414	-0.8652	-5.2882	-2.9096	-0.7923	-2.9905	-0.6891	-0.5167	-3.7644	-2.1054	-1.025	-0.3231	-0.013	-0.015	-0.042	-0.1179	-0.0213	-0.019
SPE_K20338176	1	-0.003	-0.006	-0.009	-0.007	-0.003	-0.012	-0.3114	-0.022	-0.084	-0.005	0.003	-0.052	-0.096	-5.2381	-0.1691	-0.156	-1.777	0.0188	-0.051	-0.04	-0.2898	-3.2205	-0.1256	-0.045	-0.4171	-0.8648	-0.002	-0.009	-0.004	-0.007	-0.04	-0.029	-0.5275	-0.037	-0.028	-0.3553	-0.2299	-2.8107	-5.7832	-2.6531	-1.1454	-1.2007	-0.038	-0.058	0.026	-0.135	-0.084	-0.068
SPE_K40624912	1	-0.014	-0.022	-0.046	-0.016	-0.04	-0.6573	-2.3816	-0.1331	-0.1742	-0.029	-0.079	-0.19	-0.33	-4.9714	-0.338	-0.144	-1.9038	-0.9401	-1.2838	-0.06	-0.2632	-4.4048	-0.0934	-0.041	-0.2952	-0.4372	-0.004	-0.012	-0.009	-0.009	-0.022	-0.026	-3.0475	-0.1401	-0.047	-0.5425	-0.117	-1.0212	-4.3698	-1.5555	-0.1817	-0.0299	-0.009	-0.02	-0.012	-0.103	-0.005	-0.014
EOS102037	1	-0.007	-0.01	-0.012	-0.006	-0.004	-0.018	-0.3487	-0.059	-0.2381	-0.033	-0.04	-0.105	-0.093	-3.7981	-0.112	-0.03	-0.4823	-0.063	-0.03	-0.014	-0.081	-3.3341	-0.11	-0.023	-0.1217	-0.3805	-0.013	-0.0384	-0.01	-0.022	-0.4266	-1.1435	-3.4073	-0.6678	-0.5109	-1.1536	-1.0354	-1.3682	-3.7561	-2.194	-0.2315	-0.037	-0.009	-0.019	-0.033	-0.154	-0.025	-0.038
SPE_K78126613	1	-0.003	-0.008	-0.008	-0.009	-0.003	-0.014	-0.5881	-0.034	-0.0862	-0.007	-0.015	-0.062	-0.114	-4.2546	-0.1653	-0.069	-1.2765	-0.1712	-0.065	-0.028	-0.1065	-3.9777	-0.085	-0.047	-0.3688	-0.4278	-0.001	-0.004	-0.002	-0.001	-0.01	-0.009	-0.2931	-0.022	-0.016	-0.2068	-0.043	-0.3397	-2.127	-0.1732	-0.041	-0.014	-0.003	-0.002	-0.005	-0.012	-0.021	-0.053
SPE_A56241705	1	-0.007	-0.013	-0.015	-0.015	-0.005	-0.028	-0.8954	-0.067	-0.106	-0.038	-0.066	-0.116	-0.265	-2.7767	-0.2183	-0.1797	-2.9906	-0.4008	-0.1837	-0.047	-0.7311	-5.1906	-0.2278	-0.033	-0.4196	-1.0263	-0.001	-0.012	-0.004	-0.024	-0.127	-0.1158	-4.3604	-0.3292	-0.107	0.0192	-0.4274	-1.3704	-4.8444	-3.0887	-0.2456	-0.1365	-0.02	-0.038	-0.011	-0.171	0.005	-0.007
SPE_K26134695	1	-0.013	-0.026	-0.02	-0.015	-0.005	-0.023	-0.9881	-0.8039	-0.8863	-0.046	-0.008	-0.126	-0.056	-4.37	-0.3538	-0.052	-0.4824	-0.064	-0.045	-0.021	-0.1226	-3.4561	-0.1886	-0.035	-0.2193	-0.5472	-0.01	-0.036	-0.015	-0.005	-0.082	-0.3175	-4.61	-1.0738	-0.2034	-1.6378	-0.3569	-3.7141	-3.9694	-2.3003	-1.6969	-1.1496	-0.031	-0.035	-0.019	-0.058	-0.1001	-0.057
SPE_K59929863	1	-0.019	-0.011	-0.024	-0.012	-0.006	-0.044	-1.2247	-2.1539	-1.3754	-0.082	-0.065	-0.127	-0.108	-4.252	-0.2938	-0.043	-1.0863	-0.0584	-0.043	-0.02	-0.4685	-4.4381	-0.2288	-0.025	-0.3811	-0.768	-0.001	-0.026	-0.013	-0.004	-0.026	0.011	-2.0845	-1.8035	-0.1772	-1.2693	-0.037	-0.3604	-0.4679	-0.0463	-0.01	-0.004	-0.002	-0.002	-0.004	-0.016	-0.005	-0.014
SPE_K66101666	1	-0.004	-0.007	-0.005	-0.035	-0.006	-0.046	-2.1909	-0.1387	-0.123	-0.013	0	-0.061	-0.051	-5.4411	-0.2918	0.0008	-1.787	-0.7327	-0.2496	-0.039	-0.0981	-5.6495	-0.183	-0.05	-0.3261	-0.4974	-0.002	-0.01	-0.004	-0.003	-0.022	-0.025	-1.7442	-0.086	-0.028	-0.0891	-0.062	-0.2727	-2.8326	-2.0144	-1.607	-2.1763	-0.0774	-0.018	-0.048	-0.057	-0.035	-0.048
EOS102019	1	-0.005	-0.012	-0.011	-0.009	-0.003	-0.017	-0.6358	-0.112	-0.2326	-0.027	-0.037	-0.129	-0.167	-4.8948	-0.131	-0.097	-1.6716	0.0266	-0.048	-0.03	-0.8315	-3.7299	-0.2292	-0.0246	-0.5427	-0.9026	-0.003	-0.015	-0.005	-0.007	-0.057	-0.0618	-3.5029	-0.5808	-0.1028	-0.8468	-0.2426	-1.6166	-1.3643	-0.3187	-0.028	-0.005	-0.002	-0.004	-0.008	-0.025	-0.026	-0.026
SPE_A42270467	1	-0.006	-0.051	-0.041	-0.033	-0.016	-0.116	-2.7176	-1.949	-1.5985	-0.224	0.001	-0.1161	-0.011	-2.9924	-0.3126	-0.056	-0.8677	-0.4905	-0.4977	-0.03	-0.053	-2.1075	-0.042	-0.008	-0.018	-0.056	0.027	-0.05	-0.021	-0.017	-0.141	0.1741	-4.9245	-3.2993	-0.9367	-2.4713	-0.2962	-1.1971	-4.0183	-1.8988	-0.1625	-0.0567	-0.008	-0.016	-0.001	-0.09	-0.028	-0.034
EOS101023	1	-0.002	-0.005	-0.004	-0.004	-0.001	-0.005	-0.0559	-0.012	-0.025	-0.004	-0.016	-0.054	-0.131	-3.0885	-0.06	-0.059	-0.9134	-0.1425	-0.045	-0.025	-0.4085	-3.0728	-0.1212	-0.033	-0.4137	-0.6249	-0.001	-0.002	-0.001	-0.001	-0.007	-0.005	-0.036	-0.007	-0.009	-0.0514	-0.027	-0.4319	-2.4448	-0.3795	-0.3213	-0.068	-0.006	-0.005	-0.008	-0.016	-0.038	-0.057
SPE_K75114721	1	-0.038	0.011	-0.01	-0.011	-0.006	-0.041	-1.3098	-0.055	-1.3101	-0.247	-0.107	-0.149	-0.065	-5.5326	-0.4112	-0.05	-0.3769	-0.131	-0.041	-0.022	-0.069	-2.6295	-0.123	-0.022	-0.056	0.0027	0.018	-0.073	-0.038	-0.016	-0.113	0.1462	-4.4155	-3.5164	-0.6685	-2.0272	0.0657	-1.0782	-3.25	-2.0101	-0.4875	-2.1937	-0.0476	-0.02	-0.044	-0.025	-0.06	-0.055
SPE_K35573744	1	-0.003	-0.008	-0.013	-0.027	-0.008	-0.0912	-1.631	-0.0773	-0.1197	-0.009	-0.036	-0.117	-0.194	-4.8782	-0.2378	-0.0455	-1.6424	-1.1547	-0.7938	-0.061	-0.1157	-4.0653	0.0322	-0.045	-0.3774	-0.3778	-0.002	-0.006	-0.005	-0.002	-0.009	-0.008	-0.4513	-0.049	-0.03	-0.2704	-0.035	-1.1043	-1.1635	-0.0614	-0.011	-0.002	0	-0.001	-0.005	-0.015	-0.01	-0.016
SPE_K60230970	1	-0.012	-0.023	-0.037	-0.01	-0.017	-0.091	-2.7181	-0.2819	-0.4644	-0.04	-0.033	-0.109	-0.073	-4.6402	-0.4351	-0.1003	-1.0032	-0.6907	-0.4924	-0.027	-0.0956	-2.5772	-0.05	-0.015	-0.045	-0.0675	-0.011	-0.061	-0.013	-0.025	-1.411	-1.6706	-8.2462	-0.4617	-0.5693	-1.7956	-1.0012	-2.0445	-5.4147	-12.9827	-0.3541	-0.5493	-0.059	-0.078	-0.069	-0.5289	-0.062	-0.0513
SPE_K94920105	1	-0.002	-0.006	0.002	-0.034	-0.003	-0.022	-1.3677	-0.052	-0.1248	-0.011	-0.01	-0.074	-0.003	-6.3719	-0.363	0.0147	-1.4018	-1.1356	-0.2671	-0.028	-0.2481	-4.8511	-0.1811	-0.021	-0.2192	-0.7488	-0.002	-0.006	-0.003	-0.001	-0.01	-0.007	-0.458	-0.05	-0.029	-0.2364	-0.041	-0.5371	-1.0872	-0.0312	-0.015	-0.003	-0.002	-0.003	-0.004	-0.017	-0.013	-0.028
SPE_K98733875	1	-0.032	-0.015	-0.048	-0.017	-0.037	-0.8142	-3.4321	-0.9488	-0.7239	-0.15	-0.074	-0.148	-0.187	-5.3015	-0.271	-0.087	-2.6233	-1.9521	-1.1054	-0.045	-0.3622	-4.3235	-0.1311	-0.035	-0.3725	-0.4739	0.006	-0.062	-0.031	-0.013	-0.096	0.0514	-5.2782	-2.8626	-0.4042	-1.4789	-0.2093	-0.9197	-1.9113	-0.1297	-0.011	-0.006	-0.002	-0.005	-0.01	-0.046	-0.001	-0.025
EOS102092	1	-0.003	-0.008	-0.009	-0.018	-0.007	-0.036	-1.264	-0.049	-0.1226	-0.008	-0.02	-0.093	-0.13	-5.0265	-0.2431	-0.094	-1.7868	-0.6269	-0.2602	-0.041	-0.2772	-3.9482	-0.1051	-0.036	-0.3012	-0.5262	-0.002	-0.005	-0.004	-0.001	-0.008	-0.007	-0.356	-0.039	-0.022	-0.1735	-0.035	-0.5344	-1.2756	-0.084	-0.026	-0.006	-0.002	-0.002	-0.005	-0.009	-0.017	-0.036
SPE_K68264559	1	-0.008	-0.046	-0.03	-0.019	-0.007	-0.036	-1.2774	-1.64	-1.6112	-0.071	-0.025	-0.144	-0.05	-7.1023	-0.3351	-0.114	-1.7849	-0.076	-0.075	-0.031	-0.3378	-4.247	-0.1874	-0.037	-0.3376	-0.9283	-0.006	-0.019	-0.009	-0.006	-0.042	-0.019	-3.1369	-1.4399	-0.2384	-1.2508	-0.081	-0.4019	-1.3744	-0.1401	-0.019	-0.008	-0.002	-0.004	-0.006	-0.025	-0.011	-0.04
SPE_K20605374	1	-0.002	-0.004	-0.003	-0.002	-0.001	-0.003	-0.023	-0.009	-0.026	-0.007	-0.015	-0.04	-0.023	-2.1969	-0.046	-0.023	-0.4961	-0.048	-0.027	-0.02	-0.1629	-2.6785	-0.2068	-0.031	-0.3398	-0.668	0	-0.005	-0.001	-0.005	-0.018	-0.012	-0.2279	-0.02	-0.018	-0.0887	-0.128	-0.9213	-4.1282	-2.2563	-1.2292	-0.7338	-0.024	-0.019	-0.021	-0.11	-0.0479	-0.035
SPE_A64228451	1	-0.002	-0.004	-0.004	-0.009	-0.002	-0.009	-0.2526	-0.018	-0.056	-0.004	-0.01	-0.081	-0.173	-4.5307	-0.1632	-0.089	-1.9237	-0.1671	-0.0675	-0.029	-0.1648	-3.5366	-0.1349	-0.049	-0.387	-0.5102	-0.001	-0.003	-0.001	-0.001	-0.007	-0.006	-0.1597	-0.014	-0.011	-0.1806	-0.043	-0.2739	-1.4141	-0.0861	-0.021	-0.01	-0.001	0	-0.003	-0.006	-0.014	-0.038
SPE_A78111609	1	-0.009	-0.03	-0.015	-0.027	-0.003	-0.027	-1.2627	-1.389	-0.8099	-0.077	-0.008	-0.107	-0.061	-4.9739	-0.1641	-0.047	-0.7571	-0.1699	-0.081	-0.025	-0.1478	-4.5065	-0.252	-0.032	-0.1469	-0.1686	-0.004	-0.053	-0.037	-0.004	-0.047	-0.012	-4.1635	-2.3676	-0.1739	-1.2411	-0.075	-0.9475	-2.0788	-1.5966	-1.4599	-0.7376	-0.024	-0.024	-0.036	-0.056	-0.08	-0.025
SPE_K53597484	1	0.005	-0.065	-0.027	-0.026	-0.005	-0.026	-1.2746	-1.2986	-1.4196	-0.1051	0.028	-0.119	-0.025	-5.0149	-0.1643	-0.082	-0.8185	-0.096	-0.092	-0.03	-0.105	-2.9097	-0.065	-0.013	-0.1141	-0.3006	0	-0.031	-0.012	-0.007	-0.073	0.0509	-3.5242	-2.8811	-0.3991	-1.5863	-0.1402	-1.6885	-3.8562	-1.548	-1.382	-0.6721	-0.027	-0.026	-0.022	-0.07	-0.09	-0.056
EOS102215	1	-0.001	-0.001	0	-0.003	-0.001	-0.001	-0.012	-0.003	-0.026	-0.002	0.005	-0.059	-0.196	-2.8001	-0.018	-0.019	-0.032	-0.017	-0.015	-0.009	-0.019	-0.9286	-0.071	-0.016	-0.061	0.1802	-0.001	-0.003	-0.001	-0.002	-0.017	-0.01	-0.08	-0.008	-0.011	-0.1225	-0.1	-1.8132	-4.9846	-1.0925	-0.7285	-0.3163	-0.013	-0.017	-0.007	-0.052	-0.064	-0.0633
SPE_K85757157	1	-0.006	-0.011	-0.01	-0.012	-0.004	-0.019	-0.7508	-0.1388	-0.4374	-0.027	-0.024	-0.101	-0.079	-4.6546	-0.2116	-0.093	-1.2701	-0.0837	-0.054	-0.026	-0.1176	-2.6599	-0.084	-0.018	-0.0791	-0.1383	-0.004	-0.015	-0.006	-0.005	-0.036	-0.032	-1.4437	-0.6381	-0.0921	-0.9898	-0.1523	-1.1845	-3.8916	-1.7009	-1.311	-1.7947	-0.032	-0.018	-0.024	-0.077	-0.044	-0.032
EOS102072	1	-0.001	-0.004	-0.002	-0.003	-0.001	-0.004	-0.022	-0.009	-0.022	-0.004	-0.014	-0.051	-0.048	-2.1469	-0.045	-0.018	-0.2549	-0.015	-0.019	-0.012	-0.063	-1.701	-0.065	-0.017	-0.0912	-0.2913	-0.001	-0.002	-0.001	-0.002	-0.012	-0.008	-0.053	-0.009	-0.012	-0.0922	-0.055	-0.3184	-2.8199	-4.3372	-1.2506	-0.3929	-0.015	-0.003	-0.041	-0.034	-0.046	-0.036
EOS102282	1	-0.001	-0.002	-0.002	-0.003	-0.001	-0.004	-0.019	-0.009	-0.025	-0.007	-0.013	-0.045	-0.081	-1.8391	-0.028	-0.02	-0.1508	-0.007	-0.023	-0.016	-0.052	-1.5296	-0.106	-0.022	-0.1115	-0.1118	-0.002	-0.006	-0.002	-0.01	-0.043	-0.038	-0.213	-0.018	-0.02	-0.1203	-0.139	-1.1213	-4.8315	-4.8904	-1.5885	-1.8234	-0.07	-0.066	-0.067	-0.086	-0.0991	-0.036
SPE_A33749298	1	-0.009	-0.018	-0.029	-0.017	-0.017	-0.0751	-1.4336	-0.095	-0.2462	-0.027	-0.016	-0.121	-0.175	-6.1995	-0.4457	-0.134	-3.1057	-0.9516	-0.1867	-0.032	-0.3221	-3.4213	-0.0913	-0.032	-0.3679	-0.8255	-0.017	-0.0656	-0.012	-0.017	-0.4718	-0.6598	-4.0444	-1.0176	-0.9969	-1.6941	-1.2343	-2.37	-2.5612	-1.2134	-0.049	-0.013	-0.005	-0.009	-0.015	-0.0655	-0.06	-0.034
EOS102461	1	-0.001	-0.004	-0.003	-0.003	-0.001	-0.006	-0.037	-0.014	-0.046	-0.009	-0.007	-0.03	0.07	-3.4475	-0.0956	-0.04	-0.7138	0.1	-0.031	-0.023	-0.1182	-1.165	0.0906	-0.02	-0.3779	-1.0773	-0.003	-0.003	-0.001	-0.004	-0.019	-0.016	-0.3289	-0.027	-0.024	-0.2204	-0.109	-1.4629	-3.9943	-1.8819	-0.1361	-0.003	-0.004	-0.013	-0.007	-0.075	-0.018	-0.045
SPE_A09735281	1	0.005	-0.07	-0.055	-0.042	-0.02	-0.239	-2.939	-2.6912	-1.1505	-0.03	-0.023	-0.151	-0.266	-4.7015	-0.3036	-0.174	-2.3605	-1.3191	-1.1043	-0.0982	-0.4942	-5.9444	-0.3136	-0.086	-0.7549	-0.4326	-0.008	-0.015	-0.009	-0.007	-0.044	-0.091	-5.9798	-0.7017	-0.1045	-0.8984	-0.137	0.0546	-2.4182	-1.5316	-0.2805	-0.076	-0.013	-0.016	-0.021	-0.052	-0.035	-0.044
SPE_K51768138	1	-0.001	-0.004	-0.003	-0.003	-0.001	-0.003	-0.022	-0.008	-0.027	-0.005	-0.008	-0.053	-0.064	-2.8928	-0.05	-0.031	-0.3161	-0.021	-0.028	-0.017	-0.0926	-2.7517	-0.1792	-0.041	-0.2327	-0.4966	-0.001	-0.003	-0.001	-0.003	-0.015	-0.011	-0.06	-0.01	-0.009	-0.0925	-0.025	-0.7244	-4.3552	-1.77	-1.8815	-0.7751	-0.022	-0.01	-0.044	0.011	-0.0813	-0.113
EOS102197	1	-0.015	-0.041	-0.048	-0.041	-0.034	-1.3751	-3.9281	-3.9604	-1.2273	-0.0442	0.032	-0.089	-0.047	-3.5419	-0.1503	-0.044	-0.2298	-0.0699	-0.2751	-0.013	-0.03	-1.4232	-0.052	-0.013	-0.043	-0.1038	-0.015	-0.032	-0.043	-0.008	-0.054	-0.0571	-5.3435	-1.6232	-0.3071	-1.1593	-0.1865	-2.0887	-3.7054	-1.496	-0.3272	-0.0993	-0.009	-0.011	-0.015	-0.05	-0.051	-0.053
SPE_K29570907	1	-0.01	-0.036	-0.022	-0.009	-0.005	-0.025	-0.6777	-0.9883	-1.0484	-0.1295	-0.04	-0.155	-0.134	-4.3728	-0.1794	-0.069	-0.6003	-0.021	-0.011	-0.013	-0.0837	-2.8827	-0.1024	-0.022	-0.1057	-0.1683	-0.003	-0.054	-0.014	-0.018	-0.3734	-0.6831	-5.9606	-2.839	-1.07	-3.019	-0.6276	-1.9296	-2.8698	-1.48	-0.1114	-0.025	-0.006	-0.01	-0.025	-0.0645	-0.053	-0.029
SPE_K67173685	1	-0.011	-0.017	-0.037	-0.031	-0.019	-0.6871	-3.5324	-0.5059	-0.1633	-0.017	-0.02	-0.061	-0.005	-3.3347	-0.292	-0.046	-0.6239	-0.1401	-0.2223	-0.028	-0.092	-3.2545	-0.075	-0.017	-0.0692	-0.391	-0.006	-0.022	-0.02	-0.006	-0.032	-0.061	-2.8472	-0.2204	-0.046	-0.1788	-0.088	-0.4743	-3.9044	-1.2252	-1.719	-0.9333	-0.027	-0.031	-0.018	-0.068	-0.042	-0.071
SPE_K68408467	1	-0.002	-0.004	-0.002	-0.002	-0.001	-0.004	-0.024	-0.022	-0.049	-0.011	-0.014	-0.042	-0.021	-1.0105	-0.022	-0.005	-0.022	-0.005	-0.01	-0.004	-0.017	-0.3413	-0.028	-0.008	-0.015	-0.015	-0.011	-0.023	-0.004	-0.008	-0.3242	-1.753	-3.5197	-0.275	-0.0908	-0.6612	-0.8615	-1.2808	-5.6759	-5.7776	-0.2808	-0.1122	-0.015	-0.039	-0.009	-0.1911	-0.024	-0.023
EOS100196	1	-0.001	-0.005	-0.005	-0.006	-0.002	-0.008	-0.1804	-0.017	-0.046	-0.006	-0.015	-0.055	-0.06	-2.1086	-0.1105	-0.052	-0.7505	-0.0521	-0.048	-0.019	-0.096	-2.112	-0.072	-0.019	-0.0728	-0.2737	-0.001	-0.003	-0.002	-0.003	-0.014	-0.01	-0.0912	-0.014	-0.015	-0.061	-0.064	-0.2521	-3.5073	-2.0564	-1.756	-0.3704	-0.018	-0.028	-0.006	-0.063	-0.034	-0.043
SPE_K44849676	1	-0.06	-0.021	-0.041	-0.034	-0.02	-0.7543	-3.8614	-3.1722	-0.7562	-0.13	-0.12	-0.235	-0.376	-5.2207	-0.2032	-0.081	-0.6416	-0.0566	-0.084	-0.039	-0.0708	-2.5227	0.021	-0.018	-0.1954	-0.1878	-0.009	-0.098	-0.5646	-0.012	-0.068	-0.0312	-4.866	-3.1393	-0.2767	-1.4182	-0.2226	-0.4906	-1.6205	-0.5576	-0.037	-0.006	-0.004	-0.007	-0.016	-0.049	-0.023	-0.004
SPE_A22740840	1	0	-0.007	0.004	-0.027	-0.003	-0.016	-0.8199	-0.063	-0.1959	-0.02	-0.032	-0.171	-0.128	-6.4091	-0.2874	-0.0114	-1.6658	-0.3567	-0.183	-0.038	-0.079	-4.4474	-0.1531	-0.042	-0.1613	-0.3786	-0.004	-0.022	-0.008	-0.013	-0.121	-0.322	-5.6001	-0.1779	-0.11	-0.6897	-0.2927	-1.9295	-4.0707	-3.2755	-0.106	-0.094	-0.024	-0.033	-0.03	-0.139	0.019	-0.0087
SPE_K68567222	1	-0.006	-0.012	-0.015	-0.022	-0.007	-0.039	-1.969	-0.1305	-0.1998	-0.016	-0.018	-0.107	-0.122	-6.3804	-0.254	-0.093	-2.1119	-0.3278	-0.1427	-0.035	-0.1113	-3.6044	-0.0361	-0.044	-0.4744	-0.4325	-0.003	-0.007	-0.005	-0.003	-0.015	-0.016	-0.8308	-0.1166	-0.041	-0.5848	-0.086	-1.1017	-1.9963	-0.1309	-0.016	-0.006	-0.003	-0.004	-0.007	-0.031	-0.005	-0.0568
EOS100136	1	-0.002	-0.005	0.001	-0.032	-0.001	-0.018	-1.9361	-0.0651	-0.1059	-0.01	-0.009	-0.109	-0.11	-6.3215	-0.2075	-0.006	-1.9588	-0.7248	-0.2741	-0.039	-0.1741	-4.3442	-0.1556	-0.037	-0.3618	-0.343	-0.001	-0.006	-0.002	-0.002	-0.019	-0.012	-0.3229	-0.041	-0.034	-0.285	-0.122	0.1538	-3.7304	-0.7968	-0.2973	-0.1982	-0.011	-0.011	-0.01	-0.043	-0.019	-0.0609
SPE_K50660797	1	-0.011	-0.01	-0.016	-0.009	-0.003	-0.034	-0.6902	-0.2048	-0.4967	-0.036	-0.065	-0.167	-0.304	-4.0948	-0.143	-0.116	-1.0627	0.2115	-0.047	-0.049	-0.1395	-2.8487	0.1111	-0.045	-0.4239	-0.249	-0.004	-0.019	-0.008	-0.006	-0.051	-0.054	-3.5937	-0.7019	-0.109	-1.2495	-0.124	-0.3611	-3.3217	-2.3026	-2.2085	-2.1283	-0.019	-0.049	-0.035	-0.065	-0.071	-0.038
EOS100728	1	-0.004	-0.026	-0.015	-0.014	-0.004	-0.02	-0.8123	-0.384	-0.781	-0.054	0.004	-0.1355	-0.067	-3.4102	-0.3439	-0.059	-0.2059	-0.026	-0.041	-0.02	-0.049	-1.8431	-0.3789	-0.02	-0.045	-0.087	-0.015	-0.0701	-0.01	-0.001	-0.6592	-1.0202	-4.4552	-2.6126	-0.8484	-1.7139	-1.5585	-2.6288	-4.7615	-4.0995	-0.0691	-0.088	-0.021	-0.042	0.006	-0.2744	-0.048	-0.032
SPE_K13049524	1	-0.01	-0.011	-0.029	-0.021	-0.017	-0.096	-2.3475	-0.1094	-0.3355	-0.009	-0.06	-0.122	-0.272	-3.1179	-0.3373	-0.0997	-1.5102	-0.7639	-0.9484	-0.042	-0.1529	-3.3555	-0.012	-0.019	-0.1156	0.0088	-0.003	-0.01	-0.007	-0.003	-0.022	-0.027	-1.6481	-0.0871	-0.043	-0.4525	-0.108	-0.6783	-3.3642	-1.8153	-0.2497	-0.0553	-0.008	-0.012	-0.015	-0.058	-0.024	-0.021
EOS102205	1	-0.001	-0.002	-0.002	-0.003	-0.001	-0.003	-0.02	-0.007	-0.016	-0.004	-0.007	-0.025	-0.023	-1.6102	-0.039	-0.021	-0.7986	-0.0788	-0.04	-0.02	-0.3968	-3.5787	-0.2781	-0.0477	-0.5638	-0.6084	-0.002	-0.002	-0.001	-0.002	-0.014	-0.01	-0.052	-0.007	-0.009	-0.024	-0.027	-0.1427	-3.0258	-4.9883	-2.2973	-2.9627	-0.053	0.014	-0.103	-0.008	-0.0631	-0.059
DOM_SIM_537	1	-0.003	-0.009	-0.013	-0.021	-0.007	-0.047	-1.2674	-0.0547	-0.1685	-0.011	-0.005	-0.088	-0.051	-4.7361	-0.3976	-0.0671	-2.0457	-1.53	-0.5453	-0.058	-0.5276	-4.558	-0.2609	-0.055	-0.4621	-0.664	-0.002	-0.008	-0.005	-0.002	-0.016	-0.015	-0.5225	-0.046	-0.028	-0.2755	-0.066	-1.3486	-2.1358	-0.2637	-0.045	-0.013	-0.003	-0.003	-0.007	-0.015	-0.039	-0.059
SPE_K45924332	1	-0.001	-0.004	-0.003	-0.005	-0.001	-0.006	-0.0445	-0.011	-0.028	-0.005	-0.015	-0.06	-0.151	-2.6872	-0.069	-0.097	-1.6103	0.0272	-0.06	-0.041	-0.2524	-4.2931	-0.1394	-0.059	-0.5357	-0.7326	-0.001	-0.004	-0.001	-0.003	-0.018	-0.014	-0.1563	-0.01	-0.013	-0.1695	-0.103	-0.4518	-3.5774	-2.9715	-0.2013	-0.0468	-0.006	-0.016	0.002	-0.068	-0.022	-0.026
SPE_K43644456	1	-0.009	-0.038	-0.016	-0.019	-0.004	-0.014	-0.4049	-1.1836	-1.8302	-0.1447	-0.017	-0.136	-0.029	-4.4022	-0.2566	-0.057	-0.4254	-0.083	-0.054	-0.03	-0.1549	-3.2641	-0.2103	-0.037	-0.3185	-0.3933	-0.008	-0.057	-0.019	-0.014	-0.112	-0.0921	-2.9015	-0.7392	-0.6372	-1.4988	-0.5961	-1.3965	-5.9788	-1.9444	-0.936	-0.499	-0.02	-0.034	-0.002	-0.152	-0.034	-0.043
SPE_K38913877	1	-0.0469	-0.024	-0.048	-0.06	-0.043	-1.506	-4.7681	-3.8277	-0.3165	-0.037	-0.01	-0.078	-0.028	-6.9752	-0.4318	0.0062	-2.37	-1.0719	-1.0118	-0.057	-0.1737	-4.8102	-0.075	-0.018	-0.1293	-0.299	-0.014	-0.085	-0.8542	-0.01	-0.028	-0.045	-1.5449	-0.8142	-0.07	-0.1677	-0.097	-0.6259	-3.0377	-1.5454	-0.5463	-0.4519	-0.022	-0.038	-0.01	-0.077	-0.012	-0.024
EOS100849	1	-0.039	-0.021	-0.051	-0.023	-0.032	-0.1381	-3.9661	-4.5161	-1.2544	-0.039	-0.054	-0.18	-0.291	-5.8215	-0.6998	-0.1778	-2.1475	-0.2978	-0.1276	-0.036	-0.2474	-3.9261	-0.0673	-0.028	-0.2477	-0.2995	-0.013	-0.017	-0.1367	-0.004	-0.017	-0.046	-5.8678	-1.2391	-0.1446	-0.9908	-0.089	-0.5484	-1.6308	-0.2744	-0.045	-0.007	-0.002	-0.004	-0.011	-0.022	-0.019	-0.014
DOM_SIM_280	1	-0.002	-0.008	-0.006	-0.003	-0.001	-0.008	-0.0935	-0.022	-0.039	-0.011	-0.046	-0.12	-0.334	-3.3114	-0.062	-0.164	-1.6601	0.3313	-0.029	-0.041	-0.1984	-2.6086	0.0765	-0.049	-0.4275	-0.3501	-0.003	-0.003	-0.001	-0.006	-0.019	-0.011	-0.5177	-0.047	-0.033	-0.2646	-0.1338	-1.2718	-3.523	-1.5879	0.045	0.009	-0.003	-0.013	0.005	-0.071	-0.001	-0.012
SPE_K41918892	1	-0.013	-0.003	-0.006	-0.03	-0.004	-0.025	-1.5497	-0.2777	-1.2435	-0.109	-0.036	-0.157	-0.069	-5.2391	-0.4096	-0.081	-0.933	-0.1501	-0.079	-0.026	-0.094	-2.8649	-0.071	-0.014	-0.05	-0.103	0.003	-0.04	-0.017	-0.009	-0.069	0.0543	-2.8081	-1.989	-0.4657	-1.5555	-0.1171	-0.674	-3.8788	-0.8944	-1.6812	-0.9316	-0.027	-0.036	-0.012	-0.095	-0.038	-0.034
SPE_K77951111	1	-0.014	-0.008	-0.017	-0.014	-0.004	-0.026	-1.3409	-0.5872	-1.1797	-0.057	-0.044	-0.105	-0.034	-4.5707	-0.2825	-0.038	-0.267	-0.06	-0.036	-0.016	-0.047	-1.7103	-0.04	-0.008	-0.032	-0.1046	-0.003	-0.025	-0.012	-0.007	-0.048	-0.042	-2.3193	-1.1725	-0.1667	-1.3973	-0.2076	-1.3881	-4.6716	-2.2232	-0.4237	-0.1241	-0.012	-0.013	-0.023	-0.081	-0.031	-0.031
EOS101199	1	-0.004	-0.009	-0.009	-0.013	-0.004	-0.024	-0.8045	-0.056	-0.1062	-0.018	-0.022	-0.081	-0.07	-3.4955	-0.1778	-0.045	-1.0396	-0.2225	-0.094	-0.023	-0.3341	-4.5714	-0.2188	-0.043	-0.343	-0.7001	-0.006	-0.035	-0.006	-0.025	-0.5785	-0.6407	-3.8714	-0.2189	-0.3116	-0.5788	-0.4266	-0.2941	-4.0904	-10.2817	-1.9423	-2.0343	-0.047	0.013	-0.147	-0.1107	-0.075	-0.106
SPE_K63169195	1	-0.004	-0.007	-0.004	-0.031	-0.005	-0.037	-1.8681	-0.0809	-0.197	-0.011	0	-0.079	-0.072	-7.1142	-0.3488	0.0116	-1.8607	-0.4719	-0.2316	-0.03	-0.1311	-3.3876	-0.0239	-0.026	-0.225	-0.189	-0.001	-0.008	-0.004	-0.001	-0.018	-0.014	-0.6398	-0.0797	-0.033	-0.4977	-0.022	-1.6041	-2.0183	-0.3338	-0.1002	-0.027	-0.002	0	-0.008	0.025	-0.085	-0.065
EOS100395	1	-0.009	-0.014	-0.016	-0.018	-0.005	-0.032	-1.4634	-0.2927	-0.3736	-0.03	-0.048	-0.14	-0.193	-6.5686	-0.3021	-0.07	-1.4091	-0.3335	-0.1004	-0.033	-0.4274	-4.0802	-0.1353	-0.033	-0.3913	-0.5032	-0.003	-0.011	-0.006	-0.003	-0.026	-0.015	-2.1681	-0.4569	-0.09	-0.6886	-0.0814	-0.2001	-1.4501	-0.0433	0	-0.001	-0.003	-0.003	-0.006	-0.032	0.002	-0.009
SPE_K79353516	1	-0.015	-0.02	-0.021	-0.013	-0.005	-0.035	-1.844	-0.358	-0.5727	-0.047	-0.101	-0.213	-0.238	-5.0948	-0.2373	-0.064	-0.8344	-0.1414	-0.062	-0.023	-0.083	-2.749	-0.026	-0.017	-0.0779	-0.1719	-0.006	-0.018	-0.009	-0.013	-0.049	-0.07	-2.6259	-0.5313	-0.13	-0.9432	-0.2958	-0.4293	-5.2964	-2.8009	-0.0746	-0.015	-0.011	-0.025	-0.016	-0.14	0.029	-0.0151
SPE_K28010364	1	-0.035	-0.032	-0.041	-0.049	-0.01	-0.8	-4.9378	-2.9384	-0.696	-0.066	-0.039	-0.122	-0.159	-5.3463	-0.286	-0.082	-1.6667	-0.5362	-0.1551	-0.033	-0.1997	-3.486	-0.0912	-0.022	-0.1554	-0.3707	-0.006	-0.047	-0.246	-0.003	-0.025	-0.023	-3.3967	-1.8256	-0.117	-0.4655	-0.045	-0.5223	-1.4395	-0.0398	-0.017	-0.006	-0.002	-0.003	-0.004	-0.016	-0.013	-0.0415
SPE_A50684349	1	-0.003	-0.006	-0.004	-0.003	-0.001	-0.005	-0.04	-0.026	-0.064	-0.035	-0.028	-0.061	-0.047	-1.0976	-0.024	-0.008	-0.035	-0.011	-0.025	-0.012	-0.03	-1.2924	-0.034	-0.001	-0.019	0.002	0	-0.014	-0.002	-0.031	-0.2054	-0.2322	-4.4767	-0.3705	-0.1294	-0.8524	-0.5652	-0.5168	-3.8315	-4.3888	-2.1539	-0.6606	-0.036	-0.059	-0.04	-0.154	-0.0404	-0.001
SPE_K94342292	1	-0.004	-0.008	-0.008	-0.016	-0.004	-0.026	-0.8988	-0.059	-0.1689	-0.017	-0.016	-0.087	-0.046	-6.7935	-0.3181	-0.005	-1.2792	-0.4175	-0.112	-0.044	-0.3843	-4.5217	-0.2552	-0.0845	-0.3789	-0.5545	-0.002	-0.011	-0.004	-0.011	-0.052	-0.038	-1.1981	-0.082	-0.046	-0.2842	-0.2249	-0.7848	-4.223	-3.6096	-1.4592	-1.6791	-0.059	-0.057	-0.026	-0.113	-0.036	-0.052
EOS101957	1	-0.008	-0.015	-0.032	-0.039	-0.042	-1.18	-3.024	-0.2997	-0.215	-0.014	-0.019	-0.087	-0.133	-5.044	-0.2552	-0.063	-1.6735	-1.5639	-1.0423	-0.062	-0.3297	-4.8069	-0.1731	-0.06	-0.5381	-0.4836	-0.003	-0.01	-0.008	-0.001	-0.01	-0.014	-1.248	-0.143	-0.028	-0.2459	-0.036	-0.4596	-0.8337	-0.05	-0.017	-0.005	-0.002	-0.002	-0.004	-0.011	-0.014	-0.025
SPE_K23728266	1	-0.012	-0.016	-0.029	-0.019	-0.009	-0.071	-1.6357	-0.1942	-0.3602	-0.028	-0.061	-0.138	-0.168	-3.2538	-0.4138	-0.0523	-0.7908	-0.524	-0.1059	-0.031	-0.2695	-5.1494	-0.3074	-0.047	-0.1954	-0.372	-0.009	-0.028	-0.013	-0.017	-0.102	-0.1161	-5.5576	-0.6026	-0.133	-0.9236	-0.3826	-1.0875	-4.4727	-3.6385	-0.9702	-1.0078	-0.046	-0.057	-0.031	-0.15	-0.028	-0.047
SPE_K14920963	1	-0.014	-0.026	-0.023	-0.027	-0.007	-0.033	-0.5681	-0.4746	-1.1898	-0.1592	-0.027	-0.164	-0.134	-5.0714	-0.628	-0.1423	-1.1772	-0.0285	-0.095	-0.039	-0.2149	-3.9665	-0.1148	-0.032	-0.2239	-0.1872	0.007	-0.1062	-0.023	-0.048	-1.0681	-0.3036	-5.1324	-2.4767	-2.1073	-2.7708	-0.9209	-1.1733	-0.5254	-3.2857	-0.4743	-0.1496	-0.017	-0.025	-0.047	-0.2002	-0.078	-0.035
SPE_K86435560	1	-0.004	-0.003	-0.001	-0.002	-0.001	-0.004	-0.034	-0.021	-0.096	-0.104	-0.031	-0.058	-0.047	-1.7262	-0.024	-0.006	-0.025	-0.003	-0.009	-0.002	-0.007	-0.3916	-0.016	-0.005	-0.022	0.02	0.009	-0.033	-0.005	0.032	-0.5147	-0.6934	-4.0289	-1.4772	-0.9536	0.0383	-0.7295	-1.2573	-3.7486	-8.9408	-0.186	-0.047	-0.004	0.006	-0.056	-0.1042	-0.014	-0.021
EOS102370	1	-0.003	-0.006	-0.004	-0.004	-0.002	-0.007	-0.048	-0.025	-0.0825	-0.013	-0.017	-0.088	-0.103	-2.7889	-0.057	-0.033	-0.2102	-0.004	-0.038	-0.015	-0.0951	-2.0553	-0.1976	-0.04	-0.1823	-0.0532	-0.005	-0.019	-0.004	-0.013	-0.132	-0.3082	-2.4164	-0.1404	-0.0861	-0.8011	-0.3099	-0.6293	-3.9932	-6.1918	-1.5656	-1.0068	-0.049	-0.049	-0.056	-0.084	-0.076	-0.048
SPE_A75015151	1	-0.013	-0.017	-0.01	-0.008	-0.003	-0.014	-0.391	-1.2857	-1.1699	-0.103	-0.032	-0.107	-0.057	-3.5366	-0.1	-0.023	-0.1007	-0.024	-0.024	-0.014	-0.044	-1.9804	-0.0721	-0.016	-0.0443	-0.0493	0.001	-0.04	-0.013	-0.009	-0.0982	-0.1892	-3.1664	-2.5606	-0.5094	-2.2343	-0.6989	-1.5314	-3.637	-0.8524	-0.039	-0.015	-0.005	-0.007	-0.008	-0.074	-0.037	-0.036
SPE_A19661776	1	-0.014	-0.017	-0.023	-0.007	-0.005	-0.036	-1.1538	-0.2627	-0.3965	-0.037	-0.078	-0.157	-0.243	-4.7919	-0.2084	-0.09	-1.0774	-0.0829	-0.056	-0.038	-0.2196	-3.4265	-0.0614	-0.042	-0.5007	-0.669	-0.005	-0.016	-0.008	-0.009	-0.041	-0.06	-2.4558	-0.4717	-0.0972	-1.2581	-0.2517	-0.775	-3.9853	-1.7289	-0.0726	-0.006	-0.006	-0.015	-0.016	-0.087	-0.017	-0.004
SPE_K72259270	1	-0.007	-0.014	-0.019	-0.049	-0.017	-0.5333	-1.9556	-0.083	-0.1043	-0.014	-0.046	-0.101	-0.229	-3.6716	-0.318	-0.079	-2.1301	-1.8213	-1.7885	-0.0732	-0.2053	-4.1498	-0.073	-0.021	-0.146	-0.0175	-0.003	-0.005	-0.004	-0.009	-0.013	-0.012	-0.2956	-0.036	-0.023	-0.1926	-0.12	-0.6456	-4.2889	-1.1397	-1.7071	-0.8394	-0.035	-0.049	0	-0.131	-0.0294	-0.013
SPE_K82028950	1	-0.004	-0.008	-0.007	-0.008	-0.003	-0.011	-0.1841	-0.029	-0.069	-0.017	-0.021	-0.08	-0.158	-2.9637	-0.1213	-0.092	-1.0939	-0.0629	-0.063	-0.025	-0.1817	-2.9296	-0.0658	-0.029	-0.2893	-0.3074	-0.003	-0.013	-0.004	-0.015	-0.118	-0.1177	-3.2738	-0.2144	-0.083	-0.3038	-0.4642	-1.4213	-4.1916	-3.3167	-0.5055	-0.1784	-0.015	-0.019	-0.031	-0.101	-0.048	-0.031
DOM_SIM_070	1	-0.003	-0.009	-0.007	-0.002	-0.001	-0.008	-0.0975	-0.028	-0.049	-0.018	-0.061	-0.141	-0.343	-3.3591	-0.064	-0.153	-1.5424	0.323	-0.031	-0.041	-0.1901	-2.5441	0.0931	-0.047	-0.4181	-0.2729	-0.002	-0.005	-0.002	-0.012	-0.038	-0.03	-0.9071	-0.0764	-0.05	-0.4522	-0.3651	-1.445	-4.4359	-2.4917	0.039	0.01	-0.008	-0.023	0.007	-0.1284	0.019	-0.004
EOS102148	1	-0.005	-0.007	-0.006	-0.006	-0.001	-0.01	-0.0926	-0.024	-0.11	-0.029	-0.03	-0.081	-0.084	-2.6654	-0.0872	-0.038	-0.6891	-0.2763	-0.0738	-0.028	-0.3882	-3.9517	-0.1417	-0.03	-0.2462	-0.3908	-0.023	-0.0543	-0.007	-0.007	-0.4365	-1.5437	-2.845	-1.4589	-0.6223	-1.1742	-1.0784	-0.7904	-3.921	-6.8245	-0.3427	-0.1094	-0.014	-0.02	-0.033	-0.1725	-0.041	-0.029
SPE_A44995766	1	-0.014	-0.021	-0.017	-0.042	-0.011	-0.084	-2.2244	-0.138	-0.3238	-0.1	-0.086	-0.208	-0.287	-4.6621	-0.563	-0.0934	-2.9983	-1.2509	-0.5818	-0.052	-0.3393	-7.0806	-0.0906	-0.023	-0.1938	-0.1789	0.007	-0.0421	-0.012	-0.04	-0.4423	-0.9592	-5.0364	-0.958	-1.2152	-1.34	-0.5085	-1.2385	-3.3959	-2.0718	-0.8868	-0.4806	-0.019	-0.029	-0.043	-0.1203	-0.048	-0.022
EOS101039	1	-0.006	-0.012	-0.017	-0.009	-0.005	-0.026	-0.8626	-0.055	-0.1574	-0.016	-0.058	-0.142	-0.278	-5.4253	-0.2435	-0.077	-1.3183	-0.4157	-0.078	-0.037	-0.4483	-4.3363	-0.1792	-0.035	-0.4618	-0.49	-0.002	-0.005	-0.004	-0.005	-0.011	-0.008	-0.381	-0.052	-0.032	-0.2572	-0.099	0.0792	-2.79	-0.3251	-0.059	-0.014	-0.005	-0.009	-0.01	-0.057	0.016	0.006
DOM_SIM_049	1	-0.004	-0.02	-0.018	-0.074	-0.024	-1.0525	-3.1461	-0.4457	-0.4204	-0.006	0.009	-0.091	-0.027	-5.128	-0.3373	-0.015	-2.1321	-1.6926	-3.0355	-0.087	-0.1213	-3.7179	-0.062	-0.014	-0.054	-0.2026	-0.006	-0.015	-0.009	-0.002	-0.02	-0.067	-3.5127	-0.1113	-0.025	-1.2574	-0.175	-0.8626	-3.1276	-0.5142	-0.052	-0.013	-0.004	-0.006	-0.007	-0.043	-0.019	-0.034
EOS100539	1	-0.04	-0.033	-0.054	-0.021	-0.03	-0.3553	-3.1557	-3.98	-0.9402	-0.061	-0.067	-0.164	-0.242	-4.9549	-0.2442	-0.055	-0.9377	-0.2177	-0.076	-0.028	-0.2037	-3.6495	-0.0892	-0.021	-0.1957	-0.181	-0.033	-0.1918	-0.483	-0.007	-0.036	-0.1301	-5.079	-1.4502	-0.1816	-1.4771	-0.11	-1.1089	-1.7653	-0.1628	-0.026	-0.007	-0.004	-0.004	-0.01	-0.025	-0.028	0.0005
SPE_A99367815	1	-0.007	-0.015	-0.037	-0.029	-0.062	-2.2738	-2.3138	-0.138	-0.101	-0.009	-0.011	-0.096	-0.186	-3.9941	-0.2162	-0.153	-2.5257	-0.8984	-2.0344	-0.087	-0.2206	-6.3485	-0.1987	-0.041	-0.173	-0.2326	-0.003	-0.012	-0.009	-0.004	-0.028	-0.04	-0.6088	-0.027	-0.021	-0.3896	-0.108	-1.4582	-1.3202	-1.1856	-0.0908	-0.034	-0.009	-0.012	-0.006	-0.035	-0.059	-0.046
SPE_K22010301	1	-0.003	-0.006	-0.001	-0.034	-0.003	-0.026	-1.3886	-0.061	-0.1545	-0.012	-0.015	-0.087	-0.1	-5.2549	-0.3377	-0.0513	-2.2995	-0.5434	-0.233	-0.03	-0.1251	-3.888	-0.0306	-0.026	-0.1907	-0.1822	-0.002	-0.006	-0.004	-0.002	-0.014	-0.015	-0.6072	-0.069	-0.026	-0.4389	-0.061	-0.5258	-2.1381	-0.4034	-0.0804	-0.017	-0.003	-0.002	-0.011	-0.016	-0.019	-0.032
SPE_K13356952	1	-0.003	-0.007	-0.01	-0.026	-0.003	-0.033	-1.4993	-0.047	-0.1366	-0.002	0	-0.024	-0.05	-2.9191	-0.323	-0.097	-2.6696	-0.6607	-0.3689	-0.038	-0.5808	-3.9749	-0.1926	-0.016	-0.3031	-0.7449	-0.001	-0.005	-0.003	-0.002	-0.011	-0.011	-0.0776	-0.011	0.002	-0.2285	-0.071	-2.526	-2.3071	-0.3433	-0.013	-0.007	-0.003	-0.005	-0.001	-0.026	-0.037	-0.026
SPE_K14274271	1	-0.018	-0.028	-0.054	-0.031	-0.039	-1.8942	-3.3541	-0.3429	-0.1951	-0.025	-0.077	-0.188	-0.537	-4.043	-0.303	-0.219	-2.2569	-0.4517	-1.2323	-0.077	-0.5086	-4.906	-0.2124	-0.104	-0.7884	-1.0158	-0.008	-0.022	-0.012	-0.006	-0.054	-0.113	-4.6308	-0.2269	-0.083	-1.2116	-0.2846	-1.4856	-3.7921	-2.6002	-0.4297	-0.1108	-0.012	-0.02	-0.019	-0.065	-0.074	-0.016
SPE_K18163608	1	-0.004	-0.055	-0.041	-0.034	-0.011	-0.1005	-2.8544	-1.4612	-1.4221	-0.037	0	-0.123	-0.079	-4.5985	-0.3427	-0.0407	-2.2069	-0.4351	-0.3849	-0.035	-0.127	-4.1839	-0.082	-0.02	-0.0948	-0.3189	-0.011	-0.03	-0.011	-0.004	-0.061	-0.0741	-5.8411	-1.9204	-0.1989	-1.4805	-0.375	-1.2334	-2.5312	-0.3892	-0.049	-0.016	-0.005	-0.005	-0.007	-0.046	-0.032	-0.04
SPE_K28120222	1	-0.003	-0.013	-0.019	-0.009	-0.008	-0.036	-1.665	-0.052	-0.1374	-0.012	-0.011	-0.09	-0.166	-4.0099	-0.3165	-0.2685	-2.214	-0.0306	-0.0892	-0.037	-0.1865	-4.6175	-0.205	-0.054	-0.3296	-0.7762	-0.003	-0.006	-0.004	-0.004	-0.016	-0.017	-0.7273	-0.039	-0.015	-0.3928	-0.087	-1.2709	-2.4898	-0.3081	-0.036	-0.011	-0.004	-0.005	-0.007	-0.03	-0.02	-0.0743
SPE_K41895652	1	-0.005	-0.04	-0.012	-0.023	-0.005	-0.021	-1.1439	-0.7158	-1.4167	-0.075	-0.002	-0.129	0.005	-6.659	-0.3311	-0.034	-0.498	-0.422	-0.0889	-0.023	-0.1583	-3.1676	-0.126	-0.021	-0.0929	-0.3512	-0.004	-0.029	-0.013	-0.01	-0.048	-0.05	-2.1192	-1.4276	-0.1154	-1.7666	-0.2585	-1.2871	-4.7284	-1.8262	-0.3559	-0.1443	-0.012	-0.023	-0.004	-0.096	-0.034	-0.061
EOS100022	1	-0.059	-0.046	-0.081	-0.025	-0.027	-0.4719	-2.9827	-5.2178	-1.0302	-0.033	-0.059	-0.164	-0.222	-5.2262	-0.2953	-0.083	-1.2658	-0.3667	-0.071	-0.028	-0.3534	-3.1259	-0.2185	-0.065	-0.5883	-0.4515	-0.028	-0.065	-0.6652	-0.006	-0.029	-0.1932	-3.7315	-0.8734	-0.3	-1.2181	-0.1601	-1.3549	-2.8089	-1.1768	-1.2729	-1.3596	-0.031	-0.024	-0.026	-0.072	-0.079	-0.043
SPE_K82266792	1	-0.027	0.008	-0.031	-0.011	-0.007	-0.057	-1.41	-2.3105	-1.4667	-0.07	-0.078	-0.1614	-0.182	-4.1142	-0.2862	-0.03	-0.7088	-0.0669	-0.042	-0.023	-0.1653	-3.061	-0.134	-0.056	-0.4893	-0.3144	-0.01	-0.045	-0.021	-0.026	-0.1944	-0.7645	-9.9894	-1.6965	-0.3834	-1.7927	-0.3415	-0.5351	-2.3668	-6.9	-0.113	-0.031	-0.008	-0.013	-0.034	-0.09	-0.004	-0.03
DOM_SIM_133	1	-0.023	-0.033	-0.047	-0.034	-0.01	-0.3355	-3.1781	-2.1658	-0.4536	-0.044	-0.053	-0.13	-0.186	-4.1461	-0.2496	-0.081	-1.4749	-0.2485	-0.1273	-0.036	-0.2966	-4.4126	-0.1408	-0.037	-0.333	-0.484	-0.017	-0.1116	-0.4264	-0.004	-0.024	-0.061	-3.2257	-1.6896	-0.116	-0.6244	-0.081	-0.754	-2.5112	-0.2681	-0.039	-0.008	-0.003	-0.004	-0.01	-0.028	-0.021	-0.036
SPE_A02933148	1	-0.003	-0.007	-0.006	-0.009	-0.003	-0.011	-0.2658	-0.031	-0.1064	-0.011	-0.015	-0.096	-0.104	-4.7021	-0.1583	-0.062	-1.1558	-0.2884	-0.0796	-0.028	-0.2578	-3.2334	-0.1158	-0.025	-0.2023	-0.5074	-0.003	-0.007	-0.003	-0.005	-0.032	-0.029	-0.7225	-0.0485	-0.029	-0.7178	-0.1848	-1.4385	-3.7836	-1.6387	-0.0117	-0.008	-0.005	-0.013	0	-0.057	-0.043	-0.037
EOS102329	1	-0.003	-0.008	-0.009	-0.013	-0.003	-0.016	-0.8325	-0.049	-0.1299	-0.012	-0.023	-0.078	-0.111	-5.1483	-0.1998	-0.085	-1.697	-0.2622	-0.088	-0.033	-0.1607	-3.8315	-0.0628	-0.044	-0.3554	-0.5657	-0.002	-0.004	-0.002	-0.001	-0.011	-0.008	-0.6183	-0.0615	-0.033	-0.3275	-0.049	-0.183	-1.4082	-0.0649	-0.01	-0.006	-0.002	-0.002	-0.003	-0.016	-0.004	-0.034
SPE_K90472149	1	-0.015	-0.018	-0.017	-0.011	-0.005	-0.032	-1.0808	-1.1945	-1.1011	-0.034	-0.029	-0.093	-0.035	-3.3221	-0.136	-0.022	-0.099	-0.021	-0.026	-0.008	-0.034	-1.314	-0.068	-0.019	-0.027	-0.0682	-0.009	-0.025	-0.017	-0.007	-0.038	-0.059	-2.4916	-1.1266	-0.159	-1.21	-0.176	-0.7098	-4.2161	-2.9821	-1.1523	-0.4551	-0.014	-0.017	-0.03	-0.075	-0.03	-0.045
SPE_K91135178	1	-0.004	-0.01	-0.01	-0.012	-0.004	-0.02	-0.7159	-0.1025	-0.2415	-0.02	-0.021	-0.09	-0.064	-3.9885	-0.1992	-0.041	-0.7523	-0.121	-0.064	-0.019	-0.2083	-3.9808	-0.1777	-0.039	-0.2278	-0.5179	-0.006	-0.038	-0.006	-0.033	-0.7347	-0.6997	-3.9709	-0.2131	-0.3015	-0.6315	-0.5457	-0.3841	-4.2006	-10.033	-1.9161	-2.0552	-0.051	0.01	-0.147	-0.1469	-0.074	-0.095
SPE_K12106308	1	-0.006	-0.015	-0.02	-0.035	-0.017	-0.332	-1.9304	-0.0859	-0.099	-0.012	-0.043	-0.113	-0.205	-3.7193	-0.268	-0.1817	-2.5142	-1.2623	-1.2969	-0.0642	-0.2268	-3.3063	-0.102	-0.032	-0.1353	-0.2814	-0.002	-0.006	-0.004	-0.003	-0.019	-0.016	-0.2262	-0.029	-0.022	-0.2326	-0.052	-0.7452	-3.0248	-3.7609	-2.5708	-1.6647	-0.0241	-0.034	-0.052	-0.039	-0.061	-0.0647
SPE_K37848908	1	-0.018	-0.015	-0.009	-0.064	-0.007	-0.816	-5.1848	-0.2651	-1.0309	-0.121	-0.012	-0.094	-0.037	-2.4318	-0.1855	-0.059	-0.5212	-0.2222	-0.9136	-0.034	-0.072	-2.5743	-0.05	-0.009	-0.028	-0.019	0.004	-0.058	-0.024	-0.014	-0.132	-0.0574	-6.2422	-2.6534	-0.4472	-2.3173	-0.41	-3.0289	-4.4996	-4.3841	-1.4576	-1.6	-0.032	-0.035	-0.016	-0.116	-0.094	-0.032
EOS100906	1	-0.006	-0.007	-0.003	-0.003	-0.001	-0.006	-0.052	-0.041	-0.1431	-0.134	-0.058	-0.099	-0.104	-1.5354	-0.029	-0.013	-0.0763	-0.005	-0.027	-0.013	-0.032	-1.5382	-0.002	-0.003	-0.0713	0.0871	0.013	-0.019	-0.004	-0.063	-0.4998	-0.3291	-4.9638	-1.1181	-0.6946	-0.4827	-0.9351	-1.0202	-4.5858	-3.669	-0.2981	-0.031	-0.016	-0.041	-0.027	-0.191	0.023	0.001
SPE_K21586122	1	-0.008	-0.021	-0.024	-0.081	-0.009	-1.126	-4.4327	-0.4865	-0.3818	-0.053	-0.004	-0.096	-0.026	-5.147	-0.5006	-0.17	-2.3917	-0.5224	-1.6948	-0.0725	-0.2714	-4.7136	-0.122	-0.031	-0.202	-0.4041	-0.003	-0.045	-0.014	-0.029	-0.7861	-0.7529	-7.64	-0.5811	-0.3692	-0.6111	-0.7668	-1.1145	-1.5628	-10.0404	-0.187	-0.0783	-0.014	-0.012	-0.061	-0.1233	-0.023	-0.023
DOM_SIM_502	1	-0.002	-0.004	-0.002	-0.002	-0.001	-0.004	-0.024	-0.022	-0.049	-0.012	-0.015	-0.041	-0.021	-1.0001	-0.021	-0.005	-0.022	-0.004	-0.01	-0.003	-0.016	-0.3393	-0.026	-0.007	-0.015	-0.015	-0.011	-0.023	-0.004	-0.009	-0.3314	-1.7257	-3.5451	-0.2786	-0.0935	-0.6547	-0.87	-1.3053	-5.7503	-5.8999	-0.2766	-0.1116	-0.016	-0.039	-0.01	-0.1954	-0.022	-0.022
DOM_SIM_191	1	-0.005	-0.015	-0.016	-0.015	-0.007	-0.034	-1.3307	-0.069	-0.207	-0.016	-0.032	-0.123	-0.189	-3.7527	-0.4196	-0.2052	-2.4951	-0.2069	-0.1073	-0.051	-0.3305	-5.6313	-0.2097	-0.073	-0.567	-0.3741	-0.003	-0.007	-0.003	-0.006	-0.022	-0.024	-0.8619	-0.0736	-0.031	-0.5371	-0.109	-0.4077	-3.5973	-1.4126	-2.1432	-0.762	-0.041	-0.053	0.011	-0.102	-0.028	-0.031
SPE_A84465106	1	-0.017	-0.024	-0.023	-0.022	-0.007	-0.048	-1.8889	-1.2996	-1.2359	-0.057	-0.029	-0.105	0.062	-5.1276	-0.3939	-0.032	-0.6922	-0.1656	-0.079	-0.02	-0.098	-3.5471	-0.098	-0.02	-0.0647	-0.3909	-0.009	-0.035	-0.021	-0.016	-0.1115	-0.1862	-7.1907	-1.0847	-0.1595	-1.0977	-0.5805	-1.3929	-4.6285	-2.8229	-0.2688	-0.037	-0.012	-0.024	-0.017	-0.1027	-0.043	-0.052
SPE_A26458246	1	-0.009	-0.015	-0.014	-0.008	-0.003	-0.021	-0.5946	-0.074	-0.1975	-0.136	-0.073	-0.166	-0.273	-4.7046	-0.1448	-0.086	-1.213	-0.1885	-0.058	-0.026	-0.2196	-3.5109	-0.0649	-0.027	-0.2677	-0.3625	0.016	-0.027	-0.005	-0.101	-0.9888	-0.9669	-5.5198	-1.046	-0.6998	-0.3132	-1.2023	-1.916	-3.6954	-3.7332	-0.045	-0.017	-0.013	-0.034	-0.029	-0.1963	0	-0.025
SPE_K90756851	1	-0.006	-0.01	-0.016	-0.026	-0.009	-0.1099	-1.9305	-0.0755	-0.1429	-0.017	-0.002	-0.052	0.024	-4.7075	-0.3055	-0.041	-1.8431	-1.0054	-0.5007	-0.044	-0.1892	-3.5931	-0.0168	-0.019	-0.2338	-0.4853	-0.004	-0.015	-0.005	-0.007	-0.051	-0.061	-1.5086	-0.1087	-0.051	-0.5339	-0.2149	-1.6097	-4.693	-2.4593	-0.3589	-0.0637	-0.012	-0.023	-0.02	-0.093	-0.048	-0.0703
SPE_K58736316	1	-0.006	-0.014	-0.019	-0.005	-0.005	-0.03	-0.8232	-0.059	-0.137	-0.042	-0.052	-0.125	-0.2	-4.5392	-0.2483	-0.0689	-1.1648	-0.199	-0.021	-0.025	-0.1283	-2.8551	0.005	-0.01	-0.0976	-0.0471	-0.001	-0.032	-0.005	-0.078	-0.8324	-0.8313	-6.5317	-0.423	-0.4447	-0.1546	-0.9347	-1.3579	-3.3449	-4.0689	0.043	0.011	-0.01	-0.03	-0.014	-0.191	0.021	-0.002
SPE_K34851558	1	-0.003	-0.007	-0.007	-0.006	-0.002	-0.01	-0.1136	-0.028	-0.1325	-0.029	-0.016	-0.08	-0.071	-2.9661	-0.06	-0.032	-0.507	-0.07	-0.045	-0.018	-0.0853	-2.6994	-0.126	-0.022	-0.0815	-0.3277	-0.003	-0.02	-0.006	-0.006	-0.104	-0.1164	-2.5765	-1.1251	-0.2315	-0.8484	-0.4574	-2.4493	-2.3809	-2.0317	-0.165	-0.036	-0.008	-0.011	-0.025	-0.042	-0.082	-0.0593
SPE_A52660433	1	-0.024	-0.031	-0.045	-0.029	-0.016	-0.1484	-2.843	-1.4068	-1.0392	-0.05	-0.07	-0.137	-0.174	-4.6047	-0.3698	-0.075	-1.5416	-0.3995	-0.091	-0.035	-0.6494	-4.5574	-0.0942	-0.026	-0.5784	-0.769	-0.009	-0.033	-0.032	-0.005	-0.025	-0.045	-2.443	-1.0789	-0.116	-0.7989	-0.067	-0.5625	-1.8417	-0.2556	-0.044	-0.008	-0.002	-0.004	-0.01	-0.027	-0.021	-0.036
SPE_K32821942	1	-0.003	-0.005	-0.006	-0.007	-0.002	-0.01	-0.1722	-0.025	-0.102	-0.009	-0.02	-0.087	-0.023	-4.3614	-0.087	-0.004	-0.7878	-0.3078	-0.05	-0.012	-0.3766	-4.8414	-0.3236	-0.036	-0.2928	-0.9282	-0.002	-0.008	-0.003	-0.002	-0.019	-0.015	-0.3844	-0.044	-0.034	-0.4423	-0.061	-0.2339	-4.5456	-0.5604	-0.3438	-0.0617	-0.006	-0.005	-0.013	0	-0.04	-0.116
SPE_K75360161	1	-0.002	-0.004	-0.003	-0.004	-0.001	-0.004	-0.033	-0.013	-0.047	-0.011	-0.013	-0.062	-0.087	-3.2697	-0.066	-0.036	-0.8273	-0.053	-0.034	-0.021	-0.2685	-2.5347	-0.1423	-0.039	-0.6	-0.5122	-0.002	-0.006	-0.001	-0.008	-0.041	-0.026	-0.8014	-0.0727	-0.036	-0.3785	-0.2734	-1.306	-4.4493	-2.6189	-0.0443	-0.024	-0.007	-0.016	0	-0.092	-0.017	-0.028
SPE_K16229414	1	-0.036	-0.036	-0.084	-0.034	-0.056	0.1084	-4.521	-2.4545	-0.5158	-0.045	-0.061	-0.129	-0.186	-4.5171	-0.3865	-0.1196	-1.9639	-1.0541	-0.9993	-0.0632	-0.2922	-4.5716	-0.1135	-0.034	-0.227	-0.3325	-0.014	-0.056	-0.238	-0.006	-0.027	-0.072	-3.3053	-1.4824	-0.1342	-0.851	-0.1	-0.7554	-2.435	-0.3852	-0.046	-0.009	-0.004	-0.006	-0.012	-0.034	-0.025	-0.033
SPE_K17061841	1	-0.005	-0.009	-0.008	-0.009	-0.002	-0.013	-0.4702	-0.048	-0.181	-0.018	-0.038	-0.143	-0.2	-5.499	-0.1401	-0.039	-0.9452	-0.3081	-0.063	-0.022	-0.2589	-4.0872	-0.1629	-0.03	-0.2732	-0.508	-0.003	-0.008	-0.003	-0.003	-0.019	-0.016	-1.227	-0.2194	-0.05	-0.7355	-0.0853	-0.6672	-1.4219	-0.0712	-0.017	-0.005	-0.003	-0.003	-0.004	-0.021	-0.011	-0.0306
SPE_K07972848	1	-0.011	-0.017	-0.01	-0.026	-0.005	-0.025	-1.2978	-0.2024	-0.5944	-0.06	-0.039	-0.136	-0.154	-4.7479	-0.4463	-0.1892	-2.2538	-0.0127	-0.069	-0.031	-0.1823	-3.5408	-0.149	-0.031	-0.1063	-0.2179	-0.004	-0.035	-0.012	-0.01	-0.078	-0.0974	-3.1044	-2.2288	-0.2417	-1.1048	-0.2537	-1.104	-3.4069	-7.1608	-1.9631	-2.2445	-0.0921	-0.021	-0.096	-0.067	-0.08	-0.043
EOS101020	1	-0.02	-0.03	-0.03	-0.017	-0.008	-0.046	-1.5054	-1.115	-1.618	-0.0961	-0.07	-0.1841	-0.218	-4.7671	-0.475	-0.106	-1.227	-0.128	-0.052	-0.028	-0.1605	-2.2021	-0.058	-0.023	-0.1687	-0.2482	-0.006	-0.055	-0.023	-0.036	-0.55	-0.4732	-6.7124	-1.7223	-0.5987	-1.5204	-0.605	-0.5405	-3.7069	-4.5427	-0.2152	-0.046	-0.011	-0.019	-0.04	-0.1243	-0.021	-0.0242
SPE_K33839500	1	-0.004	-0.009	-0.007	-0.007	-0.002	-0.011	-0.244	-0.029	-0.052	-0.019	-0.062	-0.141	-0.28	-3.9677	-0.1472	-0.078	-1.2991	-0.1479	-0.062	-0.03	-0.2384	-3.5464	-0.0873	-0.035	-0.2649	-0.1579	-0.002	-0.002	-0.002	-0.016	-0.022	-0.01	-0.4387	-0.042	-0.025	-0.2134	-0.2331	-0.6588	-5.2971	-2.7734	-0.1536	-0.026	-0.017	-0.04	0.009	-0.162	0.023	0
SPE_K28210218	1	-0.023	-0.017	-0.024	-0.029	-0.005	-0.046	-1.8209	-2.0673	-1.5804	-0.145	-0.095	-0.178	-0.211	-3.2503	-0.4984	0.026	-0.9901	-0.5064	-0.2207	-0.036	-0.0919	-4.8098	-0.111	-0.018	-0.1496	-0.2678	0	-0.066	-0.024	-0.023	-0.5492	-0.6576	-7.0089	-2.4638	-0.562	-2.3441	-1.5624	-0.8535	-3.1143	-2.1954	-0.04	-0.012	-0.007	-0.017	-0.019	-0.2344	0	-0.037
SPE_A26835809	1	-0.001	-0.005	-0.006	-0.006	-0.003	-0.01	-0.069	-0.019	-0.1059	-0.01	0.02	-0.011	0.034	-4.43	-0.112	-0.05	-0.9353	-0.037	-0.038	-0.025	-0.1486	-3.9785	-0.1695	-0.066	-0.4998	-0.6417	-0.003	-0.01	-0.003	-0.005	-0.031	-0.031	-0.9039	-0.106	-0.035	-0.6012	-0.121	-1.8424	-3.6011	-1.3324	-1.8761	-1.3018	-0.01	-0.036	-0.028	-0.03	-0.076	-0.074
SPE_A08840375	1	-0.015	-0.017	-0.019	-0.011	-0.006	-0.036	-1.3917	-0.2611	-0.5222	-0.073	-0.06	-0.1381	-0.114	-4.3955	-0.2618	-0.063	-0.4457	-0.0415	-0.047	-0.018	-0.077	-2.8	-0.0896	-0.024	-0.0936	-0.2585	-0.008	-0.0413	-0.011	-0.052	-0.8002	-1.1657	-5.4902	-0.809	-0.5906	-1.7506	-1.2534	-1.9245	-3.8464	-3.1631	-0.058	-0.015	-0.014	-0.038	-0.022	-0.2418	-0.034	-0.031
SPE_K10031916	1	-0.027	-0.037	-0.046	-0.025	-0.015	-0.1225	-3.1253	-2.0014	-0.9564	-0.063	-0.133	-0.254	-0.438	-4.8055	-0.4919	-0.1603	-1.6784	-0.1359	-0.117	-0.047	-0.0982	-2.972	-0.04	-0.037	-0.161	-0.2041	-0.008	-0.029	-0.032	-0.02	-0.055	-0.064	-3.0446	-1.0878	-0.136	-1.1048	-0.375	-0.9975	-7.0553	-2.8201	-0.2837	-0.1742	-0.023	-0.047	-0.006	-0.204	0.025	-0.0059
SPE_K10415035	1	-0.001	-0.005	-0.004	-0.004	-0.001	-0.006	-0.05	-0.011	-0.047	-0.006	-0.011	-0.071	-0.121	-3.7521	-0.066	-0.061	-0.9461	0.0027	-0.023	-0.013	-0.2566	-2.2456	-0.1234	-0.023	-0.2353	-0.5242	-0.002	-0.004	-0.002	-0.003	-0.019	-0.016	-0.172	-0.015	-0.016	-0.2447	-0.097	-1.4761	-3.9714	-1.9716	-0.4239	-0.1765	-0.01	-0.006	-0.02	-0.044	-0.053	-0.048
SPE_K94485812	1	-0.003	-0.008	-0.001	-0.047	-0.003	-0.0753	-2.0397	-0.076	-0.1541	-0.016	-0.007	-0.109	-0.136	-6.2566	-0.2456	-0.0484	-1.728	-1.4137	-0.803	-0.063	-0.2334	-4.4277	-0.11	-0.05	-0.4838	-0.4722	-0.004	-0.019	-0.006	-0.011	-0.103	-0.1374	-2.76	-0.2431	-0.0896	-0.8156	-0.4033	-1.7225	-2.9547	-3.6713	-0.2609	-0.1098	-0.015	-0.024	-0.02	-0.07	-0.089	-0.051
SPE_K60160658	1	-0.042	-0.021	-0.041	-0.01	-0.032	-0.1583	-3.8275	-3.1342	-1.4125	-0.097	-0.082	-0.158	-0.145	-4.2718	-0.2748	-0.057	-0.6901	-0.1032	-0.055	-0.023	-0.089	-2.5215	-0.02	-0.013	-0.0761	-0.2104	-0.011	-0.058	-0.075	-0.021	-0.1046	-0.1317	-8.8699	-1.9579	-0.2132	-1.3466	-0.3462	-0.4944	-3.1278	-1.9567	-0.032	-0.006	-0.008	-0.02	-0.019	-0.0848	-0.005	-0.021
SPE_K36258877	1	-0.023	-0.036	-0.052	-0.05	-0.04	-0.9352	-4.8431	-2.9176	-1.0755	-0.114	-0.011	-0.119	-0.142	-3.9781	-0.275	-0.11	-1.3899	-1.7749	-1.9248	-0.056	-0.1865	-3.7787	-0.1108	-0.036	-0.3004	-0.2848	0.001	-0.062	-0.0644	-0.004	-0.05	0.0248	-4.2208	-3.0694	-0.3552	-2.3284	-0.1561	-2.5736	-1.6473	-0.1966	-0.042	-0.01	-0.003	-0.002	-0.005	-0.005	-0.053	-0.044
SPE_A47342814	1	-0.005	-0.009	-0.006	-0.002	-0.001	-0.009	-0.044	-0.036	-0.064	-0.046	-0.046	-0.078	-0.121	-1.6448	-0.05	-0.034	-0.2624	0.019	-0.029	-0.03	-0.1141	-3.0819	-0.095	-0.023	-0.2	-0.1299	-0.008	-0.0419	-0.005	-0.073	-0.9937	-1.4091	-5.2614	-0.4884	-0.5841	-0.5589	-1.6411	-1.0719	-5.754	-9.2473	-1.2394	-1.7922	-0.0739	-0.2001	0.037	-0.43	0.028	0.008
SPE_K37237504	1	-0.033	-0.024	-0.026	-0.01	-0.012	-0.054	-1.6692	-0.8434	-1.1872	-0.1001	-0.104	-0.185	-0.244	-4.0009	-0.2708	-0.091	-1.138	-0.2624	-0.049	-0.026	-0.1851	-3.453	-0.06	-0.02	-0.1094	-0.2565	-0.006	-0.056	-0.034	-0.028	-0.17	-0.5854	-7.532	-1.7477	-0.4204	-1.6171	-0.2106	-0.6828	-4.8514	-5.0066	-0.8378	-0.3389	-0.026	-0.023	-0.055	-0.118	-0.038	-0.029
EOS100941	1	-0.001	-0.006	-0.006	-0.004	-0.002	-0.007	-0.0727	-0.016	-0.046	-0.009	-0.023	-0.079	-0.221	-3.6141	-0.0864	-0.183	-1.9744	0.2275	-0.023	-0.026	-0.5493	-2.8476	-0.2535	-0.048	-0.4715	-1.1606	-0.002	-0.004	-0.002	-0.004	-0.023	-0.014	-0.4463	-0.038	-0.029	-0.1393	-0.1479	-2.1954	-4.1452	-1.3146	-0.0003	0.001	-0.003	-0.009	-0.005	-0.073	-0.003	-0.028
SPE_K09001147	1	-0.001	-0.004	-0.002	-0.002	-0.001	-0.003	-0.021	-0.009	-0.028	-0.006	-0.011	-0.054	-0.104	-2.0401	-0.03	-0.024	-0.1717	-0.007	-0.021	-0.011	-0.043	-1.4259	-0.108	-0.025	-0.1237	-0.1563	-0.002	-0.006	-0.002	-0.006	-0.037	-0.024	-0.3086	-0.019	-0.021	-0.1605	-0.1324	-1.3386	-4.4961	-3.3577	-1.6573	-1.4196	-0.048	-0.048	-0.028	-0.085	-0.068	-0.048
EOS100973	1	-0.011	-0.074	-0.043	-0.038	-0.006	-0.071	-1.4766	-1.717	-1.6222	-0.124	-0.04	-0.186	-0.152	-6.562	-0.3323	-0.079	-1.2249	-0.3005	-0.087	-0.021	-0.1011	-3.6133	-0.0667	-0.022	-0.1969	-0.2713	-0.007	-0.058	-0.026	-0.008	-0.1117	-0.3585	-4.8968	-2.4619	-0.6801	-2.6471	-0.6106	-0.8572	-1.9612	-0.3543	-0.032	-0.009	-0.003	-0.005	-0.009	-0.033	-0.031	-0.034
SPE_K13949769	1	-0.036	-0.03	-0.012	-0.026	-0.012	-0.051	-1.6291	-0.5949	-1.4628	-0.1626	-0.055	-0.158	-0.154	-5.1617	-0.538	-0.147	-1.7448	0.0171	-0.09	-0.026	-0.125	-3.0198	-0.102	-0.029	-0.0856	-0.147	0.005	-0.066	-0.047	-0.028	-0.1953	-0.4717	-5.2592	-2.6495	-0.1786	-1.2221	-0.054	-0.7459	-2.7507	-4.8505	-1.3968	-0.5511	-0.038	-0.062	-0.04	-0.093	-0.056	-0.048
SPE_K27515606	1	-0.008	-0.012	-0.006	-0.043	-0.008	-0.083	-1.5356	-0.1364	-0.333	-0.072	0.018	-0.053	0.062	-4.5936	-0.2846	-0.0674	-1.4279	-0.796	-0.9208	-0.039	-0.092	-3.4909	-0.09	-0.017	-0.032	-0.112	-0.003	-0.07	-0.013	0.0585	-1.0132	-1.3332	-7.6897	-1.0572	-0.9513	-1.0866	-0.9627	-1.9906	-3.8483	-8.4364	-0.8885	-1.2965	-0.042	-0.039	-0.037	-0.2534	-0.073	-0.048
EOS101574	1	-0.004	-0.01	-0.008	-0.01	-0.002	-0.018	-0.9275	-0.1001	-0.123	-0.024	-0.016	-0.056	0.037	-3.2759	-0.1443	-0.025	-0.443	-0.1151	-0.073	-0.019	-0.075	-3.2915	-0.096	-0.017	-0.038	-0.2408	-0.006	-0.018	-0.005	-0.017	-0.1526	-0.2569	-6.4048	-0.2416	-0.1138	-0.4949	-0.6179	-1.3248	-4.8195	-3.6656	-0.5969	-0.1629	-0.016	-0.029	-0.022	-0.1138	-0.051	-0.044
SPE_A13807286	1	-0.008	-0.045	-0.025	-0.019	-0.006	-0.028	-1.3413	-1.5288	-1.4612	-0.074	-0.029	-0.148	-0.053	-5.4735	-0.2323	-0.054	-0.4148	-0.092	-0.041	-0.016	-0.068	-3.153	-0.087	-0.019	-0.051	-0.1116	-0.018	-0.061	-0.017	-0.008	-0.7271	-1.2993	-7.7042	-2.2893	-0.7479	-2.3288	-0.7039	-1.6419	-2.9634	-1.839	-0.142	-0.033	-0.008	-0.013	-0.026	-0.1816	-0.07	-0.046
SPE_K57027742	1	-0.008	-0.011	-0.013	-0.014	-0.005	-0.025	-0.7796	-0.0696	-0.3911	-0.04	-0.055	-0.14	-0.165	-6.1325	-0.3006	-0.1322	-1.5094	-0.4551	-0.1044	-0.038	-0.4308	-3.085	-0.1391	-0.03	-0.2976	-0.5948	-0.003	-0.016	-0.007	-0.018	-0.083	-0.047	-1.7959	-0.3906	-0.097	-0.9257	-0.4302	-1.0936	-5.1385	-3.0451	-1.0248	-1.2802	-0.036	-0.042	-0.009	-0.193	-0.017	-0.018
SPE_K82357231	1	-0.003	-0.008	-0.006	-0.003	-0.002	-0.008	-0.052	-0.025	-0.063	-0.022	-0.025	-0.077	-0.13	-3.2345	-0.075	-0.077	-0.6615	0.113	-0.04	-0.031	-0.0931	-3.0747	-0.1345	-0.046	-0.2211	-0.2064	-0.004	-0.019	-0.004	-0.022	-0.2262	-0.3084	-2.1527	-0.2252	-0.1694	0.0215	-0.7669	-1.5294	-5.2711	-3.3475	-0.6965	-0.3104	-0.02	-0.032	-0.026	-0.166	-0.041	-0.028
SPE_K08902330	1	-0.011	-0.021	-0.042	-0.027	-0.036	-0.6124	-3.2408	-0.7533	-0.522	-0.04	-0.034	-0.133	-0.161	-5.419	-0.2758	-0.102	-1.9658	-0.5194	-1.3982	-0.06	-0.2891	-4.1246	-0.108	-0.045	-0.4993	-0.4456	-0.004	-0.024	-0.018	-0.002	-0.025	-0.013	-1.9832	-1.0659	-0.0995	-0.6499	-0.049	-1.6971	-1.2435	-0.1413	-0.019	-0.004	-0.001	-0.002	-0.007	-0.017	-0.021	-0.031
SPE_K43570081	1	-0.007	-0.01	-0.01	-0.012	-0.004	-0.025	-0.5001	-0.1017	-0.268	-0.022	-0.014	-0.096	-0.118	-3.5785	-0.1148	-0.03	-0.6375	-0.2031	-0.138	-0.031	-0.0562	-2.7422	-0.1517	-0.025	-0.135	-0.0989	-0.006	-0.019	-0.008	-0.008	-0.087	-0.122	-5.7792	-0.3635	-0.07	-0.9271	-0.167	-1.2616	-3.652	-6.6847	-1.4488	-2.0685	-0.074	-0.035	-0.087	-0.079	-0.078	-0.043
SPE_K91701654	1	-0.009	-0.015	-0.022	-0.042	-0.019	-0.1682	-1.8157	-0.131	-0.241	-0.017	-0.035	-0.132	-0.206	-5.7899	-0.4008	-0.0542	-2.3284	-1.1484	-1.4474	-0.055	-0.1855	-5.463	-0.0388	-0.026	-0.2213	-0.1757	-0.003	-0.01	-0.006	-0.003	-0.023	-0.021	-1.0111	-0.1078	-0.049	-0.5186	-0.094	-0.6764	-3.4221	-1.0859	-0.6606	-0.2457	-0.011	-0.013	-0.015	-0.047	-0.041	-0.049
SPE_K71879491	1	-0.024	-0.035	-0.046	-0.035	-0.011	-0.3125	-3.1435	-2.1163	-0.4957	-0.046	-0.054	-0.135	-0.189	-4.3405	-0.2829	-0.084	-1.4657	-0.2113	-0.104	-0.034	-0.2783	-4.2963	-0.1361	-0.038	-0.3159	-0.4546	-0.016	-0.1127	-0.4332	-0.005	-0.025	-0.062	-3.2626	-1.7176	-0.1207	-0.6676	-0.084	-0.7451	-2.5724	-0.2865	-0.041	-0.007	-0.003	-0.005	-0.01	-0.031	-0.023	-0.036
SPE_K59284035	1	-0.008	-0.015	-0.016	-0.018	-0.007	-0.033	-1.6942	-0.3877	-0.4314	-0.035	-0.036	-0.135	-0.155	-6.5135	-0.2975	-0.122	-1.7653	-0.1855	-0.055	-0.026	-0.7136	-3.494	-0.2406	-0.0419	-0.498	-0.6414	-0.003	-0.013	-0.007	-0.004	-0.031	-0.013	-2.4187	-0.6711	-0.104	-0.7004	-0.0925	-0.3698	-1.604	-0.0731	-0.003	-0.002	-0.002	-0.002	-0.008	-0.034	0.002	-0.019
SPE_K84459715	1	-0.018	-0.036	-0.064	-0.02	-0.027	-0.6387	-3.1307	-1.6525	-0.9507	-0.024	-0.019	-0.126	-0.13	-4.5163	-0.4681	-0.109	-0.6713	-0.543	-0.1234	-0.029	-0.1245	-4.3477	-0.1471	-0.029	-0.1248	-0.232	-0.015	-0.038	-0.03	-0.003	-0.031	-0.132	-4.0664	-1.0682	-0.1532	-1.4834	-0.2451	-1.1314	-2.9735	-0.495	-0.033	-0.012	-0.004	-0.004	-0.007	-0.036	-0.027	-0.035
SPE_A70182876	1	-0.003	-0.006	-0.005	-0.007	-0.001	-0.008	-0.0795	-0.026	-0.065	-0.015	-0.023	-0.08	-0.103	-2.6597	-0.0737	-0.037	-0.8812	-0.2499	-0.0767	-0.032	-0.3301	-3.4523	-0.1332	-0.031	-0.3115	-0.619	-0.005	-0.022	-0.005	-0.016	-0.1866	-0.3932	-1.6992	-0.3247	-0.2955	-0.7779	-0.7662	-1.0825	-6.4386	-4.1212	-0.6331	-0.2618	-0.024	-0.043	0.015	-0.202	-0.038	-0.032
EOS100113	1	-0.072	-0.043	-0.0744	-0.042	-0.035	-0.4705	-3.9461	-3.766	-0.7066	-0.069	-0.066	-0.167	-0.225	-4.049	-0.21	-0.054	-0.5425	-0.1582	-0.1626	-0.025	-0.072	-2.8296	-0.044	-0.012	-0.0802	-0.0153	-0.035	-0.4168	-0.9513	-0.009	-0.034	-0.09	-5.0865	-2.0096	-0.1827	-0.7182	-0.113	-0.923	-3.8863	-1.4123	-1.3039	-0.6294	-0.025	-0.031	-0.019	-0.074	-0.0446	-0.03
SPE_K04725460	1	-0.009	-0.014	-0.014	-0.017	-0.005	-0.03	-1.2822	-0.302	-0.424	-0.032	-0.047	-0.137	-0.187	-6.5044	-0.3024	-0.068	-1.3126	-0.2746	-0.089	-0.031	-0.3813	-3.9916	-0.1243	-0.033	-0.3849	-0.4459	-0.003	-0.012	-0.006	-0.004	-0.027	-0.017	-2.2261	-0.4737	-0.094	-0.7724	-0.0913	-0.3957	-1.5672	-0.0824	-0.003	-0.002	-0.002	-0.002	-0.007	-0.032	-0.001	-0.008
EOS100719	1	-0.025	-0.03	-0.04	-0.023	-0.009	-0.078	-1.5016	-0.6527	-0.9888	-0.106	-0.079	-0.15	-0.155	-3.0301	-0.3522	-0.047	-0.2155	-0.029	-0.074	-0.023	-0.09	-3.7084	-0.1067	-0.022	-0.0994	-0.1564	-0.003	-0.037	-0.023	-0.065	-0.724	-1.0949	-9.9029	-1.0563	-0.3226	-1.0826	-0.7396	-1.6805	-5.7684	-4.0536	-0.6626	-0.6326	-0.048	-0.105	0.012	-0.3518	0.03	-0.0078
SPE_K61937613	1	-0.024	-0.024	-0.034	-0.015	-0.01	-0.066	-1.508	-0.856	-1.2548	-0.058	-0.088	-0.168	-0.272	-4.7278	-0.4831	-0.1437	-1.7471	-0.1752	-0.0702	-0.04	-0.3025	-3.5384	-0.1608	-0.043	-0.3975	-0.5755	-0.009	-0.033	-0.024	-0.008	-0.038	-0.0596	-2.9949	-1.0837	-0.2107	-1.1651	-0.112	-0.5025	-3.6997	-2.0015	-1.844	-2.4443	-0.044	-0.015	-0.063	-0.087	-0.047	-0.017
SPE_A27883417	1	-0.09	-0.05	-0.035	-0.175	0.024	-0.9501	-8.9999	-2.9243	-1.6823	-0.112	-0.049	-0.123	-0.059	-4.1176	-0.4826	0.0251	-3.1907	-0.8992	-0.2276	-0.015	-0.1345	-2.8459	-0.051	-0.01	-0.027	-0.038	-0.03	-0.2188	-1.2086	0.006	-0.5882	-0.9471	-7.5295	-2.1718	-0.4191	-1.0772	-0.8359	-1.2873	-4.9766	-15.3507	-1.5233	-0.8072	-0.03	-0.029	-0.066	-0.1902	-0.039	-0.017
SPE_K63630713	1	-0.01	-0.014	-0.013	-0.01	-0.003	-0.02	-0.6581	-0.2676	-0.8005	-0.056	-0.027	-0.127	-0.081	-4.4313	-0.1813	-0.042	-0.603	-0.03	-0.03	-0.01	-0.1047	-2.4248	-0.0764	-0.019	-0.1516	-0.3411	-0.022	-0.0812	-0.017	-0.068	-1.1762	-1.9225	-5.8765	-2.0095	-0.8254	-2.4056	-1.2205	-1.4619	-1.8714	-2.7109	-0.061	-0.014	-0.006	-0.015	-0.021	-0.2133	-0.063	-0.034
SPE_K73499906	1	-0.017	-0.013	-0.025	-0.027	-0.01	-0.071	-1.8314	-0.285	-0.7093	-0.052	-0.046	-0.137	-0.088	-6.2043	-0.5812	-0.0822	-1.6591	-0.4024	-0.2661	-0.039	-0.1947	-4.8508	-0.2804	-0.05	-0.2584	-0.7198	-0.007	-0.029	-0.015	-0.009	-0.052	-0.0934	-2.8576	-0.9726	-0.146	-1.349	-0.2074	-1.984	-5.0093	-1.738	-1.3391	-0.8837	-0.027	-0.031	-0.019	-0.086	-0.073	-0.0918
SPE_K09900591	1	-0.003	-0.008	-0.008	-0.006	-0.002	-0.011	-0.2733	-0.0361	-0.1515	-0.02	-0.039	-0.123	-0.286	-4.5321	-0.11	-0.16	-1.3262	0.1214	-0.0654	-0.068	-0.1796	-2.9315	0.1575	-0.071	-0.6107	-0.5001	-0.002	-0.01	-0.004	-0.003	-0.029	-0.01	-2.9568	-0.5293	-0.076	-0.4664	-0.0776	-1.153	-1.0476	-0.1018	-0.016	-0.002	-0.001	-0.002	-0.006	-0.015	-0.017	-0.013
SPE_K79878800	1	-0.023	-0.045	-0.047	-0.03	-0.026	-0.7132	-3.1236	-2.354	-1.2057	-0.07	-0.045	-0.121	-0.056	-4.0645	-0.221	-0.032	-0.1799	-0.051	-0.054	-0.017	-0.059	-1.4278	-0.027	-0.009	-0.0559	-0.2653	-0.023	-0.138	-0.273	-0.016	-0.9485	-1.6818	-9.4409	-2.0674	-0.3856	-1.8986	-0.9317	-2.0275	-5.2456	-3.5974	-0.056	-0.014	-0.014	-0.039	-0.02	-0.275	-0.027	-0.0334
SPE_K46989997	1	-0.011	-0.016	-0.01	-0.03	-0.004	-0.015	-2.7997	-0.4667	-0.8872	-0.045	-0.038	-0.139	-0.134	-5.6765	-0.3573	-0.175	-2.0678	-0.0749	-0.067	-0.03	-0.4132	-4.0359	-0.218	-0.044	-0.5283	-0.7043	-0.004	-0.017	-0.012	-0.003	-0.018	-0.014	-1.2536	-0.6674	-0.0869	-0.8041	-0.043	-0.4082	-0.932	-0.0661	-0.019	-0.006	-0.002	-0.002	-0.005	-0.016	-0.012	-0.029
SPE_K89464729	1	-0.08	-0.052	-0.084	-0.031	-0.022	-0.2173	-3.7349	-2.3418	-1.082	-0.077	-0.055	-0.127	-0.143	-4.2208	-0.2345	-0.069	-1.1185	-0.2012	-0.096	-0.027	-0.1168	-3.4321	-0.118	-0.024	-0.0654	-0.1502	-0.028	-0.3475	-0.8945	-0.009	-0.06	-0.3159	-5.7868	-1.3112	-0.2736	-0.8334	-0.068	-0.1481	-3.1653	-1.9012	-1.6054	-1.9807	-0.034	-0.015	-0.057	-0.035	-0.1236	-0.069
SPE_K36617478	1	-0.031	-0.035	-0.06	-0.049	-0.032	-0.8936	-3.707	-2.1416	-0.8711	-0.045	-0.05	-0.144	-0.205	-5.0008	-0.4996	-0.1303	-2.0895	-0.6996	-0.8538	-0.049	-0.4145	-4.475	-0.1507	-0.049	-0.5062	-0.3688	-0.012	-0.049	-0.0866	-0.005	-0.031	-0.069	-3.1934	-1.2288	-0.106	-1.3444	-0.1116	-0.6864	-1.4203	-0.3437	-0.036	-0.01	-0.003	-0.005	-0.009	-0.024	-0.023	-0.024
SPE_K73738482	1	-0.002	-0.003	-0.003	-0.003	-0.001	-0.004	-0.027	-0.013	-0.05	-0.01	-0.015	-0.065	-0.065	-2.3237	-0.035	-0.014	-0.03	-0.004	-0.017	-0.008	-0.025	-0.5572	-0.048	-0.012	-0.041	0.0665	-0.002	-0.009	-0.002	-0.006	-0.039	-0.036	-1.1985	-0.1028	-0.044	-0.6388	-0.2909	-1.2727	-4.7919	-1.736	-1.7615	-2.2025	-0.062	-0.043	-0.029	-0.084	-0.032	-0.028
EOS100557	1	-0.007	-0.012	-0.025	-0.03	-0.02	-0.3125	-2.2867	-0.1404	-0.1472	-0.006	-0.007	-0.077	-0.057	-4.5779	-0.3353	-0.0522	-1.4338	-0.9598	-0.4162	-0.021	-0.091	-3.0087	-0.064	-0.014	-0.042	-0.0226	-0.005	-0.016	-0.007	-0.003	-0.047	-0.084	-2.4716	-0.0943	-0.034	-0.9144	-0.1696	-2.0009	-3.2056	-1.6416	-1.4832	-1.3797	-0.031	-0.03	-0.019	-0.046	-0.088	-0.055
SPE_K73610817	1	-0.038	-0.034	-0.039	-0.006	-0.017	-0.075	-2.042	-0.9973	-1.5876	-0.126	-0.092	-0.174	-0.217	-4.6854	-0.3383	-0.129	-1.0408	-0.0139	0.013	-0.023	-0.2153	-3.4106	-0.068	-0.022	-0.1746	-0.3499	-0.013	-0.0763	-0.042	-0.055	-0.8609	-1.3488	-8.8427	-1.6917	-0.7611	-1.7546	-1.5346	-1.2396	-3.7144	-2.7543	-0.004	0	-0.011	-0.034	-0.019	-0.2463	-0.01	-0.024
SPE_A71157293	1	-0.007	-0.017	-0.018	-0.076	-0.014	-0.9268	-3.0098	-0.1844	-0.158	-0.023	-0.043	-0.146	-0.267	-3.7059	-0.2926	-0.126	-2.7235	-1.3596	-1.9552	-0.079	-0.2413	-4.5487	-0.2002	-0.039	-0.2095	-0.4183	-0.005	-0.021	-0.008	-0.009	-0.2003	-0.3136	-3.1188	-0.2139	-0.0999	-0.6321	-0.4952	-1.8439	-3.3789	-3.5829	-0.0691	-0.025	-0.013	-0.029	-0.011	-0.1013	-0.052	-0.018
SPE_K83834509	1	-0.013	-0.045	-0.017	-0.027	-0.006	-0.023	-1.3914	-0.7354	-1.7341	-0.225	-0.057	-0.206	-0.126	-5.8126	-0.3346	-0.072	-0.7914	-0.1927	-0.094	-0.024	-0.099	-3.5979	-0.112	-0.026	-0.1854	-0.3395	0.022	-0.06	-0.019	-0.022	-0.288	0.1069	-5.6922	-3.6004	-1.4701	-2.9566	-0.4208	-0.6439	-3.014	-2.0534	-0.521	-0.1507	-0.009	-0.008	-0.034	-0.07	-0.035	-0.042
SPE_A36217750	1	-0.008	-0.017	-0.029	-0.025	-0.013	-0.078	-1.8964	-0.094	-0.2737	-0.013	-0.001	-0.11	-0.165	-6.1279	-0.621	-0.1607	-2.2856	-0.6914	-0.3208	-0.044	-0.3131	-3.4116	-0.1085	-0.034	-0.3763	-0.7825	-0.006	-0.034	-0.008	-0.021	-0.2442	-0.6914	-8.6765	-0.4014	-0.1592	-1.0232	-0.4733	-2.5509	-2.0676	-2.8968	-0.1655	-0.074	-0.015	-0.02	-0.033	-0.045	-0.069	-0.038
SPE_K52284881	1	-0.005	-0.014	-0.018	-0.014	-0.006	-0.036	-1.0309	-0.1014	-0.1703	-0.015	-0.035	-0.114	-0.191	-4.7998	-0.3067	-0.2668	-2.8749	0.2093	-0.0568	-0.051	-0.8755	-4.3406	-0.2362	-0.033	-0.5231	-1.177	-0.002	-0.006	-0.003	-0.004	-0.014	-0.011	-0.5011	-0.053	-0.026	-0.3458	-0.08	-2.0065	-2.204	-0.2135	-0.011	-0.003	-0.003	-0.005	-0.007	-0.042	-0.006	-0.025
SPE_K97534525	1	-0.004	-0.011	-0.008	-0.016	-0.004	-0.015	-1.0949	-0.061	-0.1529	-0.014	-0.034	-0.121	-0.227	-5.5449	-0.212	-0.103	-2.0319	-0.3307	-0.107	-0.032	-0.1615	-3.2561	-0.0382	-0.038	-0.4344	-0.5056	-0.002	-0.005	-0.003	-0.001	-0.013	-0.01	-0.6348	-0.069	-0.04	-0.4707	-0.0444	-1.4153	-1.1158	-0.1349	-0.018	-0.003	-0.002	-0.002	-0.006	-0.013	-0.016	-0.019
SPE_K47539947	1	-0.006	-0.011	-0.018	-0.022	-0.01	-0.0553	-1.5845	-0.061	-0.1159	-0.058	-0.036	-0.091	-0.16	-3.6981	-0.4148	-0.1664	-2.3923	-1.1827	-0.601	-0.051	-0.2819	-3.656	-0.1097	-0.037	-0.2665	-0.425	0.005	-0.036	-0.006	-0.065	-1.1487	-0.2833	-4.9602	-0.6854	-0.6859	0.1774	-1.0749	-0.6601	-3.1975	-6.5612	-0.3745	-0.072	-0.012	-0.016	-0.063	-0.1964	-0.047	-0.036
EOS101203	1	-0.015	-0.022	-0.047	-0.015	-0.04	-0.6541	-2.4026	-0.1331	-0.1745	-0.028	-0.081	-0.189	-0.337	-4.8467	-0.3351	-0.15	-1.9072	-0.9196	-1.2821	-0.059	-0.2663	-4.3671	-0.0925	-0.041	-0.2956	-0.436	-0.004	-0.011	-0.008	-0.009	-0.022	-0.026	-3.0679	-0.141	-0.048	-0.5411	-0.118	-1.0263	-4.3729	-1.5576	-0.1813	-0.0289	-0.009	-0.02	-0.012	-0.103	-0.004	-0.014
SPE_K35601925	1	-0.002	-0.001	-0.001	-0.002	-0.001	-0.003	-0.031	-0.01	-0.05	-0.033	-0.019	-0.045	-0.015	-1.8329	-0.026	-0.006	-0.037	-0.014	-0.014	-0.007	-0.023	-0.4494	-0.073	-0.013	-0.025	-0.1414	-0.001	-0.033	-0.005	-0.031	-0.5064	-0.62	-7.961	-0.9693	-0.3527	-0.1001	-0.7341	-0.3981	-5.2814	-8.589	-1.5699	-0.7865	-0.029	-0.024	-0.056	-0.1467	-0.0486	-0.052
SPE_A18598741	1	-0.018	-0.002	-0.028	-0.005	-0.006	-0.044	-1.1081	-0.1987	-0.8945	-0.064	-0.092	-0.146	-0.161	-4.3607	-0.3304	-0.029	-0.3732	-0.029	-0.033	-0.025	-0.0888	-3.1298	-0.1343	-0.028	-0.1141	-0.124	-0.001	-0.026	-0.015	-0.013	-0.045	-0.0122	-2.3875	-1.5914	-0.1289	-1.6946	-0.1686	-0.3743	-4.6662	-1.1102	-1.317	-0.5965	-0.024	-0.029	-0.025	-0.106	-0.019	-0.045
SPE_K34073885	1	-0.006	-0.01	-0.011	-0.01	-0.003	-0.015	-0.4917	-0.0546	-0.4063	-0.038	-0.023	-0.121	-0.118	-4.4012	-0.1602	-0.053	-0.8393	-0.1211	-0.05	-0.022	-0.1477	-3.7945	-0.1279	-0.026	-0.1306	-0.1897	-0.021	-0.0681	-0.012	-0.001	-0.469	-0.8959	-3.1894	-2.2048	-0.9955	-2.0724	-1.0297	-1.1755	-2.6253	-2.1716	-0.071	-0.016	-0.005	-0.01	-0.02	-0.1026	-0.043	-0.023
SPE_K08251020	1	-0.0533	-0.033	-0.075	-0.034	-0.074	-1.2413	-3.5781	-3.7308	-0.4882	-0.044	-0.056	-0.126	-0.257	-2.9067	-0.2915	-0.158	-1.616	-0.9062	-1.4959	-0.094	-0.2386	-4.2198	0.1418	-0.048	-0.4147	-0.4175	-0.013	-0.105	-0.7817	-0.003	-0.02	-0.068	-4.0591	-1.3504	-0.0968	-0.3032	-0.075	-0.6984	-1.6485	-0.0756	-0.01	0	-0.002	-0.003	-0.008	-0.024	-0.016	-0.02
SPE_K47983010	1	-0.062	-0.042	-0.081	-0.023	-0.029	-0.4623	-3.0537	-5.2117	-1.0124	-0.029	-0.057	-0.159	-0.218	-5.1438	-0.3062	-0.078	-1.2365	-0.3824	-0.069	-0.027	-0.352	-3.1377	-0.2171	-0.063	-0.5837	-0.4561	-0.03	-0.066	-0.6718	-0.006	-0.029	-0.2017	-3.7287	-0.8474	-0.2967	-1.2144	-0.1653	-1.5095	-2.799	-1.1808	-1.2702	-1.356	-0.032	-0.024	-0.025	-0.073	-0.082	-0.042
EOS102141	1	-0.007	-0.016	-0.009	-0.007	-0.002	-0.011	-0.0925	-0.3419	-0.5701	-0.1126	-0.038	-0.119	-0.167	-3.1629	-0.084	-0.057	-0.8711	-0.0482	-0.046	-0.029	-0.3988	-3.6577	-0.1418	-0.041	-0.5205	-0.4971	0.012	-0.058	-0.009	-0.011	-1.1251	-0.6504	-5.3125	-2.105	-1.5711	-1.5634	-1.0182	-0.651	-3.8642	-5.48	-0.2467	-0.0753	-0.012	-0.02	-0.037	-0.2196	-0.049	-0.028
SPE_K75864342	1	-0.0724	-0.035	-0.063	-0.026	-0.022	-0.1923	-2.598	-2.0143	-0.9562	-0.084	-0.049	-0.142	-0.202	-4.9413	-0.4376	-0.1417	-2.0391	-0.8122	-0.5248	-0.046	-0.2579	-4.0813	-0.1021	-0.033	-0.2544	-0.3917	-0.023	-0.3312	-1.0908	-0.011	-0.08	-0.146	-6.0496	-2.1924	-0.1829	-1.2783	-0.2853	-1.6347	-4.1828	-2.5037	-0.3889	-0.3327	-0.02	-0.023	-0.024	-0.065	-0.073	-0.045
SPE_K24497734	1	-0.02	-0.024	-0.048	-0.035	-0.037	-1.2156	-4.2084	-1.4331	-0.308	-0.03	-0.04	-0.148	-0.195	-5.7218	-0.3843	-0.099	-1.861	-0.5888	-0.7807	-0.061	-0.1348	-6.2372	-0.1982	-0.077	-0.4728	-1.0704	-0.006	-0.025	-0.026	-0.005	-0.028	-0.052	-4.6961	-0.5	-0.058	-0.5908	-0.105	-0.3786	-2.4609	-0.8652	-0.0611	-0.01	-0.006	-0.011	-0.007	-0.055	-0.011	-0.012
SPE_K95603879	1	-0.011	-0.025	-0.029	-0.011	-0.007	-0.043	-1.3008	-0.5461	-0.9171	-0.039	-0.07	-0.2028	-0.223	-4.4229	-0.3324	-0.079	-0.9314	-0.1128	-0.026	-0.023	-0.199	-4.2715	-0.1341	-0.031	-0.245	-0.4393	-0.006	-0.019	-0.01	-0.005	-0.025	-0.049	-2.0795	-0.7771	-0.1269	-1.0977	-0.121	-2.1947	-1.9682	-0.1179	-0.003	0	-0.003	-0.004	-0.009	-0.042	-0.004	-0.0221
SPE_K75855670	1	-0.004	-0.01	-0.013	-0.02	-0.006	-0.032	-0.9412	-0.059	-0.1644	-0.015	-0.017	-0.099	-0.09	-5.2884	-0.3397	-0.1348	-1.411	-0.5847	-0.1413	-0.031	-0.5584	-4.26	-0.2069	-0.03	-0.3739	-0.8592	-0.003	-0.009	-0.004	-0.002	-0.024	-0.031	-0.9263	-0.1584	-0.054	-0.5557	-0.1212	-0.8767	-1.2702	-0.1559	-0.011	-0.005	-0.002	-0.003	-0.006	-0.024	-0.01	-0.024
SPE_K21237892	1	-0.029	-0.014	-0.018	-0.038	-0.012	-0.2559	-4.314	-1.9385	-0.3782	-0.175	-0.049	-0.096	-0.054	-3.865	-0.2276	-0.115	-1.9041	0.0087	-1.5453	-0.07	-0.3081	-5.7189	-0.3229	-0.054	-0.3298	-0.7841	0.029	-0.1045	-0.046	0.007	-1.1557	-0.7041	-9.4354	-2.1853	-2.3989	-1.1551	-1.1528	-0.9461	-3.3755	-20.7167	-1.4977	-0.6689	-0.034	-0.01	-0.124	-0.2142	-0.077	-0.089
SPE_K49076555	1	-0.028	-0.046	-0.071	-0.018	-0.016	-0.2309	-2.2917	-2.2359	-1.4112	-0.0615	-0.023	-0.097	-0.05	-2.3915	-0.1723	-0.027	-0.098	-0.044	-0.0802	-0.012	-0.038	-1.4409	-0.05	-0.008	-0.021	-0.023	-0.011	-0.031	-0.0411	-0.008	-0.048	-0.085	-4.9023	-1.7587	-0.2087	-1.3288	-0.145	-0.7878	-3.0498	-1.6982	-1.6279	-2.029	-0.0521	-0.025	-0.032	-0.06	-0.0561	-0.036
SPE_K71250460	1	-0.015	-0.016	-0.027	-0.031	-0.025	-0.2263	-2.0429	-0.1112	-0.4183	-0.061	-0.052	-0.116	-0.07	-3.7376	-0.334	-0.0816	-1.3357	-1.0617	-2.691	-0.0991	-0.1372	-3.5539	-0.055	-0.01	-0.037	-0.007	-0.006	-0.03	-0.016	-0.02	-0.06	-0.1805	-3.6181	-1.2118	-0.1944	-1.3962	-0.4924	-0.8833	-5.5439	-1.6343	-1.3372	-1.672	-0.039	-0.058	-0.004	-0.176	0.004	-0.014
SPE_K90168339	1	-0.003	-0.002	0.011	-0.064	-0.002	-0.04	-1.3556	-0.0276	-0.3629	-0.028	0.03	-0.086	-0.03	-7.2991	-0.5172	0.0666	-1.274	-1.3493	-0.3978	-0.043	-0.1733	-4.7163	-0.0451	-0.038	-0.2635	-0.2446	-0.031	-0.0765	-0.011	0.01	-0.2837	-1.3124	-3.8291	-2.4845	-0.838	-2.2778	-1.1169	-1.7997	-2.8315	-1.2123	-0.0978	-0.024	-0.006	-0.011	-0.008	-0.067	-0.061	-0.04
SPE_A11070335	1	-0.005	-0.008	-0.005	-0.003	-0.003	-0.007	-0.055	-0.027	-0.107	-0.089	-0.031	-0.117	-0.243	-2.5976	-0.063	-0.093	-0.806	0.1145	-0.029	-0.022	-0.0956	-0.9981	0.0256	-0.027	-0.283	-1.3092	0.014	-0.047	-0.005	0.057	-0.9881	-0.2254	-3.6536	-0.9144	-1.61	-0.2724	-0.765	-1.4861	-4.3191	-7.7609	-0.1006	-0.025	-0.006	-0.009	-0.032	-0.1609	-0.047	-0.043
SPE_A90807417	1	-0.004	-0.009	-0.016	-0.006	-0.005	-0.024	-0.6731	-0.028	-0.1352	-0.006	-0.007	-0.082	-0.143	-4.7438	-0.3166	-0.1655	-1.8248	-0.0536	-0.026	-0.03	-0.3917	-3.4902	-0.204	-0.036	-0.291	-0.4931	-0.003	-0.009	-0.004	-0.006	-0.037	-0.035	-0.9961	-0.0398	-0.022	-0.3998	-0.2395	-2.4197	-5.4322	-2.6387	-1.212	-0.9797	-0.035	-0.043	-0.001	-0.134	-0.062	-0.047
SPE_K10065684	1	-0.007	-0.014	-0.014	-0.016	-0.006	-0.028	-1.4569	-0.3035	-0.4205	-0.029	-0.031	-0.122	-0.152	-6.2686	-0.3001	-0.132	-1.6521	-0.1461	-0.052	-0.024	-0.4174	-3.7559	-0.1531	-0.03	-0.3637	-0.5559	-0.004	-0.012	-0.006	-0.003	-0.027	-0.017	-2.1148	-0.466	-0.086	-0.7516	-0.0892	-0.4971	-1.5363	-0.0884	-0.006	-0.003	-0.002	-0.003	-0.007	-0.028	-0.004	-0.016
SPE_K56614220	1	-0.042	-0.072	-0.098	-0.058	-0.07	-2.2775	-4.6824	-2.9048	-1.3938	-0.0861	-0.059	-0.1615	-0.246	-4.4267	-0.3102	-0.114	-1.3066	-0.7727	-1.2601	-0.051	-0.3025	-3.78	-0.0816	-0.051	-0.5365	-0.3103	-0.024	-0.086	-0.3996	-0.006	-0.044	-0.2411	-4.3133	-2.0154	-0.5324	-1.4187	-0.2051	-0.3387	-0.4623	-0.06	-0.01	-0.004	-0.001	-0.004	-0.007	-0.022	-0.007	-0.01
SPE_K02764365	0	-0.003	-0.007	-0.004	-0.006	-0.002	-0.007	-0.056	-0.029	-0.1101	-0.056	-0.021	-0.088	-0.048	-3.7741	-0.08	-0.028	-0.6958	-0.0819	-0.039	-0.017	-0.1981	-3.1748	-0.1237	-0.023	-0.2509	-0.6726	0.005	-0.062	-0.005	0.0406	-1.5183	-0.9754	-3.1985	-1.1185	-1.1349	-1.2194	-0.6476	-0.877	-3.8656	-5.2098	-0.118	-0.019	-0.002	0.002	-0.069	-0.2732	-0.053	-0.037
DOM_SIM_170	0	-0.2015	-0.042	-0.107	-0.036	-0.015	-0.3698	-2.974	-3.6177	-0.7986	-0.071	-0.063	-0.138	-0.224	-4.2042	-0.3014	-0.095	-1.507	-0.2835	-0.1235	-0.039	-0.3654	-4.5255	-0.1396	-0.042	-0.4043	-0.574	-0.042	-0.7315	-1.6609	-0.006	-0.031	-0.068	-3.0168	-2.3054	-0.0754	-0.5264	-0.073	-0.7503	-2.2607	-0.196	-0.033	-0.007	-0.002	-0.005	-0.01	-0.029	-0.018	-0.033
SPE_A71262238	0	-0.064	-0.023	-0.076	-0.02	-0.083	-1.3838	-5.127	-2.8071	-1.582	-0.115	-0.072	-0.133	-0.126	-4.815	-0.4319	-0.075	-1.3667	-0.6722	-0.901	-0.043	-0.135	-4.1441	-0.068	-0.017	-0.0839	-0.1555	-0.015	-0.085	-0.1745	-0.01	-0.064	-0.0282	-4.303	-3.0456	-0.2533	-1.2062	-0.1224	-0.783	-2.1989	-0.9787	0.004	-0.003	-0.005	-0.008	-0.005	-0.053	-0.011	-0.015
SPE_K67935717	0	-0.011	-0.023	-0.031	-0.027	-0.019	-0.1411	-1.9647	-0.1645	-0.1666	-0.023	-0.065	-0.133	-0.366	-1.9125	-0.3399	-0.2691	-2.7816	-0.8691	-1.1727	-0.0753	-0.2352	-4.8291	-0.041	-0.027	-0.1297	-0.0307	-0.006	-0.02	-0.011	-0.011	-0.088	-0.1327	-4.6328	-0.1213	-0.069	-0.372	-0.2438	-0.2861	-4.5244	-5.3345	-0.6683	-0.6175	-0.037	-0.034	-0.03	-0.123	-0.029	-0.024
SPE_K81849500	0	-0.006	-0.011	-0.016	-0.038	-0.014	-0.18	-1.4555	-0.139	-0.082	-0.023	-0.014	-0.059	-0.059	-2.3039	-0.2059	-0.032	-1.1534	-1.1543	-2.4101	-0.095	-0.135	-5.4692	-0.136	-0.012	-0.051	0.0193	-0.006	-0.043	-0.014	-0.023	-0.3247	-1.2152	-7.0581	-0.2793	-0.2115	-0.6269	-0.4246	-0.927	-2.1376	-2.6047	-0.173	-0.073	-0.014	-0.016	-0.041	-0.054	-0.05	-0.016
SPE_K29895144	0	-0.004	-0.015	-0.01	-0.009	-0.003	-0.012	-0.1824	-0.3548	-0.6267	-0.076	-0.008	-0.097	-0.006	-4.1628	-0.11	-0.081	-1.5708	0.103	-0.038	-0.021	-0.6118	-3.0619	-0.2564	-0.0353	-0.5741	-0.9295	0.002	-0.048	-0.011	-0.004	-0.8727	-0.7356	-4.7168	-1.7496	-1.0183	-1.6078	-0.8373	-1.2667	-3.1638	-3.6197	-0.073	-0.02	-0.008	-0.012	-0.028	-0.165	-0.037	-0.048
SPE_K61041538	0	-0.01	-0.02	-0.015	-0.018	-0.005	-0.025	-0.877	-0.3776	-0.8313	-0.083	-0.059	-0.163	-0.221	-4.9505	-0.3218	-0.087	-1.2225	-0.0258	-0.078	-0.034	-0.1612	-2.9251	0.015	-0.011	-0.1146	0.0292	0.001	-0.027	-0.009	-0.009	-0.057	0.0335	-2.4537	-1.8617	-0.3463	-1.0812	-0.0994	-0.6845	-2.9869	-1.4416	-1.3257	-1.292	-0.024	-0.039	-0.017	-0.06	-0.036	-0.02
SPE_K20946707	0	-0.001	-0.006	-0.004	-0.005	0	-0.006	-0.0866	-0.015	-0.0522	-0.008	-0.013	-0.054	-0.063	-3.1157	-0.076	-0.077	-0.8803	-0.0677	-0.043	-0.023	-0.1679	-3.249	-0.0016	-0.015	-0.1707	-0.5508	-0.001	-0.003	0	-0.003	-0.011	-0.009	-0.2114	-0.016	-0.013	-0.1349	-0.058	-0.9187	-4.2058	-3.5278	-0.8065	-0.2099	-0.007	0	-0.038	-0.03	-0.037	-0.0715
SPE_A36010170	0	-0.004	-0.008	-0.008	-0.007	-0.004	-0.016	-0.104	-0.025	-0.062	-0.013	-0.025	-0.085	-0.221	-3.9134	-0.095	-0.157	-2.1624	0.1686	-0.031	-0.058	-0.0502	-5.8011	-0.6904	-0.063	-0.426	-0.4579	-0.004	-0.014	-0.004	-0.012	-0.067	-0.084	-1.1104	-0.043	-0.025	-0.3364	-0.133	-0.9275	-2.8367	-3.6401	-0.4772	-0.319	-0.047	-0.077	-0.017	-0.11	-0.024	-0.041
SPE_A91008255	0	-0.042	-0.036	-0.065	0.002	-0.034	-0.1184	-2.3039	-0.7799	-1.6212	-0.1109	-0.112	-0.212	-0.289	-5.7399	-0.6663	-0.1995	-1.7696	-0.849	-0.343	-0.049	-0.194	-3.9723	-0.0506	-0.033	-0.2236	-0.1232	-0.013	-0.052	-0.037	-0.029	-0.1561	-0.3048	-8.0412	-1.8537	-0.4351	-1.4361	-0.6395	-1.0952	-4.0638	-2.367	-0.008	0.006	-0.01	-0.028	-0.016	-0.122	-0.015	-0.001
SPE_K13394247	0	-0.001	-0.005	-0.003	-0.005	-0.001	-0.006	-0.046	-0.015	-0.04	-0.008	-0.02	-0.063	-0.056	-2.6675	-0.0737	-0.023	-0.4643	-0.058	-0.04	-0.015	-0.104	-2.8528	-0.0708	-0.007	-0.0963	-0.3475	-0.003	-0.005	-0.002	-0.003	-0.023	-0.018	-0.2768	-0.023	-0.025	-0.2457	-0.0946	-1.1615	-4.1687	-1.4187	-1.4417	-1.0318	-0.026	-0.029	-0.024	-0.068	-0.065	-0.048
SPE_K59273480	0	-0.005	-0.011	-0.011	-0.015	-0.003	-0.018	-1.0493	-0.135	-0.3467	-0.044	0.003	-0.087	-0.009	-5.7736	-0.1883	-0.047	-1.3523	-0.2938	-0.063	-0.023	-0.5983	-4.3059	-0.3305	-0.0583	-0.6101	-0.6127	-0.008	-0.0632	-0.009	0.01	-1.1237	-0.998	-6.0437	-1.2156	-0.7595	-0.8493	-0.8639	-0.8881	-1.7355	-3.6531	-0.129	-0.033	-0.005	-0.004	-0.041	-0.1925	-0.084	-0.047
SPE_K71667152	0	-0.043	-0.039	-0.07	-0.043	-0.036	-0.3451	-4.0852	-3.5872	-0.5635	-0.034	-0.03	-0.105	-0.073	-4.8324	-0.3759	-0.068	-1.7316	-1.1075	-1.2784	-0.054	-0.2128	-5.2174	-0.146	-0.028	-0.1845	-0.4809	-0.013	-0.049	-0.3494	-0.008	-0.036	-0.081	-2.5184	-1.2134	-0.1105	-0.8149	-0.3066	-1.2961	-4.5287	-2.2817	-0.1757	-0.0793	-0.011	-0.016	-0.014	-0.1	-0.01	-0.028
SPE_K54759182	0	-0.012	-0.016	-0.014	-0.009	-0.004	-0.025	-0.8608	-0.08	-0.1786	-0.075	-0.083	-0.178	-0.217	-4.3893	-0.2072	-0.058	-1.1087	-0.1296	-0.04	-0.019	-0.112	-3.191	-0.05	-0.015	-0.0809	-0.1419	0.001	-0.027	-0.007	-0.047	-0.5787	-1.0176	-6.4898	-0.8484	-0.6161	-1.0193	-0.8667	-0.7661	-5.0651	-2.4537	-0.1665	-0.025	-0.015	-0.034	-0.021	-0.1783	-0.005	-0.029
SPE_K12769093	0	-0.005	-0.01	-0.007	-0.005	-0.002	-0.011	-0.071	-0.033	-0.073	-0.026	-0.045	-0.132	-0.179	-2.9444	-0.095	-0.056	-0.559	-0.0215	-0.053	-0.026	-0.1307	-3.3177	-0.1415	-0.038	-0.2295	-0.3492	-0.003	-0.011	-0.003	-0.016	-0.102	-0.1718	-3.1846	-0.1554	-0.074	-0.5738	-0.2912	-1.1737	-5.4583	-4.6542	-2.3563	-1.5101	-0.046	-0.032	-0.089	-0.117	-0.066	-0.0616
SPE_K59711701	0	-0.018	-0.022	-0.023	-0.011	-0.007	-0.041	-1.1938	-0.9035	-1.1394	-0.0458	-0.057	-0.158	-0.287	-4.8151	-0.1842	-0.131	-1.4077	-0.0694	-0.042	-0.025	-0.214	-3.011	-0.1278	-0.041	-0.3557	-0.9834	-0.01	-0.033	-0.018	-0.009	-0.06	-0.1059	-4.0856	-1.5033	-0.2544	-1.4303	-0.3246	-1.7322	-2.4344	-0.483	-0.018	-0.001	-0.002	-0.007	-0.008	-0.038	-0.035	-0.032
EOS102433	0	-0.002	-0.005	-0.003	-0.004	-0.001	-0.004	-0.04	-0.01	-0.029	-0.006	-0.02	-0.075	-0.225	-3.4052	-0.056	-0.134	-1.8645	-0.0957	-0.0659	-0.051	-0.086	-2.8789	-0.0843	-0.077	-0.5451	-0.8888	-0.002	-0.002	0	-0.005	-0.015	-0.01	-0.0512	-0.009	-0.011	-0.1318	-0.096	-1.0148	-4.1318	-1.6503	-1.3511	-2.0766	-0.021	-0.033	-0.022	-0.081	-0.039	-0.035
SPE_K22829793	0	-0.007	-0.022	-0.028	-0.038	-0.024	-0.3468	-2.8681	-0.4038	-0.5014	-0.06	-0.019	-0.088	-0.057	-3.3197	-0.3089	-0.109	-1.7027	-1.6558	-0.9469	-0.061	-0.1361	-2.5477	-0.11	-0.013	-0.042	-0.0802	-0.001	-0.019	-0.007	-0.016	-0.096	0.0192	-2.7513	-1.2849	-0.209	-0.5508	-0.3844	-1.0862	-5.0919	-7.0257	-2.4627	-3.3539	-0.1106	-0.062	-0.06	-0.218	-0.0508	-0.026
SPE_K00228584	0	-0.01	-0.018	-0.027	-0.032	-0.023	-1.2913	-1.7188	-0.2099	-0.1326	-0.023	-0.035	-0.114	-0.144	-4.2695	-0.163	-0.083	-0.8176	-0.4875	-1.195	-0.078	-0.2059	-7.3166	-0.7381	-0.037	-0.176	-0.3228	-0.006	-0.016	-0.009	-0.011	-0.052	-0.082	-3.2189	-0.1008	-0.055	-0.8109	-0.1869	-0.4835	-3.4652	-1.2555	-1.8212	-1.5818	-0.041	-0.054	-0.017	-0.097	-0.044	-0.032
SPE_K19388745	0	-0.03	-0.022	-0.016	-0.013	-0.012	-0.054	-1.5183	-0.8001	-1.3645	-0.1126	-0.038	-0.14	-0.12	-3.73	-0.242	-0.077	-0.7036	-0.124	-0.102	-0.031	-0.1353	-4.2398	-0.1627	-0.04	-0.1773	-0.3344	0	-0.054	-0.039	-0.025	-0.11	-0.087	-5.9295	-2.1795	-0.1905	-1.575	-0.2728	-1.5425	-4.2817	-3.1983	-0.1755	-0.066	-0.022	-0.038	-0.012	-0.148	-0.048	-0.0516
SPE_K93631643	0	-0.003	-0.006	-0.004	-0.002	-0.001	-0.005	-0.034	-0.019	-0.029	-0.022	-0.046	-0.086	-0.148	-2.0116	-0.047	-0.071	-0.7718	0.134	-0.035	-0.036	-0.1192	-1.9696	-0.0114	-0.039	-0.3849	-0.6545	0	-0.001	0	-0.024	-0.028	-0.017	-0.5763	-0.046	-0.019	-0.3547	-0.4026	-0.8578	-5.0643	-3.6014	0.0036	0.004	-0.02	-0.054	0.037	-0.217	0.045	0.0001
SPE_K29424831	0	-0.006	-0.012	-0.011	-0.017	-0.005	-0.025	-0.9324	-0.057	-0.1008	-0.021	-0.048	-0.118	-0.228	-4.457	-0.2786	-0.2099	-2.689	-0.1666	-0.1444	-0.049	-0.5097	-4.8042	-0.1741	-0.043	-0.376	-0.9911	-0.004	-0.012	-0.005	-0.02	-0.086	-0.1153	-2.2782	-0.0849	-0.052	-0.6287	-0.2442	-1.0539	-3.8083	-4.0176	-1.4701	-0.761	-0.045	-0.063	-0.025	-0.118	-0.06	-0.038
SPE_K62662086	0	-0.004	-0.018	-0.014	-0.011	-0.005	-0.019	-0.5043	-0.3726	-0.5245	-0.047	0.005	-0.119	-0.105	-3.4586	-0.12	-0.056	-0.6951	-0.061	-0.034	-0.019	-0.11	-3.5358	-0.1852	-0.034	-0.1167	-0.2854	-0.006	-0.045	-0.011	-0.038	-0.39	-0.4006	-2.4356	-1.0246	-0.6382	-1.6352	-0.9669	-1.4542	-4.563	-4.0295	-0.4442	-0.1722	-0.022	-0.041	-0.021	-0.184	-0.056	-0.0725
SPE_K12244279	0	-0.001	-0.004	-0.004	-0.003	-0.001	-0.005	-0.029	-0.01	-0.026	-0.007	-0.018	-0.046	0.008	-2.2926	-0.044	-0.044	-0.8452	-0.082	-0.029	-0.015	-0.9297	-2.5097	-0.3691	-0.01	-0.3385	-2.0747	-0.001	-0.006	-0.001	-0.005	-0.025	-0.022	-0.1559	-0.017	-0.022	-0.0875	-0.089	-0.6438	-4.3549	-2.2679	-1.8393	-1.5614	-0.046	-0.043	-0.022	-0.074	-0.059	-0.063
SPE_A20644369	0	-0.002	-0.009	-0.006	-0.01	-0.003	-0.015	-0.568	-0.0709	-0.182	-0.014	-0.003	-0.069	-0.017	-3.1014	-0.1035	-0.03	-0.1362	-0.057	-0.058	-0.018	-0.043	-2.0144	-0.103	-0.015	-0.034	-0.031	-0.004	-0.013	-0.004	-0.009	-0.048	-0.067	-3.4225	-0.1526	-0.04	-1.0367	-0.1961	-1.1344	-3.6087	-1.7304	-1.2076	-1.5564	-0.037	-0.031	-0.034	-0.085	-0.062	-0.036
SPE_K05674516	0	-0.009	-0.054	-0.032	-0.02	-0.006	-0.029	-1.1054	-1.4014	-1.5151	-0.123	-0.047	-0.229	-0.267	-4.1099	-0.383	-0.097	-1.0136	-0.1418	-0.068	-0.03	-0.2659	-4.3724	-0.1755	-0.043	-0.3412	-0.3866	0.001	-0.047	-0.015	-0.013	-0.1302	-0.0134	-4.9735	-3.4615	-0.6833	-2.2207	-0.6314	-1.6639	-3.8967	-3.5473	-2.0198	-1.5636	-0.051	-0.026	-0.059	-0.109	-0.051	-0.027
SPE_K84683831	0	-0.006	-0.023	-0.017	-0.033	-0.006	-0.072	-3.8699	-0.4468	-0.3518	-0.019	-0.021	-0.109	-0.183	-3.8439	-0.3756	-0.19	-1.7842	0.0657	-0.177	-0.032	-0.126	-3.3098	-0.065	-0.02	-0.088	-0.076	-0.004	-0.01	-0.008	-0.006	-0.023	-0.037	-4.1158	-0.198	-0.033	-0.4666	-0.107	-0.4342	-3.6454	-1.78	-1.599	-2.2594	-0.061	-0.036	-0.036	-0.079	-0.037	-0.024
SPE_K27737647	0	-0.043	0.002	-0.035	-0.021	-0.018	-0.126	-3.6794	-0.8095	-1.3613	-0.144	-0.175	-0.2223	-0.128	-5.7898	-0.6979	-0.132	-1.0467	-0.1333	-0.3258	-0.029	-0.097	-1.6852	-0.04	-0.009	-0.037	-0.0001	0.005	-0.037	-0.027	-0.016	-0.064	0.0775	-4.2408	-2.9966	-0.3405	-2.8263	0.0656	-0.2257	-3.502	-0.7591	-1.1433	-1.1535	-0.027	-0.029	-0.021	-0.09	-0.003	-0.019
SPE_K51700582	0	-0.001	-0.004	-0.003	-0.004	-0.001	-0.004	-0.033	-0.009	-0.037	-0.008	-0.008	-0.05	-0.057	-3.4093	-0.077	-0.05	-1.1001	-0.122	-0.044	-0.03	-0.3453	-2.6539	-0.1898	-0.046	-0.4644	-0.7897	-0.001	-0.005	-0.001	-0.006	-0.03	-0.016	-0.2364	-0.022	-0.022	-0.1284	-0.1771	-0.898	-4.7143	-3.5713	-0.0843	-0.071	-0.009	-0.013	-0.001	-0.091	-0.017	-0.0481
SPE_K14704277	0	-0.005	-0.011	-0.008	-0.025	-0.003	-0.021	-1.1558	-0.0983	-0.3035	-0.033	-0.019	-0.102	-0.034	-6.2645	-0.3896	-0.09	-1.9019	-0.1687	-0.145	-0.039	-0.5812	-4.7852	-0.2396	-0.0131	-0.5007	-1.2143	-0.002	-0.018	-0.006	-0.007	-0.07	-0.013	-2.5977	-0.8403	-0.1475	-0.3003	-0.3804	-1.236	-2.251	-0.3997	-0.009	-0.005	-0.003	-0.006	-0.006	-0.053	-0.009	-0.03
SPE_K24258499	0	-0.001	-0.003	-0.003	-0.003	-0.001	-0.004	-0.029	-0.01	-0.027	-0.006	-0.019	-0.069	-0.127	-3.0976	-0.042	-0.074	-1.1628	0.077	-0.021	-0.017	-0.1878	-3.0926	-0.2024	-0.052	-0.469	-0.7719	-0.002	-0.001	-0.001	-0.002	-0.009	-0.007	-0.0747	-0.011	-0.015	-0.1882	-0.085	-0.6989	-3.8463	-0.3824	-0.1453	-0.015	-0.004	-0.005	-0.006	-0.048	-0.002	-0.055
DOM_SIM_158	0	-0.004	-0.007	-0.005	-0.004	-0.002	-0.008	-0.06	-0.026	-0.1114	-0.089	-0.023	-0.088	-0.156	-2.6834	-0.072	-0.103	-1.0371	0.1196	-0.032	-0.024	-0.1198	-1.3633	0.0411	-0.028	-0.2595	-1.2642	0.013	-0.046	-0.005	0.055	-0.9916	-0.2008	-3.6443	-0.9184	-1.575	-0.2681	-0.7624	-1.5322	-4.2505	-7.779	-0.0891	-0.022	-0.005	-0.009	-0.03	-0.1611	-0.044	-0.043
SPE_K82687598	0	-0.003	-0.007	-0.006	-0.011	-0.004	-0.014	-0.6958	-0.031	-0.0701	-0.008	-0.03	-0.085	-0.15	-3.7461	-0.2287	-0.072	-1.4971	-0.2411	-0.08	-0.028	-0.1897	-3.8083	-0.1074	-0.043	-0.3405	-0.2702	-0.002	-0.004	-0.001	-0.003	-0.011	-0.01	-0.1856	-0.02	-0.021	-0.1233	-0.07	-0.2841	-2.8333	-1.4182	-0.3891	-0.08	-0.007	-0.005	-0.02	-0.046	-0.02	-0.026
SPE_K05355328	0	-0.01	-0.017	-0.013	-0.042	-0.011	-0.0854	-1.9518	-0.1901	-0.2129	-0.024	-0.031	-0.111	-0.038	-6.7613	-0.3614	-0.0682	-2.2999	-1.2624	-0.7972	-0.056	-0.2329	-5.7522	-0.2079	-0.047	-0.3544	-0.6454	-0.019	-0.051	-0.01	0.001	-0.4482	-1.0993	-3.9231	-0.5041	-0.7034	-0.8832	-0.6269	-1.0177	-3.5661	-3.4088	-0.091	-0.028	-0.012	-0.023	-0.02	-0.1256	-0.039	-0.0481
SPE_K47000838	0	-0.013	-0.035	-0.051	-0.037	-0.053	-1.0657	-2.7218	-1.1476	-0.6796	-0.038	-0.052	-0.152	-0.158	-3.4882	-0.4458	-0.108	-2.3294	-0.5593	-0.9738	-0.078	-0.5515	-4.4896	0.0293	-0.034	-0.4941	-0.5026	-0.008	-0.026	-0.017	-0.003	-0.034	-0.065	-2.7427	-0.6943	-0.126	-0.8268	-0.115	-1.1596	-2.661	-0.2952	-0.042	-0.008	-0.005	-0.006	-0.01	-0.036	-0.035	-0.0538
SPE_K66353228	0	-0.002	-0.005	-0.007	-0.007	-0.002	-0.011	-0.3336	-0.019	-0.049	-0.004	-0.021	-0.071	-0.128	-3.2268	-0.1523	-0.063	-1.1597	-0.1755	-0.051	-0.019	-0.2554	-3.503	-0.1273	-0.025	-0.2208	-0.3452	-0.001	-0.004	-0.002	-0.001	-0.008	-0.006	-0.058	-0.012	-0.014	-0.0859	-0.044	-0.1229	-1.9182	-0.2838	-0.068	-0.02	-0.001	-0.001	-0.009	-0.011	-0.012	-0.029
SPE_K27382019	0	-0.031	-0.03	-0.089	-0.012	-0.083	-2.06	-3.75	-0.7264	-0.2449	-0.042	-0.108	-0.146	-0.238	-3.6858	-0.5205	-0.1446	-1.7487	-1.2089	-1.6973	-0.0712	-0.156	-2.9582	-0.021	-0.015	-0.07	0.0633	-0.007	-0.016	-0.021	-0.015	-0.03	-0.027	-1.2302	-0.146	-0.058	-0.6086	-0.119	-0.753	-4.0804	-1.4315	-2.0764	-2.3212	-0.07	-0.065	-0.023	-0.119	-0.025	-0.016
SPE_K74186897	0	-0.004	-0.01	-0.01	-0.004	-0.004	-0.014	-0.2284	-0.034	-0.0826	-0.013	-0.051	-0.129	-0.234	-2.5471	-0.1004	-0.132	-1.7073	0.0534	-0.044	-0.024	-0.4203	-4.3211	-0.1573	-0.031	-0.344	-0.3914	-0.002	-0.005	-0.003	-0.005	-0.016	-0.015	-0.5774	-0.039	-0.024	-0.6694	-0.0667	-2.0741	-2.0191	-0.3476	-0.038	-0.008	-0.002	-0.004	-0.011	-0.027	-0.023	-0.011
SPE_K41051431	0	-0.003	-0.007	-0.006	-0.005	-0.003	-0.008	-0.053	-0.017	-0.0462	-0.009	-0.016	-0.057	-0.073	-3.558	-0.0994	-0.058	-0.9382	-0.0368	-0.052	-0.03	-0.2088	-3.5152	-0.1878	-0.038	-0.3053	-0.4617	-0.002	-0.004	-0.002	-0.006	-0.022	-0.017	-0.088	-0.016	-0.014	-0.1227	-0.116	-0.8828	-3.7023	-4.9912	-1.081	-2.8412	-0.0543	-0.033	-0.043	-0.115	-0.033	-0.029
SPE_K81958169	0	-0.02	-0.038	-0.032	-0.015	-0.009	-0.036	-1.4758	-0.9767	-1.241	-0.097	-0.096	-0.224	-0.315	-5.8743	-0.5338	-0.1939	-2.042	-0.2318	-0.1004	-0.07	-0.0543	-4.1083	-0.1391	-0.127	-0.5981	-0.3161	-0.006	-0.052	-0.017	-0.022	-0.6392	-0.5998	-6.9018	-1.4058	-0.6832	-1.4849	-0.9624	-1.4241	-4.9259	-4.9823	-0.14	-0.058	-0.019	-0.03	-0.044	-0.1812	-0.027	-0.049
SPE_K50490982	0	-0.003	-0.008	-0.007	-0.008	-0.003	-0.012	-0.5018	-0.033	-0.1016	-0.009	-0.008	-0.059	-0.067	-4.599	-0.134	-0.045	-0.9263	-0.2107	-0.056	-0.019	-0.0868	-2.6641	-0.065	-0.016	-0.1046	-0.1522	-0.001	-0.006	-0.001	-0.003	-0.021	-0.015	-0.3463	-0.031	-0.027	-0.4146	-0.115	-0.8093	-4.5229	-1.3243	-1.0005	-0.5618	-0.02	-0.02	-0.014	-0.065	-0.055	-0.068
SPE_K68558722	0	-0.004	-0.007	-0.005	-0.007	-0.002	-0.009	-0.07	-0.039	-0.1081	-0.017	-0.017	-0.071	0.039	-4.1959	-0.108	-0.055	-1.1402	0.0519	-0.044	-0.032	-0.1619	-2.2514	-0.0433	-0.039	-0.5147	-0.7915	-0.011	-0.029	-0.004	-0.004	-0.2292	-0.8013	-3.4718	-0.6001	-0.4019	-1.371	-0.5832	-0.9504	-4.806	-2.4783	-2.2085	-1.1111	-0.036	-0.055	-0.008	-0.1339	-0.06	-0.052
SPE_K15706428	0	-0.027	-0.024	-0.052	-0.011	-0.032	-0.5891	-2.0555	-0.531	-0.3185	-0.096	-0.089	-0.116	-0.18	-1.5085	-0.2245	-0.082	-0.4239	-0.0919	-0.5761	-0.08	-0.162	-4.8871	-0.4629	-0.005	-0.046	0.124	-0.018	-0.121	-0.021	-0.1011	-1.5376	-1.8762	-8.4374	-1.0503	-0.9501	-1.1899	0.6337	-0.5338	-4.0761	-5.0081	-1.6782	-1.428	-0.128	-0.168	0.009	-0.923	-0.0274	0.006
SPE_K68202742	0	-0.012	-0.013	-0.01	-0.014	-0.004	-0.023	-0.5937	-0.4286	-0.6167	-0.121	-0.048	-0.173	-0.237	-4.2922	-0.1456	-0.06	-1.022	-0.2799	-0.0845	-0.028	-0.205	-2.8275	-0.105	-0.018	-0.1699	-0.0493	0.008	-0.037	-0.01	-0.013	-0.095	0.1379	-4.0456	-3.6628	-0.5122	-1.0445	-0.1088	-0.7054	-4.451	-1.5696	-1.1125	-0.431	-0.019	-0.023	-0.021	-0.075	-0.0417	-0.045
SPE_K09619578	0	-0.023	-0.03	-0.041	-0.024	-0.016	-0.2632	-3.0917	-2.2687	-0.7389	-0.05	-0.032	-0.121	-0.073	-4.1378	-0.166	-0.036	-0.258	-0.05	-0.042	-0.01	-0.053	-2.5303	-0.034	-0.011	-0.037	-0.0695	-0.021	-0.0621	-0.051	-0.025	-0.486	-1.2014	-4.4175	-1.0093	-0.4072	-1.1788	-1.1782	-0.6885	-3.0571	-1.7224	-0.055	-0.009	-0.007	-0.017	-0.027	-0.1651	-0.001	-0.015
SPE_K86309810	0	-0.015	-0.044	-0.021	-0.022	-0.005	-0.027	-1.3819	-0.9841	-1.7557	-0.149	-0.054	-0.148	-0.062	-4.6392	-0.2793	-0.047	-0.6792	-0.3011	-0.077	-0.022	-0.091	-3.363	-0.163	-0.026	-0.051	-0.1647	0.004	-0.049	-0.022	-0.009	-0.068	-0.0854	-3.4796	-2.7155	-0.3947	-1.8788	-0.2188	-0.7614	-4.9423	-2.7786	-1.4515	-1.0289	-0.035	-0.046	-0.002	-0.128	-0.0553	-0.046
SPE_K97440753	0	-0.008	-0.073	-0.044	-0.109	-0.041	-1.2087	-3.1042	-2.8458	-1.5705	-0.063	0.016	-0.182	-0.116	-4.4816	-0.5495	-0.107	-1.1918	-0.6471	-1.5702	-0.036	-0.089	-3.2737	-0.037	-0.019	-0.076	-0.0196	-0.012	-0.038	-0.037	-0.01	-0.047	-0.098	-5.1944	-1.2624	-0.1314	-0.7055	-0.211	-1.5241	-4.6731	-0.9763	-1.075	-1.0096	-0.035	-0.045	-0.012	-0.097	-0.057	-0.0474
SPE_A49544621	0	-0.01	-0.013	-0.013	-0.007	-0.007	-0.035	-0.7485	-0.2404	-0.1935	-0.039	-0.024	-0.081	-0.087	-3.0206	-0.1306	-0.049	-0.5019	-0.026	-0.037	-0.02	-0.126	-3.8597	-0.0851	-0.033	-0.2894	-0.2253	-0.011	-0.037	-0.009	-0.033	-0.5523	-1.1002	-8.6383	-0.7406	-0.3373	-0.8003	-1.1871	-1.4385	-2.6825	-3.6024	-0.072	-0.016	-0.012	-0.03	-0.02	-0.1671	-0.032	-0.022
SPE_K60441002	0	-0.001	-0.003	-0.003	-0.002	-0.001	-0.003	-0.027	-0.008	-0.023	-0.003	-0.019	-0.073	-0.067	-2.6199	-0.026	-0.051	-0.8974	0.041	-0.019	-0.014	-0.8205	-2.7742	-0.3108	-0.01	-0.3577	-1.1691	-0.002	-0.002	-0.001	-0.001	-0.005	-0.004	-0.0844	-0.011	-0.013	-0.155	-0.047	-0.9596	-1.28	-0.0384	-0.007	-0.004	-0.001	-0.001	-0.002	-0.015	-0.002	-0.025
SPE_K15170068	0	-0.003	-0.008	-0.007	-0.002	-0.002	-0.009	-0.061	-0.021	-0.045	-0.011	-0.031	-0.074	-0.126	-2.9996	-0.089	-0.106	-1.0844	0.2367	-0.014	-0.036	-0.221	-2.7801	0.0343	-0.025	-0.208	-0.4568	-0.003	-0.005	-0.002	-0.004	-0.018	-0.016	-0.6663	-0.047	-0.034	-0.2299	-0.081	-1.0445	-2.5015	-0.7852	-0.079	-0.013	-0.003	-0.008	-0.012	-0.039	-0.023	-0.019
SPE_A21446384	0	-0.011	-0.033	-0.037	-0.017	-0.016	-0.064	-1.7906	-0.8861	-1.1606	-0.04	-0.05	-0.1791	-0.231	-5.9325	-0.5129	-0.0902	-3.2794	-0.7778	-0.0334	-0.028	-0.3383	-3.9532	-0.1184	-0.035	-0.3101	-0.297	-0.008	-0.02	-0.011	-0.004	-0.027	-0.059	-2.7505	-0.9841	-0.1162	-1.1192	-0.103	-0.7851	-1.7736	-0.1371	-0.032	-0.005	-0.003	-0.004	-0.009	-0.023	-0.021	-0.026
SPE_K75445017	0	-0.01	-0.018	-0.04	0.006	-0.013	-0.056	-1.6529	-0.0943	-0.1893	-0.019	-0.066	-0.12	-0.229	-3.5745	-0.3545	-0.0965	-2.2399	-0.444	0.0056	-0.024	-0.1343	-3.7643	-0.029	-0.01	-0.0956	-0.0851	-0.004	-0.009	-0.006	-0.007	-0.035	-0.039	-1.2539	-0.0937	-0.052	-0.5874	-0.1295	-0.7162	-3.1437	-3.2916	-0.4803	-0.0757	-0.009	-0.022	-0.023	-0.098	-0.024	0.019
SPE_A02006392	0	-0.012	-0.045	-0.028	-0.027	-0.006	-0.039	-1.5505	-1.6039	-1.4854	-0.134	-0.046	-0.156	-0.043	-5.5137	-0.3719	-0.039	-0.6885	-0.2659	-0.089	-0.026	-0.0685	-3.6004	-0.092	-0.015	-0.046	-0.161	0	-0.056	-0.017	-0.056	-0.771	-0.5815	-7.5141	-2.2194	-0.8816	-1.6267	-1.0238	-1.2002	-4.3879	-2.0248	-0.018	-0.01	-0.009	-0.024	-0.016	-0.1952	0.001	-0.039
SPE_K60783397	0	-0.001	-0.004	-0.003	-0.004	-0.001	-0.005	-0.03	-0.009	-0.023	-0.004	-0.02	-0.066	-0.177	-2.6232	-0.067	-0.078	-0.8557	0.0463	-0.039	-0.038	-0.1547	-3.5797	-0.0793	-0.054	-0.3973	-0.2173	-0.001	-0.003	-0.001	-0.002	-0.011	-0.009	-0.065	-0.009	-0.013	-0.0608	-0.058	-0.2693	-2.8992	-1.6765	-1.1776	-0.6267	-0.016	-0.008	-0.031	-0.035	-0.043	-0.028
EOS100490	0	-0.012	-0.024	-0.015	-0.011	-0.003	-0.02	-0.7439	-0.9857	-1.2238	-0.119	-0.032	-0.109	-0.028	-3.8162	-0.174	-0.033	-0.092	-0.028	-0.023	-0.013	-0.039	-0.9299	-0.037	-0.009	-0.039	-0.0625	0.003	-0.041	-0.012	-0.018	-0.165	-0.0375	-4.2616	-2.0268	-0.7291	-2.2315	-0.5748	-1.8772	-4.3153	-1.8602	-0.0757	-0.027	-0.007	-0.012	-0.014	-0.087	-0.047	-0.042
SPE_A91822151	0	-0.002	-0.004	-0.002	-0.005	-0.002	-0.004	-0.048	-0.015	-0.041	-0.004	-0.023	-0.111	-0.209	-3.8581	-0.053	-0.042	-0.6851	-0.1296	-0.066	-0.03	-0.1775	-3.5352	-0.3833	-0.066	-0.3795	-0.1815	-0.002	-0.006	-0.002	-0.003	-0.025	-0.026	-0.4306	-0.021	-0.028	-0.3253	-0.09	-0.207	-2.9204	-2.3107	-0.724	-0.2942	-0.015	-0.005	-0.037	-0.027	-0.048	-0.051
SPE_A16332958	0	-0.006	-0.008	-0.006	-0.007	-0.002	-0.015	-0.2889	-0.053	-0.1922	-0.129	-0.005	-0.074	-0.04	-3.2362	-0.077	-0.029	-0.1145	-0.017	-0.03	-0.013	-0.053	-2.3933	-0.02	-0.009	-0.0429	-0.1466	0.027	-0.05	-0.007	-0.005	-0.2785	0.0285	-5.5908	-2.7576	-1.6731	-1.8408	-0.6516	-1.8107	-4.1516	-1.9177	-0.031	-0.009	-0.005	-0.011	-0.011	-0.085	-0.051	-0.034
SPE_K19975102	0	-0.048	-0.021	-0.04	-0.034	-0.013	-0.5092	-3.6964	-2.4689	-0.8898	-0.113	-0.076	-0.137	-0.221	-3.8687	-0.3248	-0.071	-1.6255	-0.5622	-0.1749	-0.038	-0.5561	-5.7403	-0.1693	-0.041	-0.5683	-0.6071	-0.009	-0.113	-0.2251	-0.015	-0.101	-0.0628	-5.1429	-3.3518	-0.2044	-1.2601	-0.1399	-0.4461	-2.0661	-6.4586	-0.6118	-0.8359	-0.0658	-0.1314	-0.034	-0.077	-0.036	-0.031
SPE_K86727142	0	-0.018	-0.042	-0.044	-0.011	-0.007	-0.05	-0.844	-2.7886	-1.7819	-0.1164	-0.054	-0.135	-0.16	-3.9124	-0.4732	-0.033	-0.4583	-0.014	-0.031	-0.016	-0.068	-2.4099	-0.075	-0.021	-0.0957	-0.1907	0.004	-0.038	-0.014	-0.012	-0.103	0.1409	-3.8435	-2.3213	-0.7233	-1.8858	-0.1795	-0.7626	-3.0548	-1.0326	-1.3833	-0.8194	-0.021	-0.019	-0.026	-0.068	-0.0551	-0.045
SPE_K87535339	0	-0.003	-0.01	-0.014	-0.006	-0.005	-0.028	-0.691	-0.051	-0.1506	-0.018	-0.019	-0.093	-0.11	-5.0978	-0.2599	-0.066	-0.675	-0.0817	-0.028	-0.009	-0.071	-2.0706	-0.062	-0.018	-0.059	-0.0119	-0.003	-0.007	-0.003	-0.004	-0.042	-0.024	-2.0592	-0.159	-0.058	-0.5384	-0.0925	-2.2719	-3.538	-6.8616	-0.9917	-0.3498	-0.012	0.028	-0.095	-0.024	-0.065	-0.066
SPE_K98174813	0	-0.001	-0.002	-0.002	-0.002	-0.002	-0.003	-0.026	-0.005	-0.017	-0.003	-0.005	-0.027	-0.035	-1.7492	-0.041	-0.092	-1.522	0.1168	-0.034	-0.025	-0.214	-3.0714	-0.1207	-0.037	-0.3423	-1.1501	-0.002	-0.002	-0.001	-0.001	-0.007	-0.004	-0.03	-0.005	-0.007	-0.032	-0.032	-0.1998	-1.8459	-0.3689	-0.183	-0.023	-0.004	-0.004	-0.007	-0.025	-0.023	-0.049
SPE_K70301876	0	-0.004	-0.011	-0.011	0	-0.002	-0.011	-0.061	-0.03	-0.059	-0.021	-0.046	-0.119	-0.369	-3.5935	-0.08	-0.148	-1.26	0.0103	-0.049	-0.047	-0.2104	-4.0345	-0.1968	-0.08	-0.5691	-0.6	-0.003	-0.012	-0.003	-0.014	-0.1134	-0.1009	-1.6938	-0.1729	-0.1094	-0.5039	-0.5808	-1.0045	-5.0986	-3.0103	-1.4388	-0.8134	-0.029	-0.032	-0.036	-0.113	-0.046	-0.036
SPE_K91370081	0	-0.002	-0.01	-0.007	-0.01	-0.003	-0.012	-0.5548	-0.043	-0.1137	-0.001	-0.013	-0.091	-0.192	-4.1949	-0.1374	-0.144	-1.5487	0.0855	-0.075	-0.044	-0.1222	-3.9893	-0.0893	-0.058	-0.3999	-0.4153	-0.01	-0.021	-0.004	-0.007	-0.1828	-0.6596	-2.7274	-0.1848	-0.2134	-0.8781	-0.6152	-1.4984	-4.4589	-1.8789	-0.028	-0.007	-0.007	-0.018	-0.011	-0.1	-0.029	-0.011
SPE_K92902018	0	-0.011	-0.016	-0.022	-0.035	-0.015	-0.1151	-2.0558	-0.4097	-0.3866	-0.026	0.006	-0.053	0.033	-4.5309	-0.2734	-0.119	-1.8836	-0.9328	-0.0376	-0.014	-0.2763	-5.3254	-0.3126	-0.035	-0.1582	-0.6041	-0.007	-0.019	-0.013	-0.007	-0.046	-0.055	-2.6278	-0.3068	-0.047	-0.9905	-0.1267	-2.2447	-2.2738	-0.8438	-0.094	-0.034	-0.005	-0.005	-0.013	-0.002	-0.086	-0.1032
SPE_K47639036	0	-0.013	-0.013	-0.01	-0.02	-0.005	-0.029	-1.1543	-0.083	-0.2043	-0.093	-0.05	-0.112	-0.174	-4.993	-0.3	-0.0962	-1.7859	-0.2531	-0.114	-0.038	-0.2359	-5.045	-0.1643	-0.052	-0.3734	-0.5465	0.003	-0.0723	-0.011	-0.092	-1.6084	-1.3858	-9.8992	-1.0952	-1.2109	-1.1912	-1.2114	-0.7507	-4.1604	-3.7041	-0.3893	-0.0901	-0.021	-0.049	-0.03	-0.291	-0.022	-0.041
SPE_K90033078	0	-0.013	-0.03	-0.033	-0.01	-0.006	-0.039	-1.0594	-1.0683	-1.4199	-0.092	-0.081	-0.155	-0.133	-5.3897	-0.3231	-0.058	-1.0977	-0.187	-0.056	-0.026	-0.2756	-2.5586	-0.1379	-0.019	-0.2751	-0.6511	0	-0.025	-0.011	-0.007	-0.064	0.0274	-3.4482	-2.0332	-0.3357	-1.4727	-0.0722	-0.7359	-0.852	-0.1231	-0.012	-0.003	-0.001	-0.002	-0.009	-0.026	-0.01	-0.004
SPE_K13050541	0	-0.003	-0.003	-0.003	-0.002	-0.001	-0.005	-0.034	-0.011	-0.05	0.036	0.019	-0.008	0.003	-0.4421	-0.019	-0.008	-0.019	-0.01	-0.012	-0.001	-0.004	-0.5681	-0.009	-0.002	-0.005	-0.012	-0.022	-0.0476	-0.005	-0.044	-0.9602	-2.1153	-4.4567	-0.9902	-0.2258	-2.0103	-1.2929	-1.2652	-1.8763	-4.1128	-0.04	-0.011	-0.005	-0.014	-0.018	-0.1629	-0.092	-0.016
SPE_K92435527	0	-0.002	-0.007	-0.007	-0.013	-0.005	-0.017	-0.9336	-0.036	-0.1254	-0.006	-0.022	-0.079	-0.136	-2.9285	-0.2937	-0.1159	-1.1887	-0.112	-0.064	-0.017	-0.0986	-3.2148	-0.063	-0.018	-0.079	-0.113	-0.003	-0.004	-0.002	-0.002	-0.021	-0.015	-0.2426	-0.02	-0.017	-0.2503	-0.053	-0.3745	-3.0413	-4.7074	-1.7933	-1.1646	-0.02	0.012	-0.091	-0.017	-0.072	-0.035
EOS102008	0	-0.003	-0.006	-0.006	-0.004	-0.002	-0.007	-0.0711	-0.025	-0.071	-0.018	-0.032	-0.107	-0.21	-3.1258	-0.0679	-0.12	-1.0868	0.1413	-0.043	-0.033	-0.2701	-4.1814	-0.1699	-0.043	-0.2503	-0.4679	-0.002	-0.016	-0.005	-0.011	-0.117	-0.1188	-3.8626	-0.331	-0.1364	-0.7903	-0.3744	-0.8749	-4.0654	-2.5034	-0.6476	-0.3041	-0.015	-0.02	-0.027	-0.078	-0.049	-0.034
SPE_K25209357	0	-0.003	-0.005	-0.004	-0.007	-0.002	-0.008	-0.1351	-0.023	-0.078	-0.046	-0.026	-0.116	-0.228	-2.9925	-0.0661	-0.079	-1.2806	-0.1942	-0.071	-0.03	-0.1897	-2.6937	-0.1912	-0.038	-0.3776	-0.2309	0.004	-0.036	-0.006	-0.035	-0.7932	-0.1248	-4.5965	-0.8481	-0.7398	-0.284	-0.775	-0.9015	-3.5434	-4.3924	-1.1325	-1.2303	-0.026	-0.024	-0.058	-0.1066	-0.071	-0.036
SPE_A52551912	0	-0.013	-0.035	-0.051	-0.036	-0.035	-0.9389	-3.6946	-1.0566	-1.0827	-0.054	0.011	-0.1101	-0.03	-5.0611	-0.3954	-0.115	-1.5569	-0.9501	-1.5783	-0.0723	-0.1407	-3.2548	0.04	-0.02	-0.1934	-0.4202	-0.008	-0.035	-0.018	-0.004	-0.061	-0.0349	-4.3007	-2.5877	-0.2164	-1.3727	-0.1752	-1.636	-1.5332	-0.2358	-0.035	-0.008	-0.002	-0.002	-0.005	-0.005	-0.062	-0.0565
SPE_K13183738	0	-0.02	-0.035	-0.019	-0.026	-0.007	-0.028	-1.1384	-1.7781	-1.7996	-0.149	-0.078	-0.187	-0.139	-5.4192	-0.4783	-0.063	-1.6176	-0.4907	-0.1012	-0.031	-0.4353	-4.3306	-0.2614	-0.044	-0.4083	-0.5788	0.006	-0.039	-0.016	-0.018	-0.117	0.0088	-3.992	-2.9574	-0.2976	-1.9135	-0.5443	-1.1763	-4.1644	-3.6748	-0.058	-0.025	-0.008	-0.015	-0.024	-0.13	0.003	-0.02
SPE_K79437791	0	-0.018	-0.016	-0.023	-0.01	-0.007	-0.045	-1.2326	-0.8268	-0.7625	-0.08	-0.07	-0.155	-0.168	-4.2953	-0.2038	-0.057	-0.6566	-0.0529	-0.045	-0.016	-0.076	-2.1625	-0.051	-0.017	-0.068	-0.117	-0.003	-0.055	-0.019	-0.031	-0.6213	-0.4547	-10.3739	-1.9387	-0.5721	-1.0933	-0.4578	-0.944	-3.0157	-9.7059	-0.3907	-0.081	-0.012	-0.01	-0.069	-0.0698	-0.055	-0.038
SPE_K13390322	0	-0.007	-0.012	-0.014	-0.022	-0.005	-0.035	-1.8847	-0.1623	-0.235	-0.025	-0.027	-0.089	-0.065	-4.79	-0.2882	-0.0445	-1.3697	-0.494	-0.1232	-0.024	-0.0926	-2.8464	-0.082	-0.017	-0.046	-0.1328	-0.005	-0.016	-0.007	-0.009	-0.043	-0.0816	-2.2653	-0.3251	-0.085	-1.0357	-0.2699	-0.6275	-4.4696	-4.81	-1.9527	-1.1252	-0.038	-0.051	-0.016	-0.1069	-0.046	-0.037
SPE_K66808046	0	-0.003	-0.007	-0.006	-0.011	-0.003	-0.012	-0.6142	-0.033	-0.076	-0.007	-0.031	-0.103	-0.256	-4.3341	-0.1548	-0.161	-2.3763	0.1093	-0.087	-0.045	-0.2101	-3.1753	0.0387	-0.047	-0.3946	-0.4715	-0.001	-0.003	-0.002	-0.001	-0.006	-0.006	-0.1946	-0.018	-0.014	-0.1958	-0.037	-0.3361	-1.0619	-0.058	-0.015	-0.003	-0.001	-0.001	-0.004	-0.011	-0.009	-0.015
SPE_A64004759	0	-0.013	-0.019	-0.033	-0.014	-0.013	-0.0981	-2.5183	-0.4367	-0.229	-0.025	-0.063	-0.116	-0.138	-4.1996	-0.2696	-0.067	-1.0588	-0.356	-0.1161	-0.027	-0.106	-4.0022	-0.098	-0.02	-0.069	-0.1413	-0.004	-0.014	-0.009	-0.008	-0.028	-0.036	-1.7181	-0.2287	-0.057	-0.7929	-0.1517	-1.4632	-4.9062	-0.7628	-1.0553	-0.5506	-0.016	-0.019	-0.033	-0.077	-0.0306	-0.04
EOS101029	0	-0.039	-0.039	-0.061	-0.064	-0.043	-1.4215	-4.5823	-3.54	-1.791	-0.146	-0.083	-0.1616	-0.108	-3.6569	-0.8002	-0.104	-0.892	-0.3513	-0.3201	-0.021	-0.063	-2.218	-0.029	-0.009	-0.036	-0.0603	-0.006	-0.061	-0.047	-0.038	-0.6143	-1.0111	-8.8086	-2.2571	-0.5625	-1.699	-0.779	-1.6543	-4.8729	-3.1771	-0.0659	-0.018	-0.014	-0.036	-0.014	-0.1986	-0.019	-0.021
SPE_K24242599	0	-0.009	-0.02	-0.03	-0.029	-0.028	-0.2707	-2.1301	-0.168	-0.1666	-0.031	-0.042	-0.12	-0.193	-4.8989	-0.473	-0.2468	-3.337	-0.9231	-2.3177	-0.089	-0.4709	-4.3425	-0.1102	-0.034	-0.4134	-0.8235	-0.004	-0.017	-0.007	-0.007	-0.1771	-0.3157	-2.6539	-0.2404	-0.1326	-0.1831	-0.6024	-1.6154	-4.0118	-4.8556	-0.0295	-0.011	-0.009	-0.021	-0.013	-0.1141	-0.032	-0.029
SPE_K82846253	0	-0.018	-0.026	-0.046	-0.046	-0.032	-0.551	-3.8256	-0.9495	-0.5541	-0.051	-0.019	-0.119	-0.1	-4.9794	-0.4909	-0.111	-1.3026	-1.1865	-0.7481	-0.049	-0.1678	-4.6071	-0.112	-0.031	-0.201	-0.5395	-0.013	-0.053	-0.025	-0.029	-0.5974	-0.7958	-6.8173	-1.2594	-0.6827	-1.3818	-1.0305	-3.1995	-3.5511	-2.4601	-0.113	-0.022	-0.01	-0.021	-0.031	-0.1691	-0.086	-0.0642
EOS101877	0	-0.004	-0.005	-0.012	-0.01	-0.003	-0.021	-0.7356	-0.038	-0.136	-0.006	-0.028	-0.089	-0.119	-5.2456	-0.3145	-0.037	-1.2575	-0.1986	-0.072	-0.015	-0.7344	-2.6016	-0.1249	0.004	-0.3619	-0.8803	-0.001	-0.004	-0.002	-0.001	-0.008	-0.008	-0.2682	-0.031	-0.018	-0.239	-0.044	-0.8743	-1.2572	-0.0652	-0.016	-0.004	-0.002	-0.001	-0.003	-0.009	-0.019	-0.0232
SPE_K24283677	0	-0.009	-0.013	-0.028	-0.015	-0.012	-0.073	-2.0574	-0.1378	-0.407	-0.014	0.001	-0.041	0.002	-5.1505	-0.4592	-0.0814	-1.3182	-0.4964	-0.2606	-0.017	-0.121	-3.3257	-0.094	-0.019	-0.051	-0.1989	-0.004	-0.011	-0.006	-0.003	-0.023	-0.033	-1.0292	-0.2484	-0.032	-0.8165	-0.109	-1.7752	-3.5587	-1.0395	-1.1661	-0.9249	-0.027	-0.021	-0.018	-0.058	-0.071	-0.05
SPE_K93255255	0	-0.002	-0.006	-0.005	-0.004	-0.001	-0.005	-0.044	-0.017	-0.043	-0.008	-0.032	-0.099	-0.159	-3.2154	-0.058	-0.04	-0.5163	-0.013	-0.031	-0.02	-0.1493	-2.9847	-0.0984	-0.031	-0.1942	-0.1807	-0.002	-0.005	-0.001	-0.004	-0.019	-0.018	-0.3351	-0.016	-0.021	-0.5101	-0.1033	-0.7811	-3.5735	-2.4003	-1.8232	-0.4518	-0.018	-0.021	-0.022	-0.047	-0.046	-0.049
SPE_K97158071	0	-0.008	-0.014	-0.015	-0.024	-0.006	-0.036	-1.4816	-0.2279	-0.3193	-0.022	-0.05	-0.117	-0.19	-5.1761	-0.3277	-0.0395	-2.2846	-0.449	-0.149	-0.039	-0.2256	-4.195	0.027	-0.024	-0.205	-0.2355	-0.004	-0.007	-0.004	-0.007	-0.022	-0.021	-0.8973	-0.1491	-0.038	-0.5139	-0.063	-0.4401	-3.372	-2.2917	-2.6008	-3.2812	-0.055	-0.029	-0.074	-0.048	-0.0624	-0.052
SPE_A24191444	0	-0.024	-0.035	-0.043	-0.006	-0.013	-0.098	-2.2102	-2.3178	-1.2434	-0.063	-0.056	-0.131	-0.194	-3.539	-0.2957	-0.087	-0.3634	0.1	0.024	-0.019	-0.092	-2.7075	-0.011	-0.014	-0.071	0.0174	-0.009	-0.033	-0.027	-0.01	-0.039	-0.055	-3.4692	-1.2208	-0.099	-1.0729	-0.129	-1.0326	-3.3923	-0.7871	-0.8319	-0.5441	-0.019	-0.031	-0.009	-0.088	-0.035	-0.02
SPE_K07682953	0	-0.017	-0.043	-0.04	-0.016	-0.008	-0.054	-1.6267	-0.946	-1.7801	-0.185	-0.067	-0.146	-0.114	-3.7727	-0.3407	-0.036	-0.4421	-0.058	-0.035	-0.012	-0.054	-2.1227	-0.033	-0.005	-0.029	-0.0179	0.021	-0.053	-0.018	-0.043	-0.3407	0.0599	-5.7647	-3.5811	-1.5508	-2.807	-0.7484	-1.4485	-3.7249	-4.6865	-1.7379	-1.0932	-0.069	-0.116	0.041	-0.2127	-0.069	-0.018
SPE_K77867004	0	-0.005	-0.01	-0.015	-0.017	-0.006	-0.042	-1.7343	-0.1314	-0.1491	-0.013	-0.027	-0.081	-0.109	-3.9729	-0.2596	-0.021	-1.2486	-0.4197	-0.11	-0.027	-0.0854	-3.3533	-0.047	-0.013	-0.139	0.0909	-0.003	-0.006	-0.004	-0.005	-0.013	-0.014	-0.6677	-0.0601	-0.021	-0.2871	-0.095	-0.4223	-3.6071	-2.9494	-1.1367	-0.5241	-0.027	-0.029	0.019	-0.131	-0.035	-0.027
SPE_K26358347	0	-0.003	-0.014	0.003	-0.085	-0.012	-0.4127	-3.6394	-0.115	-0.1445	-0.015	-0.038	-0.126	-0.205	-4.374	-0.407	-0.1271	-4.7509	-1.1172	-2.265	-0.083	-0.2151	-4.258	-1.4194	-0.047	-0.1517	-0.3062	-0.002	-0.006	-0.004	-0.005	-0.015	-0.015	-0.4078	-0.031	-0.024	-0.3093	-0.068	-0.5163	-3.0127	-1.0253	-1.8214	-2.2195	-0.045	-0.029	-0.028	-0.06	-0.0521	-0.048
SPE_K71223042	0	-0.018	-0.037	-0.033	-0.031	-0.01	-0.063	-2.1933	-1.052	-1.6455	-0.0581	-0.041	-0.1697	-0.174	-6.0066	-0.5267	-0.1484	-2.3411	-0.1675	-0.074	-0.029	-0.111	-2.4968	-0.11	-0.02	-0.0849	-0.1529	-0.011	-0.034	-0.027	-0.006	-0.034	-0.07	-2.5466	-1.0095	-0.1651	-1.5712	-0.179	-0.5111	-3.85	-1.0103	-1.4646	-1.0614	-0.026	-0.028	-0.019	-0.091	-0.036	-0.029
SPE_K63126190	0	-0.003	-0.009	-0.007	-0.002	-0.001	-0.008	-0.0974	-0.028	-0.049	-0.018	-0.061	-0.141	-0.342	-3.3587	-0.064	-0.153	-1.5437	0.323	-0.031	-0.041	-0.1901	-2.5431	0.0931	-0.048	-0.4191	-0.2729	-0.002	-0.005	-0.002	-0.012	-0.038	-0.03	-0.907	-0.0764	-0.05	-0.4522	-0.3654	-1.443	-4.436	-2.4905	0.039	0.009	-0.008	-0.023	0.007	-0.1294	0.02	-0.004
SPE_K96391852	0	-0.006	-0.012	-0.011	-0.004	-0.003	-0.016	-0.1042	-0.038	-0.07	-0.021	-0.058	-0.137	-0.245	-3.8629	-0.1317	-0.084	-0.9941	-0.0441	-0.058	-0.046	-0.3163	-3.202	0.0554	-0.04	-0.4981	-0.4477	-0.004	-0.009	-0.003	-0.009	-0.042	-0.051	-1.6465	-0.1156	-0.054	-0.7207	-0.1914	-1.1215	-3.1461	-1.138	-0.085	-0.013	-0.007	-0.014	-0.019	-0.058	-0.035	-0.012
EOS100120	0	-0.026	-0.03	-0.039	-0.031	-0.018	-0.3974	-3.1947	-2.4589	-0.8366	-0.093	-0.058	-0.201	-0.221	-5.8494	-0.2605	-0.084	-1.1394	-0.1553	-0.13	-0.03	-0.1497	-3.3455	0.003	-0.01	-0.1731	-0.022	-0.004	-0.038	-0.038	-0.012	-0.053	-0.0047	-3.9	-2.6713	-0.2357	-1.0376	-0.137	-1.8552	-3.8535	-1.3038	-0.5602	-0.3241	-0.019	-0.03	-0.013	-0.071	-0.013	-0.0395
SPE_K73303757	0	-0.01	-0.011	-0.01	-0.006	-0.002	-0.014	-0.2349	-0.0532	-0.2945	-0.112	-0.069	-0.143	-0.174	-4.5777	-0.1069	-0.101	-1.7023	0.0788	-0.041	-0.031	-0.6991	-3.5764	-0.1867	-0.026	-0.567	-0.9206	0	-0.0392	-0.008	-0.074	-0.4949	-1.4537	-4.287	-2.0308	-0.7083	-1.7556	-1.5809	-1.1245	-3.1234	-0.96	-0.0406	-0.011	-0.009	-0.03	-0.023	-0.3529	-0.005	-0.024
SPE_A24514565	0	-0.004	-0.007	-0.004	-0.003	0	-0.007	-0.053	-0.029	-0.114	-0.069	-0.017	-0.066	-0.016	-3.1371	-0.07	-0.017	-0.1126	-0.014	-0.019	-0.012	-0.052	-1.2224	-0.059	-0.015	-0.049	-0.2255	0	-0.072	-0.005	0.002	-0.8534	-0.675	-7.0331	-2.069	-1.4832	-1.3901	-0.3516	-1.7175	-4.6276	-5.0391	-0.0756	-0.011	-0.013	-0.029	-0.02	-0.1568	-0.099	-0.045
SPE_K70792160	0	-0.017	-0.02	-0.019	-0.016	-0.005	-0.033	-1.0854	-0.4584	-0.9597	-0.107	-0.066	-0.168	-0.178	-4.9559	-0.2324	-0.065	-0.8507	-0.089	-0.053	-0.021	-0.179	-3.6404	-0.1258	-0.027	-0.1725	-0.1654	-0.005	-0.059	-0.018	-0.056	-0.8879	-1.445	-9.5461	-1.3935	-0.8517	-1.9771	-0.7317	-0.9961	-2.6286	-2.9229	-0.073	-0.018	-0.02	-0.042	-0.018	-0.1642	-0.047	-0.027
SPE_K68538666	0	-0.011	-0.015	-0.021	-0.015	-0.007	-0.047	-1.3996	-0.3468	-0.4717	-0.012	-0.016	-0.106	-0.133	-2.924	-0.2515	-0.089	-1.1926	-0.1501	-0.089	-0.025	-0.2301	-4.183	-0.1687	-0.031	-0.1687	-0.2873	-0.019	-0.061	-0.014	-0.046	-0.9388	-1.6413	-6.9003	-1.4393	-0.5778	-1.4893	-1.1776	-1.3459	-2.1849	-2.9211	-0.045	-0.015	-0.006	-0.013	-0.016	-0.1819	-0.059	-0.027
SPE_K75410565	0	-0.005	-0.009	-0.007	-0.005	-0.002	-0.009	-0.065	-0.042	-0.1166	-0.013	-0.034	-0.118	-0.127	-3.5063	-0.072	-0.037	-0.5085	-0.0456	-0.034	-0.017	-0.1374	-3.0287	-0.0717	-0.021	-0.1577	-0.1832	-0.016	-0.045	-0.007	-0.054	-0.7602	-1.1933	-4.7699	-0.4901	-0.6937	-1.3086	-1.5254	-0.7351	-3.2013	-3.3923	-0.077	-0.015	-0.009	-0.02	-0.027	-0.2251	-0.025	-0.018
SPE_K64866502	0	-0.012	-0.035	-0.013	-0.025	-0.005	-0.019	-1.2014	-0.9623	-1.3513	-0.1451	-0.05	-0.187	-0.134	-4.7305	-0.333	-0.1	-0.9439	-0.005	-0.054	-0.019	-0.095	-2.8291	-0.041	-0.011	-0.057	-0.1024	0.001	-0.055	-0.02	-0.016	-0.1497	-0.8562	-4.7072	-3.4506	-0.6032	-2.5156	-0.4124	-0.2664	-3.9352	-1.911	-2.0845	-0.9465	-0.04	-0.049	-0.008	-0.103	-0.033	-0.029
EOS102261	0	-0.008	-0.014	-0.015	-0.014	-0.005	-0.034	-1.4305	-0.3363	-0.2293	-0.025	-0.038	-0.102	-0.157	-3.6839	-0.1582	-0.05	-1.07	-0.2547	-0.085	-0.026	-0.1529	-3.4015	-0.1625	-0.022	-0.1413	-0.061	-0.004	-0.014	-0.007	-0.005	-0.038	-0.037	-3.9247	-0.5376	-0.075	-0.7422	-0.1688	-0.9463	-3.3687	-1.4304	-1.1178	-0.3854	-0.013	-0.011	-0.03	-0.041	-0.065	-0.031
EOS102085	0	-0.003	-0.006	-0.006	-0.007	-0.002	-0.01	-0.2431	-0.031	-0.1635	-0.01	-0.016	-0.088	-0.107	-4.3806	-0.106	-0.041	-0.8166	-0.1643	-0.05	-0.024	-0.3021	-3.3349	-0.1349	-0.027	-0.2894	-0.5207	-0.002	-0.01	-0.003	-0.004	-0.038	-0.027	-1.1025	-0.1226	-0.048	-0.7309	-0.2975	-1.4617	-2.3575	-0.4704	-0.035	-0.011	-0.003	-0.005	-0.007	-0.036	-0.031	-0.037
SPE_K21077415	0	-0.003	-0.006	-0.005	-0.005	-0.002	-0.009	-0.058	-0.026	-0.05	0.029	-0.018	-0.077	-0.126	-2.6204	-0.07	-0.044	-0.9781	-0.1168	-0.064	-0.029	-0.1875	-4.324	-0.1481	-0.055	-0.5174	-0.378	-0.03	-0.0566	-0.007	0.009	-0.2805	-3.4041	-4.0923	-0.2668	-0.2806	-0.7431	-1.0683	-0.6629	-4.9183	-3.9909	-1.1847	-0.7058	-0.029	-0.031	-0.042	-0.181	-0.065	-0.044
SPE_K03301001	0	-0.017	-0.04	-0.043	-0.007	-0.01	-0.051	-1.4203	-0.9534	-1.4704	-0.0737	-0.066	-0.136	-0.143	-4.3084	-0.4782	-0.138	-1.7341	-0.0392	-0.017	-0.038	-0.2235	-3.4114	-0.1829	-0.049	-0.3186	-0.5818	-0.015	-0.047	-0.019	-0.016	-0.1202	-0.2119	-3.5239	-1.3658	-0.8662	-1.8884	-0.3499	-0.5896	-3.2039	-1.0003	-1.3295	-0.763	-0.014	-0.016	-0.033	-0.06	-0.0485	-0.047
SPE_K24610819	0	-0.013	-0.015	-0.047	-0.026	-0.029	-0.3776	-2.2106	-0.106	-0.2086	-0.015	-0.068	-0.092	-0.122	-5.2971	-0.7959	-0.0576	-2.0722	-1.9802	-1.0924	-0.046	-0.2171	-4.1743	-0.101	-0.019	-0.1005	-0.2826	-0.005	-0.014	-0.007	-0.008	-0.07	-0.1539	-1.8744	-0.0969	-0.062	-0.1661	-0.2146	-0.3884	-5.054	-4.8919	-0.4008	-0.1619	-0.019	-0.023	-0.022	-0.152	-0.016	-0.033
SPE_K38477637	0	-0.035	-0.058	-0.084	-0.034	-0.062	-1.224	-4.4741	-2.5188	-1.4566	-0.058	-0.069	-0.167	-0.283	-4.5381	-0.5151	-0.1585	-1.855	-0.8492	-0.8771	-0.043	-0.1782	-3.6283	-0.009	-0.026	-0.1465	-0.1588	-0.012	-0.042	-0.0673	-0.005	-0.023	-0.06	-2.283	-1.128	-0.0872	-0.9267	-0.09	-1.0577	-2.3405	-0.1847	-0.034	-0.002	-0.003	-0.006	-0.011	-0.042	-0.02	-0.0069
SPE_K97010173	0	-0.005	-0.008	-0.005	-0.004	-0.002	-0.008	-0.073	-0.037	-0.102	-0.065	-0.046	-0.097	-0.178	-2.3557	-0.047	-0.076	-1.0224	0.097	-0.055	-0.037	-0.2067	-3.1022	-0.0817	-0.045	-0.3844	-0.4642	-0.009	-0.0605	-0.007	-0.042	-0.9596	-1.4757	-4.9191	-1.1696	-0.808	-0.8987	-1.5487	-0.4818	-3.1318	-4.226	-0.3667	-0.5651	-0.03	-0.068	-0.021	-0.3148	-0.01	-0.015
SPE_K84971356	0	-0.007	-0.012	-0.009	-0.005	-0.002	-0.014	-0.1512	-0.046	-0.111	-0.055	-0.059	-0.136	-0.26	-4.4281	-0.0943	-0.094	-1.1957	-0.1586	-0.053	-0.03	-0.3762	-2.8997	-0.1013	-0.039	-0.3758	-0.6047	-0.001	-0.024	-0.006	-0.041	-0.6221	-0.8789	-6.3838	-0.6898	-0.4511	-0.8774	-0.7295	-0.8444	-5.552	-3.9463	-0.6295	-0.5148	-0.029	-0.046	-0.03	-0.1956	-0.036	-0.0667
SPE_K65786282	0	-0.004	-0.009	-0.007	-0.002	-0.002	-0.008	-0.057	-0.026	-0.054	-0.017	-0.043	-0.11	-0.243	-3.4616	-0.071	-0.135	-0.979	0.192	-0.038	-0.043	-0.1719	-3.2732	-0.07	-0.06	-0.4341	-1.0883	-0.003	-0.01	-0.003	-0.015	-0.065	-0.0739	-1.5442	-0.089	-0.05	-0.6275	-0.3439	-1.033	-5.9841	-4.1444	-1.7563	-1.1122	-0.039	-0.05	-0.037	-0.159	-0.049	-0.04
SPE_K06208435	0	-0.006	-0.015	-0.016	-0.016	-0.005	-0.031	-1.3439	-0.057	-0.0995	-0.015	-0.057	-0.13	-0.254	-3.9289	-0.245	-0.239	-3.2945	-0.0494	-0.2189	-0.052	-0.6094	-3.7745	-0.1261	-0.034	-0.5054	-0.8128	-0.003	-0.005	-0.003	-0.007	-0.024	-0.02	-0.3372	-0.036	-0.031	-0.3967	-0.091	-0.9182	-3.3603	-2.5911	-2.0469	-3.7555	-0.0697	-0.0577	-0.05	-0.076	-0.045	-0.031
DOM_SIM_096	0	-0.021	-0.009	-0.02	-0.015	-0.007	-0.051	-1.3123	-0.5973	-0.8455	-0.09	-0.065	-0.145	-0.068	-5.2875	-0.243	-0.042	-0.2894	-0.073	-0.043	-0.026	-0.092	-3.2285	-0.1587	-0.031	-0.123	-0.3687	-0.006	-0.039	-0.019	-0.009	-0.111	-0.1781	-6.1308	-1.6342	-0.2919	-1.6433	-0.4676	-1.5505	-5.0679	-3.2589	0.0604	0.012	-0.009	-0.026	0.008	-0.1403	-0.027	-0.034
SPE_A81615860	0	-0.001	-0.006	-0.005	-0.003	-0.003	-0.008	-0.0681	-0.012	-0.039	-0.006	-0.019	-0.073	-0.21	-3.317	-0.0832	-0.181	-2.0021	0.223	-0.023	-0.027	-0.5448	-2.9806	-0.2748	-0.051	-0.4712	-1.1505	-0.002	-0.005	-0.001	-0.004	-0.018	-0.016	-0.1544	-0.015	-0.016	-0.2508	-0.104	-1.1671	-3.2502	-1.2176	-0.0614	-0.015	-0.004	-0.009	-0.01	-0.053	-0.019	-0.033
EOS100166	0	-0.018	-0.03	-0.024	-0.024	-0.011	-0.087	-2.3388	-0.5254	-1.2013	-0.053	-0.005	-0.102	-0.055	-3.8322	-0.3258	-0.071	-0.5189	-0.09	-0.09	-0.028	-0.078	-2.9405	-0.0646	-0.017	-0.0786	-0.0632	-0.015	-0.092	-0.11	-0.006	-0.044	-0.074	-5.9744	-1.6691	-0.0866	-0.7027	-0.102	-0.357	-2.4863	-1.668	-1.006	-0.2259	-0.014	-0.01	-0.046	-0.051	-0.047	-0.024
SPE_K19085898	0	-0.019	-0.017	-0.028	-0.018	-0.007	-0.046	-1.4739	-0.5146	-1.0875	-0.066	-0.074	-0.1575	-0.221	-3.9716	-0.4329	-0.086	-1.1027	0.0201	-0.096	-0.043	-0.2484	-4.8464	-0.1558	-0.044	-0.3292	-0.39	-0.008	-0.033	-0.018	-0.029	-0.1427	-0.4269	-5.9031	-0.8466	-0.1369	-1.265	-0.166	-1.1342	-2.781	-3.6218	-1.9388	-1.9942	-0.08	-0.112	-0.027	-0.164	-0.0925	-0.013
SPE_K83766205	0	-0.001	-0.005	-0.004	-0.003	-0.001	-0.005	-0.035	-0.01	-0.022	-0.005	-0.024	-0.068	-0.159	-2.2749	-0.05	-0.107	-1.1706	0.151	-0.049	-0.046	-0.1873	-2.0762	0.0296	-0.045	-0.4275	-1.0064	-0.001	-0.003	-0.001	-0.002	-0.018	-0.012	-0.082	-0.012	-0.018	-0.0722	-0.085	-0.6158	-3.7864	-4.0017	-0.3676	-0.1119	-0.005	-0.009	-0.013	-0.051	-0.041	-0.039
SPE_A85472596	0	-0.025	-0.011	-0.029	-0.02	-0.009	-0.06	-2.1161	-1.6856	-1.3992	-0.083	-0.058	-0.1764	-0.227	-5.2534	-0.3845	-0.096	-1.5415	-0.2764	-0.1234	-0.037	-0.162	-3.9377	-0.0712	-0.044	-0.4412	-0.3343	-0.007	-0.053	-0.018	-0.021	-0.2049	-0.9342	-6.6419	-2.3145	-0.3013	-1.798	-0.4398	-2.0316	-2.7123	-2.8168	-0.107	-0.039	-0.011	-0.017	-0.029	-0.075	-0.057	-0.036
SPE_K35114608	0	-0.007	-0.014	-0.026	-0.032	-0.021	-0.2576	-2.2457	-0.0845	-0.193	-0.012	-0.032	-0.092	-0.14	-3.9581	-0.6407	-0.183	-2.2932	-1.5208	-1.2633	-0.062	-0.1853	-3.8019	-0.093	-0.029	-0.1317	-0.2312	-0.002	-0.005	-0.004	-0.003	-0.013	-0.012	-0.2008	-0.032	-0.02	-0.1214	-0.05	-0.2886	-2.9531	-1.2804	-0.9166	-1.2891	-0.029	-0.012	-0.038	-0.041	-0.0634	-0.047
EOS100501	0	-0.018	-0.019	-0.058	-0.008	-0.033	-0.5847	-2.8655	-0.1607	-0.2545	-0.025	-0.107	-0.151	-0.238	-4.5522	-0.5443	-0.104	-1.3704	-0.9966	-1.4366	-0.054	-0.1408	-3.5408	-0.074	-0.021	-0.0925	-0.1118	-0.004	-0.01	-0.007	-0.007	-0.019	-0.015	-0.8449	-0.108	-0.061	-0.4034	-0.081	-0.4591	-4.3572	-1.0091	-1.3775	-0.4313	-0.019	-0.028	-0.013	-0.092	-0.024	-0.025
SPE_K89104321	0	-0.001	-0.005	-0.005	-0.003	-0.002	-0.006	-0.0663	-0.012	-0.038	-0.006	-0.016	-0.056	-0.154	-3.9819	-0.094	-0.167	-2.0492	0.3624	-0.036	-0.05	-0.1664	-2.536	0.0174	-0.085	-0.6239	-0.7736	-0.001	-0.002	-0.001	-0.002	-0.006	-0.004	-0.0753	-0.014	-0.011	-0.1213	-0.037	-0.5418	-1.6642	-0.0615	-0.01	-0.002	-0.001	-0.002	-0.004	-0.02	-0.005	-0.029
SPE_A63267145	0	-0.002	-0.007	-0.007	-0.006	-0.001	-0.013	-0.3062	-0.042	-0.0663	-0.011	-0.028	-0.082	-0.209	-2.6109	-0.0407	-0.073	-0.7379	-0.012	-0.069	-0.022	-0.0865	-3.0614	-0.019	-0.021	-0.2129	-0.1899	-0.002	-0.008	-0.003	-0.003	-0.025	-0.04	-2.4163	-0.1285	-0.048	-0.27	-0.069	-0.5408	-1.079	-0.0844	0.006	0.004	-0.002	-0.003	-0.006	-0.022	-0.006	-0.009
SPE_K15086322	0	-0.006	-0.011	-0.009	-0.003	-0.002	-0.01	-0.058	-0.036	-0.095	-0.05	-0.031	-0.109	-0.31	-3.6503	-0.1154	-0.094	-0.8305	-0.1295	-0.041	-0.035	-0.4331	-4.0267	-0.2498	-0.077	-0.5972	-0.4657	-0.003	-0.039	-0.005	-0.03	-0.4265	-0.2968	-2.7698	-0.6758	-0.7817	-0.5232	-1.0484	-2.7983	-4.4777	-3.2108	-0.064	-0.006	-0.01	-0.023	-0.019	-0.1405	-0.043	-0.021
SPE_K08832567	0	-0.004	-0.01	-0.009	-0.006	-0.002	-0.014	-0.3168	-0.057	-0.1463	-0.036	-0.03	-0.126	-0.238	-3.9228	-0.0939	-0.088	-0.8389	0.0999	-0.029	-0.016	-0.092	-2.0029	0.022	-0.011	-0.136	0.0022	-0.004	-0.042	-0.007	-0.108	-1.3104	-0.8873	-4.2235	-0.6021	-0.6598	-0.7368	-1.6432	-1.2331	-3.3886	-3.0168	-0.026	-0.005	-0.009	-0.026	-0.024	-0.1998	-0.002	-0.011
SPE_A57798112	0	-0.005	-0.01	-0.02	-0.018	-0.016	-0.1316	-2.0107	-0.0587	-0.1139	-0.013	-0.011	-0.066	-0.046	-5.0778	-0.2609	-0.006	-1.712	-2.189	-1.0459	-0.077	-0.4311	-4.6829	-0.269	-0.0711	-0.2695	-0.5416	-0.003	-0.012	-0.006	-0.005	-0.045	-0.046	-1.3697	-0.0936	-0.046	-0.4082	-0.1294	-0.4556	-2.2309	-2.6325	-0.2293	-0.1397	-0.02	-0.029	-0.022	-0.06	-0.024	-0.039
SPE_K28453807	0	-0.005	-0.007	-0.005	-0.004	-0.002	-0.008	-0.054	-0.029	-0.087	-0.043	-0.023	-0.082	-0.062	-3.0112	-0.066	-0.027	-0.3697	-0.037	-0.034	-0.017	-0.0856	-2.946	-0.1371	-0.029	-0.1213	-0.3505	-0.006	-0.042	-0.007	-0.041	-0.7537	-1.2035	-4.5417	-0.5892	-0.8806	-1.1438	-1.0395	-1.0153	-5.9184	-3.6563	-1.6018	-0.9861	-0.035	-0.056	-0.027	-0.1936	-0.08	-0.0732
SPE_K44715996	0	-0.009	-0.011	-0.016	-0.031	-0.007	-0.057	-1.6536	-0.1166	-0.2145	-0.025	-0.044	-0.127	-0.189	-5.2761	-0.344	-0.0668	-1.8022	-1.0618	-0.3921	-0.042	-0.2205	-4.4702	-0.0895	-0.037	-0.2623	-0.4266	-0.007	-0.046	-0.01	-0.04	-0.3073	-2.6198	-6.8651	-0.2881	-0.12	-0.6814	-0.3194	-0.8824	-3.3524	-6.5677	-0.5758	-0.7279	-0.061	-0.0707	-0.066	-0.137	-0.029	-0.041
SPE_K00673382	0	-0.003	-0.014	0.015	-0.054	0	0.001	-4.1728	-0.09	-0.2322	-0.108	-0.022	-0.122	-0.084	-6.3076	-0.3657	-0.0839	-4.141	-0.4347	-0.0941	-0.025	-0.2085	-2.3072	-0.033	-0.019	-0.1311	-0.2811	0.019	-0.028	-0.002	-0.092	-0.8658	-0.8564	-7.1756	-1.0727	-0.7183	-0.0402	-1.1911	-1.5619	-4.0779	-5.4	-0.031	-0.02	-0.019	-0.037	-0.002	-0.3069	0.016	-0.03
SPE_K83192048	0	-0.022	-0.041	-0.04	-0.024	-0.009	-0.079	-2.4041	-1.3632	-0.9631	-0.097	-0.111	-0.216	-0.295	-5.2911	-0.4083	-0.076	-1.3259	-0.2103	-0.109	-0.027	-0.1648	-3.5132	-0.0476	-0.021	-0.1837	-0.2385	-0.008	-0.04	-0.021	-0.044	-0.3422	-0.8761	-9.9256	-1.8299	-0.7344	-2.1236	-0.9118	-0.6726	-2.004	-1.2628	-0.015	0.001	-0.009	-0.022	-0.015	-0.0935	-0.003	-0.01
DOM_SIM_252	0	-0.002	-0.006	-0.005	-0.004	-0.001	-0.007	-0.0678	-0.019	-0.03	-0.007	-0.04	-0.099	-0.212	-2.8736	-0.056	-0.062	-0.9913	-0.0341	-0.041	-0.024	-0.2919	-3.4934	-0.0728	-0.033	-0.341	-0.3373	-0.001	-0.003	-0.002	-0.002	-0.012	-0.011	-0.5255	-0.033	-0.03	-0.2081	-0.056	-0.368	-2.1472	-0.3021	-0.048	-0.01	-0.002	-0.003	-0.009	-0.02	-0.012	-0.025
SPE_K14171291	0	-0.016	-0.033	-0.035	-0.017	-0.01	-0.0824	-2.2137	-1.4727	-1.3755	-0.064	-0.071	-0.1252	-0.16	-2.068	-0.2053	-0.053	-0.4747	-0.057	-0.083	-0.026	-0.07	-2.7425	-0.043	-0.014	-0.045	0.03	-0.008	-0.025	-0.019	-0.007	-0.04	-0.049	-4.2284	-1.0965	-0.173	-1.1055	-0.065	-0.5141	-2.6927	-0.9912	-1.8575	-0.9317	-0.023	-0.033	-0.02	-0.06	-0.043	-0.024
SPE_K18878288	0	-0.009	-0.021	-0.018	-0.01	-0.005	-0.024	-0.5472	-0.4074	-0.6344	-0.041	-0.097	-0.308	-0.564	-5.9358	-0.163	-0.108	-1.1508	-0.0891	-0.069	-0.038	-0.1883	-3.5321	-0.1266	-0.049	-0.304	-0.4948	-0.008	-0.025	-0.009	-0.013	-0.1125	-0.2182	-3.3949	-0.9363	-0.3534	-1.7348	-0.6265	-1.0595	-6.2562	-2.3671	-1.1137	-0.4391	-0.02	-0.028	-0.036	-0.1218	-0.0541	-0.0363
SPE_A81129465	0	-0.005	-0.009	-0.006	-0.004	-0.002	-0.008	-0.1117	-0.058	-0.1724	-0.021	-0.036	-0.104	-0.074	-3.373	-0.063	-0.025	-0.1622	-0.01	-0.021	-0.013	-0.067	-2.1742	-0.103	-0.02	-0.1063	-0.3272	-0.023	-0.0601	-0.008	-0.068	-1.0338	-1.5698	-5.0384	-0.6058	-0.9148	-1.8469	-1.64	-1.2352	-3.1991	-3.2176	-0.047	-0.007	-0.009	-0.024	-0.023	-0.285	-0.032	-0.028
SPE_K71289571	0	-0.016	-0.027	-0.024	-0.016	-0.007	-0.037	-1.3485	-1.0455	-0.9822	-0.067	-0.055	-0.148	-0.078	-5.3158	-0.2344	-0.157	-2.1275	0.2783	-0.051	-0.038	-0.3373	-3.8139	-0.182	-0.048	-0.3091	-0.9507	-0.012	-0.047	-0.016	-0.02	-0.5446	-0.7924	-7.1439	-0.8488	-0.4363	-1.7779	-0.8265	-1.6671	-4.0838	-8.1265	-2.0408	-2.6255	-0.0704	-0.1543	-0.049	-0.1523	-0.083	-0.1151
DOM_SIM_121	0	-0.007	-0.009	-0.006	-0.005	-0.002	-0.012	-0.0784	-0.034	-0.085	-0.054	-0.04	-0.091	-0.134	-3.2558	-0.09	-0.047	-1.0067	-0.1238	-0.049	-0.027	-0.5506	-3.9758	-0.1344	-0.034	-0.5943	-0.4247	-0.003	-0.036	-0.006	-0.05	-0.9011	-1.0781	-4.7549	-0.5755	-0.6234	-0.5919	-0.8154	-1.245	-2.8842	-3.1844	-0.068	-0.015	-0.015	-0.034	-0.024	-0.1734	-0.048	-0.023
SPE_A88254928	0	-0.013	-0.009	-0.007	-0.003	-0.002	-0.014	-0.111	-0.043	-0.1905	-0.219	-0.077	-0.113	-0.132	-2.6341	-0.077	-0.033	-0.5593	-0.0363	-0.036	-0.015	-0.0888	-2.5044	-0.055	-0.013	-0.0636	-0.145	0.047	-0.062	-0.007	-0.095	-1.1208	-0.4442	-7.4135	-2.3451	-2.3992	-1.7967	-0.9655	-2.24	-3.7914	-3.96	0.037	0.009	-0.011	-0.036	-0.018	-0.2005	0.015	-0.002
SPE_K00519864	0	-0.004	-0.01	-0.009	-0.005	-0.003	-0.015	-0.1138	-0.041	-0.0864	-0.012	-0.044	-0.145	-0.227	-3.0171	-0.071	-0.04	-0.174	-0.021	-0.046	-0.021	-0.047	-2.4311	-0.089	-0.026	-0.129	-0.0621	-0.007	-0.018	-0.005	-0.015	-0.1055	-0.233	-4.1129	-0.1397	-0.1133	-0.5449	-0.7387	-1.9332	-5.1318	-5.2833	-0.8798	-0.5927	-0.024	-0.04	-0.021	-0.1388	-0.071	-0.0244
SPE_K77695569	0	-0.002	-0.004	-0.002	-0.003	-0.001	-0.004	-0.022	-0.012	-0.057	-0.007	0.029	0.004	0.02	-1.8857	-0.041	-0.014	-0.058	-0.024	-0.012	-0.004	-0.025	-0.9514	-0.066	-0.014	-0.03	-0.159	-0.007	-0.024	-0.003	-0.027	-0.4048	-0.8782	-3.418	-0.2806	-0.2616	-0.9331	-1.2212	-5.2402	-4.3524	-3.1958	-0.039	-0.009	-0.01	-0.025	-0.009	-0.1241	-0.089	-0.059
SPE_K65503129	0	-0.008	-0.016	-0.022	-0.007	-0.007	-0.032	-1.2709	-0.1351	-0.25	-0.027	-0.061	-0.148	-0.357	-2.9529	-0.2151	-0.17	-1.3124	0.1004	-0.024	-0.026	-0.1376	-2.9206	0.022	-0.027	-0.1956	0.0475	-0.005	-0.019	-0.006	-0.016	-0.2212	-0.318	-4.7472	-0.3026	-0.102	-0.8329	-0.4438	-1.0643	-4.8671	-5.2427	-0.4007	-0.0822	-0.016	-0.031	-0.031	-0.126	-0.029	-0.028
SPE_A03826781	0	-0.038	-0.03	-0.007	-0.063	-0.017	-0.2361	-4.7871	-2.1937	-1.3457	-0.2158	-0.147	-0.286	-0.436	-6.4611	-0.5437	-0.101	-1.4486	-1.6986	-0.1859	-0.043	-0.4695	-4.4439	-0.3262	-0.0626	-0.4831	-0.118	0.006	-0.076	-0.068	-0.014	-0.085	0.0008	-5.6004	-3.0695	-0.4201	-2.0621	0.0071	-3.4726	-2.0877	-0.1799	-0.005	-0.006	-0.004	-0.005	-0.016	-0.06	-0.009	0.005
SPE_A07232941	0	-0.002	-0.008	-0.004	-0.04	-0.007	-0.0524	-1.4792	-0.0688	-0.1331	-0.01	-0.021	-0.084	-0.061	-4.8523	-0.4124	-0.0462	-2.165	-1.5644	-0.8068	-0.049	-0.243	-4.3275	-0.1271	-0.028	-0.2273	-0.5845	-0.002	-0.007	-0.004	-0.003	-0.016	-0.016	-0.5598	-0.04	-0.029	-0.1476	-0.073	-0.3151	-2.7549	-0.8923	-0.095	-0.021	-0.004	-0.006	-0.014	-0.037	-0.016	-0.034
SPE_K37747025	0	0.005	-0.067	-0.041	-0.018	-0.007	-0.026	-1.0215	-1.8462	-1.5246	-0.179	-0.006	-0.102	-0.08	-2.1381	-0.5004	-0.063	-0.573	-0.0224	-0.029	-0.005	-0.025	-0.9808	-0.009	-0.004	-0.014	-0.028	0.026	-0.049	-0.006	-0.017	-0.5682	-0.4112	-7.8022	-3.3892	-1.5294	-2.8091	-0.4914	-0.7574	-0.6368	-1.8957	-0.049	-0.01	-0.004	-0.008	-0.017	-0.0513	-0.035	-0.012
SPE_A67616246	0	-0.006	-0.013	-0.013	0	-0.003	-0.012	-0.063	-0.033	-0.058	-0.021	-0.062	-0.176	-0.495	-3.5463	-0.1053	-0.125	-0.7459	0.0407	-0.037	-0.039	-0.1726	-3.217	-0.1832	-0.072	-0.388	-0.1696	-0.005	-0.009	-0.003	-0.016	-0.064	-0.0934	-1.2291	-0.0945	-0.046	-0.5223	-0.4099	-1.4546	-5.351	-3.1735	-0.8132	-0.5741	-0.028	-0.048	-0.016	-0.149	-0.052	-0.0354
SPE_K17497770	0	-0.01	-0.014	-0.02	-0.008	-0.007	-0.04	-1.5263	-0.218	-0.3665	-0.03	-0.047	-0.1	-0.191	-3.4393	-0.211	-0.143	-1.4785	-0.0022	-0.006	-0.021	-0.1369	-3.0017	-0.025	-0.015	-0.0825	-0.1448	-0.003	-0.012	-0.005	-0.005	-0.025	-0.018	-2.3475	-0.6577	-0.072	-0.6368	-0.071	-0.5923	-2.8107	-2.0877	-0.5013	-0.1482	-0.005	-0.013	-0.015	-0.064	-0.024	-0.019
SPE_A65013509	0	-0.032	-0.044	-0.053	-0.023	-0.02	-0.126	-3.1163	-1.2197	-1.4691	-0.0989	-0.072	-0.2047	-0.32	-5.7249	-0.4802	-0.1266	-1.4972	-0.6422	-0.2981	-0.038	-0.1956	-4.4452	-0.0861	-0.042	-0.3006	-0.2888	-0.013	-0.05	-0.042	-0.008	-0.038	-0.09	-5.147	-1.3486	-0.2483	-1.4089	-0.148	-0.8257	-3.1319	-0.3546	-0.072	-0.016	-0.005	-0.009	-0.016	-0.061	-0.021	-0.018
SPE_K88759641	0	-0.007	-0.017	-0.015	-0.04	-0.014	-0.1236	-2.2225	-0.106	-0.2811	-0.069	-0.024	-0.15	-0.138	-6.4451	-0.5159	-0.2373	-3.1385	-1.3494	-1.3357	-0.076	-0.4935	-5.5794	-0.2568	-0.062	-0.3424	-0.6549	0.002	-0.051	-0.009	-0.042	-1.216	-0.7886	-7.5017	-0.7121	-0.6265	-0.5581	-1.0435	-0.6403	-4.4892	-10.7514	-0.8043	-0.2349	-0.019	-0.017	-0.065	-0.1519	-0.0418	-0.117
EOS101912	0	-0.009	-0.019	-0.027	-0.039	-0.015	-0.101	-2.5228	-0.2966	-0.5923	-0.009	-0.041	-0.122	-0.213	-4.4292	-0.4722	-0.1033	-2.1473	-0.7982	-1.5567	-0.075	-0.3846	-4.2323	-0.1608	-0.065	-0.546	-0.5401	-0.006	-0.016	-0.009	-0.002	-0.021	-0.067	-3.5088	-0.2265	-0.047	-1.2414	-0.1584	-0.7746	-2.3185	-0.252	-0.022	-0.008	-0.003	-0.004	-0.005	-0.027	-0.019	-0.042
SPE_K67013324	0	-0.003	-0.009	-0.007	-0.005	-0.002	-0.01	-0.0807	-0.028	-0.059	-0.019	-0.031	-0.093	-0.207	-3.191	-0.075	-0.063	-0.8589	-0.0664	-0.043	-0.023	-0.2567	-3.5195	-0.1111	-0.031	-0.2934	-0.2318	-0.005	-0.012	-0.004	-0.022	-0.1312	-0.2743	-2.8144	-0.1725	-0.0837	-0.3821	-0.6358	-3.641	-5.9415	-6.3367	-1.4379	-0.472	-0.02	-0.018	-0.076	-0.103	-0.1158	-0.044
SPE_A48015106	0	-0.011	-0.016	-0.018	-0.009	-0.005	-0.03	-0.9995	-0.3515	-0.5819	-0.037	-0.066	-0.154	-0.188	-4.5734	-0.1747	-0.061	-0.4519	0.025	-0.008	-0.014	-0.09	-2.3194	-0.055	-0.021	-0.0925	-0.2103	-0.005	-0.016	-0.007	-0.008	-0.042	-0.063	-2.2594	-0.4777	-0.1046	-1.3565	-0.2328	-1.0018	-3.7198	-1.3091	-0.7744	-0.1491	-0.011	-0.016	-0.024	-0.058	-0.0594	-0.059
SPE_A65671304	0	-0.063	-0.046	-0.1122	-0.054	-0.03	-0.7743	-3.9503	-2.3407	-1.5566	-0.0818	-0.027	-0.147	-0.168	-6.039	-0.4672	-0.1938	-3.1208	-0.6925	-0.2972	-0.055	-0.7175	-4.9427	-0.3248	-0.0653	-0.5942	-0.5044	-0.022	-0.142	-0.477	-0.023	-0.9663	-0.7944	-8.7927	-2.3726	-0.8206	-1.19	-1.01	-1.6886	-1.8138	-10.2542	-0.146	-0.044	-0.013	-0.017	-0.053	-0.1238	-0.046	-0.04
SPE_K17849083	0	-0.008	-0.022	-0.048	-0.024	-0.07	-1.8041	-2.8496	-0.5904	-0.1771	-0.017	-0.031	-0.112	-0.195	-4.8221	-0.216	-0.211	-3.1871	-0.9307	-2.1901	-0.103	-0.2878	-4.5073	-0.0617	-0.065	-0.4952	-0.9717	-0.002	-0.009	-0.011	-0.002	-0.013	-0.013	-1.131	-0.1012	-0.041	-0.3031	-0.048	-0.2596	-1.4012	-0.112	-0.03	-0.006	-0.001	-0.002	-0.005	-0.017	-0.013	-0.028
SPE_K25699529	0	-0.008	-0.014	-0.016	0	-0.003	-0.014	-0.2195	-0.045	-0.1172	-0.02	-0.064	-0.169	-0.404	-4.352	-0.1352	-0.159	-1.2764	0.0744	-0.028	-0.039	-0.2795	-3.192	-0.1055	-0.064	-0.5709	-0.7299	-0.003	-0.008	-0.004	-0.008	-0.031	-0.033	-1.0582	-0.1155	-0.05	-0.9037	-0.1752	-0.8983	-4.5282	-2.7751	-0.2137	-0.038	-0.008	-0.023	-0.01	-0.102	-0.012	-0.01
SPE_A64743628	0	-0.005	-0.007	-0.013	-0.007	-0.004	-0.022	-0.7355	-0.029	-0.0583	-0.007	-0.036	-0.092	-0.15	-4.2845	-0.2838	-0.07	-1.9824	-0.4467	-0.1489	-0.037	-0.3103	-3.6452	-0.1304	-0.039	-0.3631	-0.4965	-0.001	-0.003	-0.002	-0.002	-0.007	-0.006	-0.1358	-0.023	-0.021	-0.0907	-0.038	-0.5627	-1.9506	-0.069	-0.028	-0.005	-0.001	-0.003	-0.006	-0.019	-0.018	-0.0554
SPE_K25596805	0	-0.02	-0.059	-0.036	-0.025	-0.006	-0.039	-0.9581	-1.2456	-1.867	-0.161	-0.061	-0.19	-0.203	-5.8698	-0.3384	-0.097	-1.0508	-0.2372	-0.063	-0.03	-0.3095	-3.8555	-0.2495	-0.045	-0.338	-0.7273	0.003	-0.047	-0.025	-0.011	-0.096	-0.0035	-4.5435	-2.4572	-0.4064	-1.6436	-0.2465	-1.3595	-3.3881	-1.066	-0.059	-0.01	-0.006	-0.008	-0.015	-0.055	-0.042	-0.068
SPE_K17203476	0	-0.009	-0.021	-0.039	-0.018	-0.03	-0.5676	-2.9939	-0.2497	-0.149	-0.017	-0.049	-0.142	-0.241	-4.559	-0.2406	-0.177	-2.3385	-1.2483	-0.5387	-0.051	-0.2889	-4.6076	-0.062	-0.04	-0.3174	-1.0342	-0.008	-0.029	-0.01	-0.021	-0.2761	-0.5997	-3.3519	-0.2071	-0.1878	-1.0686	-0.5843	-0.4851	-3.8673	-3.66	-0.1444	-0.048	-0.012	-0.02	-0.034	-0.113	-0.022	-0.039
EOS100850	0	-0.002	-0.01	-0.007	-0.009	-0.003	-0.012	-0.551	-0.042	-0.1026	-0.001	-0.014	-0.09	-0.202	-4.0266	-0.1398	-0.155	-1.6433	0.1125	-0.074	-0.046	-0.149	-4.0366	-0.1128	-0.064	-0.4352	-0.4737	-0.011	-0.021	-0.005	-0.007	-0.1806	-0.5766	-2.2656	-0.1503	-0.2008	-0.8846	-0.6232	-1.5148	-4.4986	-2.0475	-0.031	-0.007	-0.008	-0.018	-0.01	-0.104	-0.029	-0.011
SPE_A30655177	0	-0.006	-0.031	-0.018	-0.019	-0.005	-0.022	-1.1943	-1.0507	-1.1163	-0.074	-0.013	-0.133	-0.117	-4.8135	-0.2461	-0.098	-1.0488	-0.1067	-0.054	-0.023	-0.1488	-2.9667	-0.112	-0.024	-0.1139	-0.2495	0.001	-0.032	-0.01	-0.008	-0.083	0.0477	-3.0414	-1.9369	-0.5328	-1.1283	-0.2237	-0.7299	-2.3438	-0.1929	-0.049	-0.013	-0.005	-0.004	-0.007	-0.038	-0.025	-0.041
SPE_K92116564	0	-0.003	-0.005	-0.005	-0.004	-0.001	-0.007	-0.054	-0.032	-0.09	-0.02	-0.027	-0.082	-0.007	-3.6606	-0.069	-0.047	-0.8033	0.126	-0.043	-0.031	-0.1795	-2.6016	0.048	-0.033	-0.3375	-0.8593	-0.008	-0.025	-0.006	-0.027	-0.3547	-0.9346	-3.4628	-0.3744	-0.2697	-0.9259	-1.0765	-1.3772	-5.0903	-3.8286	-0.0603	-0.019	-0.013	-0.032	-0.011	-0.1845	-0.014	-0.041
SPE_K53723268	0	-0.003	-0.007	-0.005	-0.006	-0.002	-0.009	-0.055	-0.031	-0.073	-0.03	-0.021	-0.079	-0.112	-2.5269	-0.059	-0.04	-0.7644	-0.0786	-0.06	-0.024	-0.2313	-4.0486	-0.1606	-0.029	-0.3245	-0.4922	-0.007	-0.035	-0.006	-0.01	-0.4058	-1.1927	-5.8272	-0.3392	-0.2166	-0.1174	-1.0878	-1.5123	-3.6749	-6.8185	-1.7547	-1.3639	-0.066	-0.07	-0.052	-0.1764	-0.061	-0.034
SPE_K19796430	0	-0.068	-0.042	-0.051	-0.053	-0.027	-0.8133	-7.5289	-4.0083	-0.566	-0.07	-0.049	-0.128	-0.197	-4.2327	-0.2768	-0.059	-1.9775	-0.4309	-0.173	-0.043	-0.6881	-4.4348	-0.3511	-0.0895	-0.5864	-0.5831	-0.042	-1.244	-1.9466	-0.006	-0.029	-0.126	-6.4216	-1.5677	-0.1718	-0.3315	-0.061	-0.1919	-1.6843	-0.0706	-0.03	-0.005	-0.003	-0.005	-0.009	-0.03	-0.013	-0.008
SPE_K73701464	0	-0.006	-0.011	-0.01	-0.007	-0.003	-0.02	-0.5104	-0.0415	-0.2195	-0.019	-0.041	-0.131	-0.179	-4.4768	-0.1396	-0.06	-0.7681	-0.1147	-0.061	-0.029	-0.259	-3.3413	-0.1573	-0.038	-0.2394	-0.3519	-0.004	-0.014	-0.005	-0.005	-0.031	-0.039	-3.0603	-0.4724	-0.058	-0.7559	-0.1571	-0.7954	-4.2024	-1.3187	-1.206	-0.8046	-0.027	-0.025	-0.019	-0.077	-0.045	-0.047
SPE_A94702766	0	-0.039	-0.028	-0.07	-0.056	-0.027	-0.897	-3.4411	-1.2404	-1.3077	-0.1543	-0.042	-0.103	-0.074	-3.2489	-0.4589	-0.101	-0.8131	-0.1352	-0.205	-0.023	-0.095	-2.0029	-0.018	-0.008	-0.033	-0.0978	-0.002	-0.066	-0.052	-0.005	-0.056	0.0019	-3.8688	-2.7018	-0.3323	-1.7053	-0.1669	-0.4395	-1.7194	-0.2486	-0.017	-0.012	-0.004	-0.004	-0.005	-0.029	-0.012	-0.03
SPE_K53737926	0	-0.008	-0.012	-0.01	-0.005	-0.002	-0.015	-0.2029	-0.046	-0.108	-0.055	-0.06	-0.128	-0.194	-3.8168	-0.1115	-0.066	-0.9447	-0.083	-0.045	-0.025	-0.2266	-3.7793	-0.0926	-0.029	-0.1761	-0.211	-0.001	-0.022	-0.005	-0.046	-0.4142	-0.9366	-6.256	-0.7027	-0.5099	-0.9487	-0.8205	-0.9772	-4.9145	-3.2443	-0.3065	-0.0999	-0.019	-0.04	-0.02	-0.157	-0.024	-0.03
SPE_K02867583	0	-0.007	-0.014	-0.017	0	-0.003	-0.015	-0.1888	-0.041	-0.078	-0.034	-0.063	-0.129	-0.273	-3.2104	-0.125	-0.185	-1.8039	0.0792	-0.022	-0.04	-0.3851	-3.2136	-0.1678	-0.047	-0.3257	-0.5672	-0.008	-0.0358	-0.005	-0.047	-0.7914	-1.0935	-3.9038	-0.3869	-0.5269	-0.6315	-1.3603	-0.6225	-4.7831	-3.6698	-0.058	-0.028	-0.016	-0.039	-0.023	-0.2688	0.013	-0.018
SPE_K41445866	0	-0.003	-0.008	-0.007	-0.003	-0.003	-0.009	-0.062	-0.022	-0.05	-0.011	-0.043	-0.138	-0.368	-3.5507	-0.054	-0.122	-0.885	0.0646	-0.058	-0.037	-0.0722	-3.2283	-0.1071	-0.055	-0.3149	-0.785	-0.003	-0.009	-0.004	-0.006	-0.032	-0.039	-0.8561	-0.034	-0.028	-0.369	-0.091	-0.8061	-2.9856	-3.5377	-0.8486	-0.8585	-0.046	-0.0271	-0.065	-0.071	-0.047	-0.036
SPE_K52960356	0	-0.004	-0.009	-0.007	-0.016	-0.003	-0.023	-1.5004	-0.0854	-0.1459	-0.015	-0.033	-0.156	-0.192	-5.0381	-0.1277	-0.051	-0.7787	-0.1999	-0.1318	-0.026	-0.037	-3.3966	-0.181	-0.047	-0.1957	-0.0567	-0.002	-0.009	-0.005	-0.003	-0.022	-0.021	-2.2816	-0.1462	-0.034	-0.4411	-0.101	-0.9003	-4.5456	-1.4418	-1.6432	-1.4519	-0.038	-0.022	-0.037	-0.054	-0.037	-0.1184
SPE_K27168049	0	-0.003	-0.008	-0.005	-0.006	-0.002	-0.01	-0.0879	-0.026	-0.051	-0.016	-0.035	-0.089	-0.138	-2.7643	-0.074	-0.039	-0.8486	-0.0947	-0.059	-0.029	-0.2644	-3.5065	-0.1285	-0.034	-0.3075	-0.4827	-0.003	-0.016	-0.003	-0.011	-0.1505	-0.4772	-4.7006	-0.1228	-0.081	-0.3476	-0.2615	-0.7277	-3.9657	-8.6847	-1.3611	-0.4962	-0.034	-0.031	-0.046	-0.204	-0.0755	0.001
SPE_K43471985	0	-0.023	-0.013	-0.034	-0.005	-0.012	-0.084	-1.26	-1.9798	-1.0552	-0.046	-0.046	-0.107	-0.135	-3.4604	-0.2209	-0.048	-0.6641	-0.027	-0.04	-0.027	-0.1476	-3.2527	-0.2014	-0.051	-0.4004	-0.3108	-0.015	-0.058	-0.02	-0.006	-0.2215	-0.4384	-8.5712	-1.3394	-0.4792	-2.0774	-0.5543	-2.021	-3.1156	-3.6903	-0.8755	-0.62	-0.029	-0.021	-0.058	-0.0599	-0.121	-0.057
EOS101783	0	-0.008	-0.015	-0.02	-0.023	-0.006	-0.05	-1.6344	-0.2718	-0.3137	-0.035	-0.035	-0.11	-0.107	-4.3771	-0.3399	-0.0433	-1.2683	-0.5938	-0.1984	-0.028	-0.0998	-3.8753	-0.086	-0.019	-0.0802	-0.2348	-0.007	-0.029	-0.01	0.001	-0.3558	-0.8209	-3.4799	-0.5023	-0.2403	-0.1516	-0.7596	-1.5239	-3.4501	-5.1382	-0.035	-0.014	-0.009	-0.023	-0.017	-0.1263	-0.033	-0.038
SPE_A12230535	0	-0.005	-0.008	-0.007	-0.007	-0.002	-0.015	-0.077	-0.045	-0.09	-0.009	-0.019	-0.094	-0.166	-2.0945	-0.049	-0.037	-0.2621	-0.028	-0.069	-0.022	-0.06	-2.8307	-0.211	-0.046	-0.1913	-0.1486	-0.016	-0.05	-0.01	-0.045	-0.6447	-2.2082	-7.4574	-0.4812	-0.48	-1.3312	-1.0447	-2.048	-6.0187	-5.9732	-0.7405	-2.0061	-0.069	-0.078	-0.026	-0.2779	-0.074	-0.038
SPE_A01593789	0	-0.007	-0.011	-0.012	-0.009	-0.005	-0.023	-0.4734	-0.054	-0.1242	-0.021	-0.03	-0.103	-0.133	-4.2002	-0.1768	-0.083	-1.3129	-0.0655	-0.069	-0.034	-0.0762	-5.0911	-0.1346	-0.06	-0.4959	-0.4028	-0.005	-0.017	-0.006	-0.009	-0.081	-0.1443	-2.0765	-0.1139	-0.058	-0.8025	-0.2299	-1.325	-2.3426	-4.5398	-0.412	-0.2238	-0.022	-0.014	-0.057	-0.077	-0.056	-0.053
SPE_A53472930	0	-0.006	-0.01	-0.011	-0.01	-0.003	-0.017	-0.619	-0.1426	-0.3544	-0.022	-0.03	-0.127	-0.179	-5.2535	-0.1522	-0.138	-1.639	0.1198	-0.032	-0.021	-0.2612	-3.7354	-0.2612	-0.049	-0.3649	-0.6926	-0.004	-0.014	-0.007	-0.003	-0.021	-0.04	-1.3865	-0.4761	-0.06	-1.1676	-0.1046	-0.8737	-1.255	-0.1936	-0.027	-0.008	-0.001	-0.001	-0.006	-0.014	-0.018	-0.037
SPE_K96418224	0	-0.003	-0.006	-0.006	-0.004	-0.002	-0.009	-0.0912	-0.02	-0.044	-0.011	-0.033	-0.085	-0.117	-3.0523	-0.0828	-0.034	-0.7887	-0.119	-0.06	-0.039	-0.3447	-4.8532	-0.2477	-0.04	-0.3042	-0.3898	-0.001	-0.006	-0.002	-0.007	-0.02	-0.017	-0.5142	-0.035	-0.032	-0.1496	-0.134	-0.0116	-3.978	-0.5583	-0.9784	-1.8738	-0.036	-0.045	-0.01	-0.104	0	-0.02
SPE_A40777960	0	-0.002	-0.002	-0.002	-0.001	0	-0.003	-0.022	-0.016	-0.061	-0.066	-0.005	-0.015	-0.002	-0.1499	-0.008	0	-0.006	-0.004	-0.002	0	-0.002	-0.037	-0.003	-0.002	-0.002	-0.004	0.005	-0.032	-0.002	-0.039	-0.4699	-1.2151	-7.5884	-1.3793	-1.0705	-0.9497	-0.8333	-0.6487	-0.7039	-2.8467	-0.079	-0.02	-0.005	-0.01	-0.028	-0.1074	-0.05	-0.009
EOS100088	0	-0.032	-0.013	-0.043	-0.022	-0.015	-0.1545	-2.5814	-2.2669	-1.5623	-0.129	-0.09	-0.1301	-0.184	-3.7273	-0.3902	-0.075	-1.1417	-0.0034	-0.068	-0.027	-0.141	-3.355	-0.0864	-0.038	-0.3198	-0.3699	0	-0.056	-0.039	-0.018	-0.1163	-0.0634	-5.4815	-2.5438	-0.5572	-2.0872	-0.3866	-0.7441	-3.0073	-2.1451	-0.135	-0.036	-0.008	-0.014	-0.024	-0.0695	-0.023	-0.04
SPE_K83289131	0	-0.024	-0.007	-0.022	-0.012	-0.006	-0.041	-1.1932	-0.4845	-1.3374	-0.234	-0.091	-0.152	-0.097	-4.176	-0.3781	-0.022	-0.2314	-0.036	-0.047	-0.014	-0.058	-2.8088	-0.044	-0.011	-0.054	-0.0935	0.027	-0.09	-0.024	-0.025	-0.8642	-0.8178	-7.279	-3.303	-2.0031	-3.0597	-0.2422	-0.7274	-3.6679	-4.2034	-1.2775	-0.6642	-0.033	-0.048	-0.044	-0.186	-0.062	-0.034
SPE_A12417644	0	-0.006	-0.012	-0.017	-0.013	-0.006	-0.032	-1.0983	-0.062	-0.1643	-0.012	-0.023	-0.092	-0.165	-4.0601	-0.3274	-0.2124	-2.0519	0.0667	-0.0702	-0.046	-0.1675	-3.8955	-0.0638	-0.051	-0.3804	-0.4164	-0.005	-0.024	-0.007	0	-0.1203	-0.1794	-3.7548	-0.2373	-0.102	-0.834	-0.3432	-1.0967	-2.6436	-3.1468	-0.1018	-0.041	-0.009	-0.012	-0.015	-0.054	-0.057	-0.053
EOS102191	0	-0.016	-0.02	-0.024	-0.016	-0.006	-0.046	-1.0975	-0.3493	-0.8855	-0.072	-0.084	-0.197	-0.176	-6.3548	-0.4677	-0.074	-1.7971	-0.0452	-0.1344	-0.051	-0.2957	-4.4922	-0.1343	-0.046	-0.3123	-0.454	-0.008	-0.027	-0.015	-0.018	-0.068	-0.244	-3.4579	-1.1663	-0.3901	-1.7926	-0.3185	-1.1821	-3.3709	-0.6452	-0.017	0.011	-0.008	-0.023	-0.009	-0.096	-0.006	-0.012
SPE_A93353767	0	-0.019	-0.022	-0.027	-0.019	-0.009	-0.0731	-2.0857	-1.4359	-0.9521	-0.087	-0.017	-0.083	-0.043	-3.5789	-0.183	-0.043	-0.3044	-0.055	-0.059	-0.018	-0.0803	-3.0209	-0.0983	-0.024	-0.1543	-0.1725	-0.015	-0.072	-0.026	-0.038	-0.595	-1.4118	-8.8219	-1.3771	-0.8029	-1.9678	-1.0508	-2.6008	-1.9946	-1.3196	-0.077	-0.023	-0.009	-0.019	-0.019	-0.109	-0.068	-0.035
SPE_A96529864	0	-0.014	-0.027	-0.03	-0.019	-0.013	-0.0778	-2.6107	-0.4834	-0.6367	-0.044	-0.054	-0.182	-0.252	-5.8094	-0.3237	-0.115	-0.9075	-0.0614	-0.0777	-0.037	-0.1199	-3.6641	-0.0153	-0.024	-0.1908	-0.1068	-0.007	-0.022	-0.013	-0.009	-0.036	-0.048	-2.4954	-0.8227	-0.077	-1.1997	-0.1376	-1.085	-2.4169	-0.4371	-0.056	-0.014	-0.005	-0.01	-0.013	-0.044	-0.026	-0.026
SPE_K50905564	0	-0.008	-0.011	-0.011	-0.016	-0.004	-0.023	-0.9727	-0.1132	-0.7184	-0.071	-0.013	-0.126	-0.057	-5.7572	-0.262	-0.06	-1.2791	-0.1898	-0.084	-0.029	-0.2198	-3.5442	-0.1308	-0.033	-0.2983	-0.6157	-0.007	-0.055	-0.013	-0.003	-0.3413	-0.7326	-3.8739	-2.3223	-0.8033	-1.8005	-0.7008	-1.1008	-1.626	-1.3242	-0.049	-0.01	-0.004	-0.007	-0.016	-0.0746	-0.03	-0.034
SPE_A14240607	0	-0.001	-0.007	-0.005	-0.004	-0.002	-0.008	-0.086	-0.021	-0.04	-0.009	-0.039	-0.106	-0.276	-3.4929	-0.063	-0.114	-1.532	0.0813	-0.054	-0.044	-0.1503	-3.3666	0.0412	-0.061	-0.4941	-0.6773	-0.001	-0.004	-0.002	-0.002	-0.015	-0.016	-1.5836	-0.0605	-0.031	-0.2615	-0.069	-0.7855	-1.6168	-0.2199	0.009	0.005	-0.002	-0.004	-0.006	-0.035	0	-0.003
SPE_K39974922	0	-0.018	-0.022	-0.036	-0.037	-0.021	-0.2111	-3.1464	-0.6251	-0.9395	-0.054	-0.008	-0.092	-0.106	-4.0276	-0.4149	-0.128	-2.0438	-1.3432	-1.0797	-0.062	-0.2339	-4.4087	-0.1884	-0.054	-0.3373	-0.3366	-0.005	-0.048	-0.028	-0.004	-0.038	-0.028	-3.4415	-2.5746	-0.0734	-1.3639	-0.152	-0.6338	-3.4098	-1.0746	-0.9501	-0.3829	-0.012	-0.011	-0.021	-0.029	-0.046	-0.06
SPE_K05361803	0	-0.012	-0.013	-0.034	-0.027	-0.025	-0.2433	-2.8699	-0.186	-0.4692	-0.047	-0.023	-0.088	-0.014	-8.1631	-0.4852	-0.0877	-1.805	-1.5214	-0.7872	-0.055	-0.3016	-5.0228	-0.1503	-0.043	-0.4031	-0.619	-0.002	-0.016	-0.011	-0.007	-0.031	-0.018	-4.333	-0.5132	-0.099	-1.052	-0.068	-0.7918	-2.4075	-0.2842	-0.041	-0.008	-0.004	-0.007	-0.009	-0.04	-0.015	-0.044
SPE_K33379087	0	-0.021	-0.023	-0.07	-0.034	-0.052	-1.2904	-3.765	-1.2319	-0.8921	-0.015	-0.093	-0.1535	-0.225	-5.2944	-0.7254	-0.061	-1.7464	-0.7039	-2.6131	-0.073	-0.3748	-5.9073	-0.211	-0.037	-0.3534	-0.6213	-0.006	-0.019	-0.018	-0.003	-0.02	-0.046	-3.2434	-0.28	-0.072	-1.0029	-0.0851	-0.4904	-1.5921	-0.1744	-0.023	-0.004	-0.002	-0.004	-0.008	-0.03	-0.009	-0.025
SPE_K27898013	0	-0.016	-0.024	-0.041	-0.018	-0.016	-0.1201	-2.8688	-0.4853	-0.4753	-0.05	-0.057	-0.174	-0.254	-5.0514	-0.39	-0.138	-1.5185	-0.3278	-0.1267	-0.027	-0.1777	-3.4149	-0.1	-0.026	-0.1364	-0.2868	-0.008	-0.024	-0.015	-0.053	-0.2251	-0.5926	-6.2516	-0.583	-0.1174	-1.5667	-0.7549	-2.1091	-5.8119	-5.5514	-2.0034	-3.0476	-0.1317	-0.116	-0.036	-0.2416	-0.023	-0.0514
SPE_K36660044	0	-0.002	-0.005	-0.004	-0.003	-0.001	-0.005	-0.032	-0.018	-0.048	-0.004	-0.01	-0.056	-0.029	-1.9638	-0.037	-0.046	-0.5628	0.075	-0.03	-0.017	-0.2133	-2.7306	-0.0394	-0.02	-0.1807	-0.6701	-0.011	-0.0402	-0.004	-0.03	-1.2604	-1.2247	-2.0438	-0.1895	-0.4496	-0.7923	-1.1823	-1.5128	-4.7866	-3.539	-0.0702	-0.018	-0.011	-0.028	-0.02	-0.3112	-0.05	-0.048
SPE_A38350138	0	-0.019	-0.02	-0.053	-0.034	-0.056	-1.9142	-3.4806	-0.2844	-0.3257	-0.031	-0.053	-0.124	-0.211	-4.235	-0.2983	-0.136	-2.2352	-2.9074	-2.8393	-0.0955	-0.1886	-5.7801	-0.1404	-0.05	-0.3191	-0.3114	-0.006	-0.019	-0.011	-0.005	-0.041	-0.044	-1.9265	-0.325	-0.082	-1.4678	-0.1415	-0.7457	-3.832	-1.3463	-1.0823	-0.5666	-0.022	-0.022	-0.022	-0.058	-0.071	-0.054
EOS100469	0	-0.008	-0.017	-0.035	-0.027	-0.024	-0.4347	-3.3756	-0.2961	-0.3701	-0.016	0.003	-0.06	0.015	-4.9218	-0.4268	-0.0732	-1.1671	-1.031	-0.9168	-0.037	-0.1016	-3.0247	-0.07	-0.014	-0.033	-0.08	-0.006	-0.015	-0.009	-0.007	-0.044	-0.062	-3.9615	-0.1689	-0.038	-0.907	-0.169	-1.3239	-3.0712	-2.0816	-1.8653	-2.0794	-0.071	-0.046	-0.031	-0.093	-0.062	-0.031
EOS101206	0	-0.004	-0.008	-0.006	-0.005	-0.002	-0.009	-0.1386	-0.047	-0.0966	-0.034	-0.032	-0.093	-0.048	-2.976	-0.052	-0.029	-0.2798	-0.009	-0.027	-0.011	-0.075	-1.952	-0.07	-0.016	-0.1068	-0.643	-0.007	-0.033	-0.005	-0.04	-0.6703	-1.169	-4.1192	-0.4696	-0.3963	-0.6623	-1.3448	-0.9914	-4.8661	-7.4538	-0.27	-0.056	-0.016	-0.033	-0.032	-0.2017	-0.024	-0.059
EOS101126	0	-0.01	-0.028	-0.029	-0.061	-0.039	-1.0741	-4.255	-1.2329	-0.7278	-0.047	-0.036	-0.13	-0.172	-4.0635	-0.283	-0.193	-2.1912	-1.7092	-2.4626	-0.0616	-0.2204	-3.6728	-0.1136	-0.029	-0.1737	-0.2462	-0.004	-0.016	-0.011	-0.002	-0.025	-0.008	-2.4849	-1.5039	-0.1308	-0.6541	-0.05	-0.7121	-1.2142	-0.0698	-0.021	-0.004	-0.002	-0.002	-0.006	-0.018	-0.016	-0.026
SPE_A58564983	0	-0.009	-0.016	-0.018	-0.011	-0.008	-0.044	-0.5672	-0.095	-0.1927	-0.023	-0.042	-0.14	-0.264	-3.6112	-0.122	-0.091	-1.0306	-0.0826	-0.2086	-0.043	-0.1704	-5.422	-0.1289	-0.023	-0.2001	-0.16	-0.008	-0.024	-0.009	-0.019	-0.097	-0.1966	-5.1336	-0.2714	-0.0922	-1.0288	-0.4521	-2.1254	-3.4005	-4.1602	-1.2979	-1.9378	-0.1522	-0.1686	-0.052	-0.108	-0.074	-0.03
SPE_K02265150	0	-0.003	-0.008	-0.006	-0.002	-0.001	-0.009	-0.049	-0.025	-0.057	-0.02	-0.036	-0.088	-0.099	-3.4263	-0.094	-0.075	-0.6656	0.147	-0.032	-0.029	-0.0953	-2.3198	-0.0203	-0.035	-0.2145	-0.3115	-0.003	-0.011	-0.003	-0.013	-0.083	-0.0848	-1.2713	-0.1351	-0.0838	-0.1844	-0.4998	-1.3061	-5.5723	-3.2597	-1.2718	-0.7109	-0.027	-0.03	-0.035	-0.134	-0.042	-0.044
SPE_A59198242	0	-0.003	-0.006	-0.003	-0.003	-0.001	-0.005	-0.033	-0.028	-0.065	-0.036	-0.024	-0.069	-0.046	-2.3733	-0.04	-0.013	-0.054	-0.005	-0.015	-0.008	-0.033	-0.6404	-0.042	-0.013	-0.038	-0.1133	-0.004	-0.021	-0.003	-0.034	-0.5683	-1.0617	-5.9825	-0.3012	-0.2575	-0.932	-1.3083	-1.3386	-7.6394	-4.0112	-0.7703	-0.1974	-0.019	-0.043	-0.018	-0.3081	0.016	-0.034
SPE_A75919782	0	-0.008	-0.02	-0.02	-0.061	-0.022	-0.436	-3.3888	-0.3036	-0.4432	-0.037	-0.011	-0.108	0.001	-6.1323	-0.5881	0.0192	-5.3969	-1.0463	-4.6892	-0.1332	-0.1616	-2.9495	-0.075	-0.009	-0.04	-0.0553	-0.005	-0.016	-0.009	-0.008	-0.039	-0.036	-3.7792	-0.4552	-0.064	-0.8636	-0.121	-0.3894	-2.6312	-4.3785	-1.5711	-2.0546	-0.026	-0.02	-0.06	-0.087	-0.0534	-0.004
EOS102086	0	-0.001	-0.005	-0.006	-0.004	-0.001	-0.007	-0.0544	-0.012	-0.041	-0.001	-0.01	-0.06	-0.171	-3.0642	-0.065	-0.062	-0.9511	-0.0715	-0.041	-0.024	-0.3196	-3.1911	-0.069	-0.03	-0.4051	-0.4857	-0.002	-0.004	-0.001	0	-0.012	-0.022	-0.4827	-0.004	-0.007	-0.3398	-0.0795	-2.6854	-2.0421	-0.2458	-0.029	-0.006	-0.002	-0.003	-0.005	-0.008	-0.048	-0.023
SPE_A82395837	0	-0.002	-0.002	-0.003	-0.005	-0.003	-0.006	-0.038	-0.014	-0.052	-0.004	0	-0.065	-0.091	-2.1853	-0.01	-0.023	-0.2014	0.009	-0.039	-0.011	-0.062	-2.4753	-0.091	-0.021	-0.053	-0.018	-0.004	-0.015	-0.005	-0.015	-0.087	-0.1988	-3.2899	-0.0284	-0.028	-0.5642	-0.257	-1.3001	-4.4184	-5.8385	-0.8759	-0.6623	-0.059	-0.06	-0.042	-0.151	-0.047	-0.047
SPE_K72215350	0	-0.001	-0.001	-0.001	-0.003	-0.001	-0.003	-0.016	-0.004	-0.016	-0.003	0.002	-0.003	0.083	-1.7151	-0.04	-0.006	-0.7304	-0.018	-0.028	-0.008	-0.3156	-2.6361	-0.1166	-0.019	-0.4182	-0.7162	-0.001	-0.002	-0.001	-0.002	-0.01	-0.007	-0.024	-0.005	-0.005	-0.03	-0.017	-0.3697	-2.5376	-2.1212	-1.9098	-0.8041	-0.014	-0.009	-0.041	-0.013	-0.0758	-0.071
SPE_K08859203	0	-0.009	-0.045	-0.088	0.001	-0.102	-1.8607	-3.0054	-3.9335	-0.9339	0.022	0.022	-0.092	-0.23	-3.085	-0.2718	-0.18	-1.369	-0.5937	-3.1866	-0.063	-0.0916	-4.1201	-0.006	-0.026	-0.2062	-0.3625	-0.019	-0.024	-0.018	-0.012	-0.0986	-0.3022	-8.2393	-0.8969	-0.1577	-2.3802	-0.5174	-2.5874	-2.1645	-1.8517	-0.027	-0.014	-0.006	-0.016	0	-0.0619	-0.051	-0.032
EOS100263	0	-0.021	-0.017	-0.054	0.016	-0.032	-0.1241	-2.611	-0.137	-0.2603	-0.027	-0.089	-0.14	-0.193	-4.5001	-0.5553	-0.1008	-1.7047	-0.9082	-0.6961	-0.041	-0.368	-4.6184	-0.1413	-0.021	-0.3503	-0.5814	-0.006	-0.014	-0.009	-0.013	-0.055	-0.048	-1.0285	-0.105	-0.061	-0.432	-0.109	-0.3514	-3.3944	-5.2303	-1.6252	-2.143	-0.1085	-0.1443	-0.041	-0.112	-0.03	-0.014
SPE_A39052811	0	-0.017	-0.021	-0.037	-0.01	-0.013	-0.079	-2.4195	-0.3987	-0.4412	-0.057	-0.038	-0.115	-0.194	-4.6393	-0.4558	-0.136	-1.9411	-0.2505	-0.1675	-0.038	-0.3072	-4.7874	-0.1407	-0.039	-0.2556	-0.241	-0.01	-0.047	-0.013	-0.014	-0.5231	-1.4174	-5.4046	-0.8416	-0.6398	-0.9838	-0.9027	-3.8127	-3.5116	-7.133	-0.3744	-0.207	-0.023	-0.027	-0.056	-0.1281	-0.084	-0.023
EOS101961	0	-0.003	-0.007	-0.008	-0.021	-0.004	-0.037	-0.9444	-0.036	-0.058	-0.005	-0.029	-0.086	-0.19	-4.3043	-0.2179	-0.032	-1.712	-0.8256	-0.2614	-0.033	-0.2598	-3.8576	-0.1321	-0.031	-0.2787	-0.2796	-0.001	-0.004	-0.003	-0.001	-0.006	-0.005	-0.0876	-0.017	-0.013	-0.0841	-0.026	-0.2786	-0.8408	-0.028	-0.011	-0.001	0	-0.001	-0.003	-0.01	-0.007	-0.013
SPE_K90999434	0	-0.006	-0.013	-0.012	-0.015	-0.005	-0.022	-1.2514	-0.0951	-0.2141	-0.018	-0.031	-0.129	-0.229	-5.6628	-0.2144	-0.116	-1.5668	-0.2624	-0.1209	-0.04	-0.3539	-3.9368	-0.1076	-0.037	-0.3684	-0.723	-0.003	-0.013	-0.005	-0.006	-0.052	-0.035	-1.8135	-0.1617	-0.075	-0.5127	-0.2121	-1.7253	-3.8985	-2.6126	-1.2499	-2.2308	-0.05	-0.044	-0.019	-0.074	-0.074	-0.046
SPE_K24554037	0	-0.006	-0.009	-0.009	-0.012	-0.004	-0.022	-0.567	-0.054	-0.1556	-0.049	-0.055	-0.146	-0.184	-5.3647	-0.2315	-0.003	-0.9719	-0.2953	-0.091	-0.037	-0.4355	-4.6177	-0.147	-0.042	-0.4957	-0.6501	-0.005	-0.036	-0.008	-0.032	-0.682	-1.0578	-6.013	-0.4114	-0.1915	-0.74	-1.5623	-1.2338	-4.561	-4.5632	-0.042	-0.026	-0.018	-0.044	-0.022	-0.37	0.033	-0.02
DOM_SIM_261	0	-0.007	-0.011	-0.016	-0.01	-0.005	-0.025	-0.9939	-0.065	-0.1763	-0.026	-0.059	-0.125	-0.131	-5.2097	-0.2192	-0.0673	-1.4858	-0.149	-0.062	-0.029	-0.1621	-3.8775	0.0371	-0.01	-0.1079	-0.2471	-0.003	-0.01	-0.005	-0.002	-0.028	-0.03	-1.0181	-0.2128	-0.096	-1.9057	-0.1175	-0.9046	-2.7353	-1.0037	-0.105	-0.028	-0.005	-0.007	-0.015	-0.034	-0.039	-0.033
EOS101524	0	-0.002	-0.006	-0.006	-0.003	-0.001	-0.006	-0.034	-0.012	-0.035	-0.007	-0.02	-0.08	-0.141	-3.0636	-0.072	-0.049	-0.4648	-0.004	-0.033	-0.019	-0.1068	-3.1092	-0.1388	-0.043	-0.2206	-0.4215	-0.003	-0.003	-0.002	-0.004	-0.021	-0.017	-0.0979	-0.015	-0.015	-0.1357	-0.05	-0.7156	-3.594	-1.451	-1.7398	-1.9331	-0.0628	-0.045	-0.019	-0.043	-0.065	-0.0765
EOS100421	0	-0.024	-0.023	-0.04	-0.026	-0.021	-0.4003	-3.3058	-2.2977	-0.5849	-0.043	-0.046	-0.127	-0.137	-5.5608	-0.2718	-0.059	-0.9674	-0.3015	-0.102	-0.047	-0.3182	-5.0496	-1.9813	-0.153	-0.2528	-0.4093	-0.008	-0.037	-0.04	-0.009	-0.057	-0.097	-3.1195	-0.7804	-0.1309	-0.6186	-0.112	-0.426	-3.6645	-3.5916	-0.7656	-2.7264	-0.077	-0.029	-0.059	-0.084	-0.035	-0.048
SPE_K86003836	0	-0.024	-0.03	-0.044	-0.026	-0.012	-0.0959	-3.41	-2.8419	-0.6401	-0.035	-0.033	-0.104	-0.167	-4.4076	-0.2366	-0.083	-1.2414	-0.1514	-0.084	-0.021	-0.08	-3.0514	-0.028	-0.017	-0.1056	-0.1519	-0.009	-0.037	-0.1088	-0.003	-0.019	-0.071	-3.5356	-1.2881	-0.1213	-0.6314	-0.075	-0.4591	-2.5596	-0.423	-0.1312	-0.016	-0.005	-0.006	-0.009	-0.033	-0.021	-0.041
SPE_K18850819	0	-0.018	-0.02	-0.024	-0.014	-0.008	-0.053	-1.3611	-0.3305	-0.7991	-0.047	-0.018	-0.116	-0.286	-3.5439	-0.152	-0.15	-1.5853	0.1218	-0.056	-0.03	-0.123	-4.1835	-0.1773	-0.078	-0.6658	-0.2496	-0.01	-0.046	-0.025	-0.03	-0.3867	-0.4469	-7.1075	-1.273	-0.385	-1.4693	-0.6304	-2.7011	-3.561	-3.011	-0.111	-0.034	-0.014	-0.027	-0.018	-0.1182	-0.076	-0.054
DOM_SIM_535	0	-0.008	-0.014	-0.018	-0.006	-0.005	-0.026	-0.9189	-0.061	-0.1199	-0.019	-0.065	-0.125	-0.199	-4.1568	-0.2251	-0.0869	-1.3165	-0.1583	-0.035	-0.024	-0.1332	-3.6135	-0.097	-0.02	-0.0797	-0.1124	-0.002	-0.005	-0.003	-0.005	-0.015	-0.016	-0.5969	-0.051	-0.039	-0.455	-0.129	-0.4103	-4.0039	-0.9052	-0.1897	-0.0248	-0.006	-0.014	-0.013	-0.091	0.013	-0.006
SPE_K71696703	0	-0.004	-0.012	-0.009	-0.031	-0.003	-0.034	-2.2066	-0.0936	-0.2923	-0.033	-0.031	-0.108	-0.157	-3.6002	-0.3	-0.04	-1.4058	-0.4233	-0.3032	-0.028	-0.058	-3.2611	-0.054	-0.014	-0.0926	-0.1591	-0.001	-0.012	-0.006	-0.004	-0.034	0	-2.8091	-0.7339	-0.1202	-0.6679	-0.0649	-1.6085	-1.4447	-0.1697	-0.032	-0.008	-0.002	-0.002	-0.005	-0.01	-0.035	-0.038
EOS101490	0	-0.2097	-0.097	-0.095	-0.028	-0.027	-0.3593	-2.8808	-3.5667	-1.9186	-0.4237	-0.1	-0.188	-0.222	-4.1142	-0.4069	-0.104	-1.3388	-0.2378	-0.051	-0.025	-0.1313	-3.1362	-0.026	-0.011	-0.0592	-0.0303	-0.1271	-1.7356	-2.5314	-0.035	-0.1702	0.0553	-7.1251	-3.2657	-1.3727	-1.8337	-0.2157	-0.9267	-3.0766	-1.8256	-2.2403	-2.8268	-0.07	-0.086	-0.024	-0.121	-0.013	-0.003
DOM_SIM_316	0	-0.022	-0.026	-0.027	-0.02	-0.007	-0.045	-2.0493	-0.5595	-0.9511	-0.145	-0.084	-0.179	-0.354	-4.5141	-0.3457	-0.148	-2.0306	-0.5594	-0.1472	-0.055	-0.4482	-4.8954	-0.2149	-0.067	-0.3899	-0.492	0.005	-0.051	-0.019	-0.011	-0.075	0.0451	-3.9587	-3.3276	-0.3495	-1.1105	-0.0979	-3.6929	-3.6871	-0.8679	-0.024	0.004	-0.006	-0.013	-0.012	-0.068	-0.054	-0.0758
EOS101477	0	-0.025	-0.024	-0.059	0.011	-0.026	-0.094	-2.5233	-0.4822	-1.0114	-0.05	-0.086	-0.142	-0.148	-4.5378	-0.5633	-0.1211	-1.2214	-0.7162	-0.2276	-0.028	-0.1053	-3.0598	-0.044	-0.012	-0.047	-0.0318	-0.009	-0.032	-0.016	-0.015	-0.135	-0.3617	-6.1263	-0.6677	-0.1759	-1.7157	-0.2367	-0.7826	-3.2251	-6.8231	-1.1515	-1.6101	-0.069	-0.061	-0.043	-0.116	-0.028	-0.015
EOS101408	0	-0.002	-0.007	-0.005	-0.003	-0.001	-0.007	-0.043	-0.014	-0.026	-0.007	-0.028	-0.081	-0.235	-2.8219	-0.08	-0.085	-1.0436	-0.068	-0.056	-0.039	-0.2668	-2.9856	-0.1359	-0.056	-0.4365	-0.5312	-0.001	-0.002	0	-0.003	-0.012	-0.011	-0.051	-0.011	-0.013	-0.0703	-0.046	-0.6046	-3.0199	-1.1671	-1.6682	-0.8684	-0.032	-0.025	-0.03	-0.042	-0.058	-0.0262
SPE_K69885552	0	-0.003	-0.006	-0.005	-0.004	-0.002	-0.006	-0.06	-0.022	-0.058	-0.015	-0.03	-0.104	-0.13	-2.9594	-0.074	-0.045	-0.6448	-0.039	-0.05	-0.026	-0.1466	-3.2856	-0.1502	-0.036	-0.2316	-0.2624	-0.002	-0.005	-0.002	-0.005	-0.021	-0.009	-0.6132	-0.055	-0.04	-0.2972	-0.1368	-2.4244	-3.6665	-0.4138	0.016	0.01	-0.004	-0.009	-0.007	-0.067	-0.004	-0.024
SPE_K20742498	0	-0.025	-0.021	-0.048	-0.039	-0.027	-1.1669	-4.0052	-1.4808	-0.4009	-0.044	-0.042	-0.118	-0.162	-5.0893	-0.2572	-0.047	-1.0213	-0.4425	-0.6586	-0.042	-0.1978	-4.2649	-0.1518	-0.03	-0.1591	-0.3958	-0.008	-0.038	-0.036	-0.017	-0.083	-0.101	-4.5906	-1.2921	-0.1449	-0.7346	-0.3615	-1.7819	-2.8058	-4.5397	-2.7424	-1.8796	-0.099	-0.125	0.005	-0.084	-0.088	-0.047
EOS101648	0	-0.012	-0.017	-0.022	-0.011	-0.009	-0.044	-1.1876	-0.1369	-0.3829	-0.047	-0.049	-0.135	-0.199	-5.0041	-0.2957	-0.112	-1.4851	-0.2377	-0.051	-0.023	-0.2706	-4.0847	-0.1432	-0.037	-0.3353	-0.3264	-0.004	-0.017	-0.009	-0.02	-0.092	-0.095	-6.1943	-0.4163	-0.084	-1.016	-0.319	-1.0291	-3.1462	-4.3882	-0.7227	-0.3774	-0.028	-0.041	-0.012	-0.1448	-0.035	-0.031
EOS100592	0	-0.002	-0.006	-0.006	-0.009	-0.002	-0.01	-0.3783	-0.028	-0.06	-0.008	-0.021	-0.077	-0.149	-4.0125	-0.1252	-0.073	-1.3465	-0.1104	-0.072	-0.035	-0.1215	-4.0933	-0.0887	-0.055	-0.454	-0.6161	-0.002	-0.005	-0.001	-0.004	-0.02	-0.015	-0.3616	-0.023	-0.022	-0.1297	-0.087	-0.219	-3.0828	-1.9748	-1.2175	-0.3903	-0.017	-0.017	-0.022	-0.065	-0.04	-0.031
SPE_K86687746	0	-0.015	-0.02	-0.034	-0.036	-0.03	-0.6295	-2.8128	-0.2045	-0.1991	-0.028	-0.086	-0.209	-0.356	-4.849	-0.3819	-0.172	-1.9758	-1.1278	-0.7561	-0.041	-0.1066	-3.6444	-0.046	-0.029	-0.1824	0.1403	-0.003	-0.007	-0.008	-0.008	-0.016	-0.015	-0.8879	-0.078	-0.031	-0.4087	-0.092	-0.2402	-4.1001	-0.7808	-0.9702	-0.7519	-0.021	-0.026	-0.02	-0.079	0.003	-0.0301
EOS101864	0	-0.007	-0.02	-0.024	-0.04	-0.02	-0.2429	-2.3899	-0.1698	-0.1596	-0.017	-0.045	-0.133	-0.27	-5.0033	-0.5312	-0.2477	-3.2446	-0.7921	-0.5919	-0.063	-0.3324	-4.4892	-0.0173	-0.027	-0.2293	-0.1967	-0.004	-0.007	-0.005	-0.005	-0.018	-0.02	-0.8819	-0.053	-0.028	-0.1518	-0.082	-0.4634	-3.239	-3.5341	-0.4127	-0.1662	-0.009	-0.012	-0.016	-0.056	-0.024	-0.013
DOM_SIM_458	0	-0.015	-0.015	-0.026	-0.012	-0.008	-0.046	-1.269	-0.9919	-1.0514	-0.082	-0.039	-0.134	-0.178	-5.9253	-0.3956	-0.138	-1.4151	0.0483	-0.032	-0.034	-0.119	-3.0691	-0.0381	-0.037	-0.2837	-0.1948	0	-0.031	-0.015	-0.006	-0.048	0.0327	-2.7621	-2.1052	-0.3129	-1.3575	-0.101	-0.6583	-2.4016	-0.2423	-0.037	-0.011	-0.003	-0.003	-0.006	-0.027	-0.019	-0.044
EOS101763	0	-0.02	-0.013	-0.049	-0.02	-0.026	-0.4252	-4.0164	-0.4791	-0.4574	-0.021	-0.084	-0.135	-0.208	-5.2379	-0.5528	-0.027	-1.1704	-1.0322	-1.6228	-0.067	-0.1118	-3.8548	-0.095	-0.022	-0.0946	-0.0468	-0.004	-0.014	-0.013	-0.006	-0.019	-0.02	-1.9288	-0.1979	-0.06	-0.3546	-0.071	-0.5504	-3.6141	-0.7427	-1.2506	-0.5466	-0.024	-0.024	-0.019	-0.072	-0.03	-0.016
DOM_SIM_232	0	-0.012	-0.019	-0.027	-0.096	-0.026	-1.6294	-4.1234	-0.6504	-0.7059	-0.024	-0.016	-0.108	-0.061	-4.3514	-0.5132	-0.053	-1.7398	-1.1623	-2.2577	-0.0759	-0.2355	-3.7911	-0.167	-0.025	-0.1063	-0.2634	-0.004	-0.02	-0.015	-0.004	-0.026	-0.043	-4.5064	-0.406	-0.043	-0.674	-0.092	-0.8691	-4.0638	-1.2797	-1.3882	-0.6143	-0.018	-0.009	-0.026	-0.03	-0.0656	-0.083
DOM_SIM_319	0	-0.012	-0.013	-0.013	-0.008	-0.006	-0.022	-0.4767	-0.1536	-0.5116	-0.157	-0.026	-0.1165	-0.101	-3.4255	-0.1585	-0.08	-1.0777	-0.0103	-0.031	-0.019	-0.2124	-3.9357	-0.1696	-0.036	-0.1802	-0.4041	0.025	-0.066	-0.012	-0.04	-1.1262	-0.0968	-5.551	-3.3458	-1.9029	-2.3822	-0.9449	-2.3492	-4.2215	-3.4269	-1.5023	-0.9398	-0.035	-0.035	-0.044	-0.2201	-0.124	-0.079
EOS102444	0	-0.1897	-0.051	-0.092	-0.029	-0.017	-0.4333	-2.6976	-2.8956	-1.1298	-0.119	-0.069	-0.131	-0.123	-3.9257	-0.184	-0.025	-0.2654	-0.112	-0.09	-0.024	-0.058	-2.9803	-0.071	-0.015	-0.063	-0.035	-0.024	-0.2999	-2.1544	-0.009	-0.054	-0.058	-4.6415	-1.7502	-0.202	-1.0203	-0.049	-0.1843	-3.3871	-1.2971	-1.1958	-0.6137	-0.021	-0.015	-0.039	-0.048	-0.0729	-0.046
EOS101096	0	-0.008	-0.013	-0.024	-0.023	-0.013	-0.1208	-2.492	-0.1395	-0.2013	-0.021	-0.034	-0.122	-0.173	-4.4835	-0.2274	-0.072	-1.5436	-0.8327	-0.5612	-0.031	-0.1077	-2.6108	-0.025	-0.011	-0.058	0.0219	-0.004	-0.012	-0.006	-0.006	-0.036	-0.044	-2.547	-0.2089	-0.054	-0.7056	-0.144	-1.2355	-4.0373	-1.7043	-0.4698	-0.2607	-0.014	-0.016	-0.017	-0.072	-0.03	-0.024
DOM_SIM_226	0	-0.005	-0.007	-0.007	-0.013	-0.004	-0.014	-0.4169	-0.045	-0.1758	-0.029	0.048	-0.008	0.094	-5.8042	-0.2745	-0.066	-1.0659	-0.3436	-0.096	-0.025	-0.1548	-2.9881	-0.0748	-0.025	-0.1476	-0.4721	-0.009	-0.058	-0.006	-0.047	-1.1381	-1.8609	-5.305	-0.6457	-0.7532	-1.3755	-1.4188	-4.0598	-5.756	-4.3575	-0.9399	-0.2281	-0.018	-0.035	-0.022	-0.2072	-0.1273	-0.1743
EOS100236	0	-0.012	-0.016	-0.039	-0.028	-0.018	-0.2649	-2.3402	-0.3394	-0.1758	-0.016	-0.036	-0.078	-0.129	-3.5685	-0.4493	-0.1366	-0.8622	-0.9033	-3.4019	-0.048	-0.1585	-4.3461	-0.005	-0.01	-0.073	-0.0632	-0.005	-0.013	-0.011	-0.004	-0.021	-0.024	-2.0559	-0.107	-0.039	-0.2858	-0.092	-0.5014	-3.3559	-1.4918	-0.6443	-0.193	-0.011	-0.017	-0.015	-0.088	-0.036	-0.021
EOS102186	0	-0.001	-0.006	-0.005	-0.003	-0.001	-0.006	-0.0481	-0.014	-0.027	-0.005	-0.029	-0.077	-0.205	-2.8447	-0.067	-0.067	-0.9738	-0.0272	-0.047	-0.033	-0.3721	-3.5124	-0.0682	-0.037	-0.4814	-0.434	-0.001	-0.002	-0.001	-0.001	-0.008	-0.008	-0.046	-0.009	-0.013	-0.1469	-0.073	-1.8239	-2.2624	-0.282	-0.025	-0.007	-0.003	-0.004	-0.008	-0.037	-0.014	0.001
EOS100698	0	-0.045	0.044	-0.006	-0.02	-0.03	-0.1301	-4.0789	-2.0613	-1.1599	-0.034	-0.029	-0.086	0.033	-5.0749	-0.4095	-0.041	-0.4031	-0.1674	-0.1396	-0.024	-0.045	-2.22	-0.064	-0.013	-0.028	-0.084	-0.038	-0.1322	-0.067	-0.034	-1.1297	-1.7447	-11.8286	-2.2645	-0.9976	-2.1525	-1.2831	-1.1277	-3.0824	-4.1096	-0.1366	-0.033	-0.006	-0.012	-0.038	-0.2161	-0.098	-0.043
EOS100546	0	-0.026	-0.029	-0.029	-0.023	-0.014	-0.0818	-2.3913	-1.8416	-1.4365	-0.05	-0.04	-0.154	-0.086	-5.3349	-0.4994	-0.061	-0.9464	-0.241	-0.073	-0.022	-0.089	-3.0901	-0.049	-0.014	-0.062	-0.1029	-0.015	-0.039	-0.034	-0.009	-0.045	-0.105	-2.6199	-0.8032	-0.1509	-1.8374	-0.2757	-1.1324	-5.7099	-2.8666	-1.9606	-1.6508	-0.027	-0.045	-0.028	-0.11	-0.046	-0.061
EOS101849	0	-0.014	-0.001	0.001	0	0	-0.005	-0.046	-0.012	-0.204	-0.336	-0.047	-0.035	-0.014	-0.1803	-0.016	0.004	-0.004	0	-0.001	-0.001	0	-0.01	-0.001	0	-0.001	-0.001	0.103	-0.1101	-0.012	-0.014	-1.312	-0.5436	-6.9328	-2.4411	-2.583	-1.9969	-0.8257	-0.1486	-0.6399	-5.0893	-0.042	-0.01	-0.004	-0.01	-0.027	-0.1887	-0.003	-0.001
SPE_K93814253	0	-0.003	-0.007	-0.006	-0.008	-0.003	-0.012	-0.2661	-0.03	-0.1009	-0.011	-0.023	-0.102	-0.153	-4.5707	-0.1384	-0.091	-1.2816	-0.0814	-0.07	-0.032	-0.1605	-3.7785	-0.1963	-0.051	-0.3275	-0.3178	-0.002	-0.006	-0.003	-0.002	-0.014	-0.013	-0.4369	-0.044	-0.027	-0.4014	-0.08	-0.0324	-1.906	-0.2283	-0.046	-0.018	-0.003	-0.002	-0.008	-0.025	-0.014	-0.042
EOS100952	0	-0.003	-0.008	-0.003	-0.01	-0.002	-0.008	-0.2895	-0.034	-0.093	-0.003	-0.007	-0.087	-0.129	-4.5092	-0.1815	-0.0703	-1.1543	-0.0978	-0.07	-0.024	-0.1377	-2.9042	-0.0608	-0.031	-0.2669	-0.1551	-0.015	-0.0377	-0.005	-0.001	-0.5407	-1.1907	-2.1828	-0.2145	-0.4446	-0.9844	-1.27	-1.5785	-4.4174	-3.016	0.034	0.004	-0.01	-0.027	0.001	-0.2168	-0.04	-0.025
EOS101758	0	-0.005	-0.009	-0.008	-0.033	-0.005	-0.043	-1.2824	-0.063	-0.1323	-0.02	-0.025	-0.08	-0.054	-4.8322	-0.3804	-0.0323	-1.5261	-0.9005	-0.242	-0.03	-0.1343	-3.7579	-0.109	-0.021	-0.0678	-0.2982	-0.003	-0.012	-0.005	-0.006	-0.043	-0.035	-1.9958	-0.2102	-0.066	-0.5076	-0.113	-0.7389	-4.0402	-1.6974	-1.3015	-0.4822	-0.014	-0.009	-0.04	-0.038	-0.0741	-0.05
SPE_A70814879	0	-0.006	-0.01	-0.009	-0.005	-0.002	-0.01	-0.079	-0.059	-0.1481	0.013	-0.013	-0.102	-0.103	-3.4112	-0.096	-0.048	-0.2992	-0.02	-0.041	-0.024	-0.072	-2.7974	-0.101	-0.025	-0.1007	-0.1718	-0.031	-0.0724	-0.009	-0.065	-0.8098	-1.9165	-4.9333	-0.6303	-0.5652	-1.237	-1.4946	-2.2526	-4.5296	-2.4533	-1.1162	-0.5774	-0.029	-0.048	-0.025	-0.2723	-0.077	-0.06
EOS102457	0	-0.027	-0.026	-0.038	-0.026	-0.019	-0.4266	-3.5857	-2.6469	-0.9132	-0.09	-0.032	-0.131	-0.161	-4.0698	-0.198	-0.056	-0.425	-0.071	-0.037	-0.012	-0.055	-2.3841	-0.039	-0.016	-0.0767	-0.017	-0.004	-0.047	-0.0508	-0.004	-0.034	-0.006	-3.3942	-2.2535	-0.2278	-1.1545	-0.058	-1.3165	-2.0963	-0.1911	-0.058	-0.014	-0.003	-0.003	-0.007	-0.005	-0.042	-0.05
EOS100730	0	-0.008	-0.044	-0.022	-0.007	-0.003	-0.021	-0.4226	-1.5806	-0.8953	-0.1426	-0.073	-0.161	-0.107	-3.1506	-0.101	-0.019	-0.075	-0.01	-0.03	-0.016	-0.04	-1.4681	-0.08	-0.02	-0.038	0.019	0.018	-0.066	-0.012	-0.041	-0.3612	-0.7566	-9.5686	-3.2903	-2.1343	-3.2104	-0.6469	-0.3903	-6.2669	-5.4485	-2.7042	-4.3407	-0.152	-0.134	-0.025	-0.255	-0.0007	-0.032
EOS100167	0	-0.003	-0.013	-0.028	-0.038	-0.055	-1.2521	-2.3412	-0.1052	-0.2385	0.002	0.072	0.0166	0.134	-6.2871	-0.3553	-0.047	-1.7407	-1.213	-1.6938	-0.0542	-0.1084	-2.8857	-0.083	-0.018	-0.037	-0.133	-0.005	-0.018	-0.008	-0.002	-0.057	-0.083	-3.8963	-0.1728	-0.017	-1.1786	-0.2945	-3.1961	-4.5871	-2.7143	-0.4463	-0.1055	-0.013	-0.007	-0.032	-0.024	-0.1	-0.077
EOS100733	0	-0.003	-0.005	-0.004	-0.004	-0.001	-0.006	-0.036	-0.018	-0.047	-0.013	-0.019	-0.068	-0.127	-2.9668	-0.05	-0.054	-0.6546	-0.011	-0.033	-0.024	-0.1282	-2.5571	-0.1119	-0.045	-0.461	-0.4019	-0.003	-0.007	-0.003	-0.011	-0.054	-0.017	-1.2555	-0.1015	-0.053	-0.2879	-0.3846	-1.4667	-4.5513	-3.2222	-0.0394	-0.014	-0.009	-0.022	0.008	-0.131	-0.005	-0.028
DOM_SIM_327	0	-0.005	-0.011	-0.01	-0.028	-0.005	-0.039	-1.4692	-0.0744	-0.1747	-0.01	-0.034	-0.124	-0.208	-5.3741	-0.2914	-0.1086	-2.6027	-0.3495	-0.2581	-0.049	-0.3424	-4.9231	-0.2049	-0.05	-0.4118	-0.6543	-0.004	-0.01	-0.004	-0.006	-0.035	-0.048	-0.9344	-0.1238	-0.033	-0.832	-0.124	-0.9371	-3.3377	-4.0025	-2.4526	-4.6617	-0.1899	-0.1711	-0.108	-0.097	-0.046	-0.049
EOS102309	0	-0.003	-0.007	-0.006	-0.006	-0.002	-0.01	-0.122	-0.031	-0.0873	-0.027	-0.015	-0.073	-0.109	-3.4316	-0.099	-0.061	-0.9457	-0.041	-0.054	-0.03	-0.2312	-4.157	-0.1578	-0.053	-0.4557	-0.3865	-0.001	-0.016	-0.003	-0.023	-0.1734	-0.1765	-4.5762	-0.3629	-0.146	-0.5983	-0.5378	-1.5852	-3.2301	-3.6462	-1.4491	-1.947	-0.043	-0.041	-0.042	-0.09	-0.068	-0.046
EOS102003	0	-0.045	-0.048	-0.1325	-0.058	-0.037	-1.3256	-4.3761	-4.774	-0.7997	-0.081	-0.051	-0.134	-0.094	-4.7886	-0.192	-0.061	-1.053	-0.1773	-0.4806	-0.045	-0.187	-4.3206	-0.125	-0.031	-0.1478	-0.2999	-0.008	-0.0363	-0.3857	-0.006	-0.042	-0.036	-4.5278	-2.0725	-0.2412	-0.84	-0.057	0.1605	-2.676	-0.8185	-1.0693	-0.8043	-0.025	-0.023	-0.013	-0.065	-0.021	-0.033
EOS101636	0	-0.025	-0.029	-0.037	-0.006	-0.008	-0.049	-0.9095	-0.7092	-1.4374	-0.155	-0.11	-0.18	-0.148	-3.6918	-0.6735	-0.0765	-0.6302	-0.044	-0.023	-0.015	-0.073	-0.9974	-0.028	-0.01	-0.031	-0.031	-0.008	-0.081	-0.019	-0.0357	-0.9032	-2.5309	-3.9702	-2.464	-0.859	-2.3094	-2.0025	-1.4941	-7.425	-3.008	-0.0505	-0.012	-0.02	-0.0813	-0.0275	-0.8582	-0.0263	-0.041
SPE_K51324732	0	-0.007	-0.012	-0.019	-0.011	-0.007	-0.052	-1.2423	-0.1333	-0.1304	-0.014	-0.041	-0.099	-0.173	-3.3076	-0.1901	-0.056	-1.2501	-0.3477	-0.081	-0.03	-0.2352	-5.1845	-0.2469	-0.031	-0.2097	-0.2944	-0.003	-0.009	-0.005	-0.004	-0.021	-0.023	-2.6208	-0.1704	-0.039	-0.2653	-0.072	-0.3211	-3.1202	-1.5357	-0.8633	-0.3204	-0.018	-0.016	-0.02	-0.063	-0.0533	-0.028
DOM_SIM_219	0	-0.014	-0.012	-0.007	-0.005	-0.003	-0.011	-0.224	-0.6098	-0.8004	-0.129	-0.058	-0.13	-0.064	-4.1383	-0.082	-0.016	-0.073	-0.008	-0.018	-0.008	-0.031	-0.8499	-0.015	-0.008	-0.0412	-0.15	-0.008	-0.0728	-0.017	0.023	-0.2697	-3.0653	-4.5178	-2.9181	-0.5991	-2.8457	-0.7772	-0.8396	-4.746	-1.7758	-0.034	-0.008	-0.005	-0.012	-0.017	-0.1619	-0.01	-0.031
SPE_K25875056	0	-0.019	-0.013	-0.049	-0.03	-0.038	-0.6973	-3.8534	-0.4603	-0.3652	-0.017	-0.069	-0.105	-0.191	-4.0594	-0.5075	0.013	-1.6708	-0.9138	-1.8686	-0.0721	-0.2448	-5.1889	-0.2025	-0.037	-0.2576	-0.4185	-0.004	-0.014	-0.014	-0.004	-0.017	-0.022	-1.6757	-0.1859	-0.051	-0.2138	-0.063	-0.388	-2.8935	-0.5505	-0.5259	-0.2226	-0.011	-0.02	-0.007	-0.065	-0.028	-0.024
EOS101852	0	-0.002	-0.005	-0.004	-0.003	-0.001	-0.006	-0.042	-0.023	-0.046	-0.022	-0.025	-0.064	-0.081	-1.734	-0.035	-0.019	-0.0988	-0.002	-0.05	-0.016	-0.066	-3.1702	-0.086	-0.014	-0.0548	-0.1145	-0.003	-0.022	-0.004	-0.017	-0.2904	-0.4059	-5.9116	-0.3483	-0.2084	-0.2194	-0.4277	-1.2361	-5.1881	-5.4705	-1.1599	-0.9151	-0.037	-0.051	-0.023	-0.1538	-0.034	-0.019
EOS101421	0	-0.008	-0.012	-0.014	-0.019	-0.004	-0.023	-1.0923	-0.3237	-0.8519	-0.03	-0.039	-0.144	-0.177	-5.198	-0.3636	-0.073	-0.9157	-0.1782	-0.062	-0.024	-0.07	-3.3111	-0.117	-0.025	-0.1004	-0.0785	-0.005	-0.016	-0.009	-0.005	-0.027	-0.027	-1.7683	-0.6287	-0.0843	-0.8575	-0.072	-0.4887	-2.104	-0.9284	-1.3708	-1.9906	-0.035	-0.028	-0.022	-0.042	-0.038	-0.037
EOS100629	0	-0.009	-0.014	-0.012	-0.006	-0.003	-0.019	-0.3345	-0.059	-0.109	-0.051	-0.09	-0.183	-0.321	-4.3866	-0.118	-0.079	-1.1653	-0.145	-0.072	-0.038	-0.2717	-4.0132	-0.0465	-0.033	-0.3623	-0.4055	-0.003	-0.014	-0.004	-0.034	-0.2092	-0.2891	-1.9265	-0.3418	-0.343	-0.8089	-1.0223	-1.0542	-5.3782	-2.7975	-0.5309	-0.6816	-0.038	-0.06	-0.001	-0.2412	0.031	0
DOM_SIM_584	0	-0.032	-0.044	-0.087	-0.043	-0.082	-2.3162	-3.2998	-2.2337	-0.7608	-0.056	-0.042	-0.13	-0.091	-5.0284	-0.3203	-0.088	-0.8643	-1.4861	-1.5428	-0.0727	-0.134	-4.9798	-0.153	-0.035	-0.0978	-0.2274	-0.01	-0.041	-0.055	-0.012	-0.059	-0.079	-5.136	-0.9224	-0.115	-0.9505	-0.168	-1.0095	-4.3995	-2.6849	-1.4155	-1.4348	-0.036	-0.03	-0.031	-0.136	-0.042	-0.0692
EOS101117	0	-0.004	-0.007	-0.01	-0.019	-0.005	-0.034	-1.085	-0.059	-0.1706	-0.008	-0.016	-0.065	-0.035	-4.5822	-0.3307	-0.009	-1.3911	-0.474	-0.108	-0.024	-0.199	-4.5764	-0.2488	-0.054	-0.2865	-0.4802	-0.002	-0.007	-0.004	-0.002	-0.017	-0.014	-0.4078	-0.047	-0.023	-0.2689	-0.047	-0.1888	-3.6777	-1.6021	-2.1636	-1.9042	-0.03	-0.026	-0.03	-0.011	-0.052	-0.102
DOM_SIM_284	0	-0.014	-0.021	-0.034	-0.013	-0.009	-0.055	-2.057	-0.2794	-0.3573	-0.028	-0.085	-0.159	-0.39	-4.6792	-0.3714	-0.1764	-1.9153	-0.3226	-0.0829	-0.045	-0.1505	-3.7399	-0.1327	-0.06	-0.2804	-0.3002	-0.005	-0.013	-0.008	-0.005	-0.023	-0.034	-1.9421	-0.4088	-0.07	-0.8912	-0.086	-0.594	-3.5307	-1.4664	-1.2877	-0.9287	-0.025	-0.017	-0.044	-0.075	-0.0595	-0.027
EOS101009	0	-0.0961	-0.036	-0.0268	-0.021	-0.033	-0.3848	-2.5919	-4.9084	-1.1187	-0.101	-0.068	-0.17	-0.302	-4.8969	-0.2239	-0.102	-1.1463	-0.1351	-0.037	-0.027	-0.4169	-3.7414	-0.0906	-0.035	-0.4501	-0.5261	-0.035	-0.2224	-2.9724	-0.015	-0.074	-0.138	-5.881	-1.08	-0.2095	-1.4299	-0.1876	-1.7618	-3.6633	-2.2993	-0.1562	-0.034	-0.011	-0.02	-0.014	-0.07	-0.05	-0.031
EOS100946	0	-0.002	-0.006	-0.003	-0.022	-0.003	-0.017	-1.1907	-0.034	-0.0761	-0.005	-0.007	-0.059	-0.065	-4.7243	-0.2865	-0.1043	-2.2523	-0.5039	-0.1707	-0.032	-0.2581	-3.7056	-0.1662	-0.034	-0.2364	-0.5353	-0.001	-0.003	-0.002	-0.001	-0.005	-0.005	-0.1052	-0.015	-0.01	-0.0803	-0.033	-0.2849	-0.7088	-0.011	-0.008	-0.003	-0.001	-0.002	-0.002	-0.009	-0.005	-0.025
EOS102268	0	-0.015	-0.035	-0.03	-0.017	-0.007	-0.046	-1.5102	-1.0005	-1.4134	-0.079	-0.055	-0.1891	-0.225	-5.3024	-0.3772	-0.171	-1.9611	0.0619	-0.054	-0.048	-0.3412	-3.6631	-0.1898	-0.057	-0.5475	-1.1899	-0.007	-0.027	-0.013	-0.016	-0.09	-0.0902	-7.3279	-1.6406	-0.1988	-1.7332	-0.2512	-1.1455	-3.4329	-0.6499	-0.059	-0.015	-0.006	-0.011	-0.016	-0.06	-0.027	-0.028
EOS102107	0	-0.004	-0.007	-0.007	-0.035	-0.004	-0.045	-1.8234	-0.062	-0.1549	-0.008	-0.033	-0.096	-0.141	-4.317	-0.3858	-0.017	-1.7458	-1.0414	-0.4256	-0.043	-0.3704	-5.6228	-0.1515	-0.032	-0.3716	-0.5999	-0.002	-0.005	-0.004	-0.001	-0.009	-0.007	-0.2003	-0.035	-0.025	-0.1529	-0.053	-0.2842	-2.0743	-0.2184	-0.041	-0.007	-0.001	-0.003	-0.007	-0.023	-0.012	-0.026
EOS101830	0	-0.006	-0.007	-0.006	-0.006	-0.001	-0.008	-0.1002	-0.0892	-0.2977	-0.049	-0.032	-0.119	-0.159	-4.1235	-0.0676	-0.051	-0.4677	-0.0369	-0.04	-0.026	-0.0535	-2.199	-0.014	-0.014	-0.1139	-0.025	-0.005	-0.042	-0.009	-0.005	-0.2742	-0.547	-4.7484	-1.2886	-0.601	-1.5566	-0.6839	-1.0453	-4.0352	-4.332	-0.0829	-0.015	-0.011	-0.022	-0.013	-0.1192	-0.051	-0.01
EOS102364	0	-0.003	-0.008	-0.007	-0.017	-0.006	-0.031	-0.3696	-0.027	-0.07	-0.008	-0.035	-0.123	-0.174	-5.4791	-0.4009	-0.0368	-2.8203	-0.7007	-0.1385	-0.026	-0.3426	-4.7068	-0.2178	-0.034	-0.1898	-0.2505	-0.001	-0.004	-0.002	-0.002	-0.008	-0.007	-0.101	-0.019	-0.02	-0.2036	-0.061	-0.5132	-1.9433	-0.1786	-0.029	-0.003	-0.001	-0.003	-0.008	-0.026	-0.01	-0.011
EOS101836	0	-0.026	-0.019	-0.037	-0.014	-0.012	-0.081	-2.5027	-1.1264	-0.781	-0.067	-0.056	-0.127	-0.205	-3.8007	-0.3366	-0.115	-1.0979	-0.0398	-0.016	-0.021	-0.1	-2.7045	-0.068	-0.024	-0.1412	-0.0633	-0.005	-0.041	-0.032	-0.008	-0.042	-0.047	-3.8255	-1.264	-0.121	-1.0322	-0.081	-0.7256	-2.8844	-1.225	-1.1522	-1.3683	-0.0528	-0.044	-0.026	-0.059	-0.034	-0.014
EOS101461	0	-0.008	-0.017	-0.019	-0.089	0.001	-0.7863	-4.3978	-0.2178	-0.2958	-0.011	-0.035	-0.125	-0.15	-7.4704	-0.6871	-0.1577	-2.2918	-0.8472	-4.4821	-0.081	-0.2632	-3.7017	-0.1391	-0.034	-0.3078	-0.5119	-0.005	-0.014	-0.008	-0.004	-0.029	-0.065	-3.5217	-0.0967	-0.039	-1.0031	-0.2287	-0.9306	-3.5234	-0.9021	-0.5882	-0.278	-0.013	-0.022	-0.013	-0.075	-0.042	-0.0388
EOS102168	0	-0.006	-0.009	-0.005	-0.011	-0.003	-0.01	-0.3968	-0.043	-0.1292	-0.036	-0.035	-0.146	-0.224	-5.7221	-0.1674	-0.077	-1.3772	-0.216	-0.084	-0.03	-0.2141	-3.5579	-0.1945	-0.036	-0.2676	-0.1247	-0.003	-0.034	-0.005	-0.047	-0.6425	-0.5156	-2.442	-0.6407	-0.3596	-0.8189	-1.1082	-1.5124	-3.668	-2.2853	0.057	0.006	-0.009	-0.03	0.011	-0.2347	-0.035	-0.024
EOS101050	0	-0.005	-0.011	-0.01	-0.029	-0.004	-0.041	-1.5109	-0.0754	-0.1772	-0.009	-0.034	-0.125	-0.211	-5.3639	-0.2893	-0.1115	-2.637	-0.3451	-0.2662	-0.05	-0.3464	-4.8824	-0.1996	-0.05	-0.4103	-0.6621	-0.003	-0.01	-0.006	-0.006	-0.035	-0.049	-0.9502	-0.1261	-0.033	-0.8376	-0.124	-0.9257	-3.3625	-4.0175	-2.3516	-4.6324	-0.1866	-0.1653	-0.111	-0.098	-0.046	-0.05
EOS101249	0	-0.031	-0.028	-0.03	-0.039	-0.038	-0.2917	-4.937	-4.0263	-1.3447	-0.055	-0.033	-0.1552	-0.145	-6.1161	-0.3684	-0.0812	-3.1585	-0.4464	-0.195	-0.043	-0.2776	-4.0803	-0.0892	-0.034	-0.2357	-0.4899	-0.015	-0.0792	-0.1031	-0.005	-0.028	-0.092	-4.6041	-2.0192	-0.2229	-1.0699	-0.071	-0.2073	-0.8173	-0.038	-0.015	-0.007	-0.002	-0.003	-0.004	-0.019	-0.009	-0.026
EOS100652	0	-0.023	-0.022	-0.054	-0.029	-0.036	-0.6809	-4.0314	-1.4121	-0.2142	-0.027	-0.025	-0.096	-0.099	-5.6089	-0.3457	-0.127	-2.6363	-0.258	-0.3352	-0.048	-0.3465	-4.7504	-0.0768	-0.03	-0.3026	-1.0588	-0.013	-0.044	-0.027	-0.015	-0.4071	-0.7953	-6.4701	-0.741	-0.3555	-1.0583	-0.8337	-2.1825	-2.1694	-2.4316	-0.148	-0.033	-0.009	-0.014	-0.033	-0.108	-0.104	-0.053
EOS100214	0	-0.004	-0.081	-0.068	-0.0752	-0.039	-1.6301	-3.4968	-3.7803	-1.102	-0.0771	-0.022	-0.119	-0.103	-3.2143	-0.156	-0.066	-0.7028	-0.6586	-1.5809	-0.039	-0.1273	-3.4172	-0.1301	-0.024	-0.1605	-0.4075	-0.009	-0.015	-0.005	-0.008	-0.063	0.0047	-6.1441	-2.6418	-0.3899	-1.1166	-0.081	-1.4264	-2.2632	-0.1773	-0.013	-0.003	-0.004	-0.006	-0.01	-0.043	-0.02	-0.0335
EOS101655	0	-0.006	-0.092	-0.08	-0.026	-0.023	-0.1981	-2.6038	-5.9277	-1.6436	-0.049	-0.032	-0.178	-0.201	-5.1134	-0.5092	-0.1153	-1.9705	-0.3025	-0.0917	-0.03	-0.5708	-3.865	-0.1876	-0.0508	-0.6265	-0.2799	-0.01	-0.007	-0.001	-0.004	-0.022	-0.073	-5.0184	-1.3304	-0.1305	-1.6167	-0.113	-0.3416	-1.6422	-0.1233	-0.04	-0.008	-0.003	-0.004	-0.009	-0.024	-0.017	-0.032
DOM_SIM_253	0	-0.003	-0.008	-0.008	-0.007	-0.003	-0.012	-0.3673	-0.034	-0.1691	-0.013	-0.031	-0.124	-0.188	-5.1408	-0.1209	-0.092	-1.3846	0.0085	-0.054	-0.03	-0.5495	-3.7434	-0.1636	-0.029	-0.3793	-0.7487	-0.003	-0.011	-0.005	-0.002	-0.02	-0.031	-2.2352	-0.3331	-0.042	-0.9832	-0.1102	-1.1127	-2.3134	-0.2605	-0.047	-0.013	-0.003	-0.003	-0.008	-0.019	-0.022	-0.031
EOS100276	0	-0.013	-0.014	-0.015	-0.017	-0.006	-0.034	-1.0949	-0.8294	-0.9785	-0.051	-0.017	-0.081	0.063	-6.7005	-0.311	-0.039	-1.058	-0.1425	-0.029	-0.014	-0.1455	-3.1297	-0.1718	-0.034	-0.1527	-0.6448	-0.007	-0.025	-0.014	-0.005	-0.04	-0.0881	-2.5233	-0.6597	-0.1897	-1.981	-0.1051	-1.6146	-4.0294	-1.0207	-0.8336	-0.5123	-0.017	-0.023	-0.006	-0.044	-0.076	-0.115
EOS102365	0	-0.008	-0.016	-0.02	-0.015	-0.006	-0.035	-1.5495	-0.1687	-0.292	-0.019	-0.069	-0.152	-0.276	-4.4341	-0.306	-0.095	-1.6769	-0.2695	-0.06	-0.025	-0.1673	-3.6659	-0.0882	-0.026	-0.1679	-0.2367	-0.004	-0.009	-0.006	-0.003	-0.012	-0.015	-0.9995	-0.2234	-0.047	-0.4439	-0.06	-0.6323	-1.789	-0.1029	-0.023	-0.001	-0.001	-0.003	-0.009	-0.032	-0.01	0.005
DOM_SIM_377	0	-0.058	-0.031	-0.072	-0.031	-0.021	-0.258	-3.7185	-2.0144	-0.8754	-0.063	-0.044	-0.106	-0.123	-3.5005	-0.4425	-0.1	-1.4491	-0.3514	-0.2679	-0.038	-0.103	-3.3006	-0.094	-0.021	-0.079	-0.2203	-0.012	-0.1019	-0.4591	-0.006	-0.03	-0.0707	-3.8917	-1.779	-0.1313	-0.4935	-0.067	-0.4178	-3.1166	-0.5809	-2.3066	-1.1335	-0.032	-0.045	-0.009	-0.062	-0.04	-0.049
EOS101847	0	-0.009	-0.04	-0.021	-0.017	-0.006	-0.024	-0.9549	-1.1103	-1.4933	-0.102	-0.048	-0.198	-0.208	-5.4473	-0.2066	-0.056	-0.3666	-0.037	-0.037	-0.018	-0.118	-3.2104	-0.1029	-0.022	-0.1574	-0.157	-0.013	-0.0601	-0.013	-0.054	-0.967	-1.4707	-6.7116	-1.6895	-0.9813	-2.6595	-1.3925	-2.2948	-4.8726	-5.5289	-0.7109	-1.0638	-0.0971	-0.1601	-0.004	-0.2621	-0.036	-0.0397
EOS101303	0	-0.004	-0.012	-0.004	-0.066	-0.007	-0.5099	-3.9032	-0.1237	-0.1011	-0.011	-0.033	-0.107	-0.254	-3.7005	-0.3275	-0.0964	-2.7839	-1.1212	-1.4932	-0.089	-0.1731	-3.5761	-0.0796	-0.07	-0.3997	-0.0279	-0.002	-0.007	-0.004	-0.003	-0.017	-0.019	-0.5159	-0.035	-0.025	-0.08	-0.059	-0.2506	-2.7703	-1.9268	-0.6577	-0.4883	-0.017	-0.004	-0.027	-0.033	-0.036	-0.022
EOS102246	0	-0.007	-0.011	-0.008	-0.007	-0.002	-0.012	-0.2715	-0.03	-0.1765	-0.064	-0.061	-0.165	-0.244	-4.4255	-0.087	-0.056	-0.648	-0.0717	-0.047	-0.021	-0.1162	-3.143	-0.0342	-0.02	-0.1824	-0.2027	-0.008	-0.056	-0.007	0.003	-0.4533	-0.6729	-4.044	-2.8302	-0.9838	-1.9784	-0.4584	-0.8016	-1.7871	-1.061	-0.052	-0.008	-0.003	-0.004	-0.016	-0.0529	-0.044	-0.02
EOS100572	0	-0.004	-0.008	-0.008	-0.007	-0.003	-0.015	-0.131	-0.031	-0.083	-0.019	-0.017	-0.096	-0.205	-3.6816	-0.106	-0.055	-0.6111	-0.056	-0.052	-0.026	-0.0795	-4.273	-0.1564	-0.043	-0.2878	0.1189	-0.004	-0.017	-0.005	-0.006	-0.101	-0.171	-3.8464	-0.135	-0.057	-0.4057	-0.125	-1.2077	-2.5908	-5.3365	-0.6473	-0.3501	-0.026	-0.0011	-0.104	-0.071	-0.056	-0.048
EOS100035	0	-0.009	-0.014	-0.025	-0.023	-0.018	-0.1738	-2.331	-0.1297	-0.2201	-0.034	-0.037	-0.116	-0.119	-6.2328	-0.4283	-0.106	-2.8134	-0.7027	-0.6233	-0.062	-0.2384	-4.945	-0.0943	-0.05	-0.2669	-0.3255	-0.008	-0.046	-0.009	-0.089	-1.3785	-0.9098	-5.6344	-0.4615	-0.6265	-0.9971	-1.305	-0.6022	-2.0795	-6.7299	-0.051	-0.02	-0.01	-0.023	-0.03	-0.2042	-0.007	-0.017
EOS101273	0	-0.005	-0.01	-0.007	-0.006	-0.002	-0.012	-0.2007	-0.062	-0.2031	-0.014	-0.033	-0.121	-0.126	-4.1939	-0.08	-0.038	-0.4884	-0.035	-0.033	-0.013	-0.1417	-2.9579	-0.1187	-0.026	-0.1666	-0.2478	-0.021	-0.055	-0.009	-0.056	-0.8399	-1.4281	-5.0727	-0.5353	-0.8713	-1.9159	-1.5887	-1.0961	-2.3714	-2.8028	-0.055	-0.011	-0.008	-0.022	-0.02	-0.2372	-0.029	-0.027
EOS101085	0	-0.013	-0.019	-0.032	-0.055	0	-1.7889	-3.7705	-0.5264	-0.1752	-0.028	-0.034	-0.103	-0.122	-4.9628	-0.3328	-0.118	-2.1985	-0.0569	-0.2118	-0.041	-0.3164	-4.3919	-0.1229	-0.041	-0.3289	-0.6349	-0.008	-0.031	-0.017	-0.024	-0.1969	-0.3592	-5.3366	-0.3312	-0.1866	-0.7647	-0.6557	-1.9577	-4.9975	-3.341	-0.1216	-0.031	-0.01	-0.022	-0.025	-0.127	-0.025	-0.0508
EOS101446	0	-0.006	-0.011	-0.012	-0.011	-0.005	-0.046	-1.0224	-0.2819	-0.1288	-0.016	-0.022	-0.08	-0.036	-3.0491	-0.092	-0.031	-0.1816	-0.064	-0.093	-0.025	-0.067	-3.4792	-0.1721	-0.028	-0.1068	-0.2726	-0.009	-0.026	-0.011	-0.006	-0.1187	-0.3558	-4.4433	-0.3261	-0.1479	-0.8083	-0.5618	-0.8958	-4.7105	-3.2561	-0.1044	-0.074	-0.019	-0.031	-0.012	-0.128	-0.027	-0.034
DOM_SIM_342	0	-0.03	-0.013	-0.055	-0.016	-0.015	-0.101	-2.466	-2.4514	-1.6372	-0.059	-0.091	-0.1659	-0.333	-4.5234	-0.6572	-0.1265	-2.3291	-0.4458	-0.1923	-0.042	-0.2772	-4.5766	-0.0621	-0.033	-0.2823	-0.2145	-0.007	-0.03	-0.018	-0.003	-0.028	-0.02	-2.5688	-1.5459	-0.1212	-1.2742	-0.096	-0.9885	-1.9539	-0.4523	-0.049	-0.009	-0.003	-0.005	-0.01	-0.025	-0.028	-0.018
SPE_K49685476	0	-0.027	-0.031	-0.061	-0.037	-0.029	-0.7293	-3.5346	-2.9303	-0.4255	-0.036	-0.068	-0.148	-0.232	-4.3655	-0.3609	-0.109	-2.0377	-0.4164	-0.2275	-0.043	-0.2616	-4.8028	-0.1647	-0.043	-0.3347	-0.5457	-0.011	-0.048	-0.1566	-0.005	-0.029	-0.052	-2.1135	-0.8903	-0.08	-0.7858	-0.1125	-0.7129	-2.5022	-0.4349	-0.047	-0.01	-0.003	-0.006	-0.013	-0.036	-0.025	-0.039
EOS100727	0	-0.003	-0.006	-0.006	-0.007	-0.002	-0.008	-0.1883	-0.028	-0.0831	-0.011	-0.031	-0.112	-0.137	-4.2266	-0.096	-0.04	-0.882	-0.1776	-0.057	-0.025	-0.2853	-3.6594	-0.1653	-0.033	-0.2828	-0.5185	-0.002	-0.007	-0.003	-0.006	-0.028	-0.025	-0.5448	-0.0372	-0.034	-0.686	-0.223	-0.5513	-4.2672	-2.6767	-0.2451	-0.0675	-0.01	-0.015	-0.01	-0.093	-0.015	-0.038
EOS101308	0	-0.017	-0.029	-0.034	-0.02	-0.022	-0.2632	-4.0941	-1.5847	-0.5629	-0.077	-0.05	-0.132	-0.164	-4.3618	-0.2151	-0.059	-0.7848	-0.163	-0.2395	-0.022	-0.097	-3.261	-0.045	-0.018	-0.0933	-0.1393	-0.005	-0.05	-0.024	-0.008	-0.056	-0.03	-6.2207	-1.5939	-0.1193	-0.9134	-0.117	-1.1523	-4.7011	-1.3069	-1.0473	-0.5505	-0.017	-0.019	-0.023	-0.076	-0.047	-0.047
EOS101453	0	-0.003	-0.007	-0.007	-0.003	-0.003	-0.009	-0.063	-0.023	-0.047	-0.013	-0.036	-0.079	-0.101	-3.2547	-0.0881	-0.06	-1.0611	-0.0329	-0.035	-0.032	-0.4782	-2.6886	-0.1334	-0.042	-0.5445	-0.672	-0.003	-0.004	-0.002	-0.004	-0.021	-0.014	-0.3644	-0.042	-0.036	-0.2503	-0.097	-1.2408	-3.9114	-2.8772	-0.3413	-0.0722	-0.005	-0.016	-0.012	-0.083	-0.012	-0.019
EOS100863	0	-0.01	-0.007	-0.008	-0.007	-0.003	-0.015	-0.2466	-0.056	-0.3091	-0.027	-0.052	-0.139	-0.129	-5.4699	-0.1221	-0.047	-0.9307	-0.041	-0.04	-0.013	-0.2859	-3.2265	-0.1828	-0.025	-0.3973	-0.6913	-0.026	-0.0632	-0.013	0.02	-0.4857	-2.7105	-6.0651	-0.742	-0.4289	-2.1609	-1.8773	-3.1557	-3.3387	-5.4628	-0.068	-0.016	-0.008	-0.023	-0.025	-0.2675	-0.022	-0.039
DOM_SIM_518	0	-0.026	-0.03	-0.051	-0.036	-0.02	-0.9634	-4.365	-3.1128	-0.4611	-0.044	-0.06	-0.141	-0.189	-4.1287	-0.2283	-0.09	-1.3152	-0.0998	-0.103	-0.038	-0.2382	-4.6846	-0.1681	-0.038	-0.2826	-0.4772	-0.01	-0.049	-0.1839	-0.006	-0.035	-0.055	-4.3479	-1.2971	-0.1289	-0.64	-0.1024	-0.6021	-2.4948	-0.5452	-0.053	-0.013	-0.005	-0.007	-0.012	-0.039	-0.022	-0.034
EOS102213	0	-0.012	-0.032	-0.023	-0.02	-0.007	-0.035	-1.3102	-0.8995	-1.3994	-0.11	-0.047	-0.141	-0.099	-4.7638	-0.4266	-0.042	-1.2033	-0.4291	-0.079	-0.016	-0.0942	-2.2009	-0.031	-0.008	-0.036	-0.1022	-0.005	-0.0622	-0.017	-0.012	-0.5608	-0.6678	-4.8084	-2.0895	-1.2147	-2.0865	-0.7751	-0.6095	-1.1536	-1.5592	-0.045	-0.009	-0.004	-0.01	-0.02	-0.1309	-0.011	-0.01
SPE_A23124853	0	-0.004	-0.029	-0.022	-0.014	-0.004	-0.025	-0.7548	-0.7631	-1.1494	-0.033	-0.014	-0.131	-0.111	-3.161	-0.3235	-0.05	-0.4055	0.008	-0.052	-0.017	-0.116	-3.296	-0.1706	-0.031	-0.0664	-0.1015	-0.01	-0.024	-0.01	-0.017	-0.099	-0.1105	-3.3772	-1.1835	-0.293	-1.6869	-0.4183	-1.2866	-4.9747	-3.6427	-0.368	-0.1494	-0.021	-0.038	0.008	-0.139	-0.049	-0.045
EOS100364	0	-0.005	-0.009	-0.005	-0.005	-0.002	-0.011	-0.064	-0.038	-0.081	-0.052	-0.018	-0.062	-0.09	-2.7912	-0.0899	-0.048	-0.7366	-0.0133	-0.042	-0.02	-0.1667	-3.3012	-0.1076	-0.031	-0.2688	-0.2934	-0.001	-0.043	-0.004	-0.117	-1.2137	-1.8742	-8.6313	-0.3649	-0.5094	-0.1752	-1.0911	-2.7977	-4.1172	-5.0719	-0.0899	-0.038	-0.023	-0.053	-0.029	-0.2024	-0.039	-0.019
EOS101332	0	-0.02	-0.037	-0.024	-0.021	-0.009	-0.05	-1.9549	-0.6444	-1.5547	-0.101	-0.069	-0.185	-0.134	-5.5956	-0.5029	-0.0803	-1.3754	-0.4088	-0.166	-0.029	-0.082	-2.8441	-0.11	-0.022	-0.0687	-0.1539	-0.019	-0.0827	-0.021	-0.015	-0.5601	-0.4601	-4.9082	-1.9545	-1.0004	-2.6263	-0.7896	-0.9433	-3.8818	-2.8624	-0.033	-0.019	-0.009	-0.021	-0.013	-0.1417	-0.048	-0.0473
EOS100899	0	-0.011	-0.017	-0.015	-0.01	-0.004	-0.024	-0.9351	-0.4441	-0.7947	-0.036	-0.059	-0.149	-0.162	-4.8942	-0.1964	-0.057	-0.477	-0.057	-0.041	-0.017	-0.089	-2.8269	-0.0712	-0.02	-0.1475	-0.4396	-0.006	-0.018	-0.008	-0.008	-0.043	-0.067	-2.0622	-0.4667	-0.1081	-1.5599	-0.2345	-3.0989	-3.8604	-2.2893	0.0442	-0.001	-0.006	-0.017	0.01	-0.087	-0.048	-0.0365
EOS101008	0	-0.034	-0.027	-0.035	-0.014	-0.013	-0.055	-1.6119	-0.9486	-1.4883	-0.095	-0.135	-0.2352	-0.39	-5.4168	-0.546	-0.192	-2.2544	-0.0051	-0.0995	-0.044	-0.2315	-3.4262	-0.0367	-0.03	-0.2318	-0.0464	-0.007	-0.031	-0.023	-0.015	-0.044	-0.0614	-2.3161	-1.398	-0.282	-1.6623	-0.1001	-0.6422	-3.5544	-0.9692	-0.6809	-0.2877	-0.018	-0.028	-0.021	-0.084	-0.02	-0.001
EOS101263	0	-0.018	-0.032	-0.038	-0.042	-0.008	-0.7317	-4.104	-2.559	-1.0343	-0.042	-0.019	-0.1368	-0.091	-3.8878	-0.2346	-0.057	-0.532	-0.0854	-0.1819	-0.024	-0.1158	-3.1505	-0.085	-0.022	-0.1107	-0.2599	-0.017	-0.053	-0.033	-0.024	-0.3676	-0.9559	-7.3582	-1.8444	-0.4356	-1.1746	-1.1136	-1.4447	-4.506	-2.5992	-0.015	-0.009	-0.01	-0.024	-0.011	-0.146	-0.022	-0.034
EOS100307	0	-0.033	-0.043	-0.015	-0.07	-0.008	-0.2003	-6.8256	-1.4586	-1.4377	-0.1255	-0.082	-0.177	-0.152	-4.5993	-0.3286	-0.073	-1.1419	-1.6738	-1.1506	-0.076	-0.104	-5.4214	-0.12	-0.022	-0.0772	-0.036	-0.01	-0.046	-0.041	-0.011	-0.049	-0.047	-4.1335	-1.6059	-0.3019	-1.47	-0.078	-0.1373	-3.7496	-1.1398	-1.6288	-1.6382	-0.0549	-0.032	-0.022	-0.086	-0.027	-0.016
EOS101333	0	-0.007	-0.013	-0.013	-0.003	-0.004	-0.022	-0.1069	-0.05	-0.075	-0.031	-0.066	-0.149	-0.305	-3.6382	-0.1312	-0.109	-1.4803	0.1306	-0.017	-0.026	-0.1609	-5.2904	0.0205	-0.055	-0.455	-0.1774	-0.006	-0.01	-0.006	-0.025	-0.111	-0.2357	-6.0745	-0.1495	-0.071	-0.5028	-0.192	-1.0573	-3.0109	-4.778	-0.2598	-0.071	-0.019	-0.031	-0.049	-0.075	-0.033	-0.01
EOS101455	0	-0.008	-0.038	-0.017	-0.081	-0.01	-0.1812	-2.8937	-0.8736	-1.231	-0.066	-0.021	-0.168	-0.135	-6.7527	-0.5498	-0.082	-3.7665	-1.1075	-1.8979	-0.1024	-0.5233	-5.5207	-0.2302	-0.049	-0.4558	-0.9163	-0.007	-0.032	-0.015	-0.008	-0.059	-0.0487	-3.3601	-1.5443	-0.3199	-1.1056	-0.2013	-0.614	-2.2531	-0.2374	-0.018	-0.009	-0.003	-0.006	-0.007	-0.043	-0.011	-0.042
EOS100200	0	-0.018	-0.024	-0.021	-0.009	-0.006	-0.037	-1.0145	-0.8514	-1.2707	-0.067	-0.06	-0.1493	-0.111	-3.0858	-0.2021	-0.041	-0.1649	-0.042	-0.025	-0.017	-0.059	-2.1506	-0.089	-0.016	-0.043	0.007	-0.008	-0.029	-0.018	-0.011	-0.052	-0.0733	-3.0455	-1.3731	-0.2098	-1.5743	-0.1504	-0.7948	-3.4603	-1.3486	-1.7631	-2.4389	-0.044	-0.026	-0.04	-0.067	-0.0458	-0.029
EOS100043	0	-0.04	-0.02	-0.047	-0.02	-0.029	-0.6136	-2.5767	-3.3094	-0.3766	-0.03	-0.037	-0.127	-0.191	-3.7804	-0.2829	-0.081	-0.9457	-0.1968	-0.1133	-0.029	-0.1597	-5.1711	-0.2167	-0.048	-0.3108	-0.5168	-0.037	-0.169	-0.2198	-0.042	-1.2153	-2.6283	-8.3759	-2.3514	-0.8885	-1.4358	-1.4531	-1.2016	-4.9801	-7.7526	-1.9093	-1.2478	-0.051	-0.059	-0.068	-0.2606	-0.2215	-0.0769
SPE_K56405753	0	-0.014	-0.017	-0.025	-0.069	-0.008	-1.3004	-3.758	-0.2235	-0.183	-0.083	-0.056	-0.117	-0.147	-4.3285	-0.2579	-0.1205	-2.9215	-0.8784	-1.0911	-0.061	-0.2131	-3.5923	-0.049	-0.024	-0.1249	-0.3293	-0.008	-0.0643	-0.014	-0.055	-0.9552	-1.3896	-4.4498	-1.6538	-0.9778	-1.2581	-1.0416	-0.7563	-4.9891	-6.2331	-0.2631	-0.1429	-0.058	-0.14	0.068	-0.4364	-0.001	-0.026
EOS100372	0	-0.001	-0.006	-0.005	-0.004	-0.002	-0.006	-0.048	-0.015	-0.037	-0.007	-0.027	-0.085	-0.201	-3.3281	-0.066	-0.132	-1.5945	0.2145	-0.051	-0.043	-0.3231	-4.2702	-0.122	-0.05	-0.493	-0.793	-0.001	-0.003	-0.002	-0.003	-0.014	-0.012	-0.1698	-0.016	-0.017	-0.1892	-0.079	-0.7093	-3.3363	-0.9104	-0.2587	-0.1072	-0.009	-0.014	-0.011	-0.057	-0.019	-0.03
EOS101100	0	-0.017	-0.048	-0.04	-0.025	-0.011	-0.067	-2.4071	-1.4017	-1.5004	-0.203	-0.063	-0.192	-0.279	-4.7686	-0.3196	-0.078	-1.4595	-0.4818	-0.1422	-0.04	-0.3212	-4.1651	-0.1094	-0.04	-0.3202	-0.2915	0.013	-0.054	-0.021	-0.026	-0.135	-0.076	-5.7342	-3.3539	-0.5935	-2.4182	-0.6117	-2.436	-5.9618	-3.4451	-0.089	-0.022	-0.018	-0.044	-0.019	-0.182	-0.015	-0.0072
SPE_K62056274	0	-0.004	-0.009	-0.012	0	-0.001	-0.008	-0.052	-0.023	-0.029	-0.011	-0.055	-0.118	-0.37	-3.2645	-0.076	-0.14	-1.241	0.0171	-0.042	-0.046	-0.4837	-3.4909	-0.2209	-0.074	-0.6371	-0.6736	-0.001	-0.003	-0.001	-0.004	-0.011	-0.009	-0.118	-0.023	-0.026	-0.0701	-0.081	-0.295	-3.6144	-0.7291	-0.9419	-0.5206	-0.016	-0.022	-0.016	-0.082	-0.02	-0.014
EOS101158	0	-0.024	-0.036	-0.02	-0.016	-0.006	-0.027	-1.0237	-0.9299	-1.8482	-0.184	-0.078	-0.176	-0.077	-6.1102	-0.2504	-0.026	-0.4561	-0.155	-0.058	-0.016	-0.059	-2.5284	-0.058	-0.013	-0.1061	-0.0971	-0.005	-0.0651	-0.025	-0.012	-0.1539	-0.7902	-4.0393	-3.1641	-0.9601	-3.36	-0.6416	-1.1224	-5.5285	-2.5482	-0.6867	-0.1201	-0.012	-0.026	-0.019	-0.103	-0.045	-0.055
EOS101156	0	-0.005	-0.01	-0.008	-0.008	-0.002	-0.011	-0.313	-0.042	-0.1254	-0.021	-0.055	-0.151	-0.245	-5.1711	-0.1475	-0.075	-1.1977	-0.2277	-0.077	-0.033	-0.3061	-3.2648	-0.1416	-0.037	-0.3326	-0.6168	-0.003	-0.007	-0.003	-0.011	-0.034	-0.031	-1.0799	-0.077	-0.048	-0.5708	-0.215	-0.9032	-4.295	-4.0139	-0.9256	-0.2827	-0.026	-0.037	0.001	-0.168	-0.023	-0.018
DOM_SIM_255	0	-0.006	-0.013	-0.015	-0.007	-0.005	-0.017	-0.7367	-0.045	-0.0981	-0.015	-0.04	-0.107	-0.237	-3.7601	-0.2718	-0.2124	-2.2512	-0.0334	-0.0706	-0.052	-0.1938	-4.6933	-0.2042	-0.062	-0.4508	-0.5946	-0.003	-0.011	-0.004	-0.009	-0.057	-0.091	-1.7029	-0.0704	-0.045	-0.3587	-0.106	-0.2228	-2.6586	-4.6411	-1.4383	-1.3777	-0.04	-0.083	-0.047	-0.081	-0.045	-0.028
SPE_K57597776	0	-0.036	-0.028	-0.042	-0.016	-0.013	-0.074	-1.9209	-1.0783	-1.9368	-0.093	-0.104	-0.1833	-0.288	-4.2135	-0.3338	-0.094	-1.4902	-0.3059	-0.0852	-0.035	-0.285	-4.1748	-0.2033	-0.035	-0.2478	-0.2442	-0.012	-0.047	-0.035	-0.009	-0.043	-0.0939	-2.8867	-1.1038	-0.3282	-1.5984	-0.131	-0.5457	-4.4749	-1.0025	-1.455	-1.3233	-0.033	-0.037	-0.025	-0.079	-0.044	-0.039
EOS101475	0	-0.04	-0.04	-0.08	-0.045	-0.057	-1.6615	-4.4752	-2.4429	-0.9879	-0.114	-0.087	-0.185	-0.153	-5.2611	-0.4029	-0.096	-1.3727	-0.8999	-2.4784	-0.088	-0.103	-3.6915	-0.027	-0.014	-0.1162	-0.2088	-0.009	-0.074	-0.064	-0.016	-0.2951	-0.5126	-7.2727	-1.193	-0.5166	-1.9818	-0.6106	-1.2886	-2.5808	-1.697	-0.077	-0.012	-0.007	-0.012	-0.027	-0.0844	-0.043	-0.0116
EOS102068	0	-0.003	-0.009	-0.014	-0.015	-0.006	-0.032	-0.7679	-0.059	-0.1135	-0.01	-0.024	-0.084	-0.18	-4.1675	-0.2925	-0.148	-2.0826	-0.0446	-0.087	-0.048	-0.3244	-4.2919	-0.0991	-0.056	-0.4623	-0.8074	-0.002	-0.006	-0.003	-0.004	-0.019	-0.016	-0.5064	-0.034	-0.025	-0.2334	-0.085	-0.3237	-3.7149	-1.5608	-1.2599	-0.5127	-0.025	-0.023	-0.022	-0.069	-0.043	-0.041
EOS100897	0	-0.015	-0.019	-0.017	-0.017	-0.005	-0.031	-0.9912	-0.3557	-0.8531	-0.0545	-0.052	-0.153	-0.058	-5.2557	-0.3344	-0.031	-1.1775	-0.3298	-0.091	-0.03	-0.1953	-3.9715	-0.2462	-0.045	-0.1093	-0.3896	-0.03	-0.069	-0.021	-0.022	-0.3181	-0.5636	-3.7387	-1.1543	-0.9409	-1.8862	-0.8573	-0.4514	-3.7701	-1.7965	-2.2702	-2.4255	-0.0788	-0.044	-0.043	-0.115	-0.037	-0.054
EOS100413	0	-0.008	-0.016	-0.022	-0.015	-0.007	-0.043	-1.7567	-0.1985	-0.3048	-0.011	-0.043	-0.12	-0.196	-3.7529	-0.2368	-0.112	-1.7842	-0.1555	-0.08	-0.027	-0.3132	-3.5577	-0.0977	-0.021	-0.2766	-0.3314	-0.006	-0.01	-0.006	-0.003	-0.026	-0.042	-1.0298	-0.1433	-0.035	-0.7012	-0.1412	-0.7794	-3.9592	-5.9621	-3.0007	-1.317	-0.021	0.016	-0.121	-0.02	-0.067	-0.056
SPE_K77925998	0	-0.031	-0.015	-0.013	-0.017	-0.007	-0.039	-1.5089	-0.514	-1.3871	-0.126	-0.099	-0.178	-0.226	-5.4426	-0.304	-0.079	-1.2224	-0.2469	-0.07	-0.027	-0.2311	-3.8689	-0.0973	-0.028	-0.229	-0.2693	0.003	-0.048	-0.03	-0.008	-0.044	-0.0064	-3.0029	-2.3884	-0.2156	-1.3217	-0.0512	-0.2063	-0.874	-0.0528	-0.01	-0.002	-0.002	-0.003	-0.008	-0.023	-0.004	-0.01
EOS100287	0	-0.043	-0.04	-0.074	-0.062	-0.043	-1.4424	-4.8587	-2.7072	-0.7633	-0.059	-0.088	-0.175	-0.301	-4.8994	-0.3379	-0.099	-1.9273	-1.4653	-1.4141	-0.0808	-0.3692	-4.4063	-0.0293	-0.047	-0.6265	-0.3195	-0.012	-0.0206	-0.1193	-0.006	-0.035	-0.095	-4.6034	-1.5862	-0.2182	-0.9373	-0.1382	-0.6259	-1.1169	-0.1502	-0.019	-0.002	-0.003	-0.005	-0.01	-0.029	-0.011	-0.008
EOS100061	0	-0.03	-0.007	-0.021	-0.015	-0.008	-0.051	-1.9064	-0.4507	-1.3557	-0.076	-0.064	-0.13	-0.175	-3.8549	-0.2412	-0.059	-0.7428	-0.027	-0.073	-0.024	-0.1781	-4.7829	-0.2231	-0.036	-0.1249	-0.0706	-0.007	-0.054	-0.031	-0.007	-0.046	-0.062	-3.4052	-1.6255	-0.1716	-1.1966	-0.2279	-0.9079	-3.6708	-1.4357	-0.5887	-0.1679	-0.01	-0.019	-0.013	-0.098	-0.043	-0.031
SPE_K82804538	0	-0.005	-0.012	-0.019	-0.035	-0.009	-0.2389	-2.8235	-0.1217	-0.1319	-0.011	-0.021	-0.07	-0.046	-3.9018	-0.2726	-0.096	-1.6481	-0.5399	-1.6729	-0.067	-0.1719	-4.2428	-0.1804	-0.035	-0.1204	-0.4259	-0.003	-0.009	-0.005	-0.005	-0.028	-0.025	-0.5702	-0.044	-0.03	-0.2849	-0.102	-0.6506	-4.7529	-3.818	-1.999	-2.574	-0.0455	-0.0496	-0.058	-0.059	-0.06	-0.082
SPE_K69351586	0	0	-0.043	-0.018	-0.016	-0.003	-0.012	-0.6617	-1.356	-1.2996	-0.051	-0.021	-0.149	-0.172	-3.6033	-0.1455	-0.069	-0.7328	-0.0615	-0.119	-0.052	-0.1885	-4.6423	-0.337	-0.059	-0.3529	-0.3383	-0.005	-0.022	-0.007	-0.011	-0.076	-0.045	-2.5753	-1.0543	-0.2398	-1.1814	-0.2738	-0.8894	-4.3554	-4.2085	-1.5162	-2.4715	-0.043	-0.05	-0.037	-0.097	-0.062	-0.054
EOS100937	0	-0.025	-0.043	-0.076	-0.017	-0.072	-1.8992	-2.9023	-3.3031	-1.1916	-0.089	-0.075	-0.14	-0.153	-2.8279	-0.222	-0.054	-0.2911	-0.4057	-2.6908	-0.054	-0.081	-2.5383	-0.014	-0.003	-0.041	0.038	-0.006	-0.03	-0.023	-0.013	-0.044	-0.051	-4.0658	-2.025	-0.1915	-1.1225	-0.2007	-0.9355	-4.2777	-1.2273	-1.0482	-0.8131	-0.029	-0.048	-0.005	-0.125	-0.017	-0.006
EOS101268	0	-0.025	-0.029	-0.051	-0.017	-0.02	-0.13	-3.5533	-0.7467	-0.8872	-0.171	-0.09	-0.193	-0.347	-5.6332	-0.5313	-0.1591	-2.2099	-0.6543	-0.4317	-0.071	-0.3526	-3.6355	-0.1285	-0.072	-0.4569	-0.2147	0.011	-0.066	-0.02	-0.019	-1.3802	0.062	-6.3664	-2.8001	-1.4628	-1.5437	-1.1436	-1.9276	-5.4846	-6.0076	-0.0753	-0.015	-0.012	-0.029	-0.035	-0.2387	-0.017	-0.0044
SPE_A01320529	0	-0.021	-0.021	-0.036	-0.014	-0.026	-0.1628	-2.3516	-0.13	-0.2852	-0.309	-0.095	-0.15	-0.251	-3.9771	-0.5706	-0.1771	-2.1411	-1.3206	-1.251	-0.058	-0.2426	-4.4311	-0.1368	-0.039	-0.2344	-0.4166	0.087	-0.0742	-0.012	-0.151	-1.81	-0.0826	-11.195	-2.2999	-3.319	-1.7302	-0.9654	-0.9712	-4.1867	-5.625	-0.1603	-0.029	-0.02	-0.054	-0.021	-0.2679	-0.001	-0.039
SPE_A22032524	0	-0.011	-0.037	-0.032	-0.024	-0.011	-0.071	-2.0827	-1.246	-1.2696	-0.094	-0.043	-0.152	-0.119	-5.0817	-0.2832	-0.094	-1.5893	-0.2674	-0.151	-0.02	-0.4991	-4.7058	-0.2402	-0.036	-0.4873	-0.7207	-0.003	-0.034	-0.015	-0.01	-0.094	-0.022	-5.2868	-2.8813	-0.4507	-1.8893	-0.3905	-1.1508	-3.2951	-1.986	-0.3424	-0.0708	-0.008	-0.012	-0.016	-0.061	-0.04	-0.052
EOS101709	0	-0.032	-0.042	-0.047	-0.03	-0.009	-0.1824	-2.0451	-2.3936	-1.0508	-0.136	-0.03	-0.135	-0.163	-5.666	-0.2237	-0.125	-1.6184	0.0565	-0.074	-0.037	-0.1483	-3.1106	-0.031	-0.047	-0.4272	-0.6773	0	-0.086	-0.1592	-0.011	-0.101	0.0724	-5.2896	-2.8995	-0.7685	-1.3098	-0.1378	-0.8017	-1.3905	-0.1002	-0.027	-0.009	-0.003	-0.003	-0.006	-0.02	-0.022	-0.0361
SPE_A24228527	0	-0.011	-0.014	-0.012	-0.006	-0.003	-0.019	-0.3232	-0.0799	-0.2397	-0.068	-0.061	-0.146	-0.252	-4.6634	-0.1266	-0.129	-1.5812	0.1256	-0.042	-0.038	-0.0727	-2.627	0.0095	-0.068	-0.6528	-0.2435	-0.004	-0.0482	-0.009	-0.072	-1.3528	-2.0341	-5.685	-0.7529	-0.9594	-1.6055	-1.3158	-0.7097	-3.6809	-3.9039	-0.202	-0.054	-0.022	-0.045	-0.037	-0.3703	-0.006	-0.045
EOS101742	0	-0.019	-0.031	-0.023	-0.014	-0.006	-0.033	-0.979	-1.0619	-1.5759	-0.0674	-0.078	-0.157	-0.147	-3.821	-0.2862	-0.051	-0.8559	-0.0822	-0.062	-0.03	-0.1895	-4.449	-0.1984	-0.038	-0.1905	-0.2517	-0.012	-0.031	-0.017	-0.01	-0.05	-0.1314	-3.0376	-0.9667	-0.3383	-1.694	-0.1858	-0.5859	-3.907	-1.6512	-1.3415	-0.7341	-0.032	-0.036	-0.014	-0.116	-0.043	-0.028
EOS102025	0	-0.001	-0.006	-0.005	-0.004	-0.001	-0.007	-0.0597	-0.016	-0.031	-0.005	-0.029	-0.09	-0.216	-3.5884	-0.067	-0.068	-0.9866	-0.1009	-0.05	-0.031	-0.3093	-3.1335	-0.114	-0.034	-0.3874	-0.4801	-0.001	-0.002	-0.001	-0.003	-0.014	-0.01	-0.053	-0.011	-0.013	-0.1075	-0.08	-0.9474	-3.467	-1.0563	-1.3691	-1.4458	-0.033	-0.023	-0.025	-0.069	-0.04	-0.027
SPE_K87316765	0	-0.015	-0.014	-0.014	-0.013	-0.006	-0.031	-1.0903	-0.8076	-0.7955	-0.097	-0.054	-0.145	-0.285	-4.8615	-0.1822	-0.126	-1.5872	-0.0231	-0.068	-0.057	-0.2092	-3.9294	-0.06	-0.113	-0.6106	-0.7486	0.002	-0.038	-0.013	-0.006	-0.059	0.001	-3.5483	-1.5158	-0.3143	-0.9098	-0.1224	-0.6027	-1.9733	-0.1008	-0.038	-0.009	-0.003	-0.004	-0.008	-0.024	-0.017	-0.031
SPE_A78965079	0	-0.012	-0.031	-0.037	-0.02	-0.012	-0.081	-2.2791	-0.5894	-0.8684	-0.026	-0.063	-0.159	-0.214	-4.1509	-0.3143	-0.1541	-3.3483	-0.4471	-0.3898	-0.042	-0.9138	-5.2519	-0.3161	-0.02	-0.5818	-1.1472	-0.01	-0.02	-0.009	-0.007	-0.056	-0.1682	-2.2681	-0.4011	-0.1013	-1.4756	-0.4836	-0.9762	-4.4227	-2.5447	-1.6251	-1.1627	-0.032	-0.04	-0.022	-0.096	-0.044	-0.056
SPE_A01563671	0	-0.008	-0.017	-0.01	-0.039	-0.005	-0.03	-3.5416	-0.3148	-0.4173	-0.022	-0.021	-0.149	-0.174	-6.4615	-0.3498	-0.1599	-2.6658	-0.621	-0.339	-0.064	-0.4054	-4.7765	-0.1115	-0.044	-0.3657	-0.7169	-0.009	-0.028	-0.008	-0.003	-0.107	-0.1454	-4.1845	-0.7589	-0.1339	-0.9753	-0.5808	-1.6197	-4.4274	-4.7253	-0.1118	-0.051	-0.015	-0.024	-0.017	-0.127	-0.07	-0.055
EOS100445	0	-0.056	-0.042	-0.098	-0.041	-0.017	-0.8586	-3.6195	-3.7928	-1.0043	-0.087	-0.07	-0.152	-0.269	-4.713	-0.3129	-0.105	-1.6119	-0.3525	-0.089	-0.03	-0.3408	-3.8447	-0.0878	-0.029	-0.3039	-0.3725	-0.009	-0.066	-0.1581	-0.007	-0.045	-0.114	-4.2809	-2.6003	-0.2471	-1.1836	-0.1229	-0.7406	-0.6057	-0.066	-0.013	-0.002	-0.002	-0.002	-0.006	-0.016	-0.013	-0.009
EOS100101	0	-0.009	-0.013	-0.009	-0.005	-0.002	-0.014	-0.2272	-0.1503	-0.4577	-0.082	-0.056	-0.134	-0.092	-4.0653	-0.108	-0.031	-0.124	-0.008	-0.034	-0.023	-0.057	-1.9487	-0.056	-0.011	-0.067	-0.0453	0	-0.03	-0.008	-0.043	-0.4952	-0.2516	-5.5411	-0.8504	-0.5309	-1.5023	-1.0855	-1.21	-6.006	-6.5057	-1.164	-1.0861	-0.038	-0.058	-0.025	-0.279	-0.033	-0.027
EOS100448	0	-0.015	-0.028	-0.033	-0.064	-0.019	-1.1327	-3.0456	-0.847	-0.9628	-0.036	-0.011	-0.111	-0.085	-4.7245	-0.2748	-0.043	-1.0953	-0.7938	-0.3426	-0.017	-0.7855	-4.1625	-0.1325	0.004	-0.3387	-0.9351	-0.009	-0.042	-0.029	-0.003	-0.021	-0.059	-3.6787	-1.2272	-0.0704	-1.0507	-0.084	-0.4349	-0.4553	-0.045	-0.012	-0.006	-0.002	-0.002	-0.003	-0.011	-0.013	-0.017
EOS101423	0	-0.023	-0.027	-0.057	-0.043	-0.028	-1.1083	-2.8586	-1.7425	-0.2303	-0.03	-0.063	-0.148	-0.229	-4.4119	-0.3981	-0.1165	-2.1314	-0.4689	-0.2258	-0.043	-0.2597	-4.6859	-0.1571	-0.042	-0.3212	-0.5362	-0.008	-0.031	-0.05	-0.005	-0.027	-0.045	-2.0282	-0.6001	-0.067	-0.7418	-0.1155	-0.7826	-2.4986	-0.4267	-0.047	-0.009	-0.004	-0.006	-0.013	-0.036	-0.024	-0.0412
EOS101909	0	-0.017	-0.019	-0.026	-0.015	-0.01	-0.088	-2.2717	-1.1461	-0.7702	-0.113	-0.05	-0.135	-0.153	-4.0435	-0.1831	-0.043	-0.5016	-0.07	-0.061	-0.02	-0.0763	-2.5159	-0.0293	-0.019	-0.1965	-0.1063	0.005	-0.036	-0.019	-0.005	-0.056	0.0628	-4.3299	-3.2543	-0.3625	-1.3784	-0.0737	-2.1107	-1.3995	-0.1729	-0.03	-0.006	-0.002	-0.003	-0.007	-0.012	-0.034	-0.019
EOS102033	0	-0.012	-0.02	-0.042	-0.06	-0.053	-2.5853	-4.0835	-0.8061	-0.286	-0.02	-0.042	-0.131	-0.202	-4.7472	-0.201	-0.059	-1.5974	-0.8978	-1.9301	-0.0821	-0.2035	-4.8215	-0.0974	-0.026	-0.2391	-0.3648	-0.004	-0.015	-0.014	-0.002	-0.015	-0.03	-2.6138	-0.357	-0.054	-0.4711	-0.045	-0.2573	-0.7894	-0.019	-0.008	-0.003	-0.002	-0.003	-0.004	-0.017	-0.007	-0.016
EOS102245	0	-0.006	-0.01	-0.009	-0.005	-0.002	-0.014	-0.1112	-0.046	-0.109	-0.029	-0.056	-0.145	-0.199	-4.5511	-0.0884	-0.054	-0.7557	-0.0591	-0.047	-0.024	-0.2218	-3.9224	-0.1725	-0.039	-0.2507	-0.1923	-0.01	-0.038	-0.008	-0.029	-0.6693	-1.3983	-5.9438	-0.5352	-0.4409	-1.6161	-1.0522	-0.5073	-4.345	-4.4402	-1.3782	-1.2513	-0.039	-0.041	-0.046	-0.2191	-0.044	-0.032
DOM_SIM_345	0	-0.007	-0.06	-0.028	-0.04	-0.012	-0.1876	-2.8056	-1.9512	-1.5991	-0.154	-0.009	-0.183	-0.103	-5.1099	-0.2539	-0.088	-0.6472	-0.091	-0.1461	-0.02	-0.1213	-2.868	-0.055	-0.018	-0.1548	-0.211	0.002	-0.04	-0.02	-0.007	-0.057	0.0296	-4.841	-2.3221	-0.407	-1.3292	-0.069	-0.5255	-2.3591	-0.4701	-0.0933	-0.022	-0.004	-0.005	-0.012	-0.033	-0.019	-0.037
EOS102004	0	-0.003	-0.006	-0.003	-0.004	-0.001	-0.006	-0.034	-0.027	-0.075	-0.001	-0.006	-0.051	0.006	-2.1594	-0.053	-0.013	-0.1504	-0.031	-0.019	-0.004	-0.049	-1.9009	-0.0975	-0.016	-0.0533	-0.3068	-0.025	-0.0502	-0.007	0	-0.5463	-2.4288	-3.6342	-0.5452	-0.6444	-1.2514	-1.3347	-1.0679	-3.4323	-4.6895	-0.064	-0.016	-0.011	-0.025	-0.017	-0.1572	-0.031	-0.034
EOS100208	0	-0.006	-0.013	-0.022	-0.025	-0.012	-0.1075	-2.4915	-0.1565	-0.2303	-0.011	-0.025	-0.087	-0.187	-3.5369	-0.2709	-0.159	-2.8096	-0.7119	-0.7733	-0.056	-0.3333	-5.3846	-0.2906	-0.053	-0.3284	-0.5304	-0.004	-0.009	-0.006	-0.002	-0.021	-0.02	-0.6925	-0.0729	-0.025	-0.3736	-0.08	-0.7805	-3.6362	-2.3447	-2.0011	-0.9713	-0.021	-0.013	-0.051	-0.04	-0.0672	-0.058
[truncated: 9 more columns]

## Sheet: Set B2
Identifier	Bioactivity label	Des1	Des2	Des3	Des4	Des5	Des6	Des7	Des8	Des9	Des10	Des11	Des12	Des13	Des14	Des15	Des16	Des17	Des18	Des19	Des20	Des21	Des22	Des23	Des24	Des25	Des26	Des27	Des28	Des29	Des30	Des31	Des32	Des33	Des34	Des35	Des36	Des37	Des38	Des39	Des40	Des41	Des42	Des43	Des44	Des45	Des46	Des47	Des48
SPE_A80908310	1	-0.01	-0.009	-0.007	-0.003	-0.003	-0.013	-0.075	-0.035	-0.1	-0.07	-0.043	-0.086	-0.146	-2.8348	-0.071	-0.066	-0.9327	-0.0169	-0.041	-0.03	-0.2591	-2.5255	-0.1529	-0.065	-0.5245	-0.7152	-0.003	-0.0601	-0.008	-0.072	-1.3673	-1.4579	-7.1085	-1.0008	-1.1396	-1.3955	-1.1238	-1.9263	-4.3181	-3.108	-0.4712	-0.1997	-0.022	-0.048	-0.024	-0.2334	-0.072	-0.0443
SPE_K96471533	1	-0.004	-0.007	-0.007	-0.018	-0.004	-0.019	-1.0628	-0.0615	-0.1311	-0.01	-0.004	-0.043	0.026	-4.5018	-0.3309	-0.095	-2.0555	0.0124	-0.073	-0.038	-0.3365	-4.5031	-0.1962	-0.044	-0.3507	-0.8638	-0.001	-0.007	-0.003	-0.003	-0.021	-0.024	-0.7002	-0.038	-0.022	-0.2325	-0.064	-0.5868	-2.884	-1.9686	-1.1519	-0.3798	-0.016	-0.013	-0.023	-0.041	-0.056	-0.056
EOS102440	1	-0.009	-0.018	-0.017	-0.025	-0.007	-0.031	-0.8115	-0.2991	-0.8091	-0.072	0.002	-0.117	-0.083	-4.6537	-0.4557	-0.166	-1.8632	-0.0681	-0.116	-0.043	-0.2775	-3.932	-0.2899	-0.067	-0.4786	-0.5481	-0.005	-0.061	-0.015	-0.026	-0.5741	-0.3654	-4.1116	-2.3404	-0.7441	-1.8396	-0.7787	-1.6199	-2.6434	-3.209	-0.9291	-0.6379	-0.031	-0.027	-0.055	-0.181	-0.113	-0.083
SPE_K13888115	1	-0.015	-0.033	-0.039	-0.016	-0.008	-0.047	-1.2848	-1.589	-1.5782	-0.0991	-0.076	-0.175	-0.137	-5.2876	-0.2859	-0.045	-0.5128	-0.054	-0.044	-0.025	-0.1072	-2.9952	-0.1477	-0.031	-0.1783	-0.4166	-0.006	-0.019	-0.009	-0.012	-0.049	-0.0294	-3.1066	-1.6311	-0.3263	-1.8113	-0.1703	-0.5905	-4.8188	-0.4976	-2.252	-1.7542	-0.035	-0.08	0.009	-0.122	-0.022	-0.0419
SPE_A30370660	1	-0.012	-0.027	-0.034	-0.039	-0.013	-0.1552	-3.1316	-0.6039	-0.3863	-0.041	-0.041	-0.095	-0.125	-3.5759	-0.3198	-0.1024	-2.0773	-0.7184	-0.3615	-0.046	-0.2278	-3.0311	-0.087	-0.023	-0.067	-0.0333	-0.009	-0.041	-0.012	-0.049	-0.3281	-1.7507	-8.1601	-0.7314	-0.119	-0.869	-0.3991	-0.8221	-3.6352	-6.889	-2.2435	-2.521	-0.074	-0.118	-0.055	-0.168	-0.056	-0.024
DOM_SIM_393	1	-0.002	-0.006	-0.005	-0.008	-0.003	-0.009	-0.308	-0.026	-0.117	-0.01	-0.006	-0.083	-0.127	-5.5471	-0.1247	-0.056	-1.1532	-0.3153	-0.077	-0.032	-0.3664	-3.2111	-0.1883	-0.0733	-0.3464	-0.5264	-0.001	-0.007	-0.003	-0.001	-0.019	-0.014	-0.9725	-0.1325	-0.039	-0.5688	-0.068	-1.1245	-1.2148	-0.2069	-0.035	-0.008	-0.001	-0.002	-0.006	-0.005	-0.034	-0.033
EOS102388	1	-0.009	-0.009	-0.006	-0.004	-0.003	-0.012	-0.115	-0.054	-0.2046	-0.101	-0.088	-0.172	-0.233	-2.7883	-0.044	-0.03	-0.2354	0.042	-0.028	-0.007	-0.0194	-1.6399	0.0291	-0.015	-0.205	0.1503	0.003	-0.021	-0.005	-0.041	-0.3728	-0.574	-4.9773	-1.0016	-0.4666	-2.2267	-0.6575	-0.1261	-3.5093	-3.6862	-0.331	-0.062	-0.008	-0.014	-0.046	-0.0516	-0.067	-0.02
EOS100077	1	-0.003	-0.008	-0.009	-0.007	-0.004	-0.014	-0.4587	-0.031	-0.1002	-0.008	-0.032	-0.104	-0.2	-4.0611	-0.1659	-0.102	-1.3554	-0.0144	-0.043	-0.022	-0.2888	-3.4332	-0.1697	-0.03	-0.2836	-0.3867	-0.002	-0.004	-0.003	-0.003	-0.017	-0.013	-0.21	-0.023	-0.018	-0.2635	-0.074	-0.8309	-3.0567	-1.3884	-0.678	-0.3688	-0.015	-0.013	-0.022	-0.06	-0.053	-0.034
DOM_SIM_242	1	-0.032	-0.03	-0.03	-0.014	-0.022	-0.1745	-2.8159	-7.0678	-1.3134	-0.211	-0.062	-0.087	-0.05	-1.9587	-0.156	-0.008	-0.103	-0.066	-0.042	-0.009	-0.034	-2.0436	-0.037	-0.006	-0.02	-0.024	0.011	-0.063	-0.045	-0.071	-0.6013	-0.9307	-8.9199	-2.4376	-0.7737	-0.6553	-0.7914	-1.0305	-3.3534	-4.6499	-0.2183	-0.0782	-0.012	-0.033	-0.027	-0.144	0.007	-0.015
EOS102389	1	-0.005	-0.009	-0.011	-0.006	-0.004	-0.02	-0.4567	-0.052	-0.1608	-0.037	-0.047	-0.115	-0.145	-4.882	-0.1382	-0.088	-1.1893	0.0562	-0.031	-0.025	-0.1552	-2.9936	-0.027	-0.024	-0.1792	-0.3729	-0.002	-0.012	-0.003	-0.009	-0.065	-0.016	-3.6126	-0.6653	-0.129	-0.7914	-0.1782	-0.5974	-1.5046	-0.5318	-0.033	-0.006	-0.002	-0.006	-0.011	-0.031	-0.02	-0.038
SPE_K36163066	1	-0.004	-0.007	-0.006	-0.008	-0.003	-0.013	-0.1219	-0.033	-0.088	-0.026	-0.008	-0.074	-0.06	-2.7044	-0.084	-0.036	-0.3369	-0.09	-0.3365	-0.046	-0.095	-3.1266	-0.3155	-0.035	-0.1013	-0.2962	-0.007	-0.033	-0.007	-0.032	-0.4046	-0.5427	-4.952	-0.2534	-0.2555	0.2941	-0.6665	-1.2527	-3.2494	-4.6834	-0.3395	-0.104	-0.024	-0.031	-0.045	-0.1629	-0.081	-0.079
DOM_SIM_077	1	-0.005	-0.008	-0.008	-0.02	-0.005	-0.027	-1.38	-0.1807	-0.3559	-0.019	-0.007	-0.091	-0.003	-6.1326	-0.3012	-0.095	-2.1109	-0.1207	-0.122	-0.043	-0.3525	-4.7812	-0.1915	-0.044	-0.4127	-1.0578	-0.003	-0.014	-0.006	-0.002	-0.019	-0.029	-1.4994	-0.3363	-0.05	-0.7819	-0.085	-0.4598	-0.7778	-0.0812	-0.015	-0.006	-0.002	-0.002	-0.003	-0.016	-0.01	-0.033
EOS101713	1	-0.003	-0.019	-0.018	-0.074	-0.025	-1.0523	-3.145	-0.4467	-0.4202	-0.006	0.009	-0.091	-0.026	-5.1284	-0.336	-0.014	-2.1319	-1.6947	-3.0377	-0.086	-0.1213	-3.7162	-0.062	-0.014	-0.054	-0.2025	-0.006	-0.014	-0.009	-0.002	-0.02	-0.068	-3.5116	-0.1112	-0.025	-1.2614	-0.176	-0.8634	-3.1284	-0.5143	-0.052	-0.013	-0.004	-0.006	-0.007	-0.043	-0.019	-0.034
EOS100344	1	-0.004	-0.004	-0.004	-0.006	-0.002	-0.005	-0.054	-0.0141	-0.1801	-0.064	0	-0.063	-0.079	-2.4104	-0.057	-0.045	-0.9063	-0.0692	-0.043	-0.026	-0.2376	-2.7778	-0.1634	-0.041	-0.3871	-0.5042	0.003	-0.05	-0.007	-0.01	-0.3396	-0.1753	-3.4683	-2.5135	-0.8439	-2.0004	-0.7942	-1.5152	-4.3115	-3.3527	-0.0219	-0.014	-0.009	-0.019	0.005	-0.0922	-0.069	-0.042
EOS102367	1	-0.015	-0.054	-0.048	-0.024	-0.016	-0.1507	-2.5728	-2.6396	-1.5004	-0.076	-0.018	-0.145	-0.165	-4.1384	-0.3228	-0.066	-0.8014	-0.1206	-0.065	-0.021	-0.1633	-3.5594	-0.1463	-0.028	-0.2251	-0.2798	-0.006	-0.042	-0.038	-0.006	-0.06	-0.0086	-4.0291	-3.0476	-0.3095	-1.4078	-0.1353	-0.9606	-0.9437	-0.1237	-0.023	-0.006	-0.002	-0.003	-0.006	-0.016	-0.021	-0.02
EOS101906	1	-0.012	-0.01	-0.032	-0.016	-0.013	-0.063	-2.5209	-0.1334	-0.2488	-0.013	-0.057	-0.089	-0.197	-3.0172	-0.4145	-0.039	-2.0626	-0.6588	-0.3445	-0.038	-0.2202	-4.6859	-0.112	-0.029	-0.1541	-0.1975	-0.004	-0.01	-0.007	-0.004	-0.021	-0.019	-1.4644	-0.1038	-0.044	-0.1925	-0.073	-0.3028	-3.7901	-1.3972	-0.9347	-0.4274	-0.017	-0.015	-0.018	-0.055	-0.044	-0.037
EOS101047	1	-0.002	-0.003	-0.003	-0.007	-0.002	-0.006	-0.0777	-0.016	-0.07	-0.008	0.006	-0.055	-0.017	-4.7684	-0.101	-0.026	-0.897	-0.1468	-0.048	-0.016	-0.3707	-2.9891	-0.2837	-0.03	-0.4211	-0.9215	-0.002	-0.006	-0.002	-0.007	-0.032	-0.028	-0.5257	-0.026	-0.018	-0.4567	-0.2139	-2.1425	-4.4679	-2.4973	-0.0822	-0.022	-0.008	-0.016	-0.007	-0.077	-0.036	-0.04
EOS102152	1	-0.002	-0.006	-0.006	-0.008	-0.002	-0.011	-0.3109	-0.02	-0.052	-0.005	-0.013	-0.057	-0.08	-2.6547	-0.1607	-0.074	-1.098	-0.1199	-0.054	-0.021	-0.1586	-3.6133	-0.2281	-0.047	-0.1077	-0.2729	-0.001	-0.004	-0.002	-0.001	-0.017	-0.011	-0.1251	-0.015	-0.014	-0.1169	-0.037	-0.2374	-3.0526	-2.7055	-1.474	-2.188	-0.036	0.009	-0.062	-0.006	-0.057	-0.079
DOM_SIM_153	1	-0.006	-0.012	-0.011	-0.011	-0.004	-0.019	-0.6296	-0.062	-0.1483	-0.038	-0.041	-0.116	-0.179	-4.3083	-0.2315	-0.0687	-1.0098	-0.2078	-0.072	-0.034	-0.445	-4.9907	-0.1515	-0.041	-0.4073	-0.4519	-0.009	-0.0531	-0.006	-0.053	-1.0458	-1.7147	-6.3113	-0.5078	-0.6709	-1.0529	-1.6002	-1.2318	-3.9699	-4.358	0.0592	-0.004	-0.017	-0.049	0.01	-0.336	-0.011	-0.02
EOS102102	1	-0.001	-0.003	-0.003	-0.011	-0.003	-0.008	-0.2963	-0.018	-0.0805	-0.006	0.01	-0.033	0.002	-4.8738	-0.1779	-0.065	-1.0867	-0.1942	-0.07	-0.026	-0.2463	-2.6949	-0.1139	-0.03	-0.3185	-0.4858	-0.002	-0.004	-0.003	-0.002	-0.012	-0.011	-0.2435	-0.023	-0.011	-0.2787	-0.054	-0.7796	-1.867	-0.2762	-0.051	-0.016	-0.003	-0.003	-0.004	-0.011	-0.032	-0.054
EOS101879	1	-0.016	-0.018	-0.025	-0.016	-0.008	-0.053	-1.83	-0.7626	-0.7987	-0.036	-0.043	-0.122	-0.15	-5.3384	-0.2518	-0.061	-1.0215	-0.1581	-0.068	-0.025	-0.2402	-3.8562	-0.1294	-0.031	-0.2837	-0.4724	-0.008	-0.029	-0.02	-0.004	-0.025	-0.069	-3.0496	-0.7831	-0.1338	-1.2006	-0.102	-0.3043	-1.3275	-0.0702	-0.016	-0.006	-0.002	-0.002	-0.005	-0.021	-0.012	-0.027
EOS101074	1	-0.005	-0.01	-0.01	-0.005	-0.002	-0.013	-0.1764	-0.038	-0.082	-0.031	-0.047	-0.114	-0.233	-3.6722	-0.0872	-0.078	-0.944	-0.0924	-0.056	-0.03	-0.2474	-3.6211	-0.0173	-0.02	-0.226	-0.2164	-0.002	-0.014	-0.004	-0.017	-0.125	-0.1442	-5.0314	-0.4149	-0.1306	-1.2283	-0.4814	-1.2848	-3.2718	-1.1016	-0.062	-0.014	-0.007	-0.015	-0.017	-0.073	-0.034	-0.018
SPE_K80970344	1	-0.002	-0.004	-0.003	-0.003	-0.001	-0.005	-0.037	-0.012	-0.032	-0.009	-0.021	-0.06	-0.038	-3.2471	-0.077	-0.032	-0.9457	-0.1288	-0.039	-0.026	-0.2814	-3.7415	-0.243	-0.047	-0.4042	-0.7559	-0.001	-0.004	-0.002	-0.002	-0.01	-0.005	-0.1486	-0.022	-0.023	-0.1166	-0.07	0.0138	-2.3389	-0.1212	-0.013	0	-0.003	-0.005	-0.005	-0.043	0.001	-0.029
EOS101889	1	-0.004	-0.01	-0.012	-0.009	-0.004	-0.017	-0.7953	-0.047	-0.1208	-0.009	-0.032	-0.085	-0.143	-3.7447	-0.2051	-0.076	-1.2444	-0.2221	-0.069	-0.029	-0.3939	-4.8551	-0.2329	-0.044	-0.3606	-0.514	-0.002	-0.005	-0.002	-0.002	-0.015	-0.014	-0.3171	-0.028	-0.021	-0.1671	-0.059	-0.3279	-3.3468	-1.4099	-0.9209	-0.317	-0.014	-0.012	-0.018	-0.048	-0.047	-0.06
DOM_SIM_488	1	-0.02	-0.032	-0.023	-0.021	-0.009	-0.0553	-1.8604	-2.7291	-1.6001	-0.2332	-0.017	-0.083	0.023	-5.6277	-0.2571	-0.094	-1.6494	-0.0635	-0.069	-0.035	-0.1392	-4.3313	-0.0256	-0.041	-0.341	-0.5606	0.016	-0.043	-0.026	-0.011	-0.053	0.0406	-6.4306	-2.5528	-0.3796	-1.7231	0.014	-0.961	-1.191	-0.0646	-0.012	-0.002	-0.003	-0.005	-0.008	-0.021	-0.013	-0.026
EOS101825	1	-0.002	-0.003	-0.002	-0.003	-0.001	-0.003	-0.018	-0.011	-0.046	-0.006	0.011	-0.021	-0.013	-1.3896	-0.028	-0.014	-0.048	-0.005	-0.013	-0.006	-0.029	-0.9966	-0.042	-0.008	-0.028	-0.0805	-0.005	-0.035	-0.004	-0.042	-0.9001	-0.7879	-1.9868	-0.1641	-0.2937	-0.0911	-0.9427	-4.1086	-3.404	-4.7121	-0.071	-0.015	-0.008	-0.019	-0.027	-0.1596	-0.084	-0.029
SPE_K08893438	1	-0.015	-0.054	-0.048	-0.023	-0.016	-0.1485	-2.5653	-2.6305	-1.4958	-0.076	-0.018	-0.144	-0.165	-4.1614	-0.3237	-0.068	-0.805	-0.1206	-0.064	-0.023	-0.165	-3.5627	-0.145	-0.028	-0.2297	-0.2854	-0.006	-0.042	-0.037	-0.006	-0.059	-0.0106	-4.0135	-3.0332	-0.3059	-1.3984	-0.1351	-0.9634	-0.9456	-0.1244	-0.023	-0.006	-0.002	-0.003	-0.006	-0.016	-0.021	-0.02
EOS101921	1	-0.001	-0.005	-0.007	-0.007	-0.002	-0.011	-0.3737	-0.022	-0.0545	-0.005	-0.021	-0.065	-0.111	-3.7566	-0.149	-0.048	-1.118	-0.3283	-0.059	-0.024	-0.2814	-3.7166	-0.1296	-0.028	-0.2622	-0.4768	-0.001	-0.003	-0.002	-0.001	-0.006	-0.004	-0.1248	-0.019	-0.019	-0.0925	-0.025	-0.124	-0.5522	-0.016	-0.011	-0.002	0	-0.001	-0.002	-0.008	-0.008	-0.018
SPE_K48684885	1	-0.005	-0.008	-0.005	-0.005	-0.002	-0.009	-0.058	-0.03	-0.112	-0.092	-0.024	-0.08	-0.078	-2.7892	-0.0901	-0.046	-0.8864	-0.0712	-0.042	-0.025	-0.193	-3.2188	-0.1966	-0.038	-0.3152	-0.6596	0.013	-0.038	-0.005	-0.018	-0.295	0.2207	-2.6113	-1.2559	-1.336	-1.2318	-0.531	-1.7396	-4.0506	-3.1087	0.0406	0.003	-0.009	-0.026	0.013	-0.1249	-0.034	-0.035
EOS101943	1	-0.006	-0.013	-0.018	-0.027	-0.01	-0.0812	-2.0327	-0.1153	-0.117	-0.018	-0.035	-0.094	-0.148	-4.5202	-0.2565	-0.1023	-2.3262	-0.648	-0.3365	-0.041	-0.1839	-3.7366	-0.016	-0.017	-0.1178	-0.2625	-0.003	-0.007	-0.005	-0.01	-0.018	-0.019	-0.677	-0.055	-0.029	-0.2119	-0.136	-0.3573	-4.7357	-2.0713	-1.2791	-0.7971	-0.043	-0.052	-0.003	-0.108	-0.0692	-0.042
EOS101645	1	-0.008	-0.02	-0.042	-0.024	-0.04	-1.1007	-3.233	-0.3086	-0.3329	-0.027	-0.02	-0.137	-0.139	-6.2431	-0.2826	-0.11	-1.6522	-2.6905	-1.0715	-0.049	-0.2914	-4.3932	-0.1492	-0.034	-0.3915	-0.626	-0.003	-0.017	-0.011	-0.003	-0.025	-0.019	-2.815	-0.6054	-0.071	-0.5377	-0.084	-1.0021	-2.2688	-0.2281	-0.045	-0.013	-0.002	-0.003	-0.008	-0.018	-0.029	-0.043
EOS100820	1	-0.024	-0.026	-0.03	-0.017	-0.014	-0.1869	-2.1876	-0.265	-0.5806	-0.185	-0.153	-0.271	-0.475	-6.275	-0.2832	-0.164	-1.6663	-0.1557	-0.2846	-0.054	-0.5246	-5.1394	-0.233	-0.0988	-0.6002	-0.0247	-0.007	-0.0708	-0.015	-0.016	-0.6672	-1.1995	-7.2712	-2.612	-0.9888	-3.4771	-0.807	-0.8001	-2.3106	-1.9268	-0.04	0	-0.007	-0.019	-0.031	-0.2042	0.011	0.015
EOS102200	1	-0.009	-0.013	-0.019	0	-0.004	-0.019	-0.4724	-0.043	-0.1145	-0.016	-0.054	-0.1233	-0.249	-3.3281	-0.1744	-0.139	-1.3137	-0.1414	-0.0452	-0.035	-0.0978	-2.7088	-0.089	-0.028	-0.1066	-0.1635	-0.004	-0.008	-0.003	-0.007	-0.037	-0.034	-0.6271	-0.0496	-0.036	-0.5539	-0.1591	-1.0426	-4.4484	-2.5508	-1.5549	-1.9143	-0.05	-0.044	-0.024	-0.086	-0.059	-0.031
SPE_K26530649	1	-0.002	-0.005	-0.004	-0.004	-0.002	-0.006	-0.0538	-0.019	-0.054	-0.044	-0.013	-0.051	-0.151	-2.1373	-0.07	-0.135	-1.8232	0.1506	-0.039	-0.033	-0.1309	-3.2058	-0.0824	-0.052	-0.4262	-0.4528	0.006	-0.041	-0.003	-0.067	-1.108	-0.8606	-2.6094	-0.4461	-0.6765	-0.4836	-0.8758	-0.8024	-2.4742	-7.2421	-0.196	-0.058	-0.013	-0.02	-0.038	-0.1149	-0.054	-0.043
SPE_K43149758	1	-0.012	-0.013	-0.039	-0.019	-0.025	-0.3788	-3.2226	-0.8301	-0.1762	-0.014	-0.039	-0.133	-0.288	-5.6812	-0.2676	-0.135	-2.0774	-0.4684	-0.2264	-0.052	-0.1838	-3.9687	0.0004	-0.082	-0.579	-0.7662	-0.005	-0.015	-0.013	-0.002	-0.017	-0.026	-2.4078	-0.3018	-0.048	-0.543	-0.086	-0.2211	-1.4095	-0.0619	-0.006	-0.003	-0.002	-0.002	-0.006	-0.024	-0.005	-0.011
EOS101856	1	-0.015	-0.014	-0.018	-0.016	-0.005	-0.035	-1.2369	-0.7514	-0.861	-0.04	-0.051	-0.133	-0.149	-5.6343	-0.2589	-0.059	-1.0179	-0.2119	-0.068	-0.026	-0.3166	-3.9884	-0.147	-0.031	-0.3024	-0.4664	-0.008	-0.023	-0.014	-0.004	-0.027	-0.0901	-2.5611	-0.6633	-0.1869	-1.2245	-0.113	-0.3078	-1.12	-0.0696	-0.011	-0.004	-0.002	-0.003	-0.004	-0.022	-0.008	-0.021
SPE_K39706510	1	-0.003	-0.005	-0.009	-0.031	-0.007	-0.051	-2.2056	-0.067	-0.1771	-0.006	0.001	-0.034	-0.031	-4.4869	-0.3766	-0.1041	-2.4767	-0.717	-0.5346	-0.045	-0.257	-4.9927	-0.2349	-0.046	-0.2566	-0.6258	0	-0.005	-0.004	0	-0.007	-0.007	-0.1546	-0.027	-0.012	-0.1014	-0.025	-0.2422	-0.6645	-0.0517	-0.017	-0.007	-0.001	0	-0.002	-0.005	-0.01	-0.031
SPE_K75649340	1	-0.002	-0.007	-0.007	-0.006	-0.002	-0.011	-0.1728	-0.03	-0.1002	-0.023	-0.012	-0.052	-0.003	-3.1042	-0.1012	-0.079	-0.9864	0.1468	-0.044	-0.033	-0.2122	-2.5011	-0.0269	-0.015	-0.1259	-0.4982	-0.002	-0.015	-0.004	-0.022	-0.1796	-0.117	-2.0706	-0.2191	-0.1148	-0.6002	-0.8093	-1.4933	-5.0103	-6.1696	-0.2609	-0.0568	-0.014	-0.032	-0.013	-0.206	-0.019	-0.0391
SPE_A56592690	1	-0.003	-0.006	-0.005	-0.007	-0.002	-0.008	-0.1692	-0.022	-0.066	-0.007	-0.014	-0.099	-0.16	-3.5906	-0.1252	-0.043	-0.962	-0.1289	-0.051	-0.018	-0.2001	-2.6255	-0.2133	-0.035	-0.2954	-0.3714	-0.002	-0.005	-0.002	-0.002	-0.019	-0.023	-0.488	-0.0236	-0.011	-0.5896	-0.1104	-2.9959	-2.741	-0.3901	-0.04	-0.008	-0.004	-0.004	-0.007	-0.019	-0.053	-0.038
SPE_K26502378	1	-0.005	-0.011	-0.009	-0.011	-0.003	-0.014	-0.5537	-0.044	-0.2111	-0.036	-0.028	-0.128	-0.279	-5.5003	-0.231	-0.229	-2.7478	0.2725	-0.072	-0.059	-0.3143	-3.5244	0.0062	-0.062	-0.4593	-0.7492	-0.001	-0.011	-0.003	-0.009	-0.05	-0.0191	-1.6288	-0.435	-0.083	-0.8983	-0.2261	-1.113	-2.5567	-0.9631	-0.04	0.002	-0.006	-0.012	-0.01	-0.056	-0.03	-0.02
EOS101596	1	-0.01	-0.04	-0.04	-0.035	-0.07	-1.6544	-2.7759	-1.3672	-1.3706	-0.146	0.041	-0.101	0.051	-5.7494	-0.3684	-0.124	-0.8623	-0.9986	-2.4047	-0.0839	-0.0844	-3.5205	-0.145	-0.03	-0.05	-0.14	0.007	-0.0941	-0.027	0.022	-1.3421	-0.3313	-5.2772	-2.6202	-1.7408	-2.259	-1.1011	-3.8335	-4.9181	-9.0292	-1.5966	-1.689	-0.041	-0.0878	-0.063	-0.254	-0.173	-0.101
SPE_A53134341	1	-0.002	-0.003	-0.003	-0.002	-0.001	-0.003	-0.016	-0.008	-0.024	-0.007	-0.012	-0.038	-0.034	-1.6479	-0.029	-0.014	-0.097	-0.014	-0.019	-0.018	-0.052	-1.613	-0.1399	-0.022	-0.0618	-0.2355	0	-0.004	-0.001	-0.005	-0.023	-0.01	-0.1399	-0.017	-0.017	-0.0892	-0.1732	-1.3027	-5.0543	-3.1057	-1.4275	-1.0191	-0.035	-0.032	-0.012	-0.15	-0.045	-0.0331
SPE_K36889451	1	-0.005	-0.009	-0.008	-0.034	-0.006	-0.047	-2.625	-0.1358	-0.135	-0.016	-0.024	-0.086	-0.038	-4.2477	-0.314	-0.0225	-2.3254	-0.9109	-0.3237	-0.034	-0.6043	-5.2656	-0.2519	-0.028	-0.3801	-0.7696	-0.001	-0.007	-0.003	-0.001	-0.011	-0.011	-1.1933	-0.0813	-0.04	-0.1557	-0.047	0.0725	-0.6484	0.018	-0.001	-0.001	-0.003	-0.002	-0.003	-0.021	0.003	-0.019
EOS101983	1	-0.001	-0.006	-0.004	-0.022	-0.007	-0.034	-1.1626	-0.035	-0.0751	-0.006	-0.013	-0.08	-0.109	-5.381	-0.2888	-0.0211	-1.5965	-1.2301	-0.2742	-0.029	-0.416	-4.326	-0.1423	-0.028	-0.3453	-0.5669	-0.001	-0.004	-0.002	-0.001	-0.004	-0.005	-0.1512	-0.017	-0.011	-0.0667	-0.021	-0.2058	-0.4477	-0.018	-0.007	-0.001	-0.001	-0.001	-0.003	-0.007	-0.006	-0.012
SPE_K32730239	1	-0.001	-0.001	-0.002	-0.003	-0.001	-0.002	-0.013	-0.003	-0.017	-0.003	0.008	-0.003	0.136	-1.5532	-0.027	-0.001	-0.4719	-0.077	-0.023	-0.005	-0.6118	-3.1223	-0.315	-0.002	-0.2022	-1.7072	-0.001	-0.002	-0.001	-0.002	-0.013	-0.008	-0.033	-0.004	-0.005	-0.041	-0.026	-0.4107	-2.1892	-1.1281	-1.2867	-1.0321	-0.023	-0.012	-0.023	-0.012	-0.061	-0.094
SPE_K29254801	1	-0.001	-0.003	-0.003	-0.005	-0.001	-0.005	-0.0645	-0.014	-0.041	-0.009	-0.018	-0.065	-0.035	-3.4729	-0.0866	-0.014	-0.6177	-0.1647	-0.043	-0.015	-0.1733	-3.8566	-0.1989	-0.026	-0.1599	-0.3637	0	-0.004	-0.001	-0.002	-0.015	-0.01	-0.113	-0.02	-0.023	-0.1295	-0.079	0.0218	-3.5448	-1.8772	-1.2468	-0.711	-0.02	-0.006	-0.041	-0.034	-0.0424	-0.044
SPE_A88548664	1	-0.005	-0.01	-0.01	-0.004	-0.003	-0.013	-0.1729	-0.037	-0.082	-0.03	-0.048	-0.115	-0.231	-3.6502	-0.0872	-0.077	-0.9409	-0.0876	-0.055	-0.03	-0.2503	-3.6538	-0.0217	-0.02	-0.2295	-0.214	-0.002	-0.012	-0.003	-0.017	-0.124	-0.1423	-5.0207	-0.4135	-0.1286	-1.2109	-0.4762	-1.2858	-3.2693	-1.1107	-0.065	-0.015	-0.007	-0.016	-0.017	-0.073	-0.035	-0.018
SPE_K29562203	1	-0.007	-0.016	-0.014	-0.014	-0.005	-0.023	-0.9908	-0.1523	-0.4831	-0.046	-0.038	-0.121	-0.086	-4.3758	-0.3497	-0.066	-0.8066	-0.1297	-0.043	-0.019	-0.063	-1.8862	-0.04	-0.013	-0.049	-0.1537	-0.002	-0.023	-0.005	-0.011	-0.3437	-0.3263	-4.7745	-0.5753	-0.2629	-0.7742	-0.612	-1.4863	-4.427	-2.7924	-0.08	-0.018	-0.007	-0.011	-0.027	-0.1193	-0.028	-0.041
EOS101563	1	-0.005	-0.012	-0.01	-0.004	-0.002	-0.013	-0.1399	-0.043	-0.0964	-0.051	-0.059	-0.158	-0.364	-4.3075	-0.1181	-0.18	-1.3249	0.0721	-0.0664	-0.077	-0.2547	-2.9345	0.179	-0.063	-0.5138	-0.3182	0.002	-0.024	-0.004	-0.081	-0.8009	-0.5442	-6.5281	-0.4142	-0.3991	-0.441	-0.9201	-1.8127	-4.2035	-3.6274	-0.072	-0.016	-0.012	-0.032	-0.025	-0.1577	-0.035	-0.025
SPE_K32744045	1	-0.002	-0.007	-0.006	-0.008	-0.002	-0.01	-0.2088	-0.023	-0.0934	-0.008	-0.002	-0.064	-0.098	-3.9638	-0.1602	-0.067	-1.0347	-0.1119	-0.077	-0.024	-0.073	-2.3104	0.0148	-0.02	-0.1395	-0.0251	-0.002	-0.005	-0.002	-0.005	-0.024	-0.024	-0.5793	-0.0342	-0.015	-0.5229	-0.084	-1.326	-3.7515	-1.8487	-1.1654	-0.7496	-0.027	-0.016	-0.032	-0.024	-0.1177	-0.087
SPE_K48963429	1	-0.002	-0.004	-0.002	-0.003	-0.001	-0.004	-0.026	-0.013	-0.039	-0.008	-0.013	-0.064	-0.07	-2.2397	-0.029	-0.013	-0.0747	-0.012	-0.016	-0.007	-0.031	-0.7658	-0.058	-0.015	-0.0537	-0.104	-0.003	-0.008	-0.002	-0.005	-0.046	-0.055	-1.0061	-0.0637	-0.042	-0.4036	-0.1764	-0.9273	-4.0856	-3.0668	-0.6517	-0.2672	-0.015	-0.018	-0.023	-0.064	-0.053	-0.059
SPE_K01614093	1	-0.008	-0.013	-0.021	-0.008	-0.008	-0.042	-0.8525	-0.076	-0.2122	-0.119	-0.049	-0.121	-0.19	-5.0843	-0.2585	-0.087	-2.1622	-0.2848	-0.043	-0.024	-0.1263	-2.7272	0.001	-0.015	-0.1051	-0.1262	0.012	-0.025	-0.005	-0.081	-0.7077	-0.8979	-6.6006	-0.9744	-0.6736	0.1306	-0.9797	-1.0437	-2.9069	-3.759	0.018	0.001	-0.008	-0.024	-0.026	-0.17	0.048	-0.014
EOS102357	1	-0.019	-0.018	-0.026	-0.011	-0.008	-0.052	-1.1951	-1.0746	-1.1095	-0.0262	-0.017	-0.1222	-0.166	-3.5384	-0.199	-0.063	-1.0367	-0.1692	-0.055	-0.031	-0.8072	-4.103	-0.2271	-0.0482	-0.6393	-0.3298	-0.016	-0.057	-0.025	-0.01	-0.2822	-0.3593	-6.2993	-1.5703	-0.5181	-1.7887	-0.8829	-4.2967	-2.3562	-1.3128	-0.073	-0.015	-0.005	-0.004	-0.015	-0.028	-0.118	-0.035
SPE_K33623053	1	-0.004	-0.007	-0.008	-0.012	-0.004	-0.018	-0.4868	-0.049	-0.1267	-0.011	-0.005	-0.075	-0.111	-2.8193	-0.0889	-0.044	-0.3368	-0.069	-0.112	-0.027	-0.054	-3.0904	-0.16	-0.03	-0.073	-0.1103	-0.004	-0.02	-0.006	-0.008	-0.089	-0.2283	-4.368	-0.0981	-0.047	-0.3183	-0.121	-0.695	-3.3006	-4.9002	-2.1142	-1.828	-0.0757	-0.045	-0.074	-0.069	-0.081	-0.078
SPE_K78342372	1	-0.005	-0.009	-0.008	-0.004	-0.003	-0.011	-0.126	-0.034	-0.0928	-0.044	-0.041	-0.119	-0.275	-3.3359	-0.0762	-0.141	-1.297	0.2219	-0.036	-0.04	-0.2409	-2.2226	0.0405	-0.023	-0.2836	-0.247	0	-0.019	-0.003	-0.028	-0.216	-0.3943	-7.2602	-0.8657	-0.2094	-1.1049	-0.432	-1.5115	-3.3841	-3.4222	-0.244	-0.05	-0.011	-0.017	-0.036	-0.072	-0.056	-0.027
SPE_A61194565	1	-0.004	-0.007	-0.006	-0.006	-0.002	-0.007	-0.124	-0.025	-0.0869	0.04	-0.002	-0.104	-0.222	-3.5656	-0.064	-0.059	-0.5615	-0.0381	-0.039	-0.024	-0.0636	-2.0889	0.0273	-0.013	-0.186	0.0633	-0.027	-0.1038	-0.006	-0.027	-1.3718	-1.9898	-7.5529	-1.1132	-1.5587	-2.6972	-0.7662	-4.5439	-2.2921	-2.6916	-0.066	-0.01	-0.003	-0.007	-0.03	-0.0764	-0.147	-0.003
SPE_K40331046	1	-0.005	-0.015	-0.013	-0.019	-0.006	-0.026	-1.4991	-0.086	-0.1727	-0.039	-0.047	-0.117	-0.155	-3.9745	-0.2754	-0.0806	-1.4832	-0.5665	-0.1277	-0.027	-0.1376	-3.5222	-0.126	-0.026	-0.08	-0.1168	-0.001	-0.018	-0.005	-0.026	-0.1709	-0.2094	-6.2153	-0.4396	-0.1749	-0.4695	-0.3832	-1.164	-4.5036	-6.2034	-1.3437	-2.4676	-0.1365	-0.12	-0.062	-0.1571	-0.055	-0.056
SPE_K90817094	1	-0.026	-0.03	-0.04	-0.023	-0.01	-0.078	-1.5021	-0.6548	-0.9879	-0.106	-0.078	-0.148	-0.151	-3.0428	-0.3525	-0.045	-0.2107	-0.032	-0.072	-0.023	-0.089	-3.6726	-0.1033	-0.021	-0.0948	-0.1554	-0.003	-0.037	-0.023	-0.065	-0.7313	-1.0979	-9.9369	-1.0651	-0.3245	-1.1	-0.7485	-1.7346	-5.8029	-4.1531	-0.6483	-0.6441	-0.048	-0.105	0.013	-0.3546	0.03	-0.0078
EOS100360	1	-0.001	-0.004	-0.004	-0.004	-0.001	-0.006	-0.0664	-0.013	-0.039	-0.005	-0.024	-0.0935	-0.123	-1.6984	-0.0633	-0.066	-0.931	0.064	-0.044	-0.039	-0.1078	-2.6766	0.0768	-0.033	-0.4434	-0.5139	-0.001	-0.003	-0.001	-0.001	-0.008	-0.007	-0.072	-0.015	-0.019	-0.2017	-0.061	-2.975	-2.646	-0.1013	-0.015	-0.003	-0.002	-0.003	-0.006	-0.03	-0.028	-0.0278
EOS102214	1	-0.002	-0.008	-0.008	-0.012	-0.003	-0.013	-0.7675	-0.04	-0.0861	-0.01	-0.036	-0.11	-0.156	-4.8064	-0.1618	-0.0594	-1.4177	-0.4873	-0.1085	-0.024	-0.3952	-3.2088	-0.0699	-0.012	-0.2645	-0.7393	-0.001	-0.005	-0.002	-0.001	-0.01	-0.007	-0.3484	-0.04	-0.032	-0.2783	-0.043	-0.9786	-1.1723	-0.0795	-0.01	-0.002	0	-0.001	-0.005	-0.016	-0.009	-0.018
SPE_K33308633	1	-0.008	-0.012	-0.009	-0.011	-0.003	-0.02	-0.9299	-0.2438	-0.5096	-0.038	-0.037	-0.097	-0.069	-2.9254	-0.102	-0.024	-0.108	-0.027	-0.066	-0.013	-0.038	-2.4375	-0.033	-0.009	-0.029	-0.0252	-0.006	-0.025	-0.009	-0.021	-0.2424	-0.3891	-4.563	-0.5836	-0.2136	-0.8284	-0.7336	-1.6759	-3.6343	-2.6833	-0.019	-0.005	-0.01	-0.024	-0.013	-0.1311	-0.02	-0.018
SPE_K79555887	1	-0.005	-0.008	-0.006	-0.007	-0.002	-0.007	-0.071	-0.035	-0.113	-0.048	-0.018	-0.092	-0.091	-4.0344	-0.1152	-0.076	-1.2152	-0.0727	-0.059	-0.039	-0.1449	-3.7807	-0.2065	-0.062	-0.391	-0.6929	-0.006	-0.065	-0.006	-0.055	-1.0414	-0.8739	-3.4746	-0.7009	-0.9413	-1.0562	-1.2077	-1.9418	-4.4772	-4.1237	-0.0854	-0.021	-0.014	-0.034	-0.017	-0.2218	-0.065	-0.059
SPE_K05919151	1	-0.002	-0.005	-0.001	-0.019	-0.003	-0.015	-0.8658	-0.028	-0.0781	-0.005	0.002	-0.061	-0.083	-4.706	-0.2976	-0.0404	-1.3769	-0.464	-0.125	-0.021	-0.0956	-3.0198	-0.038	-0.023	-0.159	-0.1233	-0.002	-0.004	-0.002	-0.001	-0.013	-0.012	-0.07	-0.012	-0.007	-0.1273	-0.049	-0.7747	-2.9709	-1.278	-1.1132	-0.2939	-0.01	-0.004	-0.026	-0.017	-0.0704	-0.056
SPE_K61443506	1	-0.002	-0.009	-0.005	-0.021	-0.005	-0.018	-0.9465	-0.06	-0.21	-0.006	0.01	-0.083	-0.008	-5.7536	-0.3922	-0.0675	-1.7402	-0.3333	-0.06	-0.026	-0.2133	-3.1052	-0.131	-0.024	-0.1136	-0.3636	-0.003	-0.015	-0.003	-0.008	-0.081	-0.061	-1.1853	-0.0908	-0.044	-0.9271	-0.5011	-1.7495	-4.6538	-1.9542	-1.0128	-1.1688	-0.026	-0.039	-0.004	-0.098	-0.08	-0.052
EOS100467	1	-0.005	-0.008	-0.005	-0.006	-0.001	-0.008	-0.073	-0.035	-0.114	-0.049	-0.017	-0.09	-0.095	-4.1336	-0.1173	-0.082	-1.2463	-0.0582	-0.059	-0.04	-0.1398	-3.7121	-0.1891	-0.063	-0.4032	-0.7048	-0.007	-0.065	-0.007	-0.055	-1.0406	-0.8674	-3.4858	-0.71	-0.9456	-1.0434	-1.2082	-1.9604	-4.4711	-4.1321	-0.0852	-0.021	-0.015	-0.033	-0.018	-0.2228	-0.065	-0.058
SPE_K97360717	1	-0.002	-0.006	-0.005	-0.003	-0.001	-0.006	-0.0457	-0.014	-0.033	-0.007	-0.026	-0.075	-0.167	-3.6028	-0.092	-0.116	-1.5799	0.0108	-0.053	-0.043	-0.2529	-3.532	-0.22	-0.061	-0.5438	-0.9767	-0.001	-0.003	-0.001	-0.004	-0.01	-0.009	-0.061	-0.013	-0.014	-0.0742	-0.089	-0.6691	-3.1781	-0.65	-1.0793	-0.7554	-0.02	-0.026	-0.012	-0.097	-0.033	-0.013
SPE_K88701661	1	-0.001	-0.004	-0.004	-0.003	-0.001	-0.006	-0.0595	-0.011	-0.039	-0.004	-0.019	-0.0765	-0.075	-3.4441	-0.1039	-0.073	-1.0001	0.1168	-0.042	-0.04	-0.1095	-1.77	0.1033	-0.037	-0.5006	-0.5465	-0.001	-0.003	0	-0.001	-0.007	-0.007	-0.071	-0.013	-0.016	-0.1862	-0.058	-2.8692	-2.4842	-0.085	-0.014	-0.001	-0.002	-0.003	-0.006	-0.029	-0.024	-0.0221
EOS102073	1	-0.01	-0.017	-0.021	-0.024	-0.007	-0.044	-1.6485	-0.104	-0.2175	-0.057	-0.089	-0.142	-0.255	-3.383	-0.4166	-0.145	-2.5968	-0.495	-0.153	-0.037	-0.3739	-4.3679	-0.1739	-0.031	-0.3515	-0.5313	-0.009	-0.046	-0.008	-0.018	-0.9568	-1.4363	-5.6163	-0.4749	-0.4216	-0.3028	-1.3878	-0.4931	-5.4699	-3.6344	-0.8507	-0.3372	-0.025	-0.048	-0.03	-0.3065	0.017	-0.03
SPE_K42205652	1	-0.008	-0.009	-0.009	-0.007	-0.002	-0.015	-0.4543	-0.1426	-0.4553	-0.052	-0.04	-0.127	-0.116	-4.6324	-0.114	-0.05	-0.6749	-0.001	-0.033	-0.015	-0.2394	-3.4192	-0.1897	-0.023	-0.2126	-0.5132	-0.002	-0.021	-0.008	-0.005	-0.041	-0.0105	-2.3325	-1.4989	-0.2416	-1.114	-0.077	-1.253	-1.3044	-0.1384	-0.022	-0.004	-0.001	-0.002	-0.007	-0.015	-0.025	-0.023
SPE_A87130939	1	-0.005	-0.013	-0.01	-0.005	-0.002	-0.013	-0.1409	-0.043	-0.0954	-0.051	-0.059	-0.159	-0.364	-4.3073	-0.1181	-0.18	-1.3239	0.0721	-0.0674	-0.076	-0.2557	-2.9357	0.1791	-0.063	-0.5139	-0.3181	0.002	-0.025	-0.004	-0.081	-0.8009	-0.5442	-6.5283	-0.4142	-0.398	-0.44	-0.92	-1.8117	-4.2035	-3.6275	-0.072	-0.016	-0.012	-0.032	-0.025	-0.1587	-0.035	-0.025
SPE_K31471398	1	-0.008	-0.011	-0.011	-0.008	-0.004	-0.025	-0.604	-0.0677	-0.2421	-0.055	-0.065	-0.167	-0.18	-4.9601	-0.1438	-0.032	-0.446	-0.064	-0.048	-0.02	-0.079	-2.2608	-0.061	-0.02	-0.0781	-0.1802	-0.002	-0.018	-0.005	-0.012	-0.064	-0.0521	-5.3351	-1.399	-0.167	-1.5325	-0.258	-1.6062	-5.1078	-1.8976	-0.211	-0.0468	-0.01	-0.018	-0.016	-0.102	-0.022	-0.019
SPE_K95573441	1	-0.009	-0.011	-0.01	-0.011	-0.003	-0.016	-0.5464	-0.037	-0.4864	-0.042	-0.039	-0.149	-0.183	-5.2316	-0.1531	-0.071	-1.1724	-0.2586	-0.071	-0.03	-0.4615	-3.9019	-0.1554	-0.035	-0.4461	-0.6093	-0.026	-0.078	-0.013	-0.026	-0.5819	-1.7462	-4.1518	-2.608	-0.7035	-2.1861	-1.271	-0.736	-1.7593	-1.055	-0.023	-0.009	-0.007	-0.019	-0.007	-0.2031	-0.018	-0.024
SPE_A09838294	1	-0.011	-0.012	-0.013	-0.008	-0.006	-0.026	-0.6658	-0.073	-0.2153	-0.055	-0.088	-0.176	-0.172	-4.8129	-0.1664	-0.039	-0.9866	-0.2861	-0.0968	-0.026	-0.1177	-3.8579	-0.055	-0.013	-0.065	0.0415	-0.002	-0.01	-0.008	-0.02	-0.068	-0.082	-4.3616	-0.2626	-0.093	-0.9685	-0.1627	-0.9275	-3.826	-1.8572	-0.1495	-0.0954	-0.018	-0.028	-0.024	-0.117	0.038	-0.002
SPE_K58146797	1	-0.008	-0.019	-0.022	-0.014	-0.005	-0.032	-1.1142	-0.9188	-0.8941	-0.088	-0.035	-0.121	-0.148	-4.5553	-0.2773	-0.081	-1.4967	-0.1669	-0.069	-0.027	-0.2044	-2.6952	-0.0285	-0.02	-0.1687	-0.2199	0.006	-0.031	-0.01	-0.008	-0.088	0.1277	-3.9134	-2.8705	-0.559	-1.7022	-0.2013	-1.4442	-0.8101	-0.4178	-0.031	-0.008	-0.001	-0.002	-0.007	-0.01	-0.032	-0.016
EOS101057	1	-0.012	-0.011	-0.011	-0.01	-0.003	-0.023	-0.78	-0.1887	-0.6552	-0.177	-0.063	-0.15	-0.149	-5.2154	-0.1988	-0.045	-0.9265	-0.1565	-0.062	-0.027	-0.3461	-3.9955	-0.1408	-0.032	-0.3149	-0.3291	0.021	-0.036	-0.008	-0.049	-0.3147	0.0967	-5.2001	-3.2704	-1.1852	-1.8765	-0.8272	-0.9468	-2.8125	-0.7477	0.031	0.004	-0.005	-0.02	-0.01	-0.174	0.039	-0.01
EOS102042	1	-0.002	-0.007	-0.007	-0.016	-0.004	-0.02	-0.7165	-0.036	-0.067	-0.008	-0.031	-0.101	-0.132	-5.3221	-0.3	-0.0286	-1.1165	-0.6324	-0.104	-0.023	-0.2081	-4.1388	-0.1359	-0.029	-0.1816	-0.2971	0	-0.004	-0.002	-0.001	-0.008	-0.007	-0.1303	-0.023	-0.022	-0.1115	-0.053	-0.3089	-2.5776	-0.1518	-0.0771	-0.014	-0.003	-0.003	-0.006	-0.023	-0.009	-0.04
SPE_K72327355	1	-0.013	-0.011	-0.011	-0.01	-0.003	-0.023	-0.7754	-0.18	-0.6505	-0.186	-0.065	-0.148	-0.145	-5.218	-0.1998	-0.044	-0.9259	-0.1542	-0.063	-0.028	-0.3519	-4.0095	-0.1442	-0.033	-0.3229	-0.3397	0.023	-0.036	-0.009	-0.05	-0.3332	0.1643	-5.6341	-3.4605	-1.2082	-1.902	-0.7296	-1.0332	-2.5384	-0.7644	0.019	0	-0.005	-0.018	-0.012	-0.1568	0.029	-0.012
EOS102387	1	-0.005	-0.011	-0.018	-0.011	-0.006	-0.036	-1.1123	-0.067	-0.1931	-0.011	-0.038	-0.106	-0.179	-4.5341	-0.2752	-0.047	-1.069	-0.7504	-0.1253	-0.025	-0.1719	-5.098	-0.1261	-0.025	-0.2108	-0.3251	-0.002	-0.007	-0.004	-0.001	-0.01	-0.011	-0.6173	-0.0885	-0.034	-0.3783	-0.04	-0.3563	-0.9005	-0.043	-0.014	-0.003	-0.001	-0.001	-0.004	-0.013	-0.009	-0.015
SPE_K05445342	1	-0.002	-0.003	-0.004	-0.009	-0.003	-0.01	-0.3059	-0.018	-0.0596	-0.007	-0.003	-0.04	0.006	-3.0081	-0.1399	-0.015	-0.6045	-0.3338	-0.085	-0.029	-0.5424	-4.9564	-0.3621	-0.061	-0.4031	-0.8543	-0.001	-0.007	-0.002	-0.003	-0.022	-0.016	-0.3021	-0.021	-0.019	-0.1102	-0.071	-0.3535	-3.764	-1.759	-1.8676	-2.3081	-0.042	-0.037	-0.027	-0.061	-0.085	-0.083
SPE_K54395039	1	-0.003	-0.006	-0.008	-0.012	-0.003	-0.017	-0.5982	-0.032	-0.1154	-0.013	-0.021	-0.077	0.014	-4.2958	-0.2457	-0.013	-0.9468	-0.3114	-0.082	-0.025	-0.3577	-2.9399	-0.0951	-0.007	-0.284	-1.0087	-0.001	-0.007	-0.005	-0.002	-0.022	-0.012	-0.6086	-0.1019	-0.051	-0.6307	-0.0869	-0.5907	-2.3785	-0.4178	-0.071	-0.021	-0.002	-0.001	-0.011	-0.019	-0.026	-0.039
SPE_A55962179	1	-0.007	-0.016	-0.025	-0.022	-0.008	-0.057	-1.8872	-0.1899	-0.2915	-0.026	0.002	-0.033	-0.038	-3.5285	-0.3707	-0.1639	-2.1108	-1.1776	-0.6475	-0.047	-0.3341	-3.8376	-0.158	-0.022	-0.1225	-0.3808	-0.005	-0.027	-0.006	-0.014	-0.678	-0.6008	-3.9304	-0.2629	-0.1996	-0.3428	-0.8194	-4.0852	-4.6746	-4.481	-0.071	-0.021	-0.012	-0.025	-0.019	-0.1635	-0.075	-0.046
SPE_K11244467	1	-0.004	-0.006	-0.005	-0.003	-0.001	-0.007	-0.054	-0.025	-0.079	-0.004	-0.019	-0.062	-0.197	-2.7439	-0.049	-0.04	-0.2963	0.023	-0.025	-0.017	-0.0956	-2.1614	-0.0421	-0.022	-0.1884	0.0317	-0.038	-0.0667	-0.007	0.021	-0.4063	-3.333	-4.7208	-0.7919	-0.7014	-0.3327	-1.2693	-2.0325	-2.9266	-4.305	-0.034	-0.01	-0.006	-0.016	-0.02	-0.2237	-0.038	-0.0169
EOS100966	1	-0.009	-0.011	-0.01	-0.011	-0.003	-0.016	-0.5443	-0.0362	-0.4952	-0.045	-0.04	-0.149	-0.181	-5.2219	-0.1537	-0.071	-1.1591	-0.2499	-0.069	-0.03	-0.4493	-3.911	-0.1554	-0.036	-0.4381	-0.587	-0.027	-0.079	-0.013	-0.026	-0.5845	-1.7565	-4.1774	-2.6176	-0.7193	-2.2116	-1.2723	-0.7348	-1.7377	-1.0617	-0.025	-0.008	-0.006	-0.019	-0.007	-0.1988	-0.018	-0.023
SPE_K09126848	1	-0.002	-0.004	-0.003	-0.003	-0.001	-0.004	-0.024	-0.015	-0.044	-0.015	-0.015	-0.047	-0.073	-2.751	-0.041	-0.017	-0.041	0	-0.023	-0.011	-0.022	-0.915	-0.057	-0.01	-0.06	0.0949	-0.002	-0.003	-0.002	-0.015	-0.035	-0.007	-0.5429	-0.0378	-0.013	-0.4595	-0.3294	-1.0966	-5.9394	-3.4617	-1.2243	-1.2739	-0.032	-0.035	-0.02	-0.148	-0.007	-0.022
SPE_K72226571	1	-0.011	-0.023	-0.016	-0.007	-0.004	-0.026	-0.5402	-0.3291	-0.5607	-0.075	-0.062	-0.185	-0.204	-3.7178	-0.141	-0.072	-0.5785	-0.0003	-0.033	-0.028	-0.1226	-3.3009	-0.1074	-0.036	-0.182	-0.2689	-0.018	-0.0569	-0.013	-0.11	-1.0402	-0.6142	-7.874	-1.5939	-0.9794	-1.5518	-1.6836	-1.8961	-4.8804	-1.93	0.018	0.007	-0.012	-0.038	-0.016	-0.261	0.019	-0.032
SPE_A49172652	1	-0.003	-0.019	-0.018	-0.074	-0.024	-1.0514	-3.1461	-0.4457	-0.4212	-0.005	0.008	-0.092	-0.027	-5.1283	-0.337	-0.015	-2.1329	-1.6937	-3.0377	-0.087	-0.1213	-3.7176	-0.063	-0.014	-0.054	-0.2036	-0.006	-0.015	-0.008	-0.001	-0.02	-0.068	-3.5106	-0.1113	-0.025	-1.2595	-0.175	-0.8625	-3.1284	-0.5142	-0.051	-0.013	-0.004	-0.006	-0.007	-0.044	-0.02	-0.034
SPE_A91031770	1	-0.001	-0.002	-0.002	-0.003	-0.001	-0.004	-0.025	-0.007	-0.029	-0.006	0.002	-0.017	0.07	-2.2339	-0.042	-0.015	-0.3861	-0.027	-0.042	-0.019	-0.238	-3.3948	-0.2226	-0.028	-0.2329	-1.0396	-0.002	-0.006	-0.003	-0.005	-0.023	-0.016	-0.1255	-0.016	-0.017	-0.0974	-0.057	-0.2054	-2.9516	-2.0909	-2.1138	-3.5373	-0.069	-0.052	-0.041	-0.043	-0.059	-0.076
SPE_K73982490	1	-0.007	-0.019	-0.024	-0.016	-0.006	-0.039	-1.3549	-0.636	-0.71	-0.012	-0.031	-0.127	-0.199	-4.9361	-0.2822	-0.127	-2.0793	-0.1441	-0.087	-0.033	-0.3165	-6.0106	-0.3103	-0.045	-0.2884	-0.7546	-0.008	-0.013	-0.007	-0.003	-0.022	-0.056	-1.5616	-0.3841	-0.0731	-1.3232	-0.111	-0.4068	-2.8964	-1.1499	-1.3069	-0.7801	-0.021	-0.015	-0.023	-0.039	-0.04	-0.044
DOM_SIM_505	1	-0.004	-0.008	-0.006	-0.008	-0.002	-0.011	-0.2137	-0.032	-0.079	-0.022	-0.026	-0.088	-0.078	-3.8686	-0.143	-0.033	-1.1977	-0.3004	-0.079	-0.021	-0.2111	-2.6807	0.011	-0.008	-0.2096	-0.4909	-0.005	-0.017	-0.003	-0.026	-0.2363	-0.5228	-3.3641	-0.247	-0.1648	-0.3212	-0.8392	-1.473	-5.025	-3.0909	-0.041	-0.013	-0.01	-0.027	-0.014	-0.148	-0.002	-0.043
SPE_K49597925	1	-0.006	-0.015	-0.009	-0.012	-0.003	-0.014	-0.559	-0.2899	-0.6285	-0.05	-0.014	-0.109	-0.09	-4.2417	-0.1268	-0.05	-0.6862	-0.0339	-0.059	-0.024	-0.114	-3.6375	-0.067	-0.028	-0.15	-0.174	-0.004	-0.026	-0.008	-0.006	-0.066	-0.0765	-2.3372	-1.5293	-0.2156	-1.0993	-0.2208	-1.673	-2.6162	-3.5243	-2.1296	-1.0832	-0.04	-0.031	-0.047	-0.025	-0.12	-0.073
EOS101119	1	-0.019	-0.02	-0.024	-0.018	-0.01	-0.063	-1.7061	-1.2906	-1.1342	-0.0505	-0.009	-0.112	-0.11	-5.1352	-0.1942	-0.065	-0.7772	-0.0519	-0.035	-0.015	-0.1834	-3.3979	-0.1363	-0.035	-0.2831	-0.4089	-0.01	-0.035	-0.028	-0.005	-0.041	-0.0681	-2.9905	-1.2859	-0.1659	-1.5371	-0.1847	-0.4096	-1.6318	-0.1757	-0.028	-0.009	-0.003	-0.004	-0.006	-0.024	-0.016	-0.04
SPE_K09426783	1	-0.013	-0.019	-0.03	-0.015	-0.016	-0.1233	-1.7856	-0.3246	-0.2354	-0.066	-0.053	-0.134	-0.197	-6.0185	-0.2492	-0.072	-1.5775	-0.5285	-0.1483	-0.033	-0.4797	-4.4022	-0.1168	-0.033	-0.4601	-0.8381	0.001	-0.026	-0.009	-0.05	-0.6079	-1.3017	-11.0037	-0.7426	-0.4084	-1.0634	-0.6613	-1.7703	-2.2587	-2.0079	-0.02	-0.006	-0.014	-0.033	-0.01	-0.1189	-0.027	-0.026
EOS101861	1	-0.001	-0.004	-0.004	-0.005	-0.002	-0.006	-0.0625	-0.01	-0.043	-0.006	-0.01	-0.083	-0.121	-3.8482	-0.1075	-0.075	-0.9519	0.0389	-0.045	-0.026	-0.114	-2.2162	0.0066	-0.024	-0.2065	-0.1329	-0.001	-0.002	-0.001	-0.003	-0.012	-0.011	-0.2035	-0.014	-0.008	-0.0848	-0.063	-0.3639	-3.4159	-1.3721	-0.3223	-0.0723	-0.007	-0.008	-0.013	-0.033	-0.021	-0.0599
SPE_K15025317	1	-0.001	-0.003	-0.003	-0.002	-0.001	-0.004	-0.019	-0.008	-0.025	-0.008	-0.012	-0.038	-0.017	-2.0824	-0.043	-0.019	-0.322	-0.024	-0.02	-0.016	-0.0875	-2.1603	-0.1503	-0.027	-0.1896	-0.6099	-0.001	-0.004	0	-0.006	-0.021	-0.011	-0.1581	-0.019	-0.015	-0.0837	-0.137	-1.1248	-4.6243	-3.3389	-1.1263	-0.4172	-0.019	-0.021	-0.01	-0.092	-0.039	-0.049
SPE_K20313525	1	-0.02	-0.026	-0.054	-0.025	-0.052	-1.3136	-3.5924	-4.4124	-0.6993	-0.043	-0.049	-0.13	-0.411	-4.5555	-0.2551	-0.232	-1.9423	-0.9221	-5.3696	-0.104	-0.2562	-3.7309	0.0914	-0.105	-0.7586	-0.4012	-0.005	-0.028	-0.03	-0.002	-0.017	-0.022	-4.3014	-1.1858	-0.0973	-0.3449	-0.038	-0.2156	-0.3064	-0.03	-0.006	-0.003	-0.001	-0.002	-0.004	-0.012	-0.008	0.006
SPE_K34149328	1	-0.001	-0.006	-0.005	-0.008	-0.003	-0.009	-0.309	-0.026	-0.117	-0.01	-0.006	-0.083	-0.126	-5.5471	-0.1247	-0.056	-1.1532	-0.3163	-0.077	-0.032	-0.3664	-3.2109	-0.1883	-0.0733	-0.3454	-0.5264	-0.001	-0.007	-0.003	-0.001	-0.019	-0.013	-0.9724	-0.1325	-0.039	-0.5698	-0.069	-1.1234	-1.2147	-0.2069	-0.035	-0.008	-0.001	-0.002	-0.006	-0.005	-0.034	-0.033
SPE_K65716359	1	-0.008	-0.009	-0.019	-0.005	-0.004	-0.04	-0.9679	-0.0995	-0.336	-0.018	-0.049	-0.111	-0.172	-3.7873	-0.1924	-0.052	-0.6545	0.0337	-0.009	-0.011	-0.076	-1.9495	-0.028	-0.01	-0.056	0.0053	-0.005	-0.011	-0.006	-0.004	-0.029	-0.038	-1.6151	-0.2322	-0.056	-1.0253	-0.1002	-1.1286	-3.116	-1.0982	-0.3324	-0.0717	-0.004	-0.016	-0.008	-0.055	-0.033	-0.027
SPE_K55591206	1	-0.031	-0.032	-0.03	-0.014	-0.02	-0.1667	-2.7447	-7.1356	-1.3555	-0.213	-0.062	-0.082	-0.042	-1.849	-0.156	-0.007	-0.105	-0.067	-0.044	-0.008	-0.035	-2.0306	-0.043	-0.007	-0.02	-0.027	0.01	-0.063	-0.045	-0.074	-0.5958	-0.7984	-9.124	-2.3527	-0.7563	-0.5562	-0.7891	-1.2014	-3.1626	-4.313	-0.1973	-0.092	-0.011	-0.032	-0.029	-0.131	0.007	-0.014
SPE_A49035384	1	-0.003	-0.01	-0.009	-0.027	-0.002	-0.025	-1.4216	-0.08	-0.2135	-0.015	-0.066	-0.202	-0.395	-2.8566	-0.2032	-0.072	-2.2623	-0.4424	-0.4804	-0.059	-0.1829	-5.8114	-0.3047	-0.05	-0.2917	-0.1477	-0.004	-0.023	-0.008	-0.013	-0.133	-0.3198	-5.067	-0.2037	-0.13	-0.7558	-0.3244	-0.7122	-3.363	-2.48	-0.096	-0.051	-0.015	-0.024	-0.026	-0.111	0.013	-0.007
SPE_K53156781	1	-0.035	-0.005	-0.044	-0.017	-0.027	-0.1851	-3.6393	-2.5365	-0.8896	-0.086	-0.06	-0.157	-0.169	-4.8393	-0.4518	-0.101	-1.3911	-0.1112	-0.061	-0.029	-0.1322	-3.1892	-0.089	-0.031	-0.1713	-0.2953	-0.014	-0.077	-0.052	-0.025	-0.2889	-0.339	-4.7647	-2.0815	-0.9092	-1.1396	-0.9687	-1.2885	-4.678	-2.7883	-0.1411	-0.032	-0.011	-0.019	-0.029	-0.1343	-0.024	-0.0401
EOS102317	1	-0.006	-0.01	-0.013	-0.005	-0.004	-0.022	-0.5882	-0.042	-0.1475	-0.054	-0.039	-0.095	-0.139	-3.8176	-0.205	-0.135	-1.5404	0.0153	-0.062	-0.036	-0.2288	-4.5071	-0.1607	-0.04	-0.2142	-0.3594	0	-0.018	-0.006	-0.03	-0.2265	-0.28	-3.6157	-0.7473	-0.2287	-0.1693	-0.5283	-1.1631	-4.8226	-3.9159	-1.3726	-0.9419	-0.029	-0.043	-0.035	-0.17	-0.042	-0.042
SPE_A93699261	1	-0.001	-0.005	-0.004	-0.004	-0.001	-0.006	-0.05	-0.015	-0.041	-0.01	-0.026	-0.079	-0.162	-3.3975	-0.08	-0.109	-1.0443	0.1027	-0.062	-0.055	-0.0691	-1.4151	0.1407	-0.066	-0.5323	-0.558	-0.002	-0.004	-0.002	-0.005	-0.024	-0.015	-0.4456	-0.039	-0.031	-0.1289	-0.1657	-2.1862	-4.4423	-1.4578	-0.0086	0	-0.003	-0.011	-0.005	-0.084	-0.001	-0.02
SPE_K01493881	1	-0.023	-0.018	-0.035	-0.01	-0.011	-0.074	-1.1306	-2.9973	-1.37	-0.118	-0.07	-0.16	-0.27	-5.6104	-0.2922	-0.1	-1.4305	-0.0712	-0.068	-0.051	-0.1054	-3.3756	0.0388	-0.088	-0.6049	-0.6766	0.002	-0.035	-0.017	-0.012	-0.083	0.0078	-3.7222	-2.2936	-0.474	-1.7619	-0.2367	-1.031	-1.4368	-0.1474	-0.011	-0.004	-0.002	-0.004	-0.008	-0.034	-0.009	-0.016
SPE_K95676198	1	-0.002	-0.007	-0.005	-0.005	-0.002	-0.007	-0.0595	-0.023	-0.0687	-0.009	-0.025	-0.093	-0.162	-3.4762	-0.074	-0.053	-0.748	-0.1148	-0.051	-0.03	-0.4002	-3.7324	-0.1191	-0.035	-0.4374	-0.533	-0.002	-0.006	-0.001	-0.004	-0.027	-0.032	-0.7199	-0.0802	-0.03	-0.7462	-0.2077	-1.0529	-3.6099	-1.4425	0.002	0	-0.004	-0.01	-0.002	-0.06	-0.02	-0.026
SPE_A09828896	1	-0.002	-0.005	-0.003	-0.002	-0.001	-0.005	-0.037	-0.022	-0.04	-0.013	-0.037	-0.092	-0.114	-1.4391	-0.019	-0.013	-0.0685	0.007	-0.023	-0.01	-0.039	-1.357	-0.071	-0.011	-0.04	0.0493	-0.003	-0.007	-0.001	-0.008	-0.045	-0.038	-0.7828	-0.0668	-0.05	-0.4717	-0.2282	-0.8528	-4.3149	-2.3344	-1.6622	-1.004	-0.03	-0.046	-0.024	-0.098	-0.0413	-0.017
EOS102216	1	-0.01	-0.046	-0.032	-0.018	-0.006	-0.037	-1.4443	-1.606	-1.5237	-0.093	-0.052	-0.185	-0.198	-5.4721	-0.3314	-0.084	-1.0454	-0.1769	-0.063	-0.027	-0.2798	-3.5474	-0.1029	-0.03	-0.285	-0.2884	-0.003	-0.033	-0.016	-0.007	-0.058	-0.0731	-4.2695	-2.9891	-0.331	-1.9769	-0.1753	-0.6442	-1.1126	-0.417	-0.031	-0.005	-0.003	-0.005	-0.011	-0.023	-0.02	-0.015
DOM_SIM_289	1	-0.021	-0.026	-0.055	-0.025	-0.053	-1.3114	-3.5976	-4.4591	-0.6946	-0.044	-0.05	-0.129	-0.412	-4.5498	-0.2551	-0.232	-1.9437	-0.919	-5.4053	-0.104	-0.2561	-3.7354	0.0924	-0.105	-0.7587	-0.4003	-0.005	-0.028	-0.03	-0.002	-0.018	-0.021	-4.2802	-1.1759	-0.0973	-0.3469	-0.038	-0.2156	-0.3054	-0.03	-0.006	-0.002	-0.002	-0.002	-0.004	-0.012	-0.008	0.005
EOS100736	1	-0.003	-0.007	-0.006	-0.005	-0.002	-0.008	-0.1249	-0.026	-0.0892	0.038	-0.003	-0.105	-0.225	-3.5889	-0.065	-0.059	-0.5639	-0.0373	-0.038	-0.024	-0.0636	-2.0918	0.0273	-0.013	-0.1857	0.0645	-0.025	-0.1026	-0.006	-0.027	-1.3682	-1.9858	-7.4543	-1.1202	-1.5548	-2.6877	-0.764	-4.476	-2.3044	-2.6953	-0.065	-0.009	-0.003	-0.006	-0.03	-0.0794	-0.144	-0.003
SPE_A39390670	1	-0.003	-0.014	-0.011	-0.077	-0.014	-0.913	-2.2347	-0.1588	-0.3641	0.003	0.016	-0.071	-0.026	-4.7246	-0.4105	-0.0455	-2.1636	-3.0488	-0.69	-0.0292	-0.2081	-3.1597	-0.086	-0.013	-0.043	-0.1906	-0.007	-0.017	-0.006	-0.001	-0.038	-0.096	-2.4182	-0.0879	-0.027	-1.3557	-0.2357	-2.2444	-3.9839	-2.3551	-0.5289	-0.2763	-0.016	-0.023	-0.006	-0.067	-0.083	-0.039
SPE_K36201510	1	-0.014	-0.044	-0.034	-0.029	-0.022	-0.17	-2.487	-1.7833	-0.9183	-0.134	-0.028	-0.164	-0.226	-5.8511	-0.3618	-0.166	-0.959	-0.9094	-0.3995	-0.046	-0.2152	-4.2367	0.0641	-0.035	-0.3421	-0.3395	0.016	-0.062	-0.023	-0.19	-1.2	-1.8932	-12.0104	-1.7866	-0.8998	-0.7216	-1.4798	-1.5691	-2.2181	-2.8202	0.011	0	-0.016	-0.048	-0.026	-0.3004	-0.029	-0.006
DOM_SIM_440	1	-0.001	-0.005	-0.004	-0.003	-0.001	-0.005	-0.048	-0.011	-0.046	-0.006	-0.01	-0.069	-0.121	-3.7406	-0.066	-0.062	-0.9617	0.01	-0.024	-0.013	-0.27	-2.2636	-0.1286	-0.024	-0.2497	-0.5319	-0.002	-0.004	-0.003	-0.002	-0.02	-0.017	-0.169	-0.015	-0.016	-0.2382	-0.096	-1.4645	-3.9304	-1.9847	-0.4272	-0.1792	-0.01	-0.007	-0.02	-0.042	-0.052	-0.048
SPE_K55160477	1	-0.004	-0.008	-0.014	-0.009	-0.005	-0.029	-0.757	-0.044	-0.1211	-0.007	-0.029	-0.088	-0.168	-4.5265	-0.2217	-0.032	-1.0369	-0.3458	-0.076	-0.029	-0.3628	-4.2721	-0.1325	-0.035	-0.407	-0.5387	-0.001	-0.005	-0.003	-0.001	-0.006	-0.008	-0.2827	-0.03	-0.019	-0.1519	-0.033	-0.2069	-0.5827	-0.034	-0.012	-0.003	0	-0.001	-0.003	-0.01	-0.009	-0.013
SPE_K86972824	1	-0.005	-0.008	-0.008	-0.02	-0.005	-0.026	-1.3802	-0.1816	-0.3561	-0.019	-0.007	-0.092	-0.004	-6.1432	-0.3002	-0.094	-2.113	-0.1207	-0.122	-0.043	-0.3526	-4.7869	-0.1915	-0.044	-0.4128	-1.06	-0.004	-0.014	-0.006	-0.002	-0.019	-0.029	-1.4952	-0.3353	-0.05	-0.7839	-0.085	-0.4567	-0.7797	-0.0816	-0.014	-0.007	-0.003	-0.002	-0.003	-0.016	-0.01	-0.033
SPE_A00842753	1	-0.034	-0.006	-0.036	-0.022	-0.015	-0.125	-2.84	-0.2387	-1.17	-0.054	-0.065	-0.1808	-0.131	-4.2461	-0.7078	-0.0436	-0.9596	-0.2568	-0.1073	-0.023	-0.056	-2.318	-0.1726	-0.027	-0.047	-0.035	-0.029	-0.081	-0.035	-0.009	-0.3159	-1.1963	-5.3746	-1.9277	-0.5812	-2.3368	-0.9889	-1.4962	-5.525	-5.5909	-2.3347	-1.2493	-0.054	-0.08	-0.022	-0.208	-0.066	-0.019
EOS100216	1	-0.014	-0.027	-0.038	-0.019	-0.015	-0.0926	-2.3831	-0.5971	-0.477	-0.039	-0.077	-0.137	-0.199	-4.6046	-0.3536	-0.1205	-1.5552	-1.2221	-0.4373	-0.045	-0.2855	-4.3319	-0.0794	-0.027	-0.1748	-0.2353	-0.005	-0.015	-0.008	-0.008	-0.032	-0.034	-3.1513	-0.7082	-0.136	-0.9542	-0.077	-0.8851	-3.4749	-0.716	-1.4964	-1.1387	-0.027	-0.03	-0.018	-0.076	-0.031	-0.023
SPE_K36381762	1	-0.017	-0.026	-0.041	-0.032	-0.064	-1.5478	-1.749	-0.2217	-0.144	-0.059	-0.062	-0.137	-0.188	-3.6899	-0.165	-0.098	-0.9546	-2.0322	-1.4703	-0.024	-0.178	-4.4197	-0.007	-0.02	-0.1527	-0.2094	-0.009	-0.049	-0.02	-0.07	-0.5824	-1.8	-11.7466	-0.4564	-0.369	-0.4384	-1.1623	-0.2927	-5.2619	-3.1231	-0.0482	-0.013	-0.023	-0.056	-0.015	-0.2346	0.014	-0.012
EOS101130	1	-0.014	-0.023	-0.038	-0.01	-0.016	-0.089	-2.6602	-0.4079	-0.6026	-0.048	-0.035	-0.11	-0.087	-5.2437	-0.4689	-0.1021	-1.1211	-0.5405	-0.3877	-0.025	-0.098	-3.2182	-0.061	-0.019	-0.0778	-0.1936	-0.012	-0.0658	-0.013	-0.036	-1.3046	-1.2975	-5.5492	-0.6544	-0.744	-1.5241	-1.3094	-2.4634	-4.9992	-13.6829	-0.7974	-1.4525	-0.1762	-0.2924	-0.094	-0.4189	-0.06	-0.0504
SPE_K13629382	1	-0.01	-0.018	-0.031	-0.004	-0.01	-0.052	-1.2511	-0.1017	-0.1967	-0.021	-0.078	-0.166	-0.252	-2.7217	-0.2804	-0.094	-1.788	-0.6544	-0.1371	-0.041	-0.3685	-3.609	-0.1504	-0.037	-0.2801	-0.4039	-0.003	-0.007	-0.005	-0.005	-0.014	-0.015	-0.6884	-0.0725	-0.041	-0.5832	-0.068	-1.0482	-2.0544	-0.0992	-0.015	0.006	-0.001	-0.007	-0.009	-0.038	-0.013	-0.015
SPE_K38727704	1	-0.003	-0.01	-0.007	-0.007	-0.002	-0.012	-0.2867	-0.037	-0.0799	-0.015	-0.046	-0.121	-0.209	-4.3013	-0.102	-0.061	-0.9545	-0.1469	-0.074	-0.033	-0.3587	-4.4021	-0.1382	-0.036	-0.4145	-0.4663	-0.002	-0.007	-0.002	-0.007	-0.032	-0.025	-0.901	-0.0708	-0.048	-0.3957	-0.129	-0.4591	-2.3373	-1.4754	-1.48	-0.7463	-0.025	-0.036	-0.022	-0.087	-0.0308	-0.019
SPE_K81330143	1	-0.006	-0.013	-0.011	-0.011	-0.004	-0.018	-0.625	-0.062	-0.1483	-0.038	-0.041	-0.116	-0.179	-4.2995	-0.23	-0.0687	-1.0061	-0.2064	-0.072	-0.034	-0.4465	-4.9938	-0.1514	-0.041	-0.4111	-0.4586	-0.009	-0.0541	-0.007	-0.054	-1.0462	-1.7057	-6.3672	-0.5059	-0.6686	-1.0534	-1.5846	-1.242	-3.9728	-4.3308	0.0589	-0.004	-0.017	-0.05	0.011	-0.3318	-0.013	-0.02
SPE_K18898553	1	-0.031	-0.011	-0.011	-0.011	-0.006	-0.038	-0.9376	-1.4477	-1.3981	-0.242	-0.1	-0.155	-0.165	-4.46	-0.1892	-0.04	-0.4327	-0.116	-1.4098	-0.1127	-0.138	-4.3159	-0.7082	-0.019	-0.074	-0.0062	0.017	-0.055	-0.024	-0.021	-0.128	0.0864	-4.9335	-3.9397	-0.6515	-2.3489	-0.0596	-0.6685	-3.422	-2.5786	-1.6952	-2.8811	-0.1343	-0.1	-0.036	-0.069	-0.039	-0.055
SPE_K73027814	1	-0.012	-0.018	-0.011	-0.006	-0.003	-0.015	-0.1547	-0.3435	-0.649	-0.1586	-0.085	-0.184	-0.281	-3.7998	-0.081	-0.086	-1.0685	-0.1435	-0.059	-0.029	-0.3651	-3.3728	-0.0613	-0.035	-0.4142	-0.71	0.017	-0.048	-0.014	-0.035	-0.4812	-0.6043	-5.2772	-2.521	-1.2276	-1.9626	-0.8199	-2.6584	-3.3722	-2.6094	-0.163	-0.04	-0.01	-0.014	-0.043	-0.1284	-0.023	-0.042
SPE_A69512159	1	-0.002	-0.009	-0.009	-0.003	-0.003	-0.01	-0.1103	-0.024	-0.064	-0.017	-0.037	-0.11	-0.281	-3.4312	-0.0759	-0.176	-1.7127	0.2593	-0.03	-0.033	-0.4746	-3.9184	-0.2296	-0.04	-0.3455	-1.362	-0.002	-0.006	-0.002	-0.012	-0.059	-0.02	-1.1453	-0.1041	-0.041	-0.6171	-0.4187	-1.4762	-5.128	-2.3038	0.0163	0.001	-0.006	-0.02	0.002	-0.13	0.009	-0.027
SPE_K29834313	1	-0.002	-0.006	-0.007	-0.006	-0.002	-0.014	-0.2843	-0.029	-0.06	-0.012	-0.026	-0.077	-0.131	-3.1735	-0.1054	-0.042	-0.5435	-0.037	-0.037	-0.022	-0.076	-2.8383	-0.064	-0.02	-0.13	-0.0252	-0.003	-0.011	-0.003	-0.013	-0.087	-0.1482	-3.3037	-0.0495	-0.047	-0.2992	-0.161	-0.5624	-3.8531	-3.7954	-3.4094	-1.4994	-0.0598	-0.139	-0.017	-0.128	-0.049	-0.006
SPE_K96354014	1	-0.004	-0.009	-0.008	-0.01	-0.003	-0.016	-0.8599	-0.1212	-0.1356	-0.026	-0.016	-0.058	0.03	-3.1414	-0.1316	-0.024	-0.372	-0.099	-0.061	-0.018	-0.068	-3.1071	-0.092	-0.016	-0.035	-0.2171	-0.005	-0.019	-0.005	-0.019	-0.1913	-0.3036	-6.6707	-0.2893	-0.1408	-0.5843	-0.7047	-1.3803	-5.1633	-4.1456	-0.6797	-0.2164	-0.018	-0.035	-0.02	-0.136	-0.056	-0.047
EOS102248	1	-0.006	-0.009	-0.009	-0.01	-0.003	-0.016	-0.7069	-0.045	-0.1449	-0.048	-0.028	-0.095	-0.127	-3.7926	-0.2633	-0.0723	-1.3519	-0.139	-0.062	-0.025	-0.2601	-4.1208	-0.1841	-0.036	-0.3202	-0.3738	-0.003	-0.047	-0.007	0.035	-0.8109	-1.0152	-5.984	-0.7132	-0.6517	-0.1648	-0.807	-0.8732	-1.7147	-8.1396	-0.2708	-0.077	-0.009	0	-0.059	-0.1133	-0.063	-0.028
SPE_A58955223	1	0	-0.002	-0.001	-0.005	-0.001	-0.003	-0.018	-0.004	-0.029	-0.003	0.014	0.006	0.179	-2.9743	-0.064	0.014	-0.7876	-0.1293	-0.04	-0.012	-0.6115	-3.0204	-0.1157	-0.008	-0.5144	-0.8549	-0.001	-0.002	0	-0.001	-0.008	-0.007	-0.028	-0.005	-0.003	-0.0552	-0.031	-0.9201	-3.2691	-0.7104	-0.9064	-0.2847	-0.012	-0.011	-0.012	-0.026	-0.057	-0.1001
DOM_SIM_486	1	-0.014	-0.027	-0.022	-0.018	-0.007	-0.049	-1.6096	-1.9841	-1.1348	-0.21	-0.009	-0.075	0.017	-5.2541	-0.2338	-0.09	-1.6365	-0.0448	-0.066	-0.036	-0.1409	-4.3576	-0.0366	-0.043	-0.3605	-0.6109	0.022	-0.037	-0.019	-0.015	-0.075	0.1233	-6.7893	-2.9926	-0.6149	-1.9241	0.0239	-1.0457	-1.2146	-0.0746	-0.014	-0.002	-0.003	-0.006	-0.008	-0.022	-0.014	-0.026
SPE_A78377521	1	-0.002	-0.005	-0.004	-0.006	-0.002	-0.007	-0.0835	-0.021	-0.05	-0.013	-0.011	-0.044	-0.01	-2.8303	-0.0838	-0.029	-0.7751	-0.1365	-0.056	-0.018	-0.1069	-2.9385	-0.111	-0.024	-0.0799	-0.2653	-0.004	-0.01	-0.003	-0.015	-0.082	-0.1641	-2.2431	-0.0747	-0.043	-0.5719	-0.3743	-0.9629	-4.7787	-5.1985	-0.9961	-0.2021	-0.024	-0.043	-0.011	-0.129	-0.054	-0.066
DOM_SIM_299	1	-0.007	-0.014	-0.023	-0.004	-0.006	-0.037	-0.6245	-0.067	-0.1606	-0.037	-0.063	-0.122	-0.23	-4.2126	-0.3113	-0.0972	-1.3497	-0.0556	-0.04	-0.031	-0.1662	-3.2278	0.023	-0.015	-0.1137	0.0109	-0.001	-0.026	-0.005	-0.058	-0.5862	-0.8159	-6.1657	-0.3411	-0.3025	-0.6402	-0.7542	-1.2049	-3.1234	-4.3937	0.021	0.001	-0.009	-0.026	-0.02	-0.142	0.016	0.004
DOM_SIM_434	1	-0.002	-0.006	-0.004	-0.002	-0.001	-0.004	-0.039	-0.026	-0.064	-0.034	-0.026	-0.061	-0.047	-1.0936	-0.024	-0.008	-0.035	-0.01	-0.024	-0.012	-0.03	-1.2908	-0.034	-0.001	-0.019	0.002	-0.001	-0.014	-0.002	-0.031	-0.2059	-0.2292	-4.4052	-0.3651	-0.1277	-0.8283	-0.5673	-0.5203	-3.8602	-4.4089	-2.1653	-0.6692	-0.035	-0.059	-0.041	-0.155	-0.0404	-0.002
EOS101801	1	-0.011	-0.018	-0.01	-0.027	-0.005	-0.025	-1.2967	-0.21	-0.6	-0.062	-0.04	-0.136	-0.155	-4.7168	-0.4479	-0.1912	-2.2562	-0.0151	-0.068	-0.031	-0.1847	-3.5607	-0.152	-0.03	-0.1057	-0.2151	-0.003	-0.035	-0.012	-0.009	-0.077	-0.0955	-3.1051	-2.2309	-0.2444	-1.1078	-0.2528	-1.0853	-3.3808	-7.2244	-1.9354	-2.2083	-0.0931	-0.018	-0.096	-0.07	-0.078	-0.04
SPE_K21152241	1	-0.004	-0.008	-0.008	-0.023	-0.005	-0.029	-1.0979	-0.054	-0.1208	-0.009	-0.026	-0.085	-0.106	-3.7015	-0.3738	-0.0442	-1.3363	-0.5393	-0.1271	-0.017	-0.0964	-3.3312	-0.07	-0.016	-0.0711	-0.1211	-0.002	-0.007	-0.003	-0.003	-0.023	-0.021	-0.4405	-0.035	-0.027	-0.2654	-0.061	-0.393	-3.2634	-4.4741	-0.75	-0.2021	-0.011	-0.001	-0.04	-0.022	-0.049	-0.04
SPE_K21017401	1	-0.01	-0.022	-0.023	-0.059	-0.03	-0.8641	-4.171	-1.4648	-0.4704	-0.033	0.013	-0.119	-0.108	-6.5636	-0.3621	-0.16	-2.141	-0.716	-1.8277	-0.073	-0.1693	-3.7587	-0.05	-0.02	-0.1483	-0.4389	-0.005	-0.022	-0.022	-0.007	-0.042	-0.05	-4.0315	-0.9269	-0.064	-0.5279	-0.138	-1.2314	-2.9703	-3.2132	-0.3801	-0.5739	-0.027	-0.027	-0.011	-0.067	-0.049	-0.04
EOS102056	1	-0.014	-0.019	-0.01	-0.023	-0.005	-0.025	-1.2086	-0.2252	-0.82	-0.106	-0.072	-0.199	-0.2	-5.363	-0.2956	-0.091	-1.4846	-0.328	-0.12	-0.031	-0.3896	-3.9525	-0.1208	-0.031	-0.3422	-0.5133	-0.023	-0.0777	-0.017	-0.02	-0.5709	-1.5314	-4.9707	-2.6272	-0.853	-2.2718	-1.1106	-0.5035	-1.3597	-1.5156	-0.033	-0.007	-0.005	-0.014	-0.021	-0.1417	0.002	-0.013
SPE_K14821965	1	-0.032	-0.024	-0.032	-0.005	-0.007	-0.05	-1.1005	-1.789	-1.3741	-0.162	-0.186	-0.256	-0.332	-5.0285	-0.3224	-0.055	-0.6439	0.018	-0.018	-0.022	-0.1367	-3.5492	-0.0972	-0.027	-0.1178	-0.0179	-0.004	-0.049	-0.023	-0.069	-0.7498	-1.0556	-8.1748	-1.6966	-0.7546	-2.0601	-1.1033	-0.1939	-3.9032	-6.2258	-1.0703	-2.0283	-0.081	-0.057	-0.074	-0.2333	0.005	-0.005
SPE_K41809988	1	-0.003	-0.009	-0.009	-0.006	-0.002	-0.016	-0.3197	-0.037	-0.073	-0.012	-0.044	-0.112	-0.192	-3.9033	-0.094	-0.088	-0.928	-0.0982	-0.04	-0.025	-0.1615	-4.7778	-0.1692	-0.03	-0.2234	-0.5855	-0.002	-0.004	-0.002	-0.002	-0.013	-0.011	-0.7365	-0.0729	-0.041	-0.4105	-0.041	-0.8652	-1.172	-0.07	-0.011	-0.001	-0.002	-0.002	-0.005	-0.016	-0.011	-0.0351
EOS101823	1	-0.023	-0.019	-0.05	-0.033	-0.034	-0.2851	-3.9481	-3.0426	-0.625	-0.068	-0.064	-0.158	-0.166	-4.1845	-0.3045	-0.106	-1.3972	-1.1129	-1.1228	-0.053	-0.1755	-3.9196	-0.1612	-0.036	-0.1671	-0.3013	-0.008	-0.046	-0.032	-0.028	-0.3014	-0.5658	-7.5072	-2.0008	-0.3247	-1.8012	-0.8446	-1.2403	-4.4905	-3.5436	-1.5503	-1.0162	-0.035	-0.037	-0.053	-0.1836	-0.077	-0.027
SPE_K34068325	1	-0.039	0.02	-0.044	-0.03	-0.008	-0.0915	-3.1528	-1.8123	-1.2198	-0.072	-0.098	-0.122	-0.222	-4.0643	-0.3712	-0.048	-1.0336	-0.3	-0.104	-0.027	-0.067	-3.5808	-0.053	-0.018	-0.1258	0.0529	-0.003	-0.029	-0.028	-0.011	-0.051	-0.008	-4.3314	-2.5399	-0.2349	-0.7234	-0.074	-0.7366	-3.1779	-1.8771	-1.6992	-1.8888	-0.061	-0.062	-0.021	-0.122	-0.051	-0.041
SPE_K82147103	1	-0.033	-0.017	-0.03	-0.029	-0.029	-0.3515	-2.4822	-0.6419	-1.0951	-0.088	-0.134	-0.213	-0.252	-6.227	-0.3439	-0.116	-1.8752	-1.5412	-1.05	-0.062	-0.3484	-5.4169	-0.07	-0.037	-0.2918	-0.304	-0.002	-0.027	-0.024	-0.015	-0.046	-0.053	-4.6046	-0.9953	-0.2081	-1.6304	-0.0715	-0.5781	-3.7962	-1.4443	-0.3235	-0.1142	-0.012	-0.021	-0.019	-0.089	-0.01	-0.018
EOS101824	1	-0.004	-0.008	-0.005	-0.004	-0.002	-0.009	-0.051	-0.035	-0.055	-0.032	-0.053	-0.116	-0.184	-2.6997	-0.051	-0.022	-0.4404	-0.023	-0.041	-0.024	-0.3459	-2.7594	-0.1233	-0.012	-0.3524	-0.5791	-0.002	-0.01	-0.003	-0.027	-0.112	-0.1997	-4.4494	-0.2174	-0.077	-0.6791	-0.3414	-2.8343	-3.9902	-3.1814	-1.2829	-1.285	-0.036	-0.056	-0.021	-0.164	0.006	-0.004
SPE_K32456483	1	-0.015	-0.014	-0.019	-0.013	-0.005	-0.036	-1.2531	-0.8129	-0.8729	-0.068	-0.023	-0.104	-0.124	-4.7949	-0.2042	-0.049	-0.9255	-0.1805	-0.054	-0.024	-0.367	-3.8194	-0.1715	-0.035	-0.3675	-0.5684	-0.001	-0.036	-0.019	-0.003	-0.035	-0.0278	-3.6208	-2.2745	-0.1659	-1.0457	-0.1397	-0.8171	-1.6475	-0.1313	-0.015	-0.006	-0.002	-0.002	-0.005	-0.021	-0.015	-0.029
EOS100250	1	-0.001	-0.035	-0.025	-0.027	-0.01	-0.048	-2.1499	-0.9431	-0.8956	-0.04	0.026	-0.101	-0.05	-4.9145	-0.3795	-0.1177	-1.2399	-0.5546	-0.2346	-0.027	-0.09	-2.5159	-0.051	-0.013	-0.05	-0.1321	-0.003	-0.026	-0.006	-0.013	-0.084	-0.0151	-6.226	-2.1411	-0.2898	-1.383	-0.3674	-2.3514	-5.7204	-3.6966	-0.8963	-0.6778	-0.028	-0.042	0.005	-0.153	-0.056	-0.0543
SPE_A64227845	1	-0.012	-0.015	-0.019	-0.007	-0.005	-0.03	-0.9446	-0.2325	-0.4171	-0.049	-0.08	-0.155	-0.239	-4.1208	-0.1859	-0.064	-0.4565	0.024	-0.02	-0.019	-0.0829	-2.8735	-0.0279	-0.024	-0.2008	-0.2027	-0.004	-0.023	-0.009	-0.043	-0.354	-0.3676	-6.8928	-0.5451	-0.2147	-1.314	-0.7116	-1.2183	-3.667	-4.0288	-0.04	-0.005	-0.011	-0.028	-0.022	-0.118	-0.028	-0.011
SPE_K86063171	1	-0.005	-0.011	-0.013	-0.017	-0.006	-0.027	-1.35	-0.0696	-0.1184	-0.012	-0.028	-0.072	-0.081	-3.6965	-0.324	-0.0564	-1.3511	-0.3247	-0.067	-0.025	-0.195	-4.4589	-0.181	-0.041	-0.1836	-0.4327	-0.003	-0.013	-0.003	-0.009	-0.067	-0.117	-1.5727	-0.056	-0.037	-0.1838	-0.085	-0.2677	-2.709	-4.4989	-1.2136	-0.6071	-0.056	-0.1152	-0.014	-0.078	-0.065	-0.062
EOS100869	1	-0.003	-0.008	-0.008	-0.009	-0.003	-0.014	-0.5875	-0.034	-0.0863	-0.007	-0.015	-0.062	-0.114	-4.2528	-0.1652	-0.07	-1.2785	-0.1703	-0.064	-0.028	-0.1064	-3.9757	-0.085	-0.047	-0.3688	-0.4289	-0.001	-0.004	-0.002	-0.001	-0.01	-0.009	-0.2929	-0.023	-0.016	-0.2067	-0.042	-0.3398	-2.1291	-0.1732	-0.041	-0.014	-0.003	-0.002	-0.005	-0.012	-0.021	-0.053
EOS100880	1	-0.013	-0.034	-0.029	-0.018	-0.007	-0.037	-1.0592	-1.0541	-1.241	-0.0671	-0.034	-0.159	-0.146	-5.3138	-0.2542	-0.075	-0.9654	-0.1197	-0.053	-0.03	-0.1865	-4.0493	-0.1913	-0.041	-0.3467	-0.684	-0.01	-0.038	-0.019	-0.008	-0.084	-0.0676	-3.7244	-1.6747	-0.4236	-1.6063	-0.3507	-1.1464	-3.267	-0.398	-0.043	-0.012	-0.004	-0.007	-0.009	-0.051	-0.029	-0.053
SPE_K54098378	1	-0.003	-0.005	-0.003	-0.003	-0.001	-0.004	-0.03	-0.03	-0.079	-0.052	-0.02	-0.071	-0.091	-0.9096	-0.014	-0.011	-0.033	-0.004	-0.018	-0.009	-0.023	-0.7989	-0.09	-0.013	-0.033	0.067	-0.007	-0.062	-0.007	-0.059	-0.8193	-0.9939	-5.0439	-0.7364	-1.0604	-0.5184	-0.9567	-1.7086	-5.0909	-4.2919	-1.8908	-1.4606	-0.033	-0.063	-0.035	-0.19	-0.0626	-0.005
SPE_K76022557	1	-0.017	-0.022	-0.034	-0.02	-0.013	-0.082	-2.3191	-0.3345	-0.3715	-0.042	-0.078	-0.177	-0.371	-4.9584	-0.363	-0.1859	-2.2185	-0.5513	-0.1589	-0.07	-0.2031	-4.7357	0.1432	-0.056	-0.4874	-0.3285	-0.004	-0.017	-0.011	-0.009	-0.04	-0.0789	-4.6816	-0.6972	-0.0952	-0.8886	-0.1226	-0.9096	-1.1627	-0.1169	-0.01	0	-0.002	-0.005	-0.009	-0.027	-0.011	-0.007
SPE_K62949423	1	-0.004	-0.009	-0.006	-0.016	-0.003	-0.015	-1.0924	-0.0811	-0.1872	-0.018	-0.03	-0.098	-0.056	-4.8902	-0.2554	-0.036	-1.355	-0.284	-0.093	-0.03	-0.8518	-4.6071	-0.2431	-0.0221	-0.4939	-0.7962	-0.003	-0.009	-0.004	-0.005	-0.03	-0.023	-1.3799	-0.1115	-0.054	-0.3204	-0.108	-0.3091	-3.0061	-1.9985	-0.3057	-0.0714	-0.008	-0.011	-0.018	-0.062	-0.017	-0.022
SPE_K87919739	1	-0.011	-0.045	-0.044	-0.011	-0.008	-0.053	-1.4283	-0.9124	-1.4225	-0.12	-0.055	-0.152	-0.142	-4.8651	-0.4556	-0.065	-0.6673	-0.1216	-0.05	-0.022	-0.111	-2.7762	-0.053	-0.014	-0.0959	-0.1691	0.003	-0.054	-0.013	0.003	-0.3658	-0.5942	-3.7985	-1.9881	-1.1384	-2.5329	-0.8354	-1.1204	-5.2966	-3.6796	-0.3104	-0.1094	-0.012	-0.025	-0.008	-0.1782	-0.051	-0.053
EOS100378	1	-0.004	-0.005	-0.007	-0.006	-0.002	-0.01	-0.2116	-0.022	-0.0565	-0.009	-0.024	-0.08	-0.12	-3.0411	-0.1185	-0.069	-1.4673	-0.0099	-0.062	-0.036	-0.1912	-4.4215	-0.1662	-0.054	-0.4446	-0.6683	-0.002	-0.004	-0.002	-0.004	-0.013	-0.01	-0.1665	-0.026	-0.02	-0.2836	-0.067	-0.7949	-1.9713	-0.4465	-0.052	-0.012	-0.003	-0.005	-0.008	-0.027	-0.023	-0.03
SPE_A09094913	1	-0.009	-0.018	-0.02	-0.013	-0.005	-0.03	-0.9219	-0.1187	-0.398	-0.029	-0.061	-0.16	-0.207	-4.4657	-0.2806	-0.091	-1.1059	-0.1789	-0.065	-0.03	-0.086	-3.168	-0.035	-0.016	-0.0907	-0.0889	-0.009	-0.024	-0.008	-0.005	-0.066	-0.1747	-3.8838	-0.8493	-0.1624	-1.2404	-0.3424	-1.556	-2.3377	-2.1766	-0.2029	-0.05	-0.011	-0.015	-0.03	-0.051	-0.068	-0.017
SPE_A72297358	1	-0.002	-0.003	-0.002	-0.004	-0.001	-0.004	-0.028	-0.011	-0.046	-0.007	-0.004	-0.052	-0.149	-3.1475	-0.05	-0.056	-0.4846	0.043	-0.035	-0.027	-0.1185	-3.8555	-0.1836	-0.041	-0.3166	-0.0884	-0.002	-0.005	-0.002	-0.008	-0.026	-0.017	-0.1923	-0.017	-0.015	-0.3509	-0.2097	-1.3922	-5.5518	-1.6247	-1.2886	-0.631	-0.031	-0.046	0.007	-0.118	-0.0601	-0.045
SPE_K67772619	1	-0.011	-0.024	-0.028	-0.019	-0.009	-0.055	-1.7004	-1.4101	-0.7875	-0.04	-0.033	-0.137	-0.134	-6.5729	-0.3078	-0.102	-1.6068	-0.2029	-0.056	-0.023	-0.7527	-3.5958	-0.2526	-0.0434	-0.3908	-0.6304	-0.007	-0.017	-0.014	-0.006	-0.035	-0.038	-3.0762	-1.0771	-0.1503	-0.8356	-0.1306	-0.4644	-1.8004	-0.1152	-0.001	-0.002	-0.002	-0.004	-0.008	-0.039	0.001	-0.02
SPE_K38287497	1	-0.04	-0.019	-0.063	-0.05	-0.05	-0.9784	-4.1743	-3.6704	-0.9577	-0.049	-0.007	-0.078	-0.049	-4.4799	-0.2803	-0.098	-1.4711	-0.8729	-2.0747	-0.093	-0.1404	-6.3936	-0.1761	-0.044	-0.1569	-0.4529	-0.019	-0.074	-0.097	-0.015	-0.2166	-0.4195	-12.2027	-1.7102	-0.3438	-1.1381	-0.8024	-2.3986	-2.558	-1.6217	-0.1144	-0.036	-0.01	-0.013	-0.029	-0.0841	-0.083	-0.059
SPE_M17926088	1	-0.009	-0.009	-0.009	-0.008	-0.003	-0.015	-0.5595	-0.055	-0.184	-0.156	-0.052	-0.093	-0.076	-3.5835	-0.1422	-0.037	-0.8659	-0.1494	-0.048	-0.015	-0.0772	-2.586	-0.033	-0.01	-0.039	-0.1503	0.023	-0.052	-0.008	0.051	-0.6742	-0.6259	-8.5112	-1.924	-1.7211	-0.4113	-0.5738	-0.864	-0.8283	-8.2062	-0.138	-0.029	-0.002	0.004	-0.043	-0.0895	-0.033	-0.019
SPE_K38860038	1	-0.018	-0.039	-0.017	-0.023	-0.006	-0.026	-1.4034	-0.8157	-1.6291	-0.19	-0.088	-0.217	-0.115	-5.4313	-0.3482	-0.059	-0.6213	-0.1249	-0.064	-0.02	-0.083	-3.0137	-0.043	-0.012	-0.0681	-0.1768	-0.001	-0.061	-0.024	-0.023	-0.2414	-0.8652	-5.2882	-2.9096	-0.7923	-2.9905	-0.6891	-0.5167	-3.7644	-2.1054	-1.025	-0.3231	-0.013	-0.015	-0.042	-0.1179	-0.0213	-0.019
SPE_K20338176	1	-0.003	-0.006	-0.009	-0.007	-0.003	-0.012	-0.3114	-0.022	-0.084	-0.005	0.003	-0.052	-0.096	-5.2381	-0.1691	-0.156	-1.777	0.0188	-0.051	-0.04	-0.2898	-3.2205	-0.1256	-0.045	-0.4171	-0.8648	-0.002	-0.009	-0.004	-0.007	-0.04	-0.029	-0.5275	-0.037	-0.028	-0.3553	-0.2299	-2.8107	-5.7832	-2.6531	-1.1454	-1.2007	-0.038	-0.058	0.026	-0.135	-0.084	-0.068
SPE_K40624912	1	-0.014	-0.022	-0.046	-0.016	-0.04	-0.6573	-2.3816	-0.1331	-0.1742	-0.029	-0.079	-0.19	-0.33	-4.9714	-0.338	-0.144	-1.9038	-0.9401	-1.2838	-0.06	-0.2632	-4.4048	-0.0934	-0.041	-0.2952	-0.4372	-0.004	-0.012	-0.009	-0.009	-0.022	-0.026	-3.0475	-0.1401	-0.047	-0.5425	-0.117	-1.0212	-4.3698	-1.5555	-0.1817	-0.0299	-0.009	-0.02	-0.012	-0.103	-0.005	-0.014
EOS102037	1	-0.007	-0.01	-0.012	-0.006	-0.004	-0.018	-0.3487	-0.059	-0.2381	-0.033	-0.04	-0.105	-0.093	-3.7981	-0.112	-0.03	-0.4823	-0.063	-0.03	-0.014	-0.081	-3.3341	-0.11	-0.023	-0.1217	-0.3805	-0.013	-0.0384	-0.01	-0.022	-0.4266	-1.1435	-3.4073	-0.6678	-0.5109	-1.1536	-1.0354	-1.3682	-3.7561	-2.194	-0.2315	-0.037	-0.009	-0.019	-0.033	-0.154	-0.025	-0.038
SPE_K78126613	1	-0.003	-0.008	-0.008	-0.009	-0.003	-0.014	-0.5881	-0.034	-0.0862	-0.007	-0.015	-0.062	-0.114	-4.2546	-0.1653	-0.069	-1.2765	-0.1712	-0.065	-0.028	-0.1065	-3.9777	-0.085	-0.047	-0.3688	-0.4278	-0.001	-0.004	-0.002	-0.001	-0.01	-0.009	-0.2931	-0.022	-0.016	-0.2068	-0.043	-0.3397	-2.127	-0.1732	-0.041	-0.014	-0.003	-0.002	-0.005	-0.012	-0.021	-0.053
SPE_A56241705	1	-0.007	-0.013	-0.015	-0.015	-0.005	-0.028	-0.8954	-0.067	-0.106	-0.038	-0.066	-0.116	-0.265	-2.7767	-0.2183	-0.1797	-2.9906	-0.4008	-0.1837	-0.047	-0.7311	-5.1906	-0.2278	-0.033	-0.4196	-1.0263	-0.001	-0.012	-0.004	-0.024	-0.127	-0.1158	-4.3604	-0.3292	-0.107	0.0192	-0.4274	-1.3704	-4.8444	-3.0887	-0.2456	-0.1365	-0.02	-0.038	-0.011	-0.171	0.005	-0.007
SPE_K26134695	1	-0.013	-0.026	-0.02	-0.015	-0.005	-0.023	-0.9881	-0.8039	-0.8863	-0.046	-0.008	-0.126	-0.056	-4.37	-0.3538	-0.052	-0.4824	-0.064	-0.045	-0.021	-0.1226	-3.4561	-0.1886	-0.035	-0.2193	-0.5472	-0.01	-0.036	-0.015	-0.005	-0.082	-0.3175	-4.61	-1.0738	-0.2034	-1.6378	-0.3569	-3.7141	-3.9694	-2.3003	-1.6969	-1.1496	-0.031	-0.035	-0.019	-0.058	-0.1001	-0.057
SPE_K59929863	1	-0.019	-0.011	-0.024	-0.012	-0.006	-0.044	-1.2247	-2.1539	-1.3754	-0.082	-0.065	-0.127	-0.108	-4.252	-0.2938	-0.043	-1.0863	-0.0584	-0.043	-0.02	-0.4685	-4.4381	-0.2288	-0.025	-0.3811	-0.768	-0.001	-0.026	-0.013	-0.004	-0.026	0.011	-2.0845	-1.8035	-0.1772	-1.2693	-0.037	-0.3604	-0.4679	-0.0463	-0.01	-0.004	-0.002	-0.002	-0.004	-0.016	-0.005	-0.014
SPE_K66101666	1	-0.004	-0.007	-0.005	-0.035	-0.006	-0.046	-2.1909	-0.1387	-0.123	-0.013	0	-0.061	-0.051	-5.4411	-0.2918	0.0008	-1.787	-0.7327	-0.2496	-0.039	-0.0981	-5.6495	-0.183	-0.05	-0.3261	-0.4974	-0.002	-0.01	-0.004	-0.003	-0.022	-0.025	-1.7442	-0.086	-0.028	-0.0891	-0.062	-0.2727	-2.8326	-2.0144	-1.607	-2.1763	-0.0774	-0.018	-0.048	-0.057	-0.035	-0.048
EOS102019	1	-0.005	-0.012	-0.011	-0.009	-0.003	-0.017	-0.6358	-0.112	-0.2326	-0.027	-0.037	-0.129	-0.167	-4.8948	-0.131	-0.097	-1.6716	0.0266	-0.048	-0.03	-0.8315	-3.7299	-0.2292	-0.0246	-0.5427	-0.9026	-0.003	-0.015	-0.005	-0.007	-0.057	-0.0618	-3.5029	-0.5808	-0.1028	-0.8468	-0.2426	-1.6166	-1.3643	-0.3187	-0.028	-0.005	-0.002	-0.004	-0.008	-0.025	-0.026	-0.026
SPE_A42270467	1	-0.006	-0.051	-0.041	-0.033	-0.016	-0.116	-2.7176	-1.949	-1.5985	-0.224	0.001	-0.1161	-0.011	-2.9924	-0.3126	-0.056	-0.8677	-0.4905	-0.4977	-0.03	-0.053	-2.1075	-0.042	-0.008	-0.018	-0.056	0.027	-0.05	-0.021	-0.017	-0.141	0.1741	-4.9245	-3.2993	-0.9367	-2.4713	-0.2962	-1.1971	-4.0183	-1.8988	-0.1625	-0.0567	-0.008	-0.016	-0.001	-0.09	-0.028	-0.034
EOS101023	1	-0.002	-0.005	-0.004	-0.004	-0.001	-0.005	-0.0559	-0.012	-0.025	-0.004	-0.016	-0.054	-0.131	-3.0885	-0.06	-0.059	-0.9134	-0.1425	-0.045	-0.025	-0.4085	-3.0728	-0.1212	-0.033	-0.4137	-0.6249	-0.001	-0.002	-0.001	-0.001	-0.007	-0.005	-0.036	-0.007	-0.009	-0.0514	-0.027	-0.4319	-2.4448	-0.3795	-0.3213	-0.068	-0.006	-0.005	-0.008	-0.016	-0.038	-0.057
SPE_K75114721	1	-0.038	0.011	-0.01	-0.011	-0.006	-0.041	-1.3098	-0.055	-1.3101	-0.247	-0.107	-0.149	-0.065	-5.5326	-0.4112	-0.05	-0.3769	-0.131	-0.041	-0.022	-0.069	-2.6295	-0.123	-0.022	-0.056	0.0027	0.018	-0.073	-0.038	-0.016	-0.113	0.1462	-4.4155	-3.5164	-0.6685	-2.0272	0.0657	-1.0782	-3.25	-2.0101	-0.4875	-2.1937	-0.0476	-0.02	-0.044	-0.025	-0.06	-0.055
SPE_K35573744	1	-0.003	-0.008	-0.013	-0.027	-0.008	-0.0912	-1.631	-0.0773	-0.1197	-0.009	-0.036	-0.117	-0.194	-4.8782	-0.2378	-0.0455	-1.6424	-1.1547	-0.7938	-0.061	-0.1157	-4.0653	0.0322	-0.045	-0.3774	-0.3778	-0.002	-0.006	-0.005	-0.002	-0.009	-0.008	-0.4513	-0.049	-0.03	-0.2704	-0.035	-1.1043	-1.1635	-0.0614	-0.011	-0.002	0	-0.001	-0.005	-0.015	-0.01	-0.016
SPE_K60230970	1	-0.012	-0.023	-0.037	-0.01	-0.017	-0.091	-2.7181	-0.2819	-0.4644	-0.04	-0.033	-0.109	-0.073	-4.6402	-0.4351	-0.1003	-1.0032	-0.6907	-0.4924	-0.027	-0.0956	-2.5772	-0.05	-0.015	-0.045	-0.0675	-0.011	-0.061	-0.013	-0.025	-1.411	-1.6706	-8.2462	-0.4617	-0.5693	-1.7956	-1.0012	-2.0445	-5.4147	-12.9827	-0.3541	-0.5493	-0.059	-0.078	-0.069	-0.5289	-0.062	-0.0513
SPE_K94920105	1	-0.002	-0.006	0.002	-0.034	-0.003	-0.022	-1.3677	-0.052	-0.1248	-0.011	-0.01	-0.074	-0.003	-6.3719	-0.363	0.0147	-1.4018	-1.1356	-0.2671	-0.028	-0.2481	-4.8511	-0.1811	-0.021	-0.2192	-0.7488	-0.002	-0.006	-0.003	-0.001	-0.01	-0.007	-0.458	-0.05	-0.029	-0.2364	-0.041	-0.5371	-1.0872	-0.0312	-0.015	-0.003	-0.002	-0.003	-0.004	-0.017	-0.013	-0.028
SPE_K98733875	1	-0.032	-0.015	-0.048	-0.017	-0.037	-0.8142	-3.4321	-0.9488	-0.7239	-0.15	-0.074	-0.148	-0.187	-5.3015	-0.271	-0.087	-2.6233	-1.9521	-1.1054	-0.045	-0.3622	-4.3235	-0.1311	-0.035	-0.3725	-0.4739	0.006	-0.062	-0.031	-0.013	-0.096	0.0514	-5.2782	-2.8626	-0.4042	-1.4789	-0.2093	-0.9197	-1.9113	-0.1297	-0.011	-0.006	-0.002	-0.005	-0.01	-0.046	-0.001	-0.025
EOS102092	1	-0.003	-0.008	-0.009	-0.018	-0.007	-0.036	-1.264	-0.049	-0.1226	-0.008	-0.02	-0.093	-0.13	-5.0265	-0.2431	-0.094	-1.7868	-0.6269	-0.2602	-0.041	-0.2772	-3.9482	-0.1051	-0.036	-0.3012	-0.5262	-0.002	-0.005	-0.004	-0.001	-0.008	-0.007	-0.356	-0.039	-0.022	-0.1735	-0.035	-0.5344	-1.2756	-0.084	-0.026	-0.006	-0.002	-0.002	-0.005	-0.009	-0.017	-0.036
SPE_K68264559	1	-0.008	-0.046	-0.03	-0.019	-0.007	-0.036	-1.2774	-1.64	-1.6112	-0.071	-0.025	-0.144	-0.05	-7.1023	-0.3351	-0.114	-1.7849	-0.076	-0.075	-0.031	-0.3378	-4.247	-0.1874	-0.037	-0.3376	-0.9283	-0.006	-0.019	-0.009	-0.006	-0.042	-0.019	-3.1369	-1.4399	-0.2384	-1.2508	-0.081	-0.4019	-1.3744	-0.1401	-0.019	-0.008	-0.002	-0.004	-0.006	-0.025	-0.011	-0.04
SPE_K20605374	1	-0.002	-0.004	-0.003	-0.002	-0.001	-0.003	-0.023	-0.009	-0.026	-0.007	-0.015	-0.04	-0.023	-2.1969	-0.046	-0.023	-0.4961	-0.048	-0.027	-0.02	-0.1629	-2.6785	-0.2068	-0.031	-0.3398	-0.668	0	-0.005	-0.001	-0.005	-0.018	-0.012	-0.2279	-0.02	-0.018	-0.0887	-0.128	-0.9213	-4.1282	-2.2563	-1.2292	-0.7338	-0.024	-0.019	-0.021	-0.11	-0.0479	-0.035
SPE_A64228451	1	-0.002	-0.004	-0.004	-0.009	-0.002	-0.009	-0.2526	-0.018	-0.056	-0.004	-0.01	-0.081	-0.173	-4.5307	-0.1632	-0.089	-1.9237	-0.1671	-0.0675	-0.029	-0.1648	-3.5366	-0.1349	-0.049	-0.387	-0.5102	-0.001	-0.003	-0.001	-0.001	-0.007	-0.006	-0.1597	-0.014	-0.011	-0.1806	-0.043	-0.2739	-1.4141	-0.0861	-0.021	-0.01	-0.001	0	-0.003	-0.006	-0.014	-0.038
SPE_A78111609	1	-0.009	-0.03	-0.015	-0.027	-0.003	-0.027	-1.2627	-1.389	-0.8099	-0.077	-0.008	-0.107	-0.061	-4.9739	-0.1641	-0.047	-0.7571	-0.1699	-0.081	-0.025	-0.1478	-4.5065	-0.252	-0.032	-0.1469	-0.1686	-0.004	-0.053	-0.037	-0.004	-0.047	-0.012	-4.1635	-2.3676	-0.1739	-1.2411	-0.075	-0.9475	-2.0788	-1.5966	-1.4599	-0.7376	-0.024	-0.024	-0.036	-0.056	-0.08	-0.025
SPE_K53597484	1	0.005	-0.065	-0.027	-0.026	-0.005	-0.026	-1.2746	-1.2986	-1.4196	-0.1051	0.028	-0.119	-0.025	-5.0149	-0.1643	-0.082	-0.8185	-0.096	-0.092	-0.03	-0.105	-2.9097	-0.065	-0.013	-0.1141	-0.3006	0	-0.031	-0.012	-0.007	-0.073	0.0509	-3.5242	-2.8811	-0.3991	-1.5863	-0.1402	-1.6885	-3.8562	-1.548	-1.382	-0.6721	-0.027	-0.026	-0.022	-0.07	-0.09	-0.056
EOS102215	1	-0.001	-0.001	0	-0.003	-0.001	-0.001	-0.012	-0.003	-0.026	-0.002	0.005	-0.059	-0.196	-2.8001	-0.018	-0.019	-0.032	-0.017	-0.015	-0.009	-0.019	-0.9286	-0.071	-0.016	-0.061	0.1802	-0.001	-0.003	-0.001	-0.002	-0.017	-0.01	-0.08	-0.008	-0.011	-0.1225	-0.1	-1.8132	-4.9846	-1.0925	-0.7285	-0.3163	-0.013	-0.017	-0.007	-0.052	-0.064	-0.0633
SPE_K85757157	1	-0.006	-0.011	-0.01	-0.012	-0.004	-0.019	-0.7508	-0.1388	-0.4374	-0.027	-0.024	-0.101	-0.079	-4.6546	-0.2116	-0.093	-1.2701	-0.0837	-0.054	-0.026	-0.1176	-2.6599	-0.084	-0.018	-0.0791	-0.1383	-0.004	-0.015	-0.006	-0.005	-0.036	-0.032	-1.4437	-0.6381	-0.0921	-0.9898	-0.1523	-1.1845	-3.8916	-1.7009	-1.311	-1.7947	-0.032	-0.018	-0.024	-0.077	-0.044	-0.032
EOS102072	1	-0.001	-0.004	-0.002	-0.003	-0.001	-0.004	-0.022	-0.009	-0.022	-0.004	-0.014	-0.051	-0.048	-2.1469	-0.045	-0.018	-0.2549	-0.015	-0.019	-0.012	-0.063	-1.701	-0.065	-0.017	-0.0912	-0.2913	-0.001	-0.002	-0.001	-0.002	-0.012	-0.008	-0.053	-0.009	-0.012	-0.0922	-0.055	-0.3184	-2.8199	-4.3372	-1.2506	-0.3929	-0.015	-0.003	-0.041	-0.034	-0.046	-0.036
EOS102282	1	-0.001	-0.002	-0.002	-0.003	-0.001	-0.004	-0.019	-0.009	-0.025	-0.007	-0.013	-0.045	-0.081	-1.8391	-0.028	-0.02	-0.1508	-0.007	-0.023	-0.016	-0.052	-1.5296	-0.106	-0.022	-0.1115	-0.1118	-0.002	-0.006	-0.002	-0.01	-0.043	-0.038	-0.213	-0.018	-0.02	-0.1203	-0.139	-1.1213	-4.8315	-4.8904	-1.5885	-1.8234	-0.07	-0.066	-0.067	-0.086	-0.0991	-0.036
SPE_A33749298	1	-0.009	-0.018	-0.029	-0.017	-0.017	-0.0751	-1.4336	-0.095	-0.2462	-0.027	-0.016	-0.121	-0.175	-6.1995	-0.4457	-0.134	-3.1057	-0.9516	-0.1867	-0.032	-0.3221	-3.4213	-0.0913	-0.032	-0.3679	-0.8255	-0.017	-0.0656	-0.012	-0.017	-0.4718	-0.6598	-4.0444	-1.0176	-0.9969	-1.6941	-1.2343	-2.37	-2.5612	-1.2134	-0.049	-0.013	-0.005	-0.009	-0.015	-0.0655	-0.06	-0.034
EOS102461	1	-0.001	-0.004	-0.003	-0.003	-0.001	-0.006	-0.037	-0.014	-0.046	-0.009	-0.007	-0.03	0.07	-3.4475	-0.0956	-0.04	-0.7138	0.1	-0.031	-0.023	-0.1182	-1.165	0.0906	-0.02	-0.3779	-1.0773	-0.003	-0.003	-0.001	-0.004	-0.019	-0.016	-0.3289	-0.027	-0.024	-0.2204	-0.109	-1.4629	-3.9943	-1.8819	-0.1361	-0.003	-0.004	-0.013	-0.007	-0.075	-0.018	-0.045
SPE_A09735281	1	0.005	-0.07	-0.055	-0.042	-0.02	-0.239	-2.939	-2.6912	-1.1505	-0.03	-0.023	-0.151	-0.266	-4.7015	-0.3036	-0.174	-2.3605	-1.3191	-1.1043	-0.0982	-0.4942	-5.9444	-0.3136	-0.086	-0.7549	-0.4326	-0.008	-0.015	-0.009	-0.007	-0.044	-0.091	-5.9798	-0.7017	-0.1045	-0.8984	-0.137	0.0546	-2.4182	-1.5316	-0.2805	-0.076	-0.013	-0.016	-0.021	-0.052	-0.035	-0.044
SPE_K51768138	1	-0.001	-0.004	-0.003	-0.003	-0.001	-0.003	-0.022	-0.008	-0.027	-0.005	-0.008	-0.053	-0.064	-2.8928	-0.05	-0.031	-0.3161	-0.021	-0.028	-0.017	-0.0926	-2.7517	-0.1792	-0.041	-0.2327	-0.4966	-0.001	-0.003	-0.001	-0.003	-0.015	-0.011	-0.06	-0.01	-0.009	-0.0925	-0.025	-0.7244	-4.3552	-1.77	-1.8815	-0.7751	-0.022	-0.01	-0.044	0.011	-0.0813	-0.113
EOS102197	1	-0.015	-0.041	-0.048	-0.041	-0.034	-1.3751	-3.9281	-3.9604	-1.2273	-0.0442	0.032	-0.089	-0.047	-3.5419	-0.1503	-0.044	-0.2298	-0.0699	-0.2751	-0.013	-0.03	-1.4232	-0.052	-0.013	-0.043	-0.1038	-0.015	-0.032	-0.043	-0.008	-0.054	-0.0571	-5.3435	-1.6232	-0.3071	-1.1593	-0.1865	-2.0887	-3.7054	-1.496	-0.3272	-0.0993	-0.009	-0.011	-0.015	-0.05	-0.051	-0.053
SPE_K29570907	1	-0.01	-0.036	-0.022	-0.009	-0.005	-0.025	-0.6777	-0.9883	-1.0484	-0.1295	-0.04	-0.155	-0.134	-4.3728	-0.1794	-0.069	-0.6003	-0.021	-0.011	-0.013	-0.0837	-2.8827	-0.1024	-0.022	-0.1057	-0.1683	-0.003	-0.054	-0.014	-0.018	-0.3734	-0.6831	-5.9606	-2.839	-1.07	-3.019	-0.6276	-1.9296	-2.8698	-1.48	-0.1114	-0.025	-0.006	-0.01	-0.025	-0.0645	-0.053	-0.029
SPE_K67173685	1	-0.011	-0.017	-0.037	-0.031	-0.019	-0.6871	-3.5324	-0.5059	-0.1633	-0.017	-0.02	-0.061	-0.005	-3.3347	-0.292	-0.046	-0.6239	-0.1401	-0.2223	-0.028	-0.092	-3.2545	-0.075	-0.017	-0.0692	-0.391	-0.006	-0.022	-0.02	-0.006	-0.032	-0.061	-2.8472	-0.2204	-0.046	-0.1788	-0.088	-0.4743	-3.9044	-1.2252	-1.719	-0.9333	-0.027	-0.031	-0.018	-0.068	-0.042	-0.071
SPE_K68408467	1	-0.002	-0.004	-0.002	-0.002	-0.001	-0.004	-0.024	-0.022	-0.049	-0.011	-0.014	-0.042	-0.021	-1.0105	-0.022	-0.005	-0.022	-0.005	-0.01	-0.004	-0.017	-0.3413	-0.028	-0.008	-0.015	-0.015	-0.011	-0.023	-0.004	-0.008	-0.3242	-1.753	-3.5197	-0.275	-0.0908	-0.6612	-0.8615	-1.2808	-5.6759	-5.7776	-0.2808	-0.1122	-0.015	-0.039	-0.009	-0.1911	-0.024	-0.023
EOS100196	1	-0.001	-0.005	-0.005	-0.006	-0.002	-0.008	-0.1804	-0.017	-0.046	-0.006	-0.015	-0.055	-0.06	-2.1086	-0.1105	-0.052	-0.7505	-0.0521	-0.048	-0.019	-0.096	-2.112	-0.072	-0.019	-0.0728	-0.2737	-0.001	-0.003	-0.002	-0.003	-0.014	-0.01	-0.0912	-0.014	-0.015	-0.061	-0.064	-0.2521	-3.5073	-2.0564	-1.756	-0.3704	-0.018	-0.028	-0.006	-0.063	-0.034	-0.043
SPE_K44849676	1	-0.06	-0.021	-0.041	-0.034	-0.02	-0.7543	-3.8614	-3.1722	-0.7562	-0.13	-0.12	-0.235	-0.376	-5.2207	-0.2032	-0.081	-0.6416	-0.0566	-0.084	-0.039	-0.0708	-2.5227	0.021	-0.018	-0.1954	-0.1878	-0.009	-0.098	-0.5646	-0.012	-0.068	-0.0312	-4.866	-3.1393	-0.2767	-1.4182	-0.2226	-0.4906	-1.6205	-0.5576	-0.037	-0.006	-0.004	-0.007	-0.016	-0.049	-0.023	-0.004
SPE_A22740840	1	0	-0.007	0.004	-0.027	-0.003	-0.016	-0.8199	-0.063	-0.1959	-0.02	-0.032	-0.171	-0.128	-6.4091	-0.2874	-0.0114	-1.6658	-0.3567	-0.183	-0.038	-0.079	-4.4474	-0.1531	-0.042	-0.1613	-0.3786	-0.004	-0.022	-0.008	-0.013	-0.121	-0.322	-5.6001	-0.1779	-0.11	-0.6897	-0.2927	-1.9295	-4.0707	-3.2755	-0.106	-0.094	-0.024	-0.033	-0.03	-0.139	0.019	-0.0087
SPE_K68567222	1	-0.006	-0.012	-0.015	-0.022	-0.007	-0.039	-1.969	-0.1305	-0.1998	-0.016	-0.018	-0.107	-0.122	-6.3804	-0.254	-0.093	-2.1119	-0.3278	-0.1427	-0.035	-0.1113	-3.6044	-0.0361	-0.044	-0.4744	-0.4325	-0.003	-0.007	-0.005	-0.003	-0.015	-0.016	-0.8308	-0.1166	-0.041	-0.5848	-0.086	-1.1017	-1.9963	-0.1309	-0.016	-0.006	-0.003	-0.004	-0.007	-0.031	-0.005	-0.0568
EOS100136	1	-0.002	-0.005	0.001	-0.032	-0.001	-0.018	-1.9361	-0.0651	-0.1059	-0.01	-0.009	-0.109	-0.11	-6.3215	-0.2075	-0.006	-1.9588	-0.7248	-0.2741	-0.039	-0.1741	-4.3442	-0.1556	-0.037	-0.3618	-0.343	-0.001	-0.006	-0.002	-0.002	-0.019	-0.012	-0.3229	-0.041	-0.034	-0.285	-0.122	0.1538	-3.7304	-0.7968	-0.2973	-0.1982	-0.011	-0.011	-0.01	-0.043	-0.019	-0.0609
SPE_K50660797	1	-0.011	-0.01	-0.016	-0.009	-0.003	-0.034	-0.6902	-0.2048	-0.4967	-0.036	-0.065	-0.167	-0.304	-4.0948	-0.143	-0.116	-1.0627	0.2115	-0.047	-0.049	-0.1395	-2.8487	0.1111	-0.045	-0.4239	-0.249	-0.004	-0.019	-0.008	-0.006	-0.051	-0.054	-3.5937	-0.7019	-0.109	-1.2495	-0.124	-0.3611	-3.3217	-2.3026	-2.2085	-2.1283	-0.019	-0.049	-0.035	-0.065	-0.071	-0.038
EOS100728	1	-0.004	-0.026	-0.015	-0.014	-0.004	-0.02	-0.8123	-0.384	-0.781	-0.054	0.004	-0.1355	-0.067	-3.4102	-0.3439	-0.059	-0.2059	-0.026	-0.041	-0.02	-0.049	-1.8431	-0.3789	-0.02	-0.045	-0.087	-0.015	-0.0701	-0.01	-0.001	-0.6592	-1.0202	-4.4552	-2.6126	-0.8484	-1.7139	-1.5585	-2.6288	-4.7615	-4.0995	-0.0691	-0.088	-0.021	-0.042	0.006	-0.2744	-0.048	-0.032
SPE_K13049524	1	-0.01	-0.011	-0.029	-0.021	-0.017	-0.096	-2.3475	-0.1094	-0.3355	-0.009	-0.06	-0.122	-0.272	-3.1179	-0.3373	-0.0997	-1.5102	-0.7639	-0.9484	-0.042	-0.1529	-3.3555	-0.012	-0.019	-0.1156	0.0088	-0.003	-0.01	-0.007	-0.003	-0.022	-0.027	-1.6481	-0.0871	-0.043	-0.4525	-0.108	-0.6783	-3.3642	-1.8153	-0.2497	-0.0553	-0.008	-0.012	-0.015	-0.058	-0.024	-0.021
EOS102205	1	-0.001	-0.002	-0.002	-0.003	-0.001	-0.003	-0.02	-0.007	-0.016	-0.004	-0.007	-0.025	-0.023	-1.6102	-0.039	-0.021	-0.7986	-0.0788	-0.04	-0.02	-0.3968	-3.5787	-0.2781	-0.0477	-0.5638	-0.6084	-0.002	-0.002	-0.001	-0.002	-0.014	-0.01	-0.052	-0.007	-0.009	-0.024	-0.027	-0.1427	-3.0258	-4.9883	-2.2973	-2.9627	-0.053	0.014	-0.103	-0.008	-0.0631	-0.059
DOM_SIM_537	1	-0.003	-0.009	-0.013	-0.021	-0.007	-0.047	-1.2674	-0.0547	-0.1685	-0.011	-0.005	-0.088	-0.051	-4.7361	-0.3976	-0.0671	-2.0457	-1.53	-0.5453	-0.058	-0.5276	-4.558	-0.2609	-0.055	-0.4621	-0.664	-0.002	-0.008	-0.005	-0.002	-0.016	-0.015	-0.5225	-0.046	-0.028	-0.2755	-0.066	-1.3486	-2.1358	-0.2637	-0.045	-0.013	-0.003	-0.003	-0.007	-0.015	-0.039	-0.059
SPE_K45924332	1	-0.001	-0.004	-0.003	-0.005	-0.001	-0.006	-0.0445	-0.011	-0.028	-0.005	-0.015	-0.06	-0.151	-2.6872	-0.069	-0.097	-1.6103	0.0272	-0.06	-0.041	-0.2524	-4.2931	-0.1394	-0.059	-0.5357	-0.7326	-0.001	-0.004	-0.001	-0.003	-0.018	-0.014	-0.1563	-0.01	-0.013	-0.1695	-0.103	-0.4518	-3.5774	-2.9715	-0.2013	-0.0468	-0.006	-0.016	0.002	-0.068	-0.022	-0.026
SPE_K43644456	1	-0.009	-0.038	-0.016	-0.019	-0.004	-0.014	-0.4049	-1.1836	-1.8302	-0.1447	-0.017	-0.136	-0.029	-4.4022	-0.2566	-0.057	-0.4254	-0.083	-0.054	-0.03	-0.1549	-3.2641	-0.2103	-0.037	-0.3185	-0.3933	-0.008	-0.057	-0.019	-0.014	-0.112	-0.0921	-2.9015	-0.7392	-0.6372	-1.4988	-0.5961	-1.3965	-5.9788	-1.9444	-0.936	-0.499	-0.02	-0.034	-0.002	-0.152	-0.034	-0.043
SPE_K38913877	1	-0.0469	-0.024	-0.048	-0.06	-0.043	-1.506	-4.7681	-3.8277	-0.3165	-0.037	-0.01	-0.078	-0.028	-6.9752	-0.4318	0.0062	-2.37	-1.0719	-1.0118	-0.057	-0.1737	-4.8102	-0.075	-0.018	-0.1293	-0.299	-0.014	-0.085	-0.8542	-0.01	-0.028	-0.045	-1.5449	-0.8142	-0.07	-0.1677	-0.097	-0.6259	-3.0377	-1.5454	-0.5463	-0.4519	-0.022	-0.038	-0.01	-0.077	-0.012	-0.024
EOS100849	1	-0.039	-0.021	-0.051	-0.023	-0.032	-0.1381	-3.9661	-4.5161	-1.2544	-0.039	-0.054	-0.18	-0.291	-5.8215	-0.6998	-0.1778	-2.1475	-0.2978	-0.1276	-0.036	-0.2474	-3.9261	-0.0673	-0.028	-0.2477	-0.2995	-0.013	-0.017	-0.1367	-0.004	-0.017	-0.046	-5.8678	-1.2391	-0.1446	-0.9908	-0.089	-0.5484	-1.6308	-0.2744	-0.045	-0.007	-0.002	-0.004	-0.011	-0.022	-0.019	-0.014
DOM_SIM_280	1	-0.002	-0.008	-0.006	-0.003	-0.001	-0.008	-0.0935	-0.022	-0.039	-0.011	-0.046	-0.12	-0.334	-3.3114	-0.062	-0.164	-1.6601	0.3313	-0.029	-0.041	-0.1984	-2.6086	0.0765	-0.049	-0.4275	-0.3501	-0.003	-0.003	-0.001	-0.006	-0.019	-0.011	-0.5177	-0.047	-0.033	-0.2646	-0.1338	-1.2718	-3.523	-1.5879	0.045	0.009	-0.003	-0.013	0.005	-0.071	-0.001	-0.012
SPE_K41918892	1	-0.013	-0.003	-0.006	-0.03	-0.004	-0.025	-1.5497	-0.2777	-1.2435	-0.109	-0.036	-0.157	-0.069	-5.2391	-0.4096	-0.081	-0.933	-0.1501	-0.079	-0.026	-0.094	-2.8649	-0.071	-0.014	-0.05	-0.103	0.003	-0.04	-0.017	-0.009	-0.069	0.0543	-2.8081	-1.989	-0.4657	-1.5555	-0.1171	-0.674	-3.8788	-0.8944	-1.6812	-0.9316	-0.027	-0.036	-0.012	-0.095	-0.038	-0.034
SPE_K77951111	1	-0.014	-0.008	-0.017	-0.014	-0.004	-0.026	-1.3409	-0.5872	-1.1797	-0.057	-0.044	-0.105	-0.034	-4.5707	-0.2825	-0.038	-0.267	-0.06	-0.036	-0.016	-0.047	-1.7103	-0.04	-0.008	-0.032	-0.1046	-0.003	-0.025	-0.012	-0.007	-0.048	-0.042	-2.3193	-1.1725	-0.1667	-1.3973	-0.2076	-1.3881	-4.6716	-2.2232	-0.4237	-0.1241	-0.012	-0.013	-0.023	-0.081	-0.031	-0.031
EOS101199	1	-0.004	-0.009	-0.009	-0.013	-0.004	-0.024	-0.8045	-0.056	-0.1062	-0.018	-0.022	-0.081	-0.07	-3.4955	-0.1778	-0.045	-1.0396	-0.2225	-0.094	-0.023	-0.3341	-4.5714	-0.2188	-0.043	-0.343	-0.7001	-0.006	-0.035	-0.006	-0.025	-0.5785	-0.6407	-3.8714	-0.2189	-0.3116	-0.5788	-0.4266	-0.2941	-4.0904	-10.2817	-1.9423	-2.0343	-0.047	0.013	-0.147	-0.1107	-0.075	-0.106
SPE_K63169195	1	-0.004	-0.007	-0.004	-0.031	-0.005	-0.037	-1.8681	-0.0809	-0.197	-0.011	0	-0.079	-0.072	-7.1142	-0.3488	0.0116	-1.8607	-0.4719	-0.2316	-0.03	-0.1311	-3.3876	-0.0239	-0.026	-0.225	-0.189	-0.001	-0.008	-0.004	-0.001	-0.018	-0.014	-0.6398	-0.0797	-0.033	-0.4977	-0.022	-1.6041	-2.0183	-0.3338	-0.1002	-0.027	-0.002	0	-0.008	0.025	-0.085	-0.065
EOS100395	1	-0.009	-0.014	-0.016	-0.018	-0.005	-0.032	-1.4634	-0.2927	-0.3736	-0.03	-0.048	-0.14	-0.193	-6.5686	-0.3021	-0.07	-1.4091	-0.3335	-0.1004	-0.033	-0.4274	-4.0802	-0.1353	-0.033	-0.3913	-0.5032	-0.003	-0.011	-0.006	-0.003	-0.026	-0.015	-2.1681	-0.4569	-0.09	-0.6886	-0.0814	-0.2001	-1.4501	-0.0433	0	-0.001	-0.003	-0.003	-0.006	-0.032	0.002	-0.009
SPE_K79353516	1	-0.015	-0.02	-0.021	-0.013	-0.005	-0.035	-1.844	-0.358	-0.5727	-0.047	-0.101	-0.213	-0.238	-5.0948	-0.2373	-0.064	-0.8344	-0.1414	-0.062	-0.023	-0.083	-2.749	-0.026	-0.017	-0.0779	-0.1719	-0.006	-0.018	-0.009	-0.013	-0.049	-0.07	-2.6259	-0.5313	-0.13	-0.9432	-0.2958	-0.4293	-5.2964	-2.8009	-0.0746	-0.015	-0.011	-0.025	-0.016	-0.14	0.029	-0.0151
SPE_K28010364	1	-0.035	-0.032	-0.041	-0.049	-0.01	-0.8	-4.9378	-2.9384	-0.696	-0.066	-0.039	-0.122	-0.159	-5.3463	-0.286	-0.082	-1.6667	-0.5362	-0.1551	-0.033	-0.1997	-3.486	-0.0912	-0.022	-0.1554	-0.3707	-0.006	-0.047	-0.246	-0.003	-0.025	-0.023	-3.3967	-1.8256	-0.117	-0.4655	-0.045	-0.5223	-1.4395	-0.0398	-0.017	-0.006	-0.002	-0.003	-0.004	-0.016	-0.013	-0.0415
SPE_A50684349	1	-0.003	-0.006	-0.004	-0.003	-0.001	-0.005	-0.04	-0.026	-0.064	-0.035	-0.028	-0.061	-0.047	-1.0976	-0.024	-0.008	-0.035	-0.011	-0.025	-0.012	-0.03	-1.2924	-0.034	-0.001	-0.019	0.002	0	-0.014	-0.002	-0.031	-0.2054	-0.2322	-4.4767	-0.3705	-0.1294	-0.8524	-0.5652	-0.5168	-3.8315	-4.3888	-2.1539	-0.6606	-0.036	-0.059	-0.04	-0.154	-0.0404	-0.001
SPE_K94342292	1	-0.004	-0.008	-0.008	-0.016	-0.004	-0.026	-0.8988	-0.059	-0.1689	-0.017	-0.016	-0.087	-0.046	-6.7935	-0.3181	-0.005	-1.2792	-0.4175	-0.112	-0.044	-0.3843	-4.5217	-0.2552	-0.0845	-0.3789	-0.5545	-0.002	-0.011	-0.004	-0.011	-0.052	-0.038	-1.1981	-0.082	-0.046	-0.2842	-0.2249	-0.7848	-4.223	-3.6096	-1.4592	-1.6791	-0.059	-0.057	-0.026	-0.113	-0.036	-0.052
EOS101957	1	-0.008	-0.015	-0.032	-0.039	-0.042	-1.18	-3.024	-0.2997	-0.215	-0.014	-0.019	-0.087	-0.133	-5.044	-0.2552	-0.063	-1.6735	-1.5639	-1.0423	-0.062	-0.3297	-4.8069	-0.1731	-0.06	-0.5381	-0.4836	-0.003	-0.01	-0.008	-0.001	-0.01	-0.014	-1.248	-0.143	-0.028	-0.2459	-0.036	-0.4596	-0.8337	-0.05	-0.017	-0.005	-0.002	-0.002	-0.004	-0.011	-0.014	-0.025
SPE_K23728266	1	-0.012	-0.016	-0.029	-0.019	-0.009	-0.071	-1.6357	-0.1942	-0.3602	-0.028	-0.061	-0.138	-0.168	-3.2538	-0.4138	-0.0523	-0.7908	-0.524	-0.1059	-0.031	-0.2695	-5.1494	-0.3074	-0.047	-0.1954	-0.372	-0.009	-0.028	-0.013	-0.017	-0.102	-0.1161	-5.5576	-0.6026	-0.133	-0.9236	-0.3826	-1.0875	-4.4727	-3.6385	-0.9702	-1.0078	-0.046	-0.057	-0.031	-0.15	-0.028	-0.047
SPE_K14920963	1	-0.014	-0.026	-0.023	-0.027	-0.007	-0.033	-0.5681	-0.4746	-1.1898	-0.1592	-0.027	-0.164	-0.134	-5.0714	-0.628	-0.1423	-1.1772	-0.0285	-0.095	-0.039	-0.2149	-3.9665	-0.1148	-0.032	-0.2239	-0.1872	0.007	-0.1062	-0.023	-0.048	-1.0681	-0.3036	-5.1324	-2.4767	-2.1073	-2.7708	-0.9209	-1.1733	-0.5254	-3.2857	-0.4743	-0.1496	-0.017	-0.025	-0.047	-0.2002	-0.078	-0.035
SPE_K86435560	1	-0.004	-0.003	-0.001	-0.002	-0.001	-0.004	-0.034	-0.021	-0.096	-0.104	-0.031	-0.058	-0.047	-1.7262	-0.024	-0.006	-0.025	-0.003	-0.009	-0.002	-0.007	-0.3916	-0.016	-0.005	-0.022	0.02	0.009	-0.033	-0.005	0.032	-0.5147	-0.6934	-4.0289	-1.4772	-0.9536	0.0383	-0.7295	-1.2573	-3.7486	-8.9408	-0.186	-0.047	-0.004	0.006	-0.056	-0.1042	-0.014	-0.021
EOS102370	1	-0.003	-0.006	-0.004	-0.004	-0.002	-0.007	-0.048	-0.025	-0.0825	-0.013	-0.017	-0.088	-0.103	-2.7889	-0.057	-0.033	-0.2102	-0.004	-0.038	-0.015	-0.0951	-2.0553	-0.1976	-0.04	-0.1823	-0.0532	-0.005	-0.019	-0.004	-0.013	-0.132	-0.3082	-2.4164	-0.1404	-0.0861	-0.8011	-0.3099	-0.6293	-3.9932	-6.1918	-1.5656	-1.0068	-0.049	-0.049	-0.056	-0.084	-0.076	-0.048
SPE_A75015151	1	-0.013	-0.017	-0.01	-0.008	-0.003	-0.014	-0.391	-1.2857	-1.1699	-0.103	-0.032	-0.107	-0.057	-3.5366	-0.1	-0.023	-0.1007	-0.024	-0.024	-0.014	-0.044	-1.9804	-0.0721	-0.016	-0.0443	-0.0493	0.001	-0.04	-0.013	-0.009	-0.0982	-0.1892	-3.1664	-2.5606	-0.5094	-2.2343	-0.6989	-1.5314	-3.637	-0.8524	-0.039	-0.015	-0.005	-0.007	-0.008	-0.074	-0.037	-0.036
SPE_A19661776	1	-0.014	-0.017	-0.023	-0.007	-0.005	-0.036	-1.1538	-0.2627	-0.3965	-0.037	-0.078	-0.157	-0.243	-4.7919	-0.2084	-0.09	-1.0774	-0.0829	-0.056	-0.038	-0.2196	-3.4265	-0.0614	-0.042	-0.5007	-0.669	-0.005	-0.016	-0.008	-0.009	-0.041	-0.06	-2.4558	-0.4717	-0.0972	-1.2581	-0.2517	-0.775	-3.9853	-1.7289	-0.0726	-0.006	-0.006	-0.015	-0.016	-0.087	-0.017	-0.004
SPE_K72259270	1	-0.007	-0.014	-0.019	-0.049	-0.017	-0.5333	-1.9556	-0.083	-0.1043	-0.014	-0.046	-0.101	-0.229	-3.6716	-0.318	-0.079	-2.1301	-1.8213	-1.7885	-0.0732	-0.2053	-4.1498	-0.073	-0.021	-0.146	-0.0175	-0.003	-0.005	-0.004	-0.009	-0.013	-0.012	-0.2956	-0.036	-0.023	-0.1926	-0.12	-0.6456	-4.2889	-1.1397	-1.7071	-0.8394	-0.035	-0.049	0	-0.131	-0.0294	-0.013
SPE_K82028950	1	-0.004	-0.008	-0.007	-0.008	-0.003	-0.011	-0.1841	-0.029	-0.069	-0.017	-0.021	-0.08	-0.158	-2.9637	-0.1213	-0.092	-1.0939	-0.0629	-0.063	-0.025	-0.1817	-2.9296	-0.0658	-0.029	-0.2893	-0.3074	-0.003	-0.013	-0.004	-0.015	-0.118	-0.1177	-3.2738	-0.2144	-0.083	-0.3038	-0.4642	-1.4213	-4.1916	-3.3167	-0.5055	-0.1784	-0.015	-0.019	-0.031	-0.101	-0.048	-0.031
DOM_SIM_070	1	-0.003	-0.009	-0.007	-0.002	-0.001	-0.008	-0.0975	-0.028	-0.049	-0.018	-0.061	-0.141	-0.343	-3.3591	-0.064	-0.153	-1.5424	0.323	-0.031	-0.041	-0.1901	-2.5441	0.0931	-0.047	-0.4181	-0.2729	-0.002	-0.005	-0.002	-0.012	-0.038	-0.03	-0.9071	-0.0764	-0.05	-0.4522	-0.3651	-1.445	-4.4359	-2.4917	0.039	0.01	-0.008	-0.023	0.007	-0.1284	0.019	-0.004
EOS102148	1	-0.005	-0.007	-0.006	-0.006	-0.001	-0.01	-0.0926	-0.024	-0.11	-0.029	-0.03	-0.081	-0.084	-2.6654	-0.0872	-0.038	-0.6891	-0.2763	-0.0738	-0.028	-0.3882	-3.9517	-0.1417	-0.03	-0.2462	-0.3908	-0.023	-0.0543	-0.007	-0.007	-0.4365	-1.5437	-2.845	-1.4589	-0.6223	-1.1742	-1.0784	-0.7904	-3.921	-6.8245	-0.3427	-0.1094	-0.014	-0.02	-0.033	-0.1725	-0.041	-0.029
SPE_A44995766	1	-0.014	-0.021	-0.017	-0.042	-0.011	-0.084	-2.2244	-0.138	-0.3238	-0.1	-0.086	-0.208	-0.287	-4.6621	-0.563	-0.0934	-2.9983	-1.2509	-0.5818	-0.052	-0.3393	-7.0806	-0.0906	-0.023	-0.1938	-0.1789	0.007	-0.0421	-0.012	-0.04	-0.4423	-0.9592	-5.0364	-0.958	-1.2152	-1.34	-0.5085	-1.2385	-3.3959	-2.0718	-0.8868	-0.4806	-0.019	-0.029	-0.043	-0.1203	-0.048	-0.022
EOS101039	1	-0.006	-0.012	-0.017	-0.009	-0.005	-0.026	-0.8626	-0.055	-0.1574	-0.016	-0.058	-0.142	-0.278	-5.4253	-0.2435	-0.077	-1.3183	-0.4157	-0.078	-0.037	-0.4483	-4.3363	-0.1792	-0.035	-0.4618	-0.49	-0.002	-0.005	-0.004	-0.005	-0.011	-0.008	-0.381	-0.052	-0.032	-0.2572	-0.099	0.0792	-2.79	-0.3251	-0.059	-0.014	-0.005	-0.009	-0.01	-0.057	0.016	0.006
DOM_SIM_049	1	-0.004	-0.02	-0.018	-0.074	-0.024	-1.0525	-3.1461	-0.4457	-0.4204	-0.006	0.009	-0.091	-0.027	-5.128	-0.3373	-0.015	-2.1321	-1.6926	-3.0355	-0.087	-0.1213	-3.7179	-0.062	-0.014	-0.054	-0.2026	-0.006	-0.015	-0.009	-0.002	-0.02	-0.067	-3.5127	-0.1113	-0.025	-1.2574	-0.175	-0.8626	-3.1276	-0.5142	-0.052	-0.013	-0.004	-0.006	-0.007	-0.043	-0.019	-0.034
EOS100539	1	-0.04	-0.033	-0.054	-0.021	-0.03	-0.3553	-3.1557	-3.98	-0.9402	-0.061	-0.067	-0.164	-0.242	-4.9549	-0.2442	-0.055	-0.9377	-0.2177	-0.076	-0.028	-0.2037	-3.6495	-0.0892	-0.021	-0.1957	-0.181	-0.033	-0.1918	-0.483	-0.007	-0.036	-0.1301	-5.079	-1.4502	-0.1816	-1.4771	-0.11	-1.1089	-1.7653	-0.1628	-0.026	-0.007	-0.004	-0.004	-0.01	-0.025	-0.028	0.0005
SPE_A99367815	1	-0.007	-0.015	-0.037	-0.029	-0.062	-2.2738	-2.3138	-0.138	-0.101	-0.009	-0.011	-0.096	-0.186	-3.9941	-0.2162	-0.153	-2.5257	-0.8984	-2.0344	-0.087	-0.2206	-6.3485	-0.1987	-0.041	-0.173	-0.2326	-0.003	-0.012	-0.009	-0.004	-0.028	-0.04	-0.6088	-0.027	-0.021	-0.3896	-0.108	-1.4582	-1.3202	-1.1856	-0.0908	-0.034	-0.009	-0.012	-0.006	-0.035	-0.059	-0.046
SPE_K22010301	1	-0.003	-0.006	-0.001	-0.034	-0.003	-0.026	-1.3886	-0.061	-0.1545	-0.012	-0.015	-0.087	-0.1	-5.2549	-0.3377	-0.0513	-2.2995	-0.5434	-0.233	-0.03	-0.1251	-3.888	-0.0306	-0.026	-0.1907	-0.1822	-0.002	-0.006	-0.004	-0.002	-0.014	-0.015	-0.6072	-0.069	-0.026	-0.4389	-0.061	-0.5258	-2.1381	-0.4034	-0.0804	-0.017	-0.003	-0.002	-0.011	-0.016	-0.019	-0.032
SPE_K13356952	1	-0.003	-0.007	-0.01	-0.026	-0.003	-0.033	-1.4993	-0.047	-0.1366	-0.002	0	-0.024	-0.05	-2.9191	-0.323	-0.097	-2.6696	-0.6607	-0.3689	-0.038	-0.5808	-3.9749	-0.1926	-0.016	-0.3031	-0.7449	-0.001	-0.005	-0.003	-0.002	-0.011	-0.011	-0.0776	-0.011	0.002	-0.2285	-0.071	-2.526	-2.3071	-0.3433	-0.013	-0.007	-0.003	-0.005	-0.001	-0.026	-0.037	-0.026
SPE_K14274271	1	-0.018	-0.028	-0.054	-0.031	-0.039	-1.8942	-3.3541	-0.3429	-0.1951	-0.025	-0.077	-0.188	-0.537	-4.043	-0.303	-0.219	-2.2569	-0.4517	-1.2323	-0.077	-0.5086	-4.906	-0.2124	-0.104	-0.7884	-1.0158	-0.008	-0.022	-0.012	-0.006	-0.054	-0.113	-4.6308	-0.2269	-0.083	-1.2116	-0.2846	-1.4856	-3.7921	-2.6002	-0.4297	-0.1108	-0.012	-0.02	-0.019	-0.065	-0.074	-0.016
SPE_K18163608	1	-0.004	-0.055	-0.041	-0.034	-0.011	-0.1005	-2.8544	-1.4612	-1.4221	-0.037	0	-0.123	-0.079	-4.5985	-0.3427	-0.0407	-2.2069	-0.4351	-0.3849	-0.035	-0.127	-4.1839	-0.082	-0.02	-0.0948	-0.3189	-0.011	-0.03	-0.011	-0.004	-0.061	-0.0741	-5.8411	-1.9204	-0.1989	-1.4805	-0.375	-1.2334	-2.5312	-0.3892	-0.049	-0.016	-0.005	-0.005	-0.007	-0.046	-0.032	-0.04
SPE_K28120222	1	-0.003	-0.013	-0.019	-0.009	-0.008	-0.036	-1.665	-0.052	-0.1374	-0.012	-0.011	-0.09	-0.166	-4.0099	-0.3165	-0.2685	-2.214	-0.0306	-0.0892	-0.037	-0.1865	-4.6175	-0.205	-0.054	-0.3296	-0.7762	-0.003	-0.006	-0.004	-0.004	-0.016	-0.017	-0.7273	-0.039	-0.015	-0.3928	-0.087	-1.2709	-2.4898	-0.3081	-0.036	-0.011	-0.004	-0.005	-0.007	-0.03	-0.02	-0.0743
SPE_K41895652	1	-0.005	-0.04	-0.012	-0.023	-0.005	-0.021	-1.1439	-0.7158	-1.4167	-0.075	-0.002	-0.129	0.005	-6.659	-0.3311	-0.034	-0.498	-0.422	-0.0889	-0.023	-0.1583	-3.1676	-0.126	-0.021	-0.0929	-0.3512	-0.004	-0.029	-0.013	-0.01	-0.048	-0.05	-2.1192	-1.4276	-0.1154	-1.7666	-0.2585	-1.2871	-4.7284	-1.8262	-0.3559	-0.1443	-0.012	-0.023	-0.004	-0.096	-0.034	-0.061
EOS100022	1	-0.059	-0.046	-0.081	-0.025	-0.027	-0.4719	-2.9827	-5.2178	-1.0302	-0.033	-0.059	-0.164	-0.222	-5.2262	-0.2953	-0.083	-1.2658	-0.3667	-0.071	-0.028	-0.3534	-3.1259	-0.2185	-0.065	-0.5883	-0.4515	-0.028	-0.065	-0.6652	-0.006	-0.029	-0.1932	-3.7315	-0.8734	-0.3	-1.2181	-0.1601	-1.3549	-2.8089	-1.1768	-1.2729	-1.3596	-0.031	-0.024	-0.026	-0.072	-0.079	-0.043
SPE_K82266792	1	-0.027	0.008	-0.031	-0.011	-0.007	-0.057	-1.41	-2.3105	-1.4667	-0.07	-0.078	-0.1614	-0.182	-4.1142	-0.2862	-0.03	-0.7088	-0.0669	-0.042	-0.023	-0.1653	-3.061	-0.134	-0.056	-0.4893	-0.3144	-0.01	-0.045	-0.021	-0.026	-0.1944	-0.7645	-9.9894	-1.6965	-0.3834	-1.7927	-0.3415	-0.5351	-2.3668	-6.9	-0.113	-0.031	-0.008	-0.013	-0.034	-0.09	-0.004	-0.03
DOM_SIM_133	1	-0.023	-0.033	-0.047	-0.034	-0.01	-0.3355	-3.1781	-2.1658	-0.4536	-0.044	-0.053	-0.13	-0.186	-4.1461	-0.2496	-0.081	-1.4749	-0.2485	-0.1273	-0.036	-0.2966	-4.4126	-0.1408	-0.037	-0.333	-0.484	-0.017	-0.1116	-0.4264	-0.004	-0.024	-0.061	-3.2257	-1.6896	-0.116	-0.6244	-0.081	-0.754	-2.5112	-0.2681	-0.039	-0.008	-0.003	-0.004	-0.01	-0.028	-0.021	-0.036
SPE_A02933148	1	-0.003	-0.007	-0.006	-0.009	-0.003	-0.011	-0.2658	-0.031	-0.1064	-0.011	-0.015	-0.096	-0.104	-4.7021	-0.1583	-0.062	-1.1558	-0.2884	-0.0796	-0.028	-0.2578	-3.2334	-0.1158	-0.025	-0.2023	-0.5074	-0.003	-0.007	-0.003	-0.005	-0.032	-0.029	-0.7225	-0.0485	-0.029	-0.7178	-0.1848	-1.4385	-3.7836	-1.6387	-0.0117	-0.008	-0.005	-0.013	0	-0.057	-0.043	-0.037
EOS102329	1	-0.003	-0.008	-0.009	-0.013	-0.003	-0.016	-0.8325	-0.049	-0.1299	-0.012	-0.023	-0.078	-0.111	-5.1483	-0.1998	-0.085	-1.697	-0.2622	-0.088	-0.033	-0.1607	-3.8315	-0.0628	-0.044	-0.3554	-0.5657	-0.002	-0.004	-0.002	-0.001	-0.011	-0.008	-0.6183	-0.0615	-0.033	-0.3275	-0.049	-0.183	-1.4082	-0.0649	-0.01	-0.006	-0.002	-0.002	-0.003	-0.016	-0.004	-0.034
SPE_K90472149	1	-0.015	-0.018	-0.017	-0.011	-0.005	-0.032	-1.0808	-1.1945	-1.1011	-0.034	-0.029	-0.093	-0.035	-3.3221	-0.136	-0.022	-0.099	-0.021	-0.026	-0.008	-0.034	-1.314	-0.068	-0.019	-0.027	-0.0682	-0.009	-0.025	-0.017	-0.007	-0.038	-0.059	-2.4916	-1.1266	-0.159	-1.21	-0.176	-0.7098	-4.2161	-2.9821	-1.1523	-0.4551	-0.014	-0.017	-0.03	-0.075	-0.03	-0.045
SPE_K91135178	1	-0.004	-0.01	-0.01	-0.012	-0.004	-0.02	-0.7159	-0.1025	-0.2415	-0.02	-0.021	-0.09	-0.064	-3.9885	-0.1992	-0.041	-0.7523	-0.121	-0.064	-0.019	-0.2083	-3.9808	-0.1777	-0.039	-0.2278	-0.5179	-0.006	-0.038	-0.006	-0.033	-0.7347	-0.6997	-3.9709	-0.2131	-0.3015	-0.6315	-0.5457	-0.3841	-4.2006	-10.033	-1.9161	-2.0552	-0.051	0.01	-0.147	-0.1469	-0.074	-0.095
SPE_K12106308	1	-0.006	-0.015	-0.02	-0.035	-0.017	-0.332	-1.9304	-0.0859	-0.099	-0.012	-0.043	-0.113	-0.205	-3.7193	-0.268	-0.1817	-2.5142	-1.2623	-1.2969	-0.0642	-0.2268	-3.3063	-0.102	-0.032	-0.1353	-0.2814	-0.002	-0.006	-0.004	-0.003	-0.019	-0.016	-0.2262	-0.029	-0.022	-0.2326	-0.052	-0.7452	-3.0248	-3.7609	-2.5708	-1.6647	-0.0241	-0.034	-0.052	-0.039	-0.061	-0.0647
SPE_K37848908	1	-0.018	-0.015	-0.009	-0.064	-0.007	-0.816	-5.1848	-0.2651	-1.0309	-0.121	-0.012	-0.094	-0.037	-2.4318	-0.1855	-0.059	-0.5212	-0.2222	-0.9136	-0.034	-0.072	-2.5743	-0.05	-0.009	-0.028	-0.019	0.004	-0.058	-0.024	-0.014	-0.132	-0.0574	-6.2422	-2.6534	-0.4472	-2.3173	-0.41	-3.0289	-4.4996	-4.3841	-1.4576	-1.6	-0.032	-0.035	-0.016	-0.116	-0.094	-0.032
EOS100906	1	-0.006	-0.007	-0.003	-0.003	-0.001	-0.006	-0.052	-0.041	-0.1431	-0.134	-0.058	-0.099	-0.104	-1.5354	-0.029	-0.013	-0.0763	-0.005	-0.027	-0.013	-0.032	-1.5382	-0.002	-0.003	-0.0713	0.0871	0.013	-0.019	-0.004	-0.063	-0.4998	-0.3291	-4.9638	-1.1181	-0.6946	-0.4827	-0.9351	-1.0202	-4.5858	-3.669	-0.2981	-0.031	-0.016	-0.041	-0.027	-0.191	0.023	0.001
SPE_K21586122	1	-0.008	-0.021	-0.024	-0.081	-0.009	-1.126	-4.4327	-0.4865	-0.3818	-0.053	-0.004	-0.096	-0.026	-5.147	-0.5006	-0.17	-2.3917	-0.5224	-1.6948	-0.0725	-0.2714	-4.7136	-0.122	-0.031	-0.202	-0.4041	-0.003	-0.045	-0.014	-0.029	-0.7861	-0.7529	-7.64	-0.5811	-0.3692	-0.6111	-0.7668	-1.1145	-1.5628	-10.0404	-0.187	-0.0783	-0.014	-0.012	-0.061	-0.1233	-0.023	-0.023
DOM_SIM_502	1	-0.002	-0.004	-0.002	-0.002	-0.001	-0.004	-0.024	-0.022	-0.049	-0.012	-0.015	-0.041	-0.021	-1.0001	-0.021	-0.005	-0.022	-0.004	-0.01	-0.003	-0.016	-0.3393	-0.026	-0.007	-0.015	-0.015	-0.011	-0.023	-0.004	-0.009	-0.3314	-1.7257	-3.5451	-0.2786	-0.0935	-0.6547	-0.87	-1.3053	-5.7503	-5.8999	-0.2766	-0.1116	-0.016	-0.039	-0.01	-0.1954	-0.022	-0.022
DOM_SIM_191	1	-0.005	-0.015	-0.016	-0.015	-0.007	-0.034	-1.3307	-0.069	-0.207	-0.016	-0.032	-0.123	-0.189	-3.7527	-0.4196	-0.2052	-2.4951	-0.2069	-0.1073	-0.051	-0.3305	-5.6313	-0.2097	-0.073	-0.567	-0.3741	-0.003	-0.007	-0.003	-0.006	-0.022	-0.024	-0.8619	-0.0736	-0.031	-0.5371	-0.109	-0.4077	-3.5973	-1.4126	-2.1432	-0.762	-0.041	-0.053	0.011	-0.102	-0.028	-0.031
SPE_A84465106	1	-0.017	-0.024	-0.023	-0.022	-0.007	-0.048	-1.8889	-1.2996	-1.2359	-0.057	-0.029	-0.105	0.062	-5.1276	-0.3939	-0.032	-0.6922	-0.1656	-0.079	-0.02	-0.098	-3.5471	-0.098	-0.02	-0.0647	-0.3909	-0.009	-0.035	-0.021	-0.016	-0.1115	-0.1862	-7.1907	-1.0847	-0.1595	-1.0977	-0.5805	-1.3929	-4.6285	-2.8229	-0.2688	-0.037	-0.012	-0.024	-0.017	-0.1027	-0.043	-0.052
SPE_A26458246	1	-0.009	-0.015	-0.014	-0.008	-0.003	-0.021	-0.5946	-0.074	-0.1975	-0.136	-0.073	-0.166	-0.273	-4.7046	-0.1448	-0.086	-1.213	-0.1885	-0.058	-0.026	-0.2196	-3.5109	-0.0649	-0.027	-0.2677	-0.3625	0.016	-0.027	-0.005	-0.101	-0.9888	-0.9669	-5.5198	-1.046	-0.6998	-0.3132	-1.2023	-1.916	-3.6954	-3.7332	-0.045	-0.017	-0.013	-0.034	-0.029	-0.1963	0	-0.025
SPE_K90756851	1	-0.006	-0.01	-0.016	-0.026	-0.009	-0.1099	-1.9305	-0.0755	-0.1429	-0.017	-0.002	-0.052	0.024	-4.7075	-0.3055	-0.041	-1.8431	-1.0054	-0.5007	-0.044	-0.1892	-3.5931	-0.0168	-0.019	-0.2338	-0.4853	-0.004	-0.015	-0.005	-0.007	-0.051	-0.061	-1.5086	-0.1087	-0.051	-0.5339	-0.2149	-1.6097	-4.693	-2.4593	-0.3589	-0.0637	-0.012	-0.023	-0.02	-0.093	-0.048	-0.0703
SPE_K58736316	1	-0.006	-0.014	-0.019	-0.005	-0.005	-0.03	-0.8232	-0.059	-0.137	-0.042	-0.052	-0.125	-0.2	-4.5392	-0.2483	-0.0689	-1.1648	-0.199	-0.021	-0.025	-0.1283	-2.8551	0.005	-0.01	-0.0976	-0.0471	-0.001	-0.032	-0.005	-0.078	-0.8324	-0.8313	-6.5317	-0.423	-0.4447	-0.1546	-0.9347	-1.3579	-3.3449	-4.0689	0.043	0.011	-0.01	-0.03	-0.014	-0.191	0.021	-0.002
SPE_K34851558	1	-0.003	-0.007	-0.007	-0.006	-0.002	-0.01	-0.1136	-0.028	-0.1325	-0.029	-0.016	-0.08	-0.071	-2.9661	-0.06	-0.032	-0.507	-0.07	-0.045	-0.018	-0.0853	-2.6994	-0.126	-0.022	-0.0815	-0.3277	-0.003	-0.02	-0.006	-0.006	-0.104	-0.1164	-2.5765	-1.1251	-0.2315	-0.8484	-0.4574	-2.4493	-2.3809	-2.0317	-0.165	-0.036	-0.008	-0.011	-0.025	-0.042	-0.082	-0.0593
SPE_A52660433	1	-0.024	-0.031	-0.045	-0.029	-0.016	-0.1484	-2.843	-1.4068	-1.0392	-0.05	-0.07	-0.137	-0.174	-4.6047	-0.3698	-0.075	-1.5416	-0.3995	-0.091	-0.035	-0.6494	-4.5574	-0.0942	-0.026	-0.5784	-0.769	-0.009	-0.033	-0.032	-0.005	-0.025	-0.045	-2.443	-1.0789	-0.116	-0.7989	-0.067	-0.5625	-1.8417	-0.2556	-0.044	-0.008	-0.002	-0.004	-0.01	-0.027	-0.021	-0.036
SPE_K32821942	1	-0.003	-0.005	-0.006	-0.007	-0.002	-0.01	-0.1722	-0.025	-0.102	-0.009	-0.02	-0.087	-0.023	-4.3614	-0.087	-0.004	-0.7878	-0.3078	-0.05	-0.012	-0.3766	-4.8414	-0.3236	-0.036	-0.2928	-0.9282	-0.002	-0.008	-0.003	-0.002	-0.019	-0.015	-0.3844	-0.044	-0.034	-0.4423	-0.061	-0.2339	-4.5456	-0.5604	-0.3438	-0.0617	-0.006	-0.005	-0.013	0	-0.04	-0.116
SPE_K75360161	1	-0.002	-0.004	-0.003	-0.004	-0.001	-0.004	-0.033	-0.013	-0.047	-0.011	-0.013	-0.062	-0.087	-3.2697	-0.066	-0.036	-0.8273	-0.053	-0.034	-0.021	-0.2685	-2.5347	-0.1423	-0.039	-0.6	-0.5122	-0.002	-0.006	-0.001	-0.008	-0.041	-0.026	-0.8014	-0.0727	-0.036	-0.3785	-0.2734	-1.306	-4.4493	-2.6189	-0.0443	-0.024	-0.007	-0.016	0	-0.092	-0.017	-0.028
SPE_K16229414	1	-0.036	-0.036	-0.084	-0.034	-0.056	0.1084	-4.521	-2.4545	-0.5158	-0.045	-0.061	-0.129	-0.186	-4.5171	-0.3865	-0.1196	-1.9639	-1.0541	-0.9993	-0.0632	-0.2922	-4.5716	-0.1135	-0.034	-0.227	-0.3325	-0.014	-0.056	-0.238	-0.006	-0.027	-0.072	-3.3053	-1.4824	-0.1342	-0.851	-0.1	-0.7554	-2.435	-0.3852	-0.046	-0.009	-0.004	-0.006	-0.012	-0.034	-0.025	-0.033
SPE_K17061841	1	-0.005	-0.009	-0.008	-0.009	-0.002	-0.013	-0.4702	-0.048	-0.181	-0.018	-0.038	-0.143	-0.2	-5.499	-0.1401	-0.039	-0.9452	-0.3081	-0.063	-0.022	-0.2589	-4.0872	-0.1629	-0.03	-0.2732	-0.508	-0.003	-0.008	-0.003	-0.003	-0.019	-0.016	-1.227	-0.2194	-0.05	-0.7355	-0.0853	-0.6672	-1.4219	-0.0712	-0.017	-0.005	-0.003	-0.003	-0.004	-0.021	-0.011	-0.0306
SPE_K07972848	1	-0.011	-0.017	-0.01	-0.026	-0.005	-0.025	-1.2978	-0.2024	-0.5944	-0.06	-0.039	-0.136	-0.154	-4.7479	-0.4463	-0.1892	-2.2538	-0.0127	-0.069	-0.031	-0.1823	-3.5408	-0.149	-0.031	-0.1063	-0.2179	-0.004	-0.035	-0.012	-0.01	-0.078	-0.0974	-3.1044	-2.2288	-0.2417	-1.1048	-0.2537	-1.104	-3.4069	-7.1608	-1.9631	-2.2445	-0.0921	-0.021	-0.096	-0.067	-0.08	-0.043
EOS101020	1	-0.02	-0.03	-0.03	-0.017	-0.008	-0.046	-1.5054	-1.115	-1.618	-0.0961	-0.07	-0.1841	-0.218	-4.7671	-0.475	-0.106	-1.227	-0.128	-0.052	-0.028	-0.1605	-2.2021	-0.058	-0.023	-0.1687	-0.2482	-0.006	-0.055	-0.023	-0.036	-0.55	-0.4732	-6.7124	-1.7223	-0.5987	-1.5204	-0.605	-0.5405	-3.7069	-4.5427	-0.2152	-0.046	-0.011	-0.019	-0.04	-0.1243	-0.021	-0.0242
SPE_K33839500	1	-0.004	-0.009	-0.007	-0.007	-0.002	-0.011	-0.244	-0.029	-0.052	-0.019	-0.062	-0.141	-0.28	-3.9677	-0.1472	-0.078	-1.2991	-0.1479	-0.062	-0.03	-0.2384	-3.5464	-0.0873	-0.035	-0.2649	-0.1579	-0.002	-0.002	-0.002	-0.016	-0.022	-0.01	-0.4387	-0.042	-0.025	-0.2134	-0.2331	-0.6588	-5.2971	-2.7734	-0.1536	-0.026	-0.017	-0.04	0.009	-0.162	0.023	0
SPE_K28210218	1	-0.023	-0.017	-0.024	-0.029	-0.005	-0.046	-1.8209	-2.0673	-1.5804	-0.145	-0.095	-0.178	-0.211	-3.2503	-0.4984	0.026	-0.9901	-0.5064	-0.2207	-0.036	-0.0919	-4.8098	-0.111	-0.018	-0.1496	-0.2678	0	-0.066	-0.024	-0.023	-0.5492	-0.6576	-7.0089	-2.4638	-0.562	-2.3441	-1.5624	-0.8535	-3.1143	-2.1954	-0.04	-0.012	-0.007	-0.017	-0.019	-0.2344	0	-0.037
SPE_A26835809	1	-0.001	-0.005	-0.006	-0.006	-0.003	-0.01	-0.069	-0.019	-0.1059	-0.01	0.02	-0.011	0.034	-4.43	-0.112	-0.05	-0.9353	-0.037	-0.038	-0.025	-0.1486	-3.9785	-0.1695	-0.066	-0.4998	-0.6417	-0.003	-0.01	-0.003	-0.005	-0.031	-0.031	-0.9039	-0.106	-0.035	-0.6012	-0.121	-1.8424	-3.6011	-1.3324	-1.8761	-1.3018	-0.01	-0.036	-0.028	-0.03	-0.076	-0.074
SPE_A08840375	1	-0.015	-0.017	-0.019	-0.011	-0.006	-0.036	-1.3917	-0.2611	-0.5222	-0.073	-0.06	-0.1381	-0.114	-4.3955	-0.2618	-0.063	-0.4457	-0.0415	-0.047	-0.018	-0.077	-2.8	-0.0896	-0.024	-0.0936	-0.2585	-0.008	-0.0413	-0.011	-0.052	-0.8002	-1.1657	-5.4902	-0.809	-0.5906	-1.7506	-1.2534	-1.9245	-3.8464	-3.1631	-0.058	-0.015	-0.014	-0.038	-0.022	-0.2418	-0.034	-0.031
SPE_K10031916	1	-0.027	-0.037	-0.046	-0.025	-0.015	-0.1225	-3.1253	-2.0014	-0.9564	-0.063	-0.133	-0.254	-0.438	-4.8055	-0.4919	-0.1603	-1.6784	-0.1359	-0.117	-0.047	-0.0982	-2.972	-0.04	-0.037	-0.161	-0.2041	-0.008	-0.029	-0.032	-0.02	-0.055	-0.064	-3.0446	-1.0878	-0.136	-1.1048	-0.375	-0.9975	-7.0553	-2.8201	-0.2837	-0.1742	-0.023	-0.047	-0.006	-0.204	0.025	-0.0059
SPE_K10415035	1	-0.001	-0.005	-0.004	-0.004	-0.001	-0.006	-0.05	-0.011	-0.047	-0.006	-0.011	-0.071	-0.121	-3.7521	-0.066	-0.061	-0.9461	0.0027	-0.023	-0.013	-0.2566	-2.2456	-0.1234	-0.023	-0.2353	-0.5242	-0.002	-0.004	-0.002	-0.003	-0.019	-0.016	-0.172	-0.015	-0.016	-0.2447	-0.097	-1.4761	-3.9714	-1.9716	-0.4239	-0.1765	-0.01	-0.006	-0.02	-0.044	-0.053	-0.048
SPE_K94485812	1	-0.003	-0.008	-0.001	-0.047	-0.003	-0.0753	-2.0397	-0.076	-0.1541	-0.016	-0.007	-0.109	-0.136	-6.2566	-0.2456	-0.0484	-1.728	-1.4137	-0.803	-0.063	-0.2334	-4.4277	-0.11	-0.05	-0.4838	-0.4722	-0.004	-0.019	-0.006	-0.011	-0.103	-0.1374	-2.76	-0.2431	-0.0896	-0.8156	-0.4033	-1.7225	-2.9547	-3.6713	-0.2609	-0.1098	-0.015	-0.024	-0.02	-0.07	-0.089	-0.051
SPE_K60160658	1	-0.042	-0.021	-0.041	-0.01	-0.032	-0.1583	-3.8275	-3.1342	-1.4125	-0.097	-0.082	-0.158	-0.145	-4.2718	-0.2748	-0.057	-0.6901	-0.1032	-0.055	-0.023	-0.089	-2.5215	-0.02	-0.013	-0.0761	-0.2104	-0.011	-0.058	-0.075	-0.021	-0.1046	-0.1317	-8.8699	-1.9579	-0.2132	-1.3466	-0.3462	-0.4944	-3.1278	-1.9567	-0.032	-0.006	-0.008	-0.02	-0.019	-0.0848	-0.005	-0.021
SPE_K36258877	1	-0.023	-0.036	-0.052	-0.05	-0.04	-0.9352	-4.8431	-2.9176	-1.0755	-0.114	-0.011	-0.119	-0.142	-3.9781	-0.275	-0.11	-1.3899	-1.7749	-1.9248	-0.056	-0.1865	-3.7787	-0.1108	-0.036	-0.3004	-0.2848	0.001	-0.062	-0.0644	-0.004	-0.05	0.0248	-4.2208	-3.0694	-0.3552	-2.3284	-0.1561	-2.5736	-1.6473	-0.1966	-0.042	-0.01	-0.003	-0.002	-0.005	-0.005	-0.053	-0.044
SPE_A47342814	1	-0.005	-0.009	-0.006	-0.002	-0.001	-0.009	-0.044	-0.036	-0.064	-0.046	-0.046	-0.078	-0.121	-1.6448	-0.05	-0.034	-0.2624	0.019	-0.029	-0.03	-0.1141	-3.0819	-0.095	-0.023	-0.2	-0.1299	-0.008	-0.0419	-0.005	-0.073	-0.9937	-1.4091	-5.2614	-0.4884	-0.5841	-0.5589	-1.6411	-1.0719	-5.754	-9.2473	-1.2394	-1.7922	-0.0739	-0.2001	0.037	-0.43	0.028	0.008
SPE_K37237504	1	-0.033	-0.024	-0.026	-0.01	-0.012	-0.054	-1.6692	-0.8434	-1.1872	-0.1001	-0.104	-0.185	-0.244	-4.0009	-0.2708	-0.091	-1.138	-0.2624	-0.049	-0.026	-0.1851	-3.453	-0.06	-0.02	-0.1094	-0.2565	-0.006	-0.056	-0.034	-0.028	-0.17	-0.5854	-7.532	-1.7477	-0.4204	-1.6171	-0.2106	-0.6828	-4.8514	-5.0066	-0.8378	-0.3389	-0.026	-0.023	-0.055	-0.118	-0.038	-0.029
EOS100941	1	-0.001	-0.006	-0.006	-0.004	-0.002	-0.007	-0.0727	-0.016	-0.046	-0.009	-0.023	-0.079	-0.221	-3.6141	-0.0864	-0.183	-1.9744	0.2275	-0.023	-0.026	-0.5493	-2.8476	-0.2535	-0.048	-0.4715	-1.1606	-0.002	-0.004	-0.002	-0.004	-0.023	-0.014	-0.4463	-0.038	-0.029	-0.1393	-0.1479	-2.1954	-4.1452	-1.3146	-0.0003	0.001	-0.003	-0.009	-0.005	-0.073	-0.003	-0.028
SPE_K09001147	1	-0.001	-0.004	-0.002	-0.002	-0.001	-0.003	-0.021	-0.009	-0.028	-0.006	-0.011	-0.054	-0.104	-2.0401	-0.03	-0.024	-0.1717	-0.007	-0.021	-0.011	-0.043	-1.4259	-0.108	-0.025	-0.1237	-0.1563	-0.002	-0.006	-0.002	-0.006	-0.037	-0.024	-0.3086	-0.019	-0.021	-0.1605	-0.1324	-1.3386	-4.4961	-3.3577	-1.6573	-1.4196	-0.048	-0.048	-0.028	-0.085	-0.068	-0.048
EOS100973	1	-0.011	-0.074	-0.043	-0.038	-0.006	-0.071	-1.4766	-1.717	-1.6222	-0.124	-0.04	-0.186	-0.152	-6.562	-0.3323	-0.079	-1.2249	-0.3005	-0.087	-0.021	-0.1011	-3.6133	-0.0667	-0.022	-0.1969	-0.2713	-0.007	-0.058	-0.026	-0.008	-0.1117	-0.3585	-4.8968	-2.4619	-0.6801	-2.6471	-0.6106	-0.8572	-1.9612	-0.3543	-0.032	-0.009	-0.003	-0.005	-0.009	-0.033	-0.031	-0.034
SPE_K13949769	1	-0.036	-0.03	-0.012	-0.026	-0.012	-0.051	-1.6291	-0.5949	-1.4628	-0.1626	-0.055	-0.158	-0.154	-5.1617	-0.538	-0.147	-1.7448	0.0171	-0.09	-0.026	-0.125	-3.0198	-0.102	-0.029	-0.0856	-0.147	0.005	-0.066	-0.047	-0.028	-0.1953	-0.4717	-5.2592	-2.6495	-0.1786	-1.2221	-0.054	-0.7459	-2.7507	-4.8505	-1.3968	-0.5511	-0.038	-0.062	-0.04	-0.093	-0.056	-0.048
SPE_K27515606	1	-0.008	-0.012	-0.006	-0.043	-0.008	-0.083	-1.5356	-0.1364	-0.333	-0.072	0.018	-0.053	0.062	-4.5936	-0.2846	-0.0674	-1.4279	-0.796	-0.9208	-0.039	-0.092	-3.4909	-0.09	-0.017	-0.032	-0.112	-0.003	-0.07	-0.013	0.0585	-1.0132	-1.3332	-7.6897	-1.0572	-0.9513	-1.0866	-0.9627	-1.9906	-3.8483	-8.4364	-0.8885	-1.2965	-0.042	-0.039	-0.037	-0.2534	-0.073	-0.048
EOS101574	1	-0.004	-0.01	-0.008	-0.01	-0.002	-0.018	-0.9275	-0.1001	-0.123	-0.024	-0.016	-0.056	0.037	-3.2759	-0.1443	-0.025	-0.443	-0.1151	-0.073	-0.019	-0.075	-3.2915	-0.096	-0.017	-0.038	-0.2408	-0.006	-0.018	-0.005	-0.017	-0.1526	-0.2569	-6.4048	-0.2416	-0.1138	-0.4949	-0.6179	-1.3248	-4.8195	-3.6656	-0.5969	-0.1629	-0.016	-0.029	-0.022	-0.1138	-0.051	-0.044
SPE_A13807286	1	-0.008	-0.045	-0.025	-0.019	-0.006	-0.028	-1.3413	-1.5288	-1.4612	-0.074	-0.029	-0.148	-0.053	-5.4735	-0.2323	-0.054	-0.4148	-0.092	-0.041	-0.016	-0.068	-3.153	-0.087	-0.019	-0.051	-0.1116	-0.018	-0.061	-0.017	-0.008	-0.7271	-1.2993	-7.7042	-2.2893	-0.7479	-2.3288	-0.7039	-1.6419	-2.9634	-1.839	-0.142	-0.033	-0.008	-0.013	-0.026	-0.1816	-0.07	-0.046
SPE_K57027742	1	-0.008	-0.011	-0.013	-0.014	-0.005	-0.025	-0.7796	-0.0696	-0.3911	-0.04	-0.055	-0.14	-0.165	-6.1325	-0.3006	-0.1322	-1.5094	-0.4551	-0.1044	-0.038	-0.4308	-3.085	-0.1391	-0.03	-0.2976	-0.5948	-0.003	-0.016	-0.007	-0.018	-0.083	-0.047	-1.7959	-0.3906	-0.097	-0.9257	-0.4302	-1.0936	-5.1385	-3.0451	-1.0248	-1.2802	-0.036	-0.042	-0.009	-0.193	-0.017	-0.018
SPE_K82357231	1	-0.003	-0.008	-0.006	-0.003	-0.002	-0.008	-0.052	-0.025	-0.063	-0.022	-0.025	-0.077	-0.13	-3.2345	-0.075	-0.077	-0.6615	0.113	-0.04	-0.031	-0.0931	-3.0747	-0.1345	-0.046	-0.2211	-0.2064	-0.004	-0.019	-0.004	-0.022	-0.2262	-0.3084	-2.1527	-0.2252	-0.1694	0.0215	-0.7669	-1.5294	-5.2711	-3.3475	-0.6965	-0.3104	-0.02	-0.032	-0.026	-0.166	-0.041	-0.028
SPE_K08902330	1	-0.011	-0.021	-0.042	-0.027	-0.036	-0.6124	-3.2408	-0.7533	-0.522	-0.04	-0.034	-0.133	-0.161	-5.419	-0.2758	-0.102	-1.9658	-0.5194	-1.3982	-0.06	-0.2891	-4.1246	-0.108	-0.045	-0.4993	-0.4456	-0.004	-0.024	-0.018	-0.002	-0.025	-0.013	-1.9832	-1.0659	-0.0995	-0.6499	-0.049	-1.6971	-1.2435	-0.1413	-0.019	-0.004	-0.001	-0.002	-0.007	-0.017	-0.021	-0.031
SPE_K43570081	1	-0.007	-0.01	-0.01	-0.012	-0.004	-0.025	-0.5001	-0.1017	-0.268	-0.022	-0.014	-0.096	-0.118	-3.5785	-0.1148	-0.03	-0.6375	-0.2031	-0.138	-0.031	-0.0562	-2.7422	-0.1517	-0.025	-0.135	-0.0989	-0.006	-0.019	-0.008	-0.008	-0.087	-0.122	-5.7792	-0.3635	-0.07	-0.9271	-0.167	-1.2616	-3.652	-6.6847	-1.4488	-2.0685	-0.074	-0.035	-0.087	-0.079	-0.078	-0.043
SPE_K91701654	1	-0.009	-0.015	-0.022	-0.042	-0.019	-0.1682	-1.8157	-0.131	-0.241	-0.017	-0.035	-0.132	-0.206	-5.7899	-0.4008	-0.0542	-2.3284	-1.1484	-1.4474	-0.055	-0.1855	-5.463	-0.0388	-0.026	-0.2213	-0.1757	-0.003	-0.01	-0.006	-0.003	-0.023	-0.021	-1.0111	-0.1078	-0.049	-0.5186	-0.094	-0.6764	-3.4221	-1.0859	-0.6606	-0.2457	-0.011	-0.013	-0.015	-0.047	-0.041	-0.049
SPE_K71879491	1	-0.024	-0.035	-0.046	-0.035	-0.011	-0.3125	-3.1435	-2.1163	-0.4957	-0.046	-0.054	-0.135	-0.189	-4.3405	-0.2829	-0.084	-1.4657	-0.2113	-0.104	-0.034	-0.2783	-4.2963	-0.1361	-0.038	-0.3159	-0.4546	-0.016	-0.1127	-0.4332	-0.005	-0.025	-0.062	-3.2626	-1.7176	-0.1207	-0.6676	-0.084	-0.7451	-2.5724	-0.2865	-0.041	-0.007	-0.003	-0.005	-0.01	-0.031	-0.023	-0.036
SPE_K59284035	1	-0.008	-0.015	-0.016	-0.018	-0.007	-0.033	-1.6942	-0.3877	-0.4314	-0.035	-0.036	-0.135	-0.155	-6.5135	-0.2975	-0.122	-1.7653	-0.1855	-0.055	-0.026	-0.7136	-3.494	-0.2406	-0.0419	-0.498	-0.6414	-0.003	-0.013	-0.007	-0.004	-0.031	-0.013	-2.4187	-0.6711	-0.104	-0.7004	-0.0925	-0.3698	-1.604	-0.0731	-0.003	-0.002	-0.002	-0.002	-0.008	-0.034	0.002	-0.019
SPE_K84459715	1	-0.018	-0.036	-0.064	-0.02	-0.027	-0.6387	-3.1307	-1.6525	-0.9507	-0.024	-0.019	-0.126	-0.13	-4.5163	-0.4681	-0.109	-0.6713	-0.543	-0.1234	-0.029	-0.1245	-4.3477	-0.1471	-0.029	-0.1248	-0.232	-0.015	-0.038	-0.03	-0.003	-0.031	-0.132	-4.0664	-1.0682	-0.1532	-1.4834	-0.2451	-1.1314	-2.9735	-0.495	-0.033	-0.012	-0.004	-0.004	-0.007	-0.036	-0.027	-0.035
SPE_A70182876	1	-0.003	-0.006	-0.005	-0.007	-0.001	-0.008	-0.0795	-0.026	-0.065	-0.015	-0.023	-0.08	-0.103	-2.6597	-0.0737	-0.037	-0.8812	-0.2499	-0.0767	-0.032	-0.3301	-3.4523	-0.1332	-0.031	-0.3115	-0.619	-0.005	-0.022	-0.005	-0.016	-0.1866	-0.3932	-1.6992	-0.3247	-0.2955	-0.7779	-0.7662	-1.0825	-6.4386	-4.1212	-0.6331	-0.2618	-0.024	-0.043	0.015	-0.202	-0.038	-0.032
EOS100113	1	-0.072	-0.043	-0.0744	-0.042	-0.035	-0.4705	-3.9461	-3.766	-0.7066	-0.069	-0.066	-0.167	-0.225	-4.049	-0.21	-0.054	-0.5425	-0.1582	-0.1626	-0.025	-0.072	-2.8296	-0.044	-0.012	-0.0802	-0.0153	-0.035	-0.4168	-0.9513	-0.009	-0.034	-0.09	-5.0865	-2.0096	-0.1827	-0.7182	-0.113	-0.923	-3.8863	-1.4123	-1.3039	-0.6294	-0.025	-0.031	-0.019	-0.074	-0.0446	-0.03
SPE_K04725460	1	-0.009	-0.014	-0.014	-0.017	-0.005	-0.03	-1.2822	-0.302	-0.424	-0.032	-0.047	-0.137	-0.187	-6.5044	-0.3024	-0.068	-1.3126	-0.2746	-0.089	-0.031	-0.3813	-3.9916	-0.1243	-0.033	-0.3849	-0.4459	-0.003	-0.012	-0.006	-0.004	-0.027	-0.017	-2.2261	-0.4737	-0.094	-0.7724	-0.0913	-0.3957	-1.5672	-0.0824	-0.003	-0.002	-0.002	-0.002	-0.007	-0.032	-0.001	-0.008
EOS100719	1	-0.025	-0.03	-0.04	-0.023	-0.009	-0.078	-1.5016	-0.6527	-0.9888	-0.106	-0.079	-0.15	-0.155	-3.0301	-0.3522	-0.047	-0.2155	-0.029	-0.074	-0.023	-0.09	-3.7084	-0.1067	-0.022	-0.0994	-0.1564	-0.003	-0.037	-0.023	-0.065	-0.724	-1.0949	-9.9029	-1.0563	-0.3226	-1.0826	-0.7396	-1.6805	-5.7684	-4.0536	-0.6626	-0.6326	-0.048	-0.105	0.012	-0.3518	0.03	-0.0078
SPE_K61937613	1	-0.024	-0.024	-0.034	-0.015	-0.01	-0.066	-1.508	-0.856	-1.2548	-0.058	-0.088	-0.168	-0.272	-4.7278	-0.4831	-0.1437	-1.7471	-0.1752	-0.0702	-0.04	-0.3025	-3.5384	-0.1608	-0.043	-0.3975	-0.5755	-0.009	-0.033	-0.024	-0.008	-0.038	-0.0596	-2.9949	-1.0837	-0.2107	-1.1651	-0.112	-0.5025	-3.6997	-2.0015	-1.844	-2.4443	-0.044	-0.015	-0.063	-0.087	-0.047	-0.017
SPE_A27883417	1	-0.09	-0.05	-0.035	-0.175	0.024	-0.9501	-8.9999	-2.9243	-1.6823	-0.112	-0.049	-0.123	-0.059	-4.1176	-0.4826	0.0251	-3.1907	-0.8992	-0.2276	-0.015	-0.1345	-2.8459	-0.051	-0.01	-0.027	-0.038	-0.03	-0.2188	-1.2086	0.006	-0.5882	-0.9471	-7.5295	-2.1718	-0.4191	-1.0772	-0.8359	-1.2873	-4.9766	-15.3507	-1.5233	-0.8072	-0.03	-0.029	-0.066	-0.1902	-0.039	-0.017
SPE_K63630713	1	-0.01	-0.014	-0.013	-0.01	-0.003	-0.02	-0.6581	-0.2676	-0.8005	-0.056	-0.027	-0.127	-0.081	-4.4313	-0.1813	-0.042	-0.603	-0.03	-0.03	-0.01	-0.1047	-2.4248	-0.0764	-0.019	-0.1516	-0.3411	-0.022	-0.0812	-0.017	-0.068	-1.1762	-1.9225	-5.8765	-2.0095	-0.8254	-2.4056	-1.2205	-1.4619	-1.8714	-2.7109	-0.061	-0.014	-0.006	-0.015	-0.021	-0.2133	-0.063	-0.034
SPE_K73499906	1	-0.017	-0.013	-0.025	-0.027	-0.01	-0.071	-1.8314	-0.285	-0.7093	-0.052	-0.046	-0.137	-0.088	-6.2043	-0.5812	-0.0822	-1.6591	-0.4024	-0.2661	-0.039	-0.1947	-4.8508	-0.2804	-0.05	-0.2584	-0.7198	-0.007	-0.029	-0.015	-0.009	-0.052	-0.0934	-2.8576	-0.9726	-0.146	-1.349	-0.2074	-1.984	-5.0093	-1.738	-1.3391	-0.8837	-0.027	-0.031	-0.019	-0.086	-0.073	-0.0918
SPE_K09900591	1	-0.003	-0.008	-0.008	-0.006	-0.002	-0.011	-0.2733	-0.0361	-0.1515	-0.02	-0.039	-0.123	-0.286	-4.5321	-0.11	-0.16	-1.3262	0.1214	-0.0654	-0.068	-0.1796	-2.9315	0.1575	-0.071	-0.6107	-0.5001	-0.002	-0.01	-0.004	-0.003	-0.029	-0.01	-2.9568	-0.5293	-0.076	-0.4664	-0.0776	-1.153	-1.0476	-0.1018	-0.016	-0.002	-0.001	-0.002	-0.006	-0.015	-0.017	-0.013
SPE_K79878800	1	-0.023	-0.045	-0.047	-0.03	-0.026	-0.7132	-3.1236	-2.354	-1.2057	-0.07	-0.045	-0.121	-0.056	-4.0645	-0.221	-0.032	-0.1799	-0.051	-0.054	-0.017	-0.059	-1.4278	-0.027	-0.009	-0.0559	-0.2653	-0.023	-0.138	-0.273	-0.016	-0.9485	-1.6818	-9.4409	-2.0674	-0.3856	-1.8986	-0.9317	-2.0275	-5.2456	-3.5974	-0.056	-0.014	-0.014	-0.039	-0.02	-0.275	-0.027	-0.0334
SPE_K46989997	1	-0.011	-0.016	-0.01	-0.03	-0.004	-0.015	-2.7997	-0.4667	-0.8872	-0.045	-0.038	-0.139	-0.134	-5.6765	-0.3573	-0.175	-2.0678	-0.0749	-0.067	-0.03	-0.4132	-4.0359	-0.218	-0.044	-0.5283	-0.7043	-0.004	-0.017	-0.012	-0.003	-0.018	-0.014	-1.2536	-0.6674	-0.0869	-0.8041	-0.043	-0.4082	-0.932	-0.0661	-0.019	-0.006	-0.002	-0.002	-0.005	-0.016	-0.012	-0.029
SPE_K89464729	1	-0.08	-0.052	-0.084	-0.031	-0.022	-0.2173	-3.7349	-2.3418	-1.082	-0.077	-0.055	-0.127	-0.143	-4.2208	-0.2345	-0.069	-1.1185	-0.2012	-0.096	-0.027	-0.1168	-3.4321	-0.118	-0.024	-0.0654	-0.1502	-0.028	-0.3475	-0.8945	-0.009	-0.06	-0.3159	-5.7868	-1.3112	-0.2736	-0.8334	-0.068	-0.1481	-3.1653	-1.9012	-1.6054	-1.9807	-0.034	-0.015	-0.057	-0.035	-0.1236	-0.069
SPE_K36617478	1	-0.031	-0.035	-0.06	-0.049	-0.032	-0.8936	-3.707	-2.1416	-0.8711	-0.045	-0.05	-0.144	-0.205	-5.0008	-0.4996	-0.1303	-2.0895	-0.6996	-0.8538	-0.049	-0.4145	-4.475	-0.1507	-0.049	-0.5062	-0.3688	-0.012	-0.049	-0.0866	-0.005	-0.031	-0.069	-3.1934	-1.2288	-0.106	-1.3444	-0.1116	-0.6864	-1.4203	-0.3437	-0.036	-0.01	-0.003	-0.005	-0.009	-0.024	-0.023	-0.024
SPE_K73738482	1	-0.002	-0.003	-0.003	-0.003	-0.001	-0.004	-0.027	-0.013	-0.05	-0.01	-0.015	-0.065	-0.065	-2.3237	-0.035	-0.014	-0.03	-0.004	-0.017	-0.008	-0.025	-0.5572	-0.048	-0.012	-0.041	0.0665	-0.002	-0.009	-0.002	-0.006	-0.039	-0.036	-1.1985	-0.1028	-0.044	-0.6388	-0.2909	-1.2727	-4.7919	-1.736	-1.7615	-2.2025	-0.062	-0.043	-0.029	-0.084	-0.032	-0.028
EOS100557	1	-0.007	-0.012	-0.025	-0.03	-0.02	-0.3125	-2.2867	-0.1404	-0.1472	-0.006	-0.007	-0.077	-0.057	-4.5779	-0.3353	-0.0522	-1.4338	-0.9598	-0.4162	-0.021	-0.091	-3.0087	-0.064	-0.014	-0.042	-0.0226	-0.005	-0.016	-0.007	-0.003	-0.047	-0.084	-2.4716	-0.0943	-0.034	-0.9144	-0.1696	-2.0009	-3.2056	-1.6416	-1.4832	-1.3797	-0.031	-0.03	-0.019	-0.046	-0.088	-0.055
SPE_K73610817	1	-0.038	-0.034	-0.039	-0.006	-0.017	-0.075	-2.042	-0.9973	-1.5876	-0.126	-0.092	-0.174	-0.217	-4.6854	-0.3383	-0.129	-1.0408	-0.0139	0.013	-0.023	-0.2153	-3.4106	-0.068	-0.022	-0.1746	-0.3499	-0.013	-0.0763	-0.042	-0.055	-0.8609	-1.3488	-8.8427	-1.6917	-0.7611	-1.7546	-1.5346	-1.2396	-3.7144	-2.7543	-0.004	0	-0.011	-0.034	-0.019	-0.2463	-0.01	-0.024
SPE_A71157293	1	-0.007	-0.017	-0.018	-0.076	-0.014	-0.9268	-3.0098	-0.1844	-0.158	-0.023	-0.043	-0.146	-0.267	-3.7059	-0.2926	-0.126	-2.7235	-1.3596	-1.9552	-0.079	-0.2413	-4.5487	-0.2002	-0.039	-0.2095	-0.4183	-0.005	-0.021	-0.008	-0.009	-0.2003	-0.3136	-3.1188	-0.2139	-0.0999	-0.6321	-0.4952	-1.8439	-3.3789	-3.5829	-0.0691	-0.025	-0.013	-0.029	-0.011	-0.1013	-0.052	-0.018
SPE_K83834509	1	-0.013	-0.045	-0.017	-0.027	-0.006	-0.023	-1.3914	-0.7354	-1.7341	-0.225	-0.057	-0.206	-0.126	-5.8126	-0.3346	-0.072	-0.7914	-0.1927	-0.094	-0.024	-0.099	-3.5979	-0.112	-0.026	-0.1854	-0.3395	0.022	-0.06	-0.019	-0.022	-0.288	0.1069	-5.6922	-3.6004	-1.4701	-2.9566	-0.4208	-0.6439	-3.014	-2.0534	-0.521	-0.1507	-0.009	-0.008	-0.034	-0.07	-0.035	-0.042
SPE_A36217750	1	-0.008	-0.017	-0.029	-0.025	-0.013	-0.078	-1.8964	-0.094	-0.2737	-0.013	-0.001	-0.11	-0.165	-6.1279	-0.621	-0.1607	-2.2856	-0.6914	-0.3208	-0.044	-0.3131	-3.4116	-0.1085	-0.034	-0.3763	-0.7825	-0.006	-0.034	-0.008	-0.021	-0.2442	-0.6914	-8.6765	-0.4014	-0.1592	-1.0232	-0.4733	-2.5509	-2.0676	-2.8968	-0.1655	-0.074	-0.015	-0.02	-0.033	-0.045	-0.069	-0.038
SPE_K52284881	1	-0.005	-0.014	-0.018	-0.014	-0.006	-0.036	-1.0309	-0.1014	-0.1703	-0.015	-0.035	-0.114	-0.191	-4.7998	-0.3067	-0.2668	-2.8749	0.2093	-0.0568	-0.051	-0.8755	-4.3406	-0.2362	-0.033	-0.5231	-1.177	-0.002	-0.006	-0.003	-0.004	-0.014	-0.011	-0.5011	-0.053	-0.026	-0.3458	-0.08	-2.0065	-2.204	-0.2135	-0.011	-0.003	-0.003	-0.005	-0.007	-0.042	-0.006	-0.025
SPE_K97534525	1	-0.004	-0.011	-0.008	-0.016	-0.004	-0.015	-1.0949	-0.061	-0.1529	-0.014	-0.034	-0.121	-0.227	-5.5449	-0.212	-0.103	-2.0319	-0.3307	-0.107	-0.032	-0.1615	-3.2561	-0.0382	-0.038	-0.4344	-0.5056	-0.002	-0.005	-0.003	-0.001	-0.013	-0.01	-0.6348	-0.069	-0.04	-0.4707	-0.0444	-1.4153	-1.1158	-0.1349	-0.018	-0.003	-0.002	-0.002	-0.006	-0.013	-0.016	-0.019
SPE_K47539947	1	-0.006	-0.011	-0.018	-0.022	-0.01	-0.0553	-1.5845	-0.061	-0.1159	-0.058	-0.036	-0.091	-0.16	-3.6981	-0.4148	-0.1664	-2.3923	-1.1827	-0.601	-0.051	-0.2819	-3.656	-0.1097	-0.037	-0.2665	-0.425	0.005	-0.036	-0.006	-0.065	-1.1487	-0.2833	-4.9602	-0.6854	-0.6859	0.1774	-1.0749	-0.6601	-3.1975	-6.5612	-0.3745	-0.072	-0.012	-0.016	-0.063	-0.1964	-0.047	-0.036
EOS101203	1	-0.015	-0.022	-0.047	-0.015	-0.04	-0.6541	-2.4026	-0.1331	-0.1745	-0.028	-0.081	-0.189	-0.337	-4.8467	-0.3351	-0.15	-1.9072	-0.9196	-1.2821	-0.059	-0.2663	-4.3671	-0.0925	-0.041	-0.2956	-0.436	-0.004	-0.011	-0.008	-0.009	-0.022	-0.026	-3.0679	-0.141	-0.048	-0.5411	-0.118	-1.0263	-4.3729	-1.5576	-0.1813	-0.0289	-0.009	-0.02	-0.012	-0.103	-0.004	-0.014
SPE_K35601925	1	-0.002	-0.001	-0.001	-0.002	-0.001	-0.003	-0.031	-0.01	-0.05	-0.033	-0.019	-0.045	-0.015	-1.8329	-0.026	-0.006	-0.037	-0.014	-0.014	-0.007	-0.023	-0.4494	-0.073	-0.013	-0.025	-0.1414	-0.001	-0.033	-0.005	-0.031	-0.5064	-0.62	-7.961	-0.9693	-0.3527	-0.1001	-0.7341	-0.3981	-5.2814	-8.589	-1.5699	-0.7865	-0.029	-0.024	-0.056	-0.1467	-0.0486	-0.052
SPE_A18598741	1	-0.018	-0.002	-0.028	-0.005	-0.006	-0.044	-1.1081	-0.1987	-0.8945	-0.064	-0.092	-0.146	-0.161	-4.3607	-0.3304	-0.029	-0.3732	-0.029	-0.033	-0.025	-0.0888	-3.1298	-0.1343	-0.028	-0.1141	-0.124	-0.001	-0.026	-0.015	-0.013	-0.045	-0.0122	-2.3875	-1.5914	-0.1289	-1.6946	-0.1686	-0.3743	-4.6662	-1.1102	-1.317	-0.5965	-0.024	-0.029	-0.025	-0.106	-0.019	-0.045
SPE_K34073885	1	-0.006	-0.01	-0.011	-0.01	-0.003	-0.015	-0.4917	-0.0546	-0.4063	-0.038	-0.023	-0.121	-0.118	-4.4012	-0.1602	-0.053	-0.8393	-0.1211	-0.05	-0.022	-0.1477	-3.7945	-0.1279	-0.026	-0.1306	-0.1897	-0.021	-0.0681	-0.012	-0.001	-0.469	-0.8959	-3.1894	-2.2048	-0.9955	-2.0724	-1.0297	-1.1755	-2.6253	-2.1716	-0.071	-0.016	-0.005	-0.01	-0.02	-0.1026	-0.043	-0.023
SPE_K08251020	1	-0.0533	-0.033	-0.075	-0.034	-0.074	-1.2413	-3.5781	-3.7308	-0.4882	-0.044	-0.056	-0.126	-0.257	-2.9067	-0.2915	-0.158	-1.616	-0.9062	-1.4959	-0.094	-0.2386	-4.2198	0.1418	-0.048	-0.4147	-0.4175	-0.013	-0.105	-0.7817	-0.003	-0.02	-0.068	-4.0591	-1.3504	-0.0968	-0.3032	-0.075	-0.6984	-1.6485	-0.0756	-0.01	0	-0.002	-0.003	-0.008	-0.024	-0.016	-0.02
SPE_K47983010	1	-0.062	-0.042	-0.081	-0.023	-0.029	-0.4623	-3.0537	-5.2117	-1.0124	-0.029	-0.057	-0.159	-0.218	-5.1438	-0.3062	-0.078	-1.2365	-0.3824	-0.069	-0.027	-0.352	-3.1377	-0.2171	-0.063	-0.5837	-0.4561	-0.03	-0.066	-0.6718	-0.006	-0.029	-0.2017	-3.7287	-0.8474	-0.2967	-1.2144	-0.1653	-1.5095	-2.799	-1.1808	-1.2702	-1.356	-0.032	-0.024	-0.025	-0.073	-0.082	-0.042
EOS102141	1	-0.007	-0.016	-0.009	-0.007	-0.002	-0.011	-0.0925	-0.3419	-0.5701	-0.1126	-0.038	-0.119	-0.167	-3.1629	-0.084	-0.057	-0.8711	-0.0482	-0.046	-0.029	-0.3988	-3.6577	-0.1418	-0.041	-0.5205	-0.4971	0.012	-0.058	-0.009	-0.011	-1.1251	-0.6504	-5.3125	-2.105	-1.5711	-1.5634	-1.0182	-0.651	-3.8642	-5.48	-0.2467	-0.0753	-0.012	-0.02	-0.037	-0.2196	-0.049	-0.028
SPE_K75864342	1	-0.0724	-0.035	-0.063	-0.026	-0.022	-0.1923	-2.598	-2.0143	-0.9562	-0.084	-0.049	-0.142	-0.202	-4.9413	-0.4376	-0.1417	-2.0391	-0.8122	-0.5248	-0.046	-0.2579	-4.0813	-0.1021	-0.033	-0.2544	-0.3917	-0.023	-0.3312	-1.0908	-0.011	-0.08	-0.146	-6.0496	-2.1924	-0.1829	-1.2783	-0.2853	-1.6347	-4.1828	-2.5037	-0.3889	-0.3327	-0.02	-0.023	-0.024	-0.065	-0.073	-0.045
SPE_K24497734	1	-0.02	-0.024	-0.048	-0.035	-0.037	-1.2156	-4.2084	-1.4331	-0.308	-0.03	-0.04	-0.148	-0.195	-5.7218	-0.3843	-0.099	-1.861	-0.5888	-0.7807	-0.061	-0.1348	-6.2372	-0.1982	-0.077	-0.4728	-1.0704	-0.006	-0.025	-0.026	-0.005	-0.028	-0.052	-4.6961	-0.5	-0.058	-0.5908	-0.105	-0.3786	-2.4609	-0.8652	-0.0611	-0.01	-0.006	-0.011	-0.007	-0.055	-0.011	-0.012
SPE_K95603879	1	-0.011	-0.025	-0.029	-0.011	-0.007	-0.043	-1.3008	-0.5461	-0.9171	-0.039	-0.07	-0.2028	-0.223	-4.4229	-0.3324	-0.079	-0.9314	-0.1128	-0.026	-0.023	-0.199	-4.2715	-0.1341	-0.031	-0.245	-0.4393	-0.006	-0.019	-0.01	-0.005	-0.025	-0.049	-2.0795	-0.7771	-0.1269	-1.0977	-0.121	-2.1947	-1.9682	-0.1179	-0.003	0	-0.003	-0.004	-0.009	-0.042	-0.004	-0.0221
SPE_K75855670	1	-0.004	-0.01	-0.013	-0.02	-0.006	-0.032	-0.9412	-0.059	-0.1644	-0.015	-0.017	-0.099	-0.09	-5.2884	-0.3397	-0.1348	-1.411	-0.5847	-0.1413	-0.031	-0.5584	-4.26	-0.2069	-0.03	-0.3739	-0.8592	-0.003	-0.009	-0.004	-0.002	-0.024	-0.031	-0.9263	-0.1584	-0.054	-0.5557	-0.1212	-0.8767	-1.2702	-0.1559	-0.011	-0.005	-0.002	-0.003	-0.006	-0.024	-0.01	-0.024
SPE_K21237892	1	-0.029	-0.014	-0.018	-0.038	-0.012	-0.2559	-4.314	-1.9385	-0.3782	-0.175	-0.049	-0.096	-0.054	-3.865	-0.2276	-0.115	-1.9041	0.0087	-1.5453	-0.07	-0.3081	-5.7189	-0.3229	-0.054	-0.3298	-0.7841	0.029	-0.1045	-0.046	0.007	-1.1557	-0.7041	-9.4354	-2.1853	-2.3989	-1.1551	-1.1528	-0.9461	-3.3755	-20.7167	-1.4977	-0.6689	-0.034	-0.01	-0.124	-0.2142	-0.077	-0.089
SPE_K49076555	1	-0.028	-0.046	-0.071	-0.018	-0.016	-0.2309	-2.2917	-2.2359	-1.4112	-0.0615	-0.023	-0.097	-0.05	-2.3915	-0.1723	-0.027	-0.098	-0.044	-0.0802	-0.012	-0.038	-1.4409	-0.05	-0.008	-0.021	-0.023	-0.011	-0.031	-0.0411	-0.008	-0.048	-0.085	-4.9023	-1.7587	-0.2087	-1.3288	-0.145	-0.7878	-3.0498	-1.6982	-1.6279	-2.029	-0.0521	-0.025	-0.032	-0.06	-0.0561	-0.036
SPE_K71250460	1	-0.015	-0.016	-0.027	-0.031	-0.025	-0.2263	-2.0429	-0.1112	-0.4183	-0.061	-0.052	-0.116	-0.07	-3.7376	-0.334	-0.0816	-1.3357	-1.0617	-2.691	-0.0991	-0.1372	-3.5539	-0.055	-0.01	-0.037	-0.007	-0.006	-0.03	-0.016	-0.02	-0.06	-0.1805	-3.6181	-1.2118	-0.1944	-1.3962	-0.4924	-0.8833	-5.5439	-1.6343	-1.3372	-1.672	-0.039	-0.058	-0.004	-0.176	0.004	-0.014
SPE_K90168339	1	-0.003	-0.002	0.011	-0.064	-0.002	-0.04	-1.3556	-0.0276	-0.3629	-0.028	0.03	-0.086	-0.03	-7.2991	-0.5172	0.0666	-1.274	-1.3493	-0.3978	-0.043	-0.1733	-4.7163	-0.0451	-0.038	-0.2635	-0.2446	-0.031	-0.0765	-0.011	0.01	-0.2837	-1.3124	-3.8291	-2.4845	-0.838	-2.2778	-1.1169	-1.7997	-2.8315	-1.2123	-0.0978	-0.024	-0.006	-0.011	-0.008	-0.067	-0.061	-0.04
SPE_A11070335	1	-0.005	-0.008	-0.005	-0.003	-0.003	-0.007	-0.055	-0.027	-0.107	-0.089	-0.031	-0.117	-0.243	-2.5976	-0.063	-0.093	-0.806	0.1145	-0.029	-0.022	-0.0956	-0.9981	0.0256	-0.027	-0.283	-1.3092	0.014	-0.047	-0.005	0.057	-0.9881	-0.2254	-3.6536	-0.9144	-1.61	-0.2724	-0.765	-1.4861	-4.3191	-7.7609	-0.1006	-0.025	-0.006	-0.009	-0.032	-0.1609	-0.047	-0.043
SPE_A90807417	1	-0.004	-0.009	-0.016	-0.006	-0.005	-0.024	-0.6731	-0.028	-0.1352	-0.006	-0.007	-0.082	-0.143	-4.7438	-0.3166	-0.1655	-1.8248	-0.0536	-0.026	-0.03	-0.3917	-3.4902	-0.204	-0.036	-0.291	-0.4931	-0.003	-0.009	-0.004	-0.006	-0.037	-0.035	-0.9961	-0.0398	-0.022	-0.3998	-0.2395	-2.4197	-5.4322	-2.6387	-1.212	-0.9797	-0.035	-0.043	-0.001	-0.134	-0.062	-0.047
SPE_K10065684	1	-0.007	-0.014	-0.014	-0.016	-0.006	-0.028	-1.4569	-0.3035	-0.4205	-0.029	-0.031	-0.122	-0.152	-6.2686	-0.3001	-0.132	-1.6521	-0.1461	-0.052	-0.024	-0.4174	-3.7559	-0.1531	-0.03	-0.3637	-0.5559	-0.004	-0.012	-0.006	-0.003	-0.027	-0.017	-2.1148	-0.466	-0.086	-0.7516	-0.0892	-0.4971	-1.5363	-0.0884	-0.006	-0.003	-0.002	-0.003	-0.007	-0.028	-0.004	-0.016
SPE_K56614220	1	-0.042	-0.072	-0.098	-0.058	-0.07	-2.2775	-4.6824	-2.9048	-1.3938	-0.0861	-0.059	-0.1615	-0.246	-4.4267	-0.3102	-0.114	-1.3066	-0.7727	-1.2601	-0.051	-0.3025	-3.78	-0.0816	-0.051	-0.5365	-0.3103	-0.024	-0.086	-0.3996	-0.006	-0.044	-0.2411	-4.3133	-2.0154	-0.5324	-1.4187	-0.2051	-0.3387	-0.4623	-0.06	-0.01	-0.004	-0.001	-0.004	-0.007	-0.022	-0.007	-0.01
SPE_A34205213	0	-0.009	-0.02	-0.02	-0.092	-0.007	-0.7668	-4.0368	-0.9761	-0.4049	-0.025	0.011	-0.092	-0.185	-6.4031	-0.471	-0.094	-3.5753	-1.4035	-1.4443	-0.074	-0.5187	-5.4011	-0.2957	-0.063	-0.554	-1.0885	-0.012	-0.061	-0.017	0.032	-0.9925	-1.4761	-7.9268	-0.9875	-0.4249	-0.5044	-0.9235	-2.6878	-2.2241	-3.6706	-0.1325	-0.121	-0.02	-0.046	-0.019	-0.2636	-0.079	-0.041
SPE_K73237276	0	-0.043	-0.02	-0.027	-0.014	-0.009	-0.081	-1.5697	-0.7276	-1.2278	-0.1461	-0.197	-0.2769	-0.291	-4.0364	-0.2989	-0.041	-0.4803	-0.049	-0.057	-0.027	-0.1587	-3.9897	-0.1962	-0.039	-0.3278	-0.3932	-0.005	-0.052	-0.035	-0.018	-0.072	-0.079	-6.9253	-1.8146	-0.2163	-1.6646	-0.027	-0.834	-4.0297	-2.6067	-0.4746	-0.1966	-0.024	-0.035	-0.03	-0.126	0.008	-0.0057
SPE_K59045783	0	-0.01	-0.029	-0.019	-0.03	-0.008	-0.0723	-1.7658	-0.5676	-0.7492	-0.197	-0.04	-0.162	-0.177	-6.2415	-0.3253	-0.213	-2.0924	0.0458	-0.1096	-0.049	-0.4057	-3.7344	-0.268	-0.055	-0.5311	-0.9939	0.033	-0.0592	-0.012	-0.026	-0.5397	0.0472	-6.6195	-2.3554	-2.1484	-3.0862	-0.6499	-1.1034	-0.8051	-2.4631	-0.128	-0.034	-0.006	-0.005	-0.036	-0.0657	-0.057	-0.04
EOS101369	0	-0.008	-0.017	-0.03	-0.037	-0.024	-0.644	-3.4019	-0.2723	-0.183	-0.083	-0.021	-0.078	-0.044	-4.7932	-0.2691	-0.1541	-3.0205	-0.7751	-0.9376	-0.057	-0.4323	-3.4349	-0.1245	-0.03	-0.3967	-0.6195	0.01	-0.047	-0.011	-0.068	-1.2137	-0.0491	-5.726	-1.0475	-1.107	-0.0521	-0.7965	-1.6485	-3.6179	-4.8749	-0.122	-0.032	-0.009	-0.015	-0.045	-0.1453	-0.047	-0.046
SPE_K04185004	0	-0.006	-0.01	-0.01	-0.004	-0.003	-0.013	-0.1424	-0.037	-0.081	-0.02	-0.027	-0.081	-0.104	-3.8127	-0.121	-0.082	-1.3329	-0.0591	-0.047	-0.036	-0.4443	-3.6897	-0.246	-0.0754	-0.7053	-0.7361	-0.011	-0.045	-0.006	-0.031	-0.951	-1.2519	-3.3051	-0.3765	-0.6734	-0.9804	-0.9769	-1.8268	-5.2276	-4.7951	-0.1253	-0.037	-0.016	-0.034	-0.031	-0.2267	-0.062	-0.0611
EOS101631	0	-0.003	-0.008	-0.004	-0.013	-0.002	-0.012	-0.6276	-0.032	-0.063	-0.012	-0.034	-0.105	-0.148	-4.5817	-0.2015	-0.047	-1.3234	-0.3865	-0.1167	-0.042	-0.526	-4.7422	-0.1808	-0.037	-0.4296	-0.6296	-0.002	-0.005	-0.002	-0.005	-0.018	-0.015	-0.4496	-0.031	-0.032	-0.1784	-0.109	0.2986	-3.6309	-1.0122	-1.7442	-2.3545	-0.047	-0.035	-0.024	-0.077	-0.015	-0.038
SPE_K48195801	0	-0.013	-0.028	-0.027	-0.016	-0.011	-0.068	-2.0713	-1.142	-0.9336	-0.027	-0.035	-0.157	-0.264	-4.8637	-0.196	-0.094	-1.1302	-0.1394	-0.064	-0.025	-0.3334	-3.6338	-0.0798	-0.031	-0.357	-0.4648	-0.012	-0.029	-0.02	-0.009	-0.048	-0.092	-3.8217	-0.8711	-0.0897	-1.7616	-0.2704	-1.7336	-3.7085	-2.8201	-0.1197	-0.028	-0.01	-0.021	-0.012	-0.073	-0.048	-0.028
SPE_K85764479	0	-0.004	-0.008	-0.006	-0.002	-0.002	-0.007	-0.044	-0.019	-0.048	-0.014	-0.037	-0.115	-0.166	-3.1996	-0.068	-0.044	-0.2671	0.003	-0.03	-0.021	-0.069	-2.8959	-0.1161	-0.034	-0.1375	-0.1501	-0.002	-0.004	-0.002	-0.006	-0.02	-0.016	-0.1969	-0.027	-0.023	-0.2787	-0.092	-1.1381	-3.9524	-3.0091	-0.5777	-0.2806	-0.014	-0.015	-0.03	-0.057	-0.038	-0.0621
SPE_K94649603	0	-0.007	-0.012	-0.022	-0.008	-0.007	-0.043	-0.8241	-0.067	-0.1727	-0.038	-0.031	-0.104	-0.183	-4.8868	-0.2534	-0.087	-2.0282	-0.2411	-0.043	-0.024	-0.1194	-2.6481	0.002	-0.012	-0.0942	-0.1083	-0.001	-0.031	-0.007	-0.07	-0.7571	-0.7723	-6.3463	-0.4466	-0.437	0.0541	-1.0462	-1.3642	-2.9835	-3.8093	0.017	0.001	-0.008	-0.025	-0.018	-0.161	0.016	-0.015
SPE_K68346641	0	-0.006	-0.014	-0.017	-0.019	-0.006	-0.042	-1.7999	-0.11	-0.124	-0.017	-0.047	-0.119	-0.243	-3.9171	-0.2261	-0.147	-2.3996	-0.1039	-0.098	-0.036	-0.3803	-4.2072	-0.1502	-0.038	-0.4189	-0.6884	-0.004	-0.011	-0.005	-0.004	-0.051	-0.0796	-1.3893	-0.0937	-0.057	-0.5661	-0.2603	-0.3524	-2.9174	-6.494	-2.1554	-0.7951	-0.035	-0.014	-0.078	-0.0664	-0.038	-0.02
EOS102253	0	-0.001	-0.005	-0.004	-0.003	-0.001	-0.004	-0.034	-0.013	-0.035	-0.009	-0.021	-0.059	-0.072	-2.9197	-0.054	-0.085	-1.2698	0.104	-0.021	-0.022	-0.7266	-2.8249	-0.2548	-0.0203	-0.4236	-1.3482	-0.001	-0.004	-0.002	-0.004	-0.018	-0.013	-0.4056	-0.034	-0.027	-0.1623	-0.1145	-1.9287	-3.4026	-0.989	0.005	0.002	-0.003	-0.008	-0.005	-0.058	-0.002	-0.022
SPE_K87956243	0	-0.025	-0.017	-0.019	-0.016	-0.008	-0.053	-1.2741	-1.4401	-1.1907	-0.115	-0.07	-0.154	-0.128	-5.2991	-0.2368	-0.055	-0.552	-0.175	-0.077	-0.032	-0.2948	-4.6392	-0.2385	-0.041	-0.1842	-0.315	-0.002	-0.049	-0.027	-0.015	-0.081	-0.0898	-4.7288	-1.8277	-0.1951	-1.4746	-0.237	-0.8512	-3.8108	-3.1416	-1.7832	-1.0119	-0.04	-0.05	-0.034	-0.107	-0.0675	-0.0763
SPE_K39558284	0	-0.005	-0.016	-0.015	-0.01	-0.005	-0.031	-0.8882	-0.1981	-0.428	-0.034	-0.026	-0.092	-0.015	-4.4423	-0.1905	-0.067	-0.9621	-0.1634	-0.008	-0.021	-0.1626	-2.8515	-0.166	-0.023	-0.0698	-0.3576	-0.003	-0.015	-0.005	-0.008	-0.054	-0.033	-2.3961	-0.6899	-0.101	-0.8983	-0.1745	-0.2991	-5.0565	-5.6459	-1.9563	-1.2741	-0.045	-0.035	-0.041	-0.11	-0.0648	-0.05
SPE_A29844814	0	-0.007	-0.014	-0.017	-0.011	-0.005	-0.028	-1.6185	-0.1597	-0.2378	-0.018	-0.049	-0.106	-0.224	-4.4104	-0.2134	-0.144	-2.2237	-0.1741	-0.075	-0.041	-0.3594	-4.8756	-0.2967	-0.0693	-0.5043	-1.0753	-0.002	-0.007	-0.004	-0.001	-0.01	-0.009	-1.0765	-0.1532	-0.043	-0.304	-0.022	-0.3411	-0.4997	-0.027	-0.01	-0.002	-0.001	-0.001	-0.005	-0.012	-0.007	-0.017
SPE_K97417064	0	-0.005	-0.037	-0.019	-0.022	-0.004	-0.014	-1.4323	-0.8767	-0.9788	-0.063	-0.055	-0.195	-0.314	-4.7418	-0.1512	-0.084	-0.8366	-0.0034	-0.073	-0.028	-0.1154	-3.1121	0.028	-0.016	-0.1424	0.1184	-0.003	-0.017	-0.009	-0.006	-0.037	0.002	-2.8691	-1.8937	-0.1968	-0.8654	-0.064	-0.5878	-2.7723	-1.8941	-0.9383	-1.1124	-0.027	-0.001	-0.044	-0.064	-0.033	-0.025
SPE_K49049886	0	-0.004	-0.007	-0.007	-0.007	-0.003	-0.011	-0.2032	-0.032	-0.083	-0.02	-0.022	-0.076	-0.089	-2.9252	-0.13	-0.069	-0.9319	-0.0947	-0.048	-0.018	-0.1441	-3.4688	-0.1399	-0.024	-0.095	-0.2042	-0.009	-0.032	-0.005	-0.008	-0.5712	-1.1651	-2.2376	-0.3546	-0.3328	-0.9292	-1.0452	-0.8918	-4.4984	-4.5614	-0.2309	-0.057	-0.012	-0.027	-0.013	-0.2455	-0.036	-0.03
SPE_A09062839	0	-0.011	-0.05	-0.034	-0.025	-0.009	-0.056	-1.6709	-1.027	-1.534	-0.058	-0.04	-0.1843	-0.191	-5.173	-0.5288	-0.095	-1.0446	-0.1688	-0.031	-0.018	-0.2002	-3.5596	-0.0672	-0.021	-0.1861	-0.3221	-0.008	-0.022	-0.014	-0.007	-0.038	-0.074	-6.1533	-0.9352	-0.1177	-1.0383	-0.088	-0.4495	-0.6952	-0.038	-0.008	-0.001	-0.002	-0.003	-0.007	-0.019	-0.007	-0.011
SPE_K49338325	0	-0.004	-0.011	-0.013	-0.029	-0.006	-0.054	-2.1435	-0.092	-0.2183	-0.004	0.001	-0.077	-0.045	-4.159	-0.287	-0.1128	-1.8868	-0.5067	-0.3847	-0.031	-0.1313	-3.9191	-0.143	-0.025	-0.0793	-0.3321	-0.005	-0.013	-0.006	-0.002	-0.028	-0.059	-3.0217	-0.1469	-0.033	-0.7575	-0.2248	-1.5824	-4.5517	-1.1688	-0.9414	-0.7158	-0.019	-0.02	-0.017	-0.058	-0.063	-0.0704
SPE_K84748119	0	-0.026	-0.024	-0.045	-0.044	-0.034	-2.0569	-3.1611	-0.3574	-0.2407	-0.065	-0.06	-0.106	-0.164	-2.7611	-0.2231	-0.106	-0.8704	-0.5249	-1.6652	-0.052	-0.129	-4.0017	-0.006	-0.012	-0.0793	0.0287	-0.008	-0.032	-0.021	-0.028	-0.2571	-0.5629	-10.6637	-0.6956	-0.2874	-1.0907	-0.5396	-1.5629	-3.5835	-1.2692	-0.048	-0.008	-0.008	-0.018	-0.021	-0.0755	-0.03	-0.0288
SPE_K59831625	0	-0.012	-0.012	-0.005	-0.005	-0.002	-0.011	-0.3264	-0.3564	-0.6624	-0.153	-0.042	-0.085	-0.03	-1.8369	-0.058	-0.012	-0.04	-0.014	-0.024	-0.011	-0.024	-0.9199	-0.091	-0.01	-0.016	-0.01	0.008	-0.054	-0.014	-0.022	-0.3794	-0.7319	-5.3188	-3.1522	-0.8936	-2.3719	-0.7233	-0.8876	-2.7799	-4.3776	-0.6318	-1.9846	-0.072	-0.029	-0.059	-0.1393	-0.031	-0.018
SPE_A67799922	0	-0.005	-0.01	-0.007	-0.003	-0.002	-0.009	-0.0651	-0.035	-0.068	-0.037	-0.049	-0.108	-0.193	-2.8655	-0.067	-0.053	-0.634	-0.0302	-0.037	-0.027	-0.1947	-3.4307	-0.1049	-0.032	-0.2324	-0.1439	-0.008	-0.0399	-0.004	-0.052	-0.8958	-1.3222	-4.8618	-0.4674	-0.6483	-0.7473	-1.3388	-1.5554	-4.9263	-3.8056	-0.696	-0.1655	-0.031	-0.066	-0.005	-0.3112	-0.03	-0.007
SPE_K23200955	0	-0.002	-0.004	-0.004	-0.002	-0.001	-0.004	-0.038	-0.011	-0.027	-0.008	-0.026	-0.066	-0.119	-2.118	-0.045	-0.117	-1.4519	0.1847	-0.041	-0.042	-0.2274	-3.3382	-0.1802	-0.063	-0.4448	-0.6667	-0.001	-0.006	-0.003	-0.005	-0.026	-0.023	-0.4736	-0.026	-0.028	-0.1227	-0.11	-0.3248	-4.3086	-2.8081	-2.3272	-1.4424	-0.058	-0.047	-0.018	-0.099	-0.04	-0.049
SPE_K44043890	0	-0.022	-0.022	-0.034	-0.025	-0.009	-0.054	-1.3966	-0.8738	-1.3518	-0.089	-0.086	-0.194	-0.22	-5.9302	-0.7769	-0.1217	-1.8068	-0.1079	-0.123	-0.038	-0.1372	-3.3944	-0.029	-0.023	-0.1498	-0.1725	-0.008	-0.05	-0.017	-0.025	-0.3209	-0.9373	-7.4544	-1.5477	-0.425	-2.2128	-0.7437	-0.7884	-4.6582	-4.1826	-1.4617	-0.7485	-0.032	-0.038	-0.053	-0.1519	-0.0673	-0.047
SPE_K00259736	0	-0.02	-0.018	-0.018	-0.028	-0.009	-0.059	-2.4709	-0.1405	-0.7656	-0.125	-0.048	-0.151	-0.034	-5.8226	-0.4749	-0.0663	-1.6391	-0.3565	-0.2574	-0.042	-0.6846	-4.8154	-0.1176	-0.0179	-0.4967	-0.8233	-0.004	-0.0831	-0.025	-0.006	-0.1888	-0.7249	-8.0312	-3.0874	-1.0403	-3.0594	-0.8031	-1.4014	-2.1147	-0.6954	-0.079	-0.014	-0.004	-0.007	-0.014	-0.029	-0.052	-0.043
SPE_K19958299	0	-0.009	-0.01	-0.009	-0.022	-0.005	-0.024	-1.2611	-0.0589	-0.6162	-0.065	-0.03	-0.108	-0.053	-5.566	-0.3266	-0.05	-1.9408	-0.2751	-0.126	-0.039	-0.221	-4.46	-0.1177	-0.043	-0.292	-0.5584	-0.001	-0.025	-0.01	-0.011	-0.069	-0.1665	-3.3566	-2.2827	-0.2106	-1.281	-0.1468	-0.8143	-3.527	-0.8123	-1.1169	-0.5133	-0.018	-0.024	-0.012	-0.07	-0.0441	-0.059
SPE_K81548480	0	-0.01	-0.031	-0.036	-0.02	-0.013	-0.066	-2.5783	-1.0528	-1.2446	-0.034	0.007	-0.066	-0.024	-3.6394	-0.4637	-0.1264	-1.2608	-0.7994	-0.267	-0.026	-0.1173	-2.2713	-0.058	-0.015	-0.039	-0.0994	-0.007	-0.029	-0.011	-0.007	-0.081	-0.0167	-5.0884	-2.1169	-0.3182	-1.1832	-0.2009	-1.8529	-3.4853	-1.5957	-0.93	-0.5841	-0.024	-0.023	-0.015	-0.06	-0.068	-0.043
SPE_K47887731	0	-0.017	-0.016	-0.014	-0.015	-0.006	-0.028	-1.1312	-0.2038	-0.8175	-0.122	-0.077	-0.175	-0.231	-5.7365	-0.354	-0.147	-1.8147	0.0236	-0.076	-0.048	-0.2659	-4.0216	-0.2039	-0.1007	-0.2831	-0.4068	0.004	-0.032	-0.013	-0.013	-0.079	0.0513	-3.7397	-2.2433	-0.5017	-1.7528	-0.0747	-1.3053	-1.2388	-0.3601	-0.032	-0.005	-0.003	-0.005	-0.012	-0.03	-0.019	-0.018
SPE_K89917372	0	-0.008	-0.029	-0.009	-0.018	-0.003	-0.009	-0.8419	-1.0115	-1.2164	-0.144	-0.014	-0.11	0.005	-3.2663	-0.2517	-0.033	-0.056	-0.035	-0.03	-0.013	-0.033	-1.0128	-0.042	-0.006	-0.015	-0.027	0.011	-0.044	-0.014	-0.021	-0.15	0.1974	-5.2236	-3.6165	-0.71	-1.5275	-0.3135	-0.5787	-4.419	-2.4063	-1.9078	-1.0624	-0.033	-0.038	-0.025	-0.117	-0.025	-0.026
SPE_K74195153	0	-0.002	-0.005	-0.003	-0.005	-0.002	-0.006	-0.0759	-0.016	-0.041	-0.007	-0.016	-0.061	-0.113	-2.9354	-0.072	-0.04	-0.7954	-0.0748	-0.05	-0.026	-0.1703	-3.4541	-0.1276	-0.051	-0.4664	-0.301	-0.002	-0.005	-0.002	-0.004	-0.023	-0.017	-0.424	-0.025	-0.023	-0.1615	-0.105	-0.3696	-3.8528	-3.4591	-0.6203	-0.1193	-0.011	-0.013	-0.017	-0.07	-0.032	-0.036
SPE_A86044036	0	-0.005	-0.009	-0.007	-0.005	-0.002	-0.01	-0.1117	-0.049	-0.148	-0.009	-0.038	-0.118	-0.126	-2.777	-0.061	-0.032	-0.4841	-0.0586	-0.038	-0.016	-0.1231	-3.0858	-0.0818	-0.019	-0.116	-0.1071	-0.019	-0.052	-0.008	-0.063	-0.9455	-1.3868	-4.7507	-0.4766	-0.7891	-1.4649	-1.5722	-0.6668	-2.7627	-3.5578	-0.074	-0.015	-0.007	-0.022	-0.027	-0.2498	-0.024	-0.014
SPE_K62353271	0	-0.001	-0.004	-0.003	-0.004	-0.001	-0.004	-0.04	-0.014	-0.0462	-0.007	-0.017	-0.087	-0.179	-3.247	-0.047	-0.038	-0.3509	-0.035	-0.039	-0.018	-0.0655	-1.7464	0.0174	-0.01	-0.1915	-0.5542	-0.002	-0.003	-0.001	-0.004	-0.019	-0.018	-0.378	-0.0115	-0.01	-0.4127	-0.1255	-2.1721	-4.1946	-0.8525	-0.4134	-0.1606	-0.01	-0.014	-0.01	-0.059	-0.036	-0.03
SPE_K44309363	0	-0.029	-0.037	-0.058	-0.06	-0.043	-1.2987	-4.4335	-1.0228	-0.8888	-0.067	-0.099	-0.213	-0.206	-5.9646	-0.4706	-0.112	-1.5246	-1.672	-2.2138	-0.1055	-0.3584	-5.0219	-0.248	-0.048	-0.4339	-0.6232	-0.015	-0.043	-0.032	-0.024	-0.07	-0.2503	-4.8232	-0.8536	-0.3276	-1.6975	-0.3836	-0.72	-4.6965	-1.634	-0.3987	-0.122	-0.015	-0.033	-0.016	-0.13	-0.017	-0.01
SPE_K09549677	0	-0.028	-0.028	-0.05	-0.026	-0.014	-0.113	-2.8733	-1.2076	-1.2483	-0.069	-0.095	-0.164	-0.272	-3.9675	-0.5837	-0.061	-1.6238	-0.3224	-0.2124	-0.051	-0.1518	-4.8428	-0.1792	-0.053	-0.2448	-0.3234	-0.009	-0.045	-0.026	-0.045	-0.5496	-0.4177	-5.8359	-0.6127	-0.3735	-1.2753	-1.0571	-0.873	-4.6102	-5.2746	-1.3218	-0.4378	-0.023	-0.032	-0.065	-0.177	-0.0864	-0.043
SPE_K95763993	0	-0.003	-0.009	-0.008	-0.018	-0.004	-0.022	-0.8539	-0.046	-0.1466	-0.01	-0.038	-0.141	-0.181	-5.5923	-0.2677	-0.0512	-1.8979	-0.6409	-0.1656	-0.032	-0.4331	-5.5638	-0.35	-0.055	-0.4458	-0.6781	-0.002	-0.006	-0.004	-0.002	-0.014	-0.022	-0.5083	-0.0549	-0.033	-0.606	-0.1142	-1.1382	-2.0329	-0.2236	-0.034	-0.008	-0.003	-0.004	-0.008	-0.027	-0.015	-0.025
SPE_K19482962	0	-0.016	-0.028	-0.037	-0.016	-0.012	-0.067	-2.5833	-0.6477	-1.2297	-0.093	-0.026	-0.1332	-0.118	-3.9006	-0.461	-0.095	-1.162	-0.375	-0.1513	-0.022	-0.0821	-2.0133	-0.04	-0.015	-0.06	-0.1049	0	-0.044	-0.014	-0.005	-0.098	-0.0514	-4.2888	-3.2699	-0.472	-2.2002	-0.4992	-3.8556	-4.2158	-1.6812	-0.092	-0.025	-0.006	-0.009	-0.012	-0.05	-0.08	-0.0575
SPE_K96684644	0	-0.033	-0.035	-0.041	-0.003	-0.008	-0.051	-1.335	-1.0006	-1.2589	-0.151	-0.182	-0.248	-0.406	-3.1031	-0.3148	-0.085	-0.2773	0.122	0.02	-0.039	-0.062	-2.373	0.057	-0.015	-0.088	0.303	-0.002	-0.021	-0.023	-0.052	-0.038	-0.0178	-2.6076	-1.4818	-0.2777	-1.1725	-0.1844	-0.2342	-4.8502	-1.6875	-2.1293	-1.9853	-0.105	-0.129	0.011	-0.241	0.05	0.077
SPE_A88787317	0	-0.013	-0.021	-0.038	-0.041	-0.025	-0.8652	-3.1204	-0.687	-0.5112	-0.024	-0.031	-0.093	-0.056	-3.1712	-0.2443	-0.043	-1.4462	-0.8492	-1.5493	-0.058	-0.3502	-5.3545	-0.2702	-0.041	-0.4101	-0.8049	-0.006	-0.022	-0.016	-0.004	-0.03	-0.049	-2.8675	-0.6045	-0.0562	-0.9823	-0.118	-0.5081	-4.0134	-1.123	-1.1241	-1.6904	-0.031	-0.019	-0.039	-0.059	-0.0763	-0.076
SPE_A29840884	0	-0.006	-0.01	-0.009	-0.007	-0.003	-0.017	-0.2341	-0.037	-0.0952	-0.028	-0.058	-0.159	-0.248	-3.7712	-0.1279	-0.053	-1.2364	-0.2462	-0.0781	-0.027	-0.2822	-4.1665	-0.2262	-0.036	-0.3273	-0.592	-0.008	-0.044	-0.005	-0.023	-0.8326	-1.7869	-8.2287	-0.8327	-0.3874	-0.7804	-0.8183	-0.8635	-3.1613	-6.3342	-0.8119	-0.5979	-0.026	-0.014	-0.108	-0.1282	-0.072	-0.022
SPE_K67043667	0	-0.009	-0.017	-0.023	-0.021	-0.009	-0.046	-1.9709	-0.1067	-0.1824	-0.019	-0.069	-0.153	-0.286	-5.3183	-0.3356	-0.1423	-2.4114	-0.753	-0.2432	-0.041	-0.5488	-4.1195	-0.1038	-0.034	-0.4733	-0.5787	-0.004	-0.009	-0.005	-0.003	-0.02	-0.034	-1.0149	-0.1162	-0.047	-1.0496	-0.1121	-0.6549	-1.4227	-0.3152	-0.029	-0.003	-0.002	-0.004	-0.009	-0.024	-0.019	-0.016
SPE_K59197931	0	-0.002	-0.005	-0.004	-0.003	-0.002	-0.006	-0.035	-0.019	-0.055	-0.009	-0.017	-0.073	-0.048	-2.7857	-0.055	-0.036	-0.4671	0.087	-0.037	-0.022	-0.1288	-2.012	-0.0066	-0.033	-0.2461	-0.6435	-0.007	-0.018	-0.003	-0.006	-0.302	-0.5682	-1.6558	-0.0963	-0.1126	-1.0734	-0.6505	-1.3564	-5.586	-3.7478	-0.0644	-0.018	-0.012	-0.031	-0.009	-0.1834	-0.011	-0.0461
SPE_K35169477	0	-0.012	-0.019	-0.022	-0.018	-0.004	-0.029	-1.0501	-0.826	-1.2345	-0.111	-0.025	-0.137	-0.146	-3.6526	-0.4053	-0.057	-0.4943	-0.024	-0.054	-0.023	-0.116	-2.6723	-0.0993	-0.036	-0.3087	-0.1932	-0.001	-0.096	-0.018	0.029	-0.9879	-0.9408	-8.4879	-3.4703	-1.418	-3.4235	-0.4763	-1.771	-1.2847	-7.2312	-1.6367	-0.7772	-0.019	0.009	-0.144	0.0124	-0.258	-0.069
SPE_A62890442	0	-0.001	-0.003	-0.003	-0.003	-0.001	-0.004	-0.023	-0.006	-0.017	-0.003	-0.023	-0.092	-0.146	-2.5363	-0.018	-0.055	-0.6229	0.019	-0.028	-0.019	-0.2004	-2.7302	-0.2449	-0.038	-0.3779	-1.093	-0.001	-0.002	-0.001	-0.001	-0.005	-0.004	-0.032	-0.006	-0.011	-0.0859	-0.045	-1.086	-2.0901	-0.0671	-0.02	-0.01	-0.002	-0.001	-0.004	-0.012	-0.012	-0.0537
SPE_K74765201	0	-0.009	-0.016	-0.018	-0.01	-0.005	-0.028	-1.052	-0.178	-0.5656	-0.08	-0.054	-0.126	-0.215	-3.3646	-0.2328	-0.175	-1.8921	0.1154	-0.048	-0.035	-0.2942	-4.7333	-0.1994	-0.05	-0.4816	-0.776	0.005	-0.054	-0.008	-0.057	-1.7054	-0.5825	-6.3008	-0.9149	-0.8727	-0.8595	-1.083	-0.4397	-1.4178	-9.0051	-0.1593	-0.042	-0.006	-0.005	-0.065	-0.1763	-0.013	-0.024
SPE_A23359898	0	-0.006	-0.009	-0.006	-0.003	-0.003	-0.009	-0.058	-0.027	-0.054	-0.024	-0.052	-0.1191	-0.174	-3.3148	-0.085	-0.055	-0.8198	-0.044	-0.065	-0.035	-0.2244	-2.9961	-0.1964	-0.047	-0.4317	-0.3295	-0.001	-0.003	-0.002	-0.012	-0.016	-0.014	-0.5147	-0.045	-0.021	-0.4381	-0.1727	-0.7515	-4.9958	-1.1663	-1.1646	-0.6572	-0.028	-0.042	-0.014	-0.148	0.012	-0.017
SPE_K50653584	0	-0.007	-0.034	-0.034	-0.019	-0.008	-0.039	-1.0547	-1.306	-1.1775	-0.013	-0.015	-0.109	-0.037	-4.6725	-0.3963	-0.059	-0.4523	-0.0965	-0.042	-0.02	-0.064	-2.1312	-0.091	-0.02	-0.0506	-0.2277	-0.014	-0.018	-0.006	-0.013	-0.097	-0.091	-3.3957	-0.5221	-0.203	-1.0546	-0.3867	-4.4409	-5.6945	-10.0918	-4.0261	-2.5892	-0.1562	-0.0485	-0.147	-0.166	-0.069	-0.057
SPE_A42759514	0	-0.003	-0.006	-0.006	-0.009	-0.003	-0.014	-0.4197	-0.028	-0.085	-0.007	-0.013	-0.063	-0.098	-4.5934	-0.1444	-0.06	-1.2197	-0.1712	-0.081	-0.031	-0.1725	-4.7291	-0.0985	-0.045	-0.3243	-0.5658	-0.003	-0.004	-0.002	-0.002	-0.012	-0.012	-0.3092	-0.027	-0.016	-0.197	-0.041	-0.8184	-1.9647	-0.317	-0.07	-0.018	-0.004	-0.003	-0.008	-0.019	-0.036	-0.048
SPE_K64931368	0	0	-0.001	-0.002	-0.001	0	-0.001	-0.006	-0.003	-0.007	-0.001	-0.005	-0.014	-0.014	-0.6685	-0.012	-0.007	-0.0409	0.012	-0.009	-0.005	-0.033	-0.7289	-0.016	-0.005	-0.027	-0.0594	-0.001	-0.001	0	-0.002	-0.008	-0.006	-0.022	-0.003	-0.005	-0.021	-0.03	-0.2544	-2.7869	-1.171	-1.6948	-0.9965	-0.016	-0.006	-0.047	-0.031	-0.0663	-0.029
SPE_A06700447	0	-0.009	-0.014	-0.011	-0.007	-0.004	-0.022	-0.1778	-0.071	-0.1595	-0.052	-0.058	-0.135	-0.23	-3.3906	-0.1107	-0.069	-0.7627	-0.0282	-0.087	-0.04	-0.3573	-5.0199	-0.0551	-0.027	-0.3544	-0.2304	-0.006	-0.03	-0.007	-0.051	-0.4496	-1.0249	-7.0055	-0.6589	-0.412	-0.9679	-1.0893	-1.2132	-3.4843	-3.1549	-0.2639	-0.054	-0.028	-0.063	-0.013	-0.1953	-0.012	0.01
SPE_K65359424	0	0	-0.003	-0.003	-0.004	-0.001	-0.003	-0.045	-0.011	-0.0504	-0.004	0.002	-0.0277	-0.031	-3.2499	-0.046	-0.017	-0.239	-0.016	-0.025	-0.011	-0.062	-2.4057	-0.1239	-0.024	-0.0737	-0.1908	-0.001	-0.004	-0.001	-0.002	-0.013	-0.012	-0.1908	-0.022	-0.013	-0.2708	-0.07	-3.6059	-3.8779	-0.4917	-0.2848	-0.0158	-0.006	-0.01	-0.006	-0.044	-0.055	-0.0462
SPE_K75748943	0	-0.013	-0.032	-0.017	-0.01	-0.003	-0.021	-0.9135	-1.002	-1.5791	-0.0948	-0.049	-0.129	-0.042	-2.953	-0.1842	-0.025	-0.061	-0.02	-0.023	-0.012	-0.036	-0.7067	-0.054	-0.008	-0.018	-0.009	-0.015	-0.065	-0.017	-0.022	-0.2005	-0.4546	-4.9961	-1.4101	-1.0584	-2.1016	-0.6095	-1.0953	-4.3892	-2.8805	-1.5317	-2.2495	-0.055	-0.058	-0.022	-0.157	-0.025	-0.009
SPE_K17295893	0	-0.014	-0.016	-0.032	-0.03	-0.027	-0.7959	-3.3191	-0.668	-0.2258	-0.036	-0.022	-0.088	-0.097	-3.8178	-0.175	-0.071	-0.724	-1.1176	-0.0273	-0.017	-0.115	-4.3381	-0.1655	-0.035	-0.1651	-0.5139	-0.008	-0.047	-0.016	-0.01	-0.3094	-0.8528	-9.0627	-0.8218	-0.185	-0.4326	-0.5576	-2.4075	-4.1252	-4.143	-0.202	-0.07	-0.016	-0.019	-0.05	-0.108	-0.066	-0.0919
SPE_K00234327	0	-0.012	-0.017	-0.018	-0.018	-0.006	-0.033	-2.3455	-0.2853	-0.4325	-0.048	-0.081	-0.157	-0.28	-4.7479	-0.2671	-0.078	-1.7588	-0.2959	-0.096	-0.037	-0.2816	-3.6423	-0.0614	-0.036	-0.4809	-0.3616	-0.003	-0.016	-0.007	-0.007	-0.052	-0.0391	-3.056	-0.7689	-0.1571	-0.9726	-0.2602	-0.8378	-1.2119	-0.4555	-0.029	-0.002	-0.002	-0.003	-0.012	-0.026	-0.024	0.006
SPE_A44500574	0	-0.025	-0.04	-0.059	-0.083	-0.013	-0.8777	-6.445	-1.6802	-0.5789	-0.057	-0.038	-0.129	-0.147	-4.163	-0.3532	-0.183	-2.6565	-0.8023	-1.055	-0.066	-0.218	-4.0427	-0.0973	-0.028	-0.1503	-0.3018	-0.008	-0.042	-0.041	-0.01	-0.066	-0.088	-6.3351	-1.6609	-0.1098	-1.0436	-0.2429	-1.2957	-2.6827	-1.2278	-0.023	-0.008	-0.007	-0.012	-0.01	-0.062	-0.022	-0.042
SPE_A66559694	0	-0.002	-0.011	-0.015	-0.006	-0.004	-0.021	-0.4596	-0.036	-0.092	-0.002	-0.034	-0.126	-0.21	-4.5025	-0.1948	-0.0679	-0.7352	-0.2309	-0.054	-0.035	-0.3136	-4.5412	-0.1136	-0.028	-0.1934	-0.1972	-0.006	-0.014	-0.005	-0.002	-0.042	-0.067	-1.9608	-0.2	-0.062	-0.9016	-0.3028	-2.2875	-2.9452	-2.1252	-1.2087	-0.4697	-0.019	-0.021	-0.034	-0.081	-0.072	-0.015
SPE_K77320845	0	-0.039	-0.042	-0.047	-0.015	-0.033	-0.1869	-2.7256	-2.3403	-1.6249	-0.201	-0.095	-0.235	-0.316	-6.5096	-0.4208	-0.123	-1.8017	-0.2016	-0.0875	-0.051	-0.1842	-3.9437	0.0593	-0.057	-0.3785	-0.1862	0.002	-0.061	-0.037	-0.046	-0.3063	-1.1755	-12.472	-1.5755	-0.4004	-1.2122	-0.1496	-0.7967	-4.1027	-3.2851	-1.1185	-0.8953	-0.034	-0.061	-0.031	-0.109	-0.053	-0.041
SPE_K53281329	0	-0.018	-0.024	-0.053	-0.047	-0.056	-2.178	-3.3847	-0.6975	-0.5813	-0.047	-0.039	-0.109	-0.086	-4.8357	-0.254	-0.074	-1.4039	-1.2021	-1.8505	-0.0624	-0.527	-4.8125	-0.2162	-0.031	-0.2684	-0.6834	-0.007	-0.031	-0.019	-0.004	-0.036	-0.1276	-3.426	-1.4072	-0.1659	-1.1646	-0.1873	-0.8061	-2.1525	-0.167	-0.036	-0.013	-0.002	-0.003	-0.006	-0.017	-0.02	-0.052
SPE_K19672466	0	-0.012	-0.025	-0.01	-0.01	-0.003	-0.011	-0.7682	-0.8089	-1.3559	-0.282	-0.037	-0.094	-0.017	-1.7764	-0.1247	-0.016	-0.032	-0.012	-0.013	-0.005	-0.01	-0.291	-0.011	-0.002	-0.006	-0.012	0.042	-0.09	-0.017	-0.003	-1.333	-0.1278	-6.5004	-5.1995	-2.3713	-2.7791	-0.8542	-0.7109	-0.9971	-4.3105	-0.2353	-0.052	-0.005	0.002	-0.058	-0.1737	-0.061	-0.018
SPE_K36449075	0	0	-0.003	-0.004	-0.004	-0.001	-0.006	-0.042	-0.011	-0.041	-0.005	-0.01	-0.043	-0.045	-2.8855	-0.056	0.002	-0.5628	-0.194	-0.043	-0.012	-0.5453	-3.8045	-0.1555	-0.016	-0.3084	-0.8627	-0.001	-0.004	-0.001	-0.001	-0.011	-0.011	-0.4006	-0.03	-0.019	-0.2981	-0.039	-3.8377	-1.9655	-0.1916	-0.033	-0.01	-0.002	-0.002	-0.007	-0.012	-0.038	-0.02
SPE_A42553870	0	-0.019	-0.039	-0.045	-0.045	-0.018	-0.4058	-3.0756	-1.0466	-1.7013	-0.061	-0.062	-0.171	-0.162	-5.3584	-0.6026	-0.1325	-1.5969	-1.1271	-1.4664	-0.073	-0.121	-4.3242	-0.097	-0.021	-0.077	-0.1682	-0.011	-0.029	-0.021	-0.006	-0.036	-0.0966	-3.6004	-0.6923	-0.2402	-1.8234	-0.1073	-1.2036	-2.1964	-0.3547	-0.066	-0.018	-0.004	-0.005	-0.011	-0.027	-0.033	-0.0521
SPE_A20781140	0	-0.003	-0.008	-0.008	-0.006	-0.002	-0.012	-0.287	-0.032	-0.1433	-0.013	-0.023	-0.087	-0.247	-3.6545	-0.095	-0.114	-1.4523	0.0411	-0.069	-0.053	-0.1561	-3.7657	0.0305	-0.08	-0.5814	-0.6431	-0.003	-0.009	-0.004	-0.003	-0.03	-0.019	-1.7741	-0.3944	-0.058	-0.5077	-0.1002	-2.1335	-1.2113	-0.253	-0.011	-0.001	-0.001	-0.003	-0.005	-0.016	-0.026	-0.007
SPE_A24122750	0	-0.001	-0.005	-0.003	-0.003	-0.001	-0.005	-0.034	-0.011	-0.025	-0.007	-0.034	-0.119	-0.34	-2.4321	-0.041	-0.086	-1.0686	0.149	-0.034	-0.036	-0.0678	-3.0013	-0.1155	-0.074	-0.46	-0.7475	-0.001	-0.002	-0.001	-0.004	-0.009	-0.007	-0.054	-0.011	-0.011	-0.0939	-0.081	-1.4277	-3.6986	-0.6686	-0.9797	-0.5166	-0.017	-0.023	-0.014	-0.079	-0.016	-0.016
SPE_A47494775	0	-0.004	-0.004	-0.004	-0.006	-0.002	-0.008	-0.056	-0.026	-0.076	-0.029	-0.006	-0.054	-0.018	-3.1956	-0.081	-0.026	-0.8716	-0.1297	-0.046	-0.016	-0.1772	-3.4977	-0.293	-0.051	-0.2824	-0.7548	-0.005	-0.032	-0.004	-0.031	-1.2557	-2.286	-4.76	-0.3153	-0.2266	-0.9424	-1.0247	-1.5293	-4.6467	-5.0016	-1.1189	-1.0964	-0.033	-0.023	-0.082	-0.3218	-0.073	-0.058
SPE_A50062753	0	-0.019	-0.028	-0.032	-0.023	-0.008	-0.059	-1.7248	-1.167	-1.5842	-0.09	-0.074	-0.119	-0.085	-4.4218	-0.3265	-0.044	-0.7609	-0.1045	-0.085	-0.024	-0.077	-2.3082	-0.046	-0.01	-0.045	-0.0634	-0.003	-0.031	-0.022	-0.009	-0.058	0.0277	-4.3866	-2.1782	-0.2989	-0.9217	-0.037	-0.6033	-3.5327	-0.934	-1.464	-0.7875	-0.024	-0.022	-0.023	-0.061	-0.036	-0.044
SPE_K98006098	0	-0.02	0.005	-0.019	-0.009	-0.005	-0.04	-1.2779	-0.1782	-1.1001	-0.132	-0.043	-0.087	-0.044	-2.5808	-0.2527	-0.008	-0.0839	-0.044	-0.056	-0.02	-0.039	-1.8689	-0.066	-0.006	-0.02	-0.016	0.011	-0.084	-0.021	-0.011	-0.5562	-0.4148	-7.0974	-2.9146	-1.7521	-3.0036	-0.5313	-1.8895	-3.6221	-5.6746	-0.6662	-2.2494	-0.3639	-0.2602	-0.052	-0.1624	-0.079	-0.008
SPE_K51350053	0	-0.007	-0.011	-0.012	-0.008	-0.003	-0.018	-0.3762	-0.0988	-0.3618	-0.026	-0.051	-0.127	-0.22	-3.9308	-0.126	-0.069	-1.0104	-0.1358	-0.084	-0.044	-0.4503	-4.0543	-0.1145	-0.037	-0.5171	-0.6059	-0.005	-0.014	-0.007	-0.014	-0.068	-0.076	-2.4059	-0.3168	-0.08	-0.9242	-0.2012	-0.8992	-3.8849	-2.2898	-1.1827	-2.1448	-0.043	-0.039	-0.043	-0.111	-0.045	-0.023
SPE_K81672972	0	-0.014	-0.014	-0.039	-0.021	-0.018	-0.1964	-2.3964	-0.1395	-0.3294	-0.051	-0.074	-0.108	-0.179	-4.2328	-0.4645	-0.158	-1.8931	-1.2914	-1.3974	-0.0873	-0.2391	-3.7239	0.0748	-0.023	-0.236	-0.3937	0	-0.037	-0.009	-0.045	-0.757	-0.4124	-6.5939	-0.6845	-0.4685	-0.2882	-0.7087	-0.7586	-2.6932	-4.0264	-0.108	-0.019	-0.008	-0.017	-0.036	-0.1187	-0.023	-0.029
SPE_K41599323	0	-0.008	-0.054	-0.018	-0.027	-0.005	-0.017	-0.9631	-1.8902	-1.7079	-0.128	-0.044	-0.2239	-0.241	-6.0629	-0.4259	-0.106	-0.826	-0.14	-0.082	-0.034	-0.083	-3.2717	-0.17	-0.035	-0.1196	0.0421	0	-0.036	-0.01	-0.021	-0.1903	-0.3031	-4.9584	-3.0425	-0.3119	-1.4178	-0.2929	-0.871	-4.7252	-5.7501	-1.7921	-2.025	-0.062	-0.068	-0.046	-0.2	-0.0913	-0.042
SPE_K96153583	0	-0.004	-0.005	-0.006	-0.005	-0.002	-0.01	-0.085	-0.013	-0.1198	-0.038	0.004	-0.043	0.071	-2.9872	-0.067	0.003	-0.4893	-0.054	-0.024	-0.008	-0.1734	-2.401	-0.071	-0.007	-0.1266	-0.9701	0.002	-0.051	-0.007	-0.025	-0.6271	-0.9886	-6.2843	-1.6549	-1.0966	-1.4675	-0.9167	-1.9497	-2.5706	-2.5711	-0.073	-0.016	-0.006	-0.011	-0.021	-0.08	-0.095	-0.053
SPE_K37910175	0	-0.028	-0.05	-0.053	-0.036	-0.03	-0.8048	-3.5983	-3.4949	-2.0814	-0.128	-0.045	-0.098	0.008	-3.4765	-0.2754	-0.028	-0.1398	-0.126	-0.1775	-0.018	-0.044	-1.7196	-0.038	-0.008	-0.015	-0.047	-0.013	-0.075	-0.047	0.005	-0.6216	-0.8915	-10.0454	-2.4541	-0.5472	-1.8061	-0.8356	-1.7219	-4.2725	-6.1598	-0.2962	-0.1139	-0.014	-0.024	-0.017	-0.2404	-0.031	-0.021
SPE_K20141153	0	-0.002	-0.007	-0.005	-0.003	-0.001	-0.007	-0.043	-0.018	-0.04	-0.013	-0.024	-0.066	-0.107	-2.4455	-0.049	-0.041	-0.5761	-0.0396	-0.036	-0.023	-0.1726	-2.2392	-0.0948	-0.025	-0.3099	-0.6052	-0.003	-0.008	-0.002	-0.006	-0.042	-0.0557	-1.5106	-0.1022	-0.043	-0.5225	-0.2095	-1.355	-3.913	-1.6297	-1.2675	-0.6605	-0.021	-0.027	-0.018	-0.059	-0.083	-0.0581
SPE_K26439554	0	-0.008	-0.016	-0.036	-0.026	-0.04	-0.9563	-2.6996	-0.2277	-0.119	-0.01	-0.026	-0.078	-0.124	-3.4463	-0.2867	-0.0562	-1.8578	-1.2728	-1.7338	-0.055	-0.2163	-4.8088	-0.134	-0.026	-0.1218	-0.1894	-0.003	-0.008	-0.006	-0.004	-0.02	-0.02	-0.7369	-0.049	-0.025	-0.1434	-0.056	-0.3365	-2.9848	-3.6652	-1.5635	-0.7969	-0.03	-0.018	-0.034	-0.041	-0.055	-0.034
SPE_K72029282	0	-0.011	-0.022	-0.023	-0.025	-0.009	-0.049	-1.546	-0.2354	-0.5712	-0.035	-0.064	-0.1716	-0.216	-4.4774	-0.6525	-0.1386	-1.611	-0.2452	-0.139	-0.041	-0.1681	-5.5248	-0.1419	-0.036	-0.1677	-0.1437	-0.008	-0.021	-0.008	-0.02	-0.1	-0.2127	-2.9663	-0.2398	-0.0956	-1.0445	-0.4712	-0.7015	-5.0052	-4.2323	-1.8147	-1.558	-0.059	-0.068	-0.041	-0.163	-0.044	-0.033
SPE_K07449869	0	-0.008	-0.016	-0.018	-0.017	-0.007	-0.037	-1.5289	-0.1657	-0.2513	-0.028	-0.059	-0.151	-0.216	-5.6665	-0.2951	-0.1228	-2.0322	-0.2891	-0.1102	-0.032	-0.3042	-4.4238	-0.1802	-0.04	-0.4935	-0.5082	-0.004	-0.011	-0.005	-0.004	-0.029	-0.023	-2.2109	-0.3307	-0.077	-0.8768	-0.1175	-0.2936	-1.9675	-0.2301	-0.029	-0.008	-0.003	-0.003	-0.008	-0.02	-0.027	-0.045
SPE_K35245662	0	-0.004	-0.007	-0.005	-0.005	-0.002	-0.008	-0.048	-0.027	-0.059	-0.002	-0.019	-0.084	-0.12	-2.8151	-0.065	-0.043	-0.6369	-0.051	-0.061	-0.029	-0.1191	-3.7197	-0.2161	-0.041	-0.2561	-0.5229	-0.02	-0.069	-0.007	-0.011	-1.1638	-1.6413	-5.103	-0.5457	-0.9231	-0.9577	-1.1566	-0.7095	-4.9471	-6.2091	-1.0753	-2.3615	-0.0828	-0.104	-0.038	-0.3477	-0.038	-0.0464
SPE_K66030860	0	-0.016	-0.01	-0.008	-0.004	-0.002	-0.02	-0.3061	-0.0639	-0.6455	-0.325	-0.067	-0.124	-0.169	-3.3672	-0.106	-0.088	-1.0922	0.1424	-0.047	-0.044	-0.1744	-1.7586	-0.0084	-0.05	-0.4479	-0.9673	0.066	-0.0576	-0.013	-0.042	-0.6623	-1.2593	-5.9894	-4.3993	-1.8113	-2.7364	-0.6429	-2.1406	-3.4377	-2.5633	-0.071	-0.014	-0.006	-0.015	-0.029	-0.0923	-0.107	-0.038
SPE_K81021983	0	-0.001	-0.004	-0.004	-0.003	-0.001	-0.006	-0.04	-0.011	-0.024	-0.003	-0.014	-0.053	-0.168	-1.9872	-0.036	-0.102	-1.2103	0.1236	-0.054	-0.031	-0.2018	-3.7406	0.0175	-0.028	-0.2913	-0.4725	-0.002	-0.004	-0.001	-0.005	-0.022	-0.014	-0.1696	-0.012	-0.013	-0.0947	-0.123	-0.8356	-3.4238	-2.245	-0.146	-0.047	-0.008	-0.015	-0.004	-0.072	-0.031	-0.038
SPE_K36804890	0	-0.017	-0.019	-0.023	-0.029	-0.01	-0.079	-2.6304	-0.8517	-0.9872	-0.037	-0.051	-0.163	-0.258	-4.9707	-0.3435	-0.118	-1.5962	-0.0357	-0.1568	-0.024	-0.106	-3.0335	-0.03	-0.016	-0.1044	-0.0062	-0.013	-0.033	-0.019	-0.006	-0.038	-0.1349	-3.0851	-0.9496	-0.3253	-0.8438	-0.1513	-0.656	-3.1848	-0.9095	-1.5743	-1.2041	-0.029	-0.025	-0.022	-0.038	-0.0601	-0.043
SPE_K84173274	0	-0.013	-0.015	-0.019	-0.016	-0.006	-0.035	-1.6738	-0.4763	-0.9899	-0.062	-0.056	-0.136	-0.165	-4.2141	-0.2105	-0.062	-1.0443	-0.1468	-0.093	-0.033	-0.3405	-4.3586	-0.1806	-0.043	-0.3767	-0.4427	-0.005	-0.029	-0.014	-0.004	-0.038	-0.032	-2.5645	-1.5668	-0.24	-1.2186	-0.0833	-0.488	-3.0229	-1.145	-1.4863	-0.7646	-0.019	-0.01	-0.03	-0.033	-0.0514	-0.047
SPE_K06557128	0	-0.001	-0.006	-0.004	-0.01	-0.001	-0.01	-0.1178	-0.026	-0.083	-0.004	0.016	-0.047	0.001	-4.5029	-0.1137	-0.07	-1.6347	-0.0209	-0.088	-0.043	-0.4016	-4.3499	-0.2159	-0.04	-0.3387	-0.7656	-0.006	-0.017	-0.003	-0.013	-0.129	-0.2015	-3.4781	-0.1314	-0.079	-1.0257	-0.5659	-2.2765	-4.1658	-3.4694	-0.086	-0.045	-0.012	-0.022	-0.006	-0.105	-0.098	-0.0993
SPE_A99939097	0	-0.001	-0.004	-0.006	-0.006	-0.002	-0.007	-0.052	-0.01	-0.061	0.004	0.022	-0.017	-0.04	-3.6982	-0.1003	-0.061	-1.3492	-0.1291	-0.05	-0.029	-0.409	-3.7863	-0.2211	-0.057	-0.6512	-0.6713	-0.002	-0.009	-0.002	0	-0.028	-0.055	-1.4844	-0.0208	-0.008	-0.6552	-0.1648	-4.0261	-4.5321	-2.049	-1.3164	-0.6651	-0.016	-0.006	-0.036	-0.006	-0.1315	-0.087
SPE_K26901728	0	-0.007	-0.014	-0.013	-0.014	-0.005	-0.024	-1.1453	-0.2459	-0.3916	-0.021	-0.04	-0.122	-0.082	-5.0005	-0.2183	-0.116	-1.8133	0.1107	-0.066	-0.038	-0.1987	-3.5531	-0.0247	-0.061	-0.4858	-1.286	-0.005	-0.011	-0.006	-0.004	-0.023	-0.042	-1.5065	-0.2858	-0.06	-1.1837	-0.1396	-0.2169	-3.6107	-0.7686	-0.2897	-0.036	-0.006	-0.007	-0.015	-0.052	-0.015	-0.051
SPE_A56012032	0	-0.006	-0.008	-0.008	-0.004	-0.002	-0.012	-0.1067	-0.036	-0.121	-0.062	-0.048	-0.103	-0.14	-3.3919	-0.0949	-0.039	-0.5841	-0.029	-0.038	-0.023	-0.1613	-3.7576	-0.121	-0.025	-0.1507	-0.113	0.004	-0.032	-0.005	-0.043	-0.6867	-0.2004	-7.088	-1.0162	-0.5445	-0.2444	-0.7862	-0.9146	-4.262	-5.2988	0.022	-0.007	-0.008	-0.02	-0.015	-0.177	0.013	-0.008
SPE_K26674531	0	-0.003	-0.005	-0.004	-0.004	-0.001	-0.006	-0.037	-0.015	-0.033	-0.009	-0.015	-0.054	-0.106	-2.2274	-0.051	-0.029	-0.6524	-0.1093	-0.052	-0.028	-0.1822	-3.2362	-0.1951	-0.037	-0.2745	-0.1699	-0.002	-0.004	-0.002	-0.008	-0.022	-0.018	-0.3189	-0.02	-0.014	-0.1546	-0.082	-0.692	-2.5803	-1.7462	-2.2546	-1.7511	-0.077	-0.058	-0.016	-0.076	-0.071	-0.05
SPE_K02292852	0	-0.034	0.013	-0.012	-0.016	-0.027	-0.3699	-3.7616	-1.3386	-0.3063	-0.022	-0.013	-0.054	-0.132	-3.5637	-0.2612	-0.158	-1.7196	0.0673	-0.1772	-0.04	-0.1265	-4.7514	-0.1709	-0.05	-0.2594	-0.2711	-0.012	-0.055	-0.06	-0.011	-0.064	-0.158	-4.1798	-0.8324	-0.0477	-0.5371	-0.07	-0.8312	-2.7904	-4.1041	-1.922	-1.5793	-0.055	-0.07	-0.036	-0.057	-0.074	-0.0863
SPE_K46937689	0	-0.006	-0.013	-0.018	-0.013	-0.006	-0.03	-1.2776	-0.0717	-0.1702	-0.01	-0.05	-0.114	-0.312	-3.955	-0.264	-0.1624	-2.5003	-0.3147	-0.0948	-0.036	-0.1563	-4.0252	-0.0646	-0.049	-0.4065	-0.5178	-0.002	-0.005	-0.003	-0.002	-0.009	-0.009	-0.3007	-0.034	-0.023	-0.251	-0.036	-0.2308	-1.754	-0.1434	-0.045	-0.012	-0.002	-0.002	-0.008	-0.014	-0.015	-0.036
SPE_K52598503	0	-0.001	-0.002	-0.002	-0.002	-0.001	-0.002	-0.012	-0.006	-0.021	-0.005	-0.005	-0.026	-0.007	-2.1213	-0.033	-0.015	-0.1051	0.004	-0.015	-0.012	-0.034	-0.5765	-0.006	-0.005	-0.0925	-0.3238	-0.001	-0.003	-0.001	-0.003	-0.014	-0.009	-0.0753	-0.01	-0.012	-0.1411	-0.077	-0.9323	-3.9316	-0.9314	-1.4706	-1.0243	-0.023	-0.027	-0.014	-0.053	-0.049	-0.0521
EOS100293	0	-0.002	-0.005	-0.003	-0.017	-0.003	-0.011	-0.5839	-0.031	-0.1347	-0.01	0.01	-0.06	0.012	-6.53	-0.2603	-0.0613	-2.0998	-0.4062	-0.1353	-0.033	-0.3823	-3.6408	-0.2505	-0.035	-0.4271	-0.845	-0.002	-0.009	-0.003	-0.002	-0.024	-0.031	-1.7565	-0.1688	-0.035	-0.7699	-0.1745	-1.3573	-1.9547	-0.4746	-0.028	-0.011	-0.003	-0.003	-0.004	-0.021	-0.027	-0.037
SPE_A89175223	0	-0.014	-0.052	-0.046	-0.02	-0.01	-0.06	-2.1717	-1.6362	-1.7036	-0.0632	-0.052	-0.151	-0.25	-3.4357	-0.404	-0.0948	-1.1585	-0.2906	-0.088	-0.029	-0.2037	-4.0854	-0.1368	-0.03	-0.182	-0.1258	-0.012	-0.03	-0.021	-0.007	-0.027	-0.0696	-2.2268	-1.1937	-0.2717	-1.3558	-0.152	-0.5212	-3.379	-1.6236	-1.5713	-1.1992	-0.042	-0.045	0.002	-0.114	-0.028	-0.031
[truncated: 251 more rows]
[truncated: 9 more columns]

## Sheet: Set B3
Identifier	Bioactivity label	Des1	Des2	Des3	Des4	Des5	Des6	Des7	Des8	Des9	Des10	Des11	Des12	Des13	Des14	Des15	Des16	Des17	Des18	Des19	Des20	Des21	Des22	Des23	Des24	Des25	Des26	Des27	Des28	Des29	Des30	Des31	Des32	Des33	Des34	Des35	Des36	Des37	Des38	Des39	Des40	Des41	Des42	Des43	Des44	Des45	Des46	Des47	Des48
[truncated: 658 more rows]
[truncated: 9 more columns]

[truncated: 17 more sheets: Set B4, Set B5, Set B6, Set B7, Set B8, Set B9, Set B10, Set B11, Set B12, Set B13, Set B14, Set B15, Set B16, Set B17, Set B18, Set B19, Set B20]
