# Supplementary material for: In Silico Screening of Natural Flavonoids against 3-Chymotrypsin-like Protease of SARS-CoV-2 Using Machine Learning and Molecular Modeling
Source: Molecules. 2023 Dec 10;28(24):8034. doi: 10.3390/molecules28248034 (PMC10745665; doi:10.3390/molecules28248034)
Supplement: Supplementary file 1 [file molecules-28-08034-s001.zip › TableS4_Prediction_Set.xlsx]

## Sheet: Sheet1
Table S4, the interaction energies profiles (kcal/mol) between 6001 flavanoids and 57 key residues.
ResidueID	19	20	21	22	23	24	25	26	27	28	38	39	40	41	42	43	44	45	46	47	48	49	50	51	52	54	117	118	119	139	140	141	142	143	144	145	163	164	165	166	167	168	169	170	171	172	173	181	185
ResidueName	GLN	VAL	THR	CYS	GLY	THR	THR	THR	LEU	ASN	CYS	PRO	ARG	HIE	VAL	ILE	CYS	THR	SER	GLU	ASP	MET	LEU	ASN	PRO	TYR	CYS	TYR	ASN	SER	PHE	LEU	ASN	GLY	SER	CYS	HIE	HIE	MET	GLU	LEU	PRO	THR	GLY	VAL	HIE	ALA	PHE	PHE
DescriptorID	Des1	Des2	Des3	Des4	Des5	Des6	Des7	Des8	Des9	Des10	Des11	Des12	Des13	Des14	Des15	Des16	Des17	Des18	Des19	Des20	Des21	Des22	Des23	Des24	Des25	Des26	Des27	Des28	Des29	Des30	Des31	Des32	Des33	Des34	Des35	Des36	Des37	Des38	Des39	Des40	Des41	Des42	Des43	Des44	Des45	Des46	Des47	Des48	Des49
FL1A19NF0001	-0.011	-0.022	-0.013	-0.008	-0.003	-0.017	-0.3702	-0.8197	-0.9486	-0.118	-0.062	-0.159	-0.176	-4.376	-0.1201	-0.058	-0.9071	-0.0734	-0.045	-0.028	-0.3776	-3.6553	-0.1355	-0.036	-0.3888	-0.3699	-0.001	-0.041	-0.013	-0.013	-0.1177	-0.5001	-3.7985	-1.8447	-0.6737	-2.533	-0.5324	-1.0197	-2.9523	-1.9694	-0.003	-0.003	-0.005	-0.011	-0.01	-0.076	-0.02	-0.017	-0.025
FL1A1AGM0001	-0.019	-0.04	-0.035	-0.03	-0.007	-0.082	-2.5208	-1.7457	-1.0582	-0.066	-0.053	-0.146	-0.128	-3.387	-0.4261	-0.054	-0.6454	-0.103	-0.0466	-0.013	-0.093	-3.3441	-0.064	-0.018	-0.069	-0.096	-0.008	-0.03	-0.016	-0.006	-0.044	-0.066	-5.1499	-1.2312	-0.1297	-1.1486	-0.101	-0.4213	-3.6478	-0.8527	-1.7373	-1.3658	-0.027	-0.041	-0.012	-0.059	-0.039	-0.045	-0.057
FL1A1AGS0001	-0.01	-0.015	-0.029	-0.019	-0.017	-0.1707	-2.9081	-0.1277	-0.1442	-0.102	-0.045	-0.103	-0.188	-4.1464	-0.2827	-0.0532	-1.2872	-1.1977	-0.4738	-0.03	-0.1615	-3.7808	-0.066	-0.023	-0.1805	-0.075	0.013	-0.013	-0.007	-0.068	-0.5681	-0.1624	-6.2707	-0.6475	-0.597	0.2503	-0.7766	-1.0278	-4.6428	-5.0903	-0.0755	-0.023	-0.019	-0.041	-0.016	-0.2224	-0.017	-0.036	-0.027
FL1A1ANS0001	-0.019	-0.015	-0.026	-0.009	-0.009	-0.069	-1.602	-2.4008	-0.8919	-0.033	-0.062	-0.148	-0.281	-4.4057	-0.2008	-0.129	-1.7315	0.1479	-0.048	-0.049	-0.3505	-3.7577	-0.1003	-0.075	-0.5217	-0.8392	-0.01	-0.025	-0.018	-0.004	-0.026	-0.0877	-2.5937	-0.5922	-0.1676	-1.3468	-0.1426	-0.9602	-2.0921	-0.2203	-0.009	-0.005	-0.003	-0.004	-0.006	-0.031	-0.014	-0.026	-0.021
FL1A1CGS0001	-0.025	0	-0.029	-0.037	-0.044	-0.904	-5.2659	-1.6985	-0.099	-0.018	-0.03	-0.079	-0.122	-4.095	-0.2642	-0.065	-1.2281	-0.353	0.2511	-0.001	-0.118	-3.5467	-0.045	-0.017	-0.074	-0.1844	-0.007	-0.029	-0.031	-0.004	-0.024	-0.033	-4.2261	-0.5799	-0.056	-0.2744	-0.087	-0.3984	-3.4863	-2.7061	-0.6807	-0.2088	-0.009	-0.016	-0.015	-0.071	-0.027	-0.038	-0.055
FL1A1CGS0002	-0.033	0.008	-0.022	-0.045	-0.037	-1.1087	-5.9448	-2.2828	-0.1657	-0.064	-0.064	-0.119	-0.156	-4.5003	-0.2827	-0.064	-1.3559	-0.1363	-1.0644	-0.032	-0.113	-3.5864	-0.06	-0.021	-0.0875	-0.2	-0.008	-0.044	-0.044	-0.026	-0.158	-0.1962	-8.9031	-1.0845	-0.2002	-0.4334	-0.4796	-0.7825	-5.1176	-5.8073	-0.7324	-0.1828	-0.025	-0.051	-0.011	-0.193	-0.03	-0.038	-0.08
FL1A1CNF0001	-0.01	-0.017	-0.01	-0.006	-0.002	-0.014	-0.1678	-0.3411	-0.5663	-0.11	-0.052	-0.128	-0.103	-3.9339	-0.105	-0.09	-1.5085	0.0674	-0.046	-0.033	-0.8533	-3.3416	-0.1728	-0.0011	-0.5252	-1.1203	0.006	-0.049	-0.01	-0.021	-0.3282	-0.6462	-4.5581	-1.4216	-1.3138	-2.3366	-0.7826	-0.808	-3.2786	-3.0722	-0.0095	-0.005	-0.008	-0.018	-0.014	-0.12	-0.021	-0.018	-0.033
FL1A1CNS0001	-0.005	-0.013	-0.03	0.005	-0.012	-0.058	-1.4848	-0.0529	-0.083	-0.007	-0.026	-0.068	-0.086	-5.145	-0.363	-0.1229	-0.8636	-0.2535	0.1231	-0.011	-0.135	-2.6577	-0.052	-0.016	-0.064	-0.0911	-0.002	-0.006	-0.003	-0.003	-0.017	-0.017	-0.5323	-0.04	-0.025	-0.1507	-0.066	-0.4472	-3.5211	-1.6474	-0.406	-0.2356	-0.008	-0.011	-0.013	-0.036	-0.034	-0.04	-0.046
FL1A3CGS0001	-0.027	0.001	-0.046	-0.034	-0.054	-0.583	-3.7655	-0.9616	-0.2124	-0.021	-0.029	-0.084	-0.119	-4.5054	-0.2922	-0.055	-0.9942	-0.3897	-0.0012	0	-0.109	-3.6306	-0.048	-0.017	-0.08	-0.1573	-0.006	-0.028	-0.028	-0.005	-0.029	-0.041	-5.1991	-0.6328	-0.07	-0.2597	-0.092	-0.4242	-3.397	-1.7722	-0.8223	-0.2997	-0.009	-0.018	-0.014	-0.075	-0.035	-0.05	-0.0645
FL1A3CGS0002	-0.033	-0.025	-0.043	-0.077	-0.044	-1.3941	-3.9585	-0.136	-0.8078	-0.062	-0.051	-0.11	-0.12	-5.5956	-0.5718	-0.0841	-2.4057	-0.1674	-0.9184	-0.1016	-0.1439	-4.2435	-0.065	-0.02	-0.0988	-0.2123	-0.009	-0.064	-0.0737	-0.006	-0.034	-0.026	-4.4569	-1.464	-0.0974	-0.4645	-0.078	-0.357	-3.3429	-3.4213	-0.6392	-0.1798	-0.008	-0.015	-0.016	-0.069	-0.024	-0.03	-0.052
FL1A3CGS0003	-0.042	-0.028	-0.054	-0.017	-0.045	-0.3145	-2.8971	-4.1171	-1.5322	-0.1285	-0.084	-0.13	-0.115	-5.216	-0.5861	-0.0493	-0.9587	-0.8903	-2.212	-0.1608	-0.1258	-5.938	-0.067	-0.017	-0.071	-0.0917	-0.008	-0.105	-0.075	-0.01	-0.071	-0.048	-6.0038	-1.7417	-0.201	-1.0449	-0.055	-0.1885	-1.7245	-2.2768	-0.133	-0.1527	-0.015	-0.031	-0.007	-0.059	-0.008	-0.02	-0.016
FL1A3CGS0004	-0.01	-0.019	-0.039	-0.01	-0.068	-0.8136	-2.111	-0.1155	-0.2037	-0.041	-0.048	-0.129	-0.133	-5.6867	-0.2973	-0.086	-1.8234	-2.3712	-0.6985	-0.0339	-0.2227	-3.4692	-0.057	-0.02	-0.0949	-0.1982	-0.006	-0.021	-0.008	-0.01	-0.126	-0.2951	-6.2109	-0.4711	-0.1386	-1.3688	-0.2062	-0.3795	-4.1906	-5.869	-1.1515	-0.4892	-0.036	-0.0305	-0.081	-0.08	-0.0554	-0.052	-0.035
FL1A3CGS0005	-0.059	-0.036	-0.1288	-0.091	-0.081	-2.6471	-6.4849	-4.4489	-1.1094	-0.072	-0.028	-0.123	-0.122	-3.8267	-0.3607	-0.1964	-1.8875	-0.3114	-0.9164	-0.049	-0.1661	-3.7939	-0.066	-0.019	-0.1324	-0.3124	-0.01	-0.072	-0.2363	-0.004	-0.035	-0.04	-5.5627	-2.294	-0.1368	-0.3712	-0.119	-0.4173	-2.7496	-0.1487	0.027	0.012	-0.003	-0.005	-0.008	-0.07	0.008	0.001	-0.081
FL1A3CGS0006	-0.028	-0.022	-0.032	-0.042	-0.018	-0.1194	-2.869	-0.3002	-0.6953	-0.359	-0.154	-0.219	-0.355	-3.7113	-0.4592	-0.2124	-2.9642	-2.6824	0.7018	-0.0301	-0.3921	-4.2654	-0.1336	-0.06	-0.3287	-0.2382	0.071	-0.0444	-0.013	-0.055	-0.4705	-1.0516	-6.9966	-4.5727	-1.5269	-2.886	-0.5902	-0.6486	-2.5987	-1.5865	-0.095	-0.021	-0.008	-0.014	-0.038	-0.1153	0.003	-0.024	-0.023
FL1A3CGS0007	-0.026	0.001	-0.044	-0.029	-0.051	-0.5528	-3.8099	-0.9079	-0.2186	-0.023	-0.031	-0.084	-0.124	-4.3654	-0.2695	-0.053	-0.9288	-0.3357	0.0146	0	-0.106	-3.8225	-0.052	-0.018	-0.0848	-0.1618	-0.007	-0.028	-0.027	-0.005	-0.032	-0.043	-5.5761	-0.6365	-0.071	-0.2937	-0.096	-0.4481	-3.4358	-1.9841	-0.8824	-0.3182	-0.011	-0.02	-0.016	-0.08	-0.037	-0.054	-0.0662
FL1A3CGS0008	-0.1053	-0.033	-0.094	-0.044	-0.043	-1.784	-3.9935	-4.8408	-0.6449	-0.101	-0.052	-0.173	-0.283	-5.1197	-0.3357	-0.078	-1.5672	-0.6114	-0.1604	-0.037	-0.0842	-3.5955	0.0419	-0.021	-0.2315	0.0632	-0.035	-0.4824	-2.3315	-0.007	-0.06	-0.185	-5.498	-2.0019	-0.2187	-0.6966	-0.089	-1.2617	-1.6794	-0.1247	-0.023	-0.005	-0.003	-0.003	-0.008	-0.025	-0.031	-0.005	-0.072
FL1A3CGS0010	0.1114	-0.027	-0.009	-0.044	-0.035	-1.4051	-4.4469	-6.154	-1.0938	-0.103	-0.055	-0.095	-0.09	-4.2704	-0.2478	-0.117	-1.7281	0.057	-0.1387	-0.035	-0.3615	-4.5751	-0.2479	-0.043	-0.4869	-0.9677	-0.04	-0.3484	-4.158	-0.009	-0.083	-0.1119	-7.477	-1.9907	-0.2132	-1.1564	-0.1606	-1.1437	-2.8445	-3.4446	-0.0619	-0.043	-0.009	-0.012	-0.012	-0.078	-0.02	-0.035	-0.007
FL1A3CGS0011	-0.035	-0.109	-0.2387	-0.078	-0.037	-2.2616	-2.557	-4.9575	-0.9592	-0.069	-0.01	-0.103	-0.104	-4.7935	-0.2829	-0.099	-1.1256	-0.3058	-0.2318	-0.02	-0.096	-3.276	-0.053	-0.019	-0.094	-0.2026	-0.022	-0.2958	-0.5789	-0.006	-0.036	-0.0914	-6.3777	-1.9802	-0.1523	-0.3828	-0.101	-0.4066	-3.5998	-2.7166	-0.7926	-0.2574	-0.009	-0.017	-0.016	-0.069	-0.031	-0.05	-0.043
FL1A3CNS0001	-0.01	-0.021	-0.032	-0.022	-0.019	-0.3548	-3.5854	-0.5912	-0.2937	-0.022	-0.039	-0.129	-0.285	-4.5741	-0.2165	-0.139	-1.5323	-0.3123	-0.2151	-0.043	-0.1914	-2.7999	0.1069	-0.05	-0.4929	-0.463	-0.004	-0.014	-0.01	-0.002	-0.015	-0.019	-2.8344	-0.6104	-0.066	-0.3878	-0.058	-0.4691	-0.764	-0.02	-0.005	-0.002	-0.002	-0.003	-0.004	-0.017	-0.009	0.004	-0.045
FL1A3CNS0002	-0.01	-0.021	-0.042	-0.016	-0.036	-0.5823	-3.3042	-0.7211	-0.2493	-0.02	-0.038	-0.12	-0.269	-4.5937	-0.2186	-0.14	-1.6831	-0.7234	-1.6726	-0.089	-0.1809	-3.8523	0.0953	-0.053	-0.5053	-0.4584	-0.004	-0.015	-0.014	-0.002	-0.015	-0.02	-3.107	-0.5579	-0.057	-0.3171	-0.053	-0.3466	-0.6279	-0.021	-0.005	-0.001	-0.002	-0.002	-0.004	-0.015	-0.006	0.003	-0.038
FL1A98GS0001	-0.011	-0.02	-0.032	-0.03	-0.017	-0.3903	-2.8371	-0.3477	-0.2127	-0.096	-0.065	-0.157	-0.263	-4.0152	-0.202	-0.097	-1.8782	-0.4711	-0.4035	-0.047	-0.4599	-5.2143	-0.1384	-0.036	-0.4547	-0.5492	0.006	-0.056	-0.011	-0.075	-0.7962	-1.8724	-6.5908	-1.4787	-0.6426	-0.6382	-0.7187	-2.4209	-3.9261	-4.075	-0.2054	-0.0709	-0.009	-0.029	-0.042	-0.131	-0.029	0.005	-0.092
FL1A99NSH001	-0.002	-0.005	-0.004	-0.003	-0.001	-0.005	-0.033	-0.021	-0.048	-0.021	-0.015	-0.05	-0.023	-2.2466	-0.042	-0.023	-0.2134	-0.025	-0.027	-0.012	-0.0833	-2.7482	-0.1419	-0.026	-0.1468	-0.5468	-0.004	-0.035	-0.003	-0.062	-1.0264	-0.7852	-3.1724	-0.2086	-0.3363	-0.8147	-0.8481	-1.5309	-3.7119	-3.5333	-0.045	-0.019	-0.012	-0.032	-0.019	-0.2593	-0.039	-0.039	-0.034
FL1AA9NF0001	-0.007	-0.018	-0.036	-0.011	-0.035	-0.6386	-2.3249	-0.1597	-0.1551	-0.016	-0.033	-0.119	-0.18	-5.0337	-0.21	-0.115	-1.5896	-0.2299	-1.3535	-0.0514	-0.3517	-4.2695	-0.1167	-0.022	-0.2899	-0.7121	-0.003	-0.01	-0.006	-0.003	-0.018	-0.018	-1.7507	-0.1542	-0.047	-0.4839	-0.0633	-2.5416	-1.443	-0.1602	-0.013	-0.003	-0.002	-0.002	-0.006	-0.02	-0.021	-0.018	-0.025
FL1AA9NF0002	-0.014	-0.027	-0.014	-0.01	-0.003	-0.018	-0.4408	-1.0129	-1.1645	-0.112	-0.063	-0.171	-0.175	-4.5265	-0.1324	-0.058	-0.8671	-0.068	-0.044	-0.026	-0.3413	-3.6317	-0.134	-0.035	-0.3526	-0.344	-0.013	-0.066	-0.018	0.013	-0.5105	-1.5805	-3.8947	-1.8604	-0.7339	-2.7915	-1.0149	-1.1714	-3.8237	-2.9362	0.009	-0.004	-0.006	-0.016	-0.009	-0.2051	-0.021	-0.019	-0.026
FL1AAAGM0001	-0.026	-0.029	-0.039	-0.027	-0.008	-0.078	-1.2643	-0.1652	-0.84	-0.071	-0.077	-0.2034	-0.284	-3.214	-0.8294	-0.196	-1.7761	0.1108	-0.1037	-0.054	-0.3085	-4.8287	-0.1436	-0.054	-0.3792	-0.7715	-0.006	-0.037	-0.023	-0.005	-0.043	-0.039	-3.1946	-1.2141	-0.1167	-0.8158	-0.092	-0.3502	-2.5156	-1.0632	-1.9203	-0.8693	-0.033	-0.039	-0.012	-0.076	-0.03	-0.023	-0.06
FL1AAAGS0001	-0.074	0.069	-0.017	-0.014	-0.055	-0.9404	-4.9027	-2.2459	-0.8663	-0.151	-0.097	-0.16	-0.312	-4.9226	-0.3256	-0.121	-1.6648	0.0222	-0.088	-0.058	-0.1802	-3.4167	0.0144	-0.087	-0.5852	-0.6415	-0.009	-0.162	-0.3282	-0.014	-0.103	0.0152	-6.3321	-3.1911	-0.6252	-1.9861	-0.2153	-0.8836	-1.3765	-0.1399	-0.017	-0.005	-0.003	-0.004	-0.01	-0.031	-0.012	-0.015	-0.021
FL1AAAGS0002	-0.007	-0.011	-0.009	-0.007	-0.003	-0.016	-0.1164	-0.074	-0.1609	-0.054	-0.048	-0.138	-0.186	-4.1056	-0.0774	-0.077	-0.8257	0.065	-0.059	-0.034	-0.1523	-3.4935	-0.1532	-0.047	-0.1921	-0.4299	-0.008	-0.0731	-0.01	-0.178	-1.8155	-1.1642	-7.3954	-0.8124	-0.9294	-0.9381	-2.0453	-1.2987	-5.6255	-4.5245	-0.9205	-0.4468	-0.029	-0.095	0.004	-0.4329	0.037	-0.027	-0.051
FL1AAAGS0003	-0.006	-0.012	-0.02	-0.007	-0.018	-0.1593	-0.7044	-0.073	-0.05	-0.014	-0.032	-0.092	-0.245	-2.7983	-0.106	-0.167	-1.6835	-0.2242	-2.196	-0.083	-0.2023	-4.164	0.0091	-0.057	-0.4679	-1.3374	-0.007	-0.033	-0.01	-0.029	-0.234	-1.8417	-9.031	-0.0514	-0.065	-0.1742	-0.1133	-0.4625	-1.8902	-2.9949	-0.083	-0.057	-0.017	-0.026	-0.026	-0.055	-0.022	-0.023	-0.025
FL1AAAGS0004	-0.032	-0.035	-0.035	-0.033	-0.022	-0.6444	-3.4397	-3.7979	-0.8781	-0.092	-0.103	-0.2664	-0.348	-4.1352	-0.2702	-0.15	-1.5992	-0.0772	-0.1008	-0.037	-0.134	-2.3992	0.031	-0.015	-0.1316	-0.4428	-0.021	-0.1121	-0.6403	-0.026	-0.181	-0.3786	-10.109	-1.4458	-0.362	-1.6459	-0.2697	-1.3202	-3.9095	-2.9098	-0.099	-0.019	-0.01	-0.019	-0.036	-0.093	-0.05	-0.0458	-0.085
FL1AAANS0001	-0.025	-0.019	-0.035	-0.009	-0.011	-0.075	-1.2317	-3.2182	-1.4627	-0.124	-0.074	-0.168	-0.308	-4.7958	-0.2713	-0.113	-1.5678	0.0471	-0.055	-0.051	-0.1458	-3.4361	0.0135	-0.091	-0.5919	-0.6124	0.005	-0.042	-0.02	-0.011	-0.086	0.0048	-3.824	-2.2465	-0.538	-1.9736	-0.2231	-0.8911	-1.482	-0.1429	-0.017	-0.005	-0.002	-0.003	-0.008	-0.031	-0.013	-0.016	-0.022
FL1AACGS0001	-0.03	0.004	-0.042	-0.024	-0.051	-1.0519	-4.9145	-1.8916	-0.1054	-0.018	-0.042	-0.071	-0.075	-3.9955	-0.5221	-0.1211	-0.7102	-0.3614	0.4723	0.003	-0.117	-2.7736	-0.018	-0.007	-0.037	0.0058	-0.007	-0.034	-0.033	-0.004	-0.029	-0.052	-5.4071	-0.7024	-0.067	-0.2623	-0.119	-0.4277	-3.263	-1.3162	-0.7869	-0.2295	-0.014	-0.023	-0.01	-0.102	-0.023	0.007	-0.1
FL1AACGS0002	-0.01	-0.014	-0.026	-0.025	-0.015	-0.156	-2.7419	-0.2948	-0.1392	-0.027	-0.038	-0.102	-0.21	-4.3505	-0.255	-0.114	-2.7105	-0.4796	-0.3349	-0.056	-0.2111	-4.5111	-0.0166	-0.054	-0.4569	-0.3794	-0.004	-0.018	-0.009	-0.013	-0.106	-0.141	-4.839	-0.4033	-0.088	-0.3101	-0.2828	-0.5663	-3.8975	-4.5406	-0.312	-0.1854	-0.013	-0.019	-0.04	-0.1038	-0.015	-0.026	-0.049
FL1AACGS0003	-0.008	-0.014	-0.031	-0.021	-0.02	-0.2368	-2.625	-0.2986	-0.1082	-0.014	-0.028	-0.085	-0.179	-3.9697	-0.238	-0.064	-2.1543	-0.7626	-0.4147	-0.049	-0.1659	-4.2802	-0.1	-0.046	-0.3005	-0.2731	-0.004	-0.01	-0.007	-0.005	-0.021	-0.025	-2.3099	-0.2242	-0.038	-0.1128	-0.14	-0.5363	-2.9765	-4.0601	-2.7424	-1.2082	-0.043	-0.085	0.011	-0.185	-0.0326	0.007	-0.142
FL1AACGS0004	-0.024	-0.025	-0.047	-0.036	-0.044	-0.9472	-4.3333	-1.7869	-0.8609	-0.089	-0.064	-0.167	-0.381	-5.4225	-0.263	-0.162	-1.7388	-0.5905	-3.8952	-0.08	-0.1323	-4.0121	0.0969	-0.081	-0.6546	-0.0622	-0.002	-0.039	-0.029	-0.004	-0.039	-0.022	-4.1692	-1.2275	-0.2636	-1.3786	-0.024	-0.6187	-0.6973	-0.034	-0.012	-0.004	-0.001	-0.003	-0.006	-0.02	-0.012	0.003	-0.046
FL1AACGS0005	-0.026	-0.024	-0.051	-0.006	-0.026	-0.167	-2.7629	-2.5887	-1.3341	-0.051	-0.022	-0.062	-0.052	-1.1495	-0.2311	-0.008	-0.068	-0.049	-0.021	-0.006	-0.024	-1.3554	-0.052	-0.008	-0.02	-0.003	-0.011	-0.042	-0.031	-0.017	-0.134	-0.5752	-6.4495	-0.9345	-0.095	-1.2433	-0.159	-0.3672	-2.8783	-4.5339	-1.9775	-2.778	-0.0672	-0.056	-0.069	-0.106	-0.036	0.001	-0.117
FL1AACNI0001	-0.06	-0.03	-0.0914	-0.037	-0.039	-1.0852	-4.6234	-2.2826	-0.4891	-0.054	-0.058	-0.168	-0.363	-5.5495	-0.2768	-0.145	-1.6783	-0.1852	-0.3124	-0.064	-0.1559	-3.4671	0.1105	-0.075	-0.6035	-0.5342	-0.012	-0.067	-0.4935	-0.006	-0.032	-0.036	-5.0174	-1.6828	-0.109	-0.481	-0.118	-1.1493	-3.6143	-1.0003	-0.1403	-0.025	-0.005	-0.009	-0.013	-0.053	-0.03	-0.011	-0.083
FL1AACNI0002	-0.004	-0.008	-0.008	-0.007	-0.003	-0.014	-0.2641	-0.03	-0.066	-0.018	-0.03	-0.091	-0.232	-3.4317	-0.175	-0.102	-0.7668	-0.0196	-0.076	-0.056	-0.2563	-5.3173	-0.1832	-0.107	-0.6099	-0.4355	-0.005	-0.025	-0.005	-0.029	-0.5444	-0.7471	-2.9375	-0.1829	-0.2253	-0.7103	-0.7422	-0.7332	-3.901	-4.586	-1.4547	-1.2949	-0.042	-0.078	-0.023	-0.2337	-0.062	-0.027	-0.118
FL1AACNM0001	-0.022	-0.02	-0.044	-0.027	-0.03	-0.6238	-4.3047	-1.429	-0.4956	-0.044	-0.049	-0.146	-0.235	-4.7187	-0.231	-0.079	-1.129	-0.2415	-0.2475	-0.041	-0.1679	-2.8793	0.0298	-0.019	-0.2676	-0.2667	-0.006	-0.032	-0.028	-0.002	-0.022	-0.018	-2.9415	-1.3603	-0.097	-0.4665	-0.067	-0.5165	-1.037	-0.007	-0.001	0	-0.002	-0.002	-0.004	-0.025	-0.004	0.004	-0.049
FL1AACNM0002	-0.032	-0.011	-0.034	-0.016	-0.01	-0.065	-1.0959	-2.9662	-2.0485	-0.157	-0.095	-0.198	-0.295	-5.4925	-0.5936	-0.135	-1.2804	0.1795	-0.058	-0.056	-0.1455	-1.8555	0.1405	-0.057	-0.5113	-0.4051	0.007	-0.047	-0.022	-0.015	-0.11	0.0269	-3.8436	-2.5394	-0.7004	-2.3057	-0.3141	-1.263	-2.3353	-0.291	-0.034	-0.009	-0.003	-0.004	-0.011	-0.038	-0.023	-0.027	-0.028
FL1AACNS0001	-0.026	-0.019	-0.036	-0.009	-0.012	-0.073	-1.1549	-3.1576	-1.5001	-0.131	-0.074	-0.174	-0.311	-4.8691	-0.2816	-0.128	-1.1584	0.1639	-0.052	-0.058	-0.1255	-1.7646	0.165	-0.063	-0.575	-0.3526	0.005	-0.043	-0.02	-0.012	-0.09	-0.0015	-3.8206	-2.2676	-0.5576	-1.9482	-0.2659	-1.2466	-1.912	-0.1861	-0.028	-0.007	-0.003	-0.003	-0.01	-0.029	-0.023	-0.019	-0.035
FL1AAGGS0001	-0.031	0.008	-0.027	-0.036	-0.04	-1.0266	-6.2292	-2.154	-0.1445	-0.019	-0.047	-0.08	-0.085	-4.5596	-0.5613	-0.1246	-0.5149	-0.0928	-0.8171	-0.031	-0.095	-2.6611	-0.021	-0.008	-0.042	0.0303	-0.008	-0.04	-0.045	-0.004	-0.028	-0.05	-5.2717	-0.7417	-0.072	-0.2759	-0.118	-0.4577	-3.3991	-1.5	-0.6506	-0.2706	-0.01	-0.019	-0.015	-0.101	-0.025	0.006	-0.115
FL1AAGGS0002	-0.01	-0.019	-0.04	-0.011	-0.069	-0.9088	-2.4665	-0.1576	-0.2169	-0.048	-0.048	-0.149	-0.177	-5.8039	-0.2936	-0.105	-1.6996	-2.5968	-0.8728	-0.0266	-0.1848	-3.5975	-0.007	-0.011	-0.072	-0.0411	-0.004	-0.028	-0.009	-0.072	-0.4965	-1.1911	-5.1822	-0.3417	-0.1777	-1.459	-0.7745	-0.6118	-2.6127	-2.1723	-0.01	-0.01	-0.011	-0.035	-0.014	-0.2217	0.005	-0.016	-0.018
FL1AAGNS0001	-0.009	-0.016	-0.038	-0.013	-0.031	-0.4044	-2.8612	-0.5645	-0.1352	-0.012	-0.031	-0.121	-0.256	-5.5465	-0.235	-0.147	-2.1555	-0.3329	-0.4546	-0.066	-0.0976	-3.92	-0.0048	-0.1132	-0.4719	-0.8879	-0.003	-0.016	-0.012	-0.002	-0.013	-0.027	-0.9174	-0.2457	-0.03	-0.3763	-0.069	-0.2378	-1.1129	-0.026	-0.007	-0.003	-0.002	-0.002	-0.004	-0.018	-0.005	-0.014	-0.034
FL1AAKGM0001	-0.035	-0.036	-0.057	-0.033	-0.023	-0.2239	-3.6032	-1.8345	-1.2518	-0.068	-0.047	-0.165	-0.224	-5.8648	-0.3334	-0.154	-1.9553	-0.2071	-0.1766	-0.058	-0.1977	-4.5552	-0.0044	-0.066	-0.5141	-0.6717	-0.015	-0.064	-0.1039	-0.014	-0.097	-0.1574	-5.856	-1.5876	-0.2793	-1.3423	-0.3774	-0.8279	-3.2096	-2.8709	0.0188	-0.004	-0.011	-0.03	0.016	-0.152	-0.011	-0.034	-0.026
FL1AAKGM0002	-0.043	-0.002	-0.019	-0.035	-0.016	-0.567	-4.6087	-0.8146	-1.1312	-0.082	-0.056	-0.174	-0.251	-5.9865	-0.2746	-0.071	-0.852	-0.3245	-0.1542	-0.045	-0.4776	-3.2873	-0.0885	-0.027	-0.3755	-0.4029	-0.015	-0.128	-0.1063	-0.009	-0.069	-0.1954	-5.2079	-2.6418	-0.3607	-1.0156	-0.3263	-0.2431	-2.7932	-3.7194	-0.7984	-0.1772	-0.012	-0.016	-0.039	-0.091	-0.042	-0.02	-0.11
FL1ABCNM0001	-0.017	-0.033	-0.028	-0.026	-0.007	-0.046	-1.8993	-1.1505	-1.5543	-0.099	-0.06	-0.145	-0.148	-4.4421	-0.4628	-0.067	-1.1409	-0.1039	-0.093	-0.016	-0.061	-2.2402	-0.048	-0.012	-0.044	-0.0847	0.001	-0.025	-0.014	-0.01	-0.063	0.024	-2.7669	-1.4079	-0.3218	-1.5002	-0.0984	-0.532	-3.442	-3.3458	-0.6036	-0.1984	-0.008	-0.017	-0.018	-0.076	-0.019	-0.025	-0.056
FL1ABCNM0002	-0.005	-0.01	-0.016	-0.008	-0.005	-0.026	-0.7501	-0.053	-0.1738	-0.011	-0.026	-0.071	-0.042	-4.8495	-0.2936	-0.0373	-1.0652	-0.282	-0.047	-0.018	-0.7542	-4.0402	-0.1281	-0.002	-0.4453	-0.6182	-0.002	-0.008	-0.003	-0.004	-0.021	-0.021	-0.7231	-0.0684	-0.031	-0.4199	-0.082	-0.3731	-2.7962	-0.7879	-1.3886	-0.9059	-0.016	-0.044	-0.004	-0.062	-0.031	-0.028	-0.045
FL1ABCNS0001	-0.015	-0.013	-0.009	-0.004	-0.002	-0.017	-0.1845	-0.128	-0.4417	-0.193	-0.08	-0.167	-0.372	-3.9072	-0.1145	-0.233	-2.4058	0.4502	-0.032	-0.059	-0.3521	-3.2836	0.0083	-0.077	-0.5621	-0.6396	0.021	-0.066	-0.013	0.003	-0.8094	-1.1578	-4.7514	-1.8493	-1.186	-2.3693	-1.036	-1.0826	-3.9751	-3.4443	0.0072	-0.005	-0.008	-0.023	-0.011	-0.267	-0.024	-0.02	-0.028
FL1ABENM0001	-0.015	-0.051	-0.049	-0.032	-0.024	-0.2934	-3.7544	-1.9166	-1.1013	-0.042	-0.034	-0.16	-0.29	-4.9597	-0.2208	-0.108	-1.5206	-0.2566	-0.1256	-0.04	-0.0894	-3.5937	0.0154	-0.047	-0.4058	-0.4714	-0.012	-0.039	-0.037	-0.004	-0.029	-0.065	-3.4893	-1.8036	-0.2116	-1.1873	-0.079	-0.2581	-1.6763	-0.0743	-0.034	-0.009	-0.002	-0.002	-0.006	-0.011	-0.02	-0.036	-0.019
FL1ABGGS0001	-0.015	-0.017	-0.048	-0.021	-0.043	-0.3581	-3.3769	-0.4673	-0.2577	-0.019	-0.041	-0.083	-0.083	-3.0908	-0.3147	-0.128	-2.0031	-2.1682	-1.6573	-0.052	-0.5414	-4.1679	-0.2337	-0.018	-0.4816	-0.7149	-0.006	-0.02	-0.015	-0.008	-0.054	-0.08	-3.4364	-0.3005	-0.057	-0.2914	-0.093	-0.328	-2.6477	-3.4049	-0.7597	-0.7247	-0.025	-0.068	-0.011	-0.056	-0.033	-0.033	-0.05
FL1ADFNS0001	-0.005	-0.007	-0.01	-0.027	-0.005	-0.035	-1.3829	-0.048	-0.0853	-0.009	-0.022	-0.056	-0.053	-3.2702	-0.3196	-0.0269	-1.8566	-0.8827	-0.2901	-0.031	-0.7446	-4.8696	-0.1489	-0.008	-0.4746	-0.7162	-0.003	-0.006	-0.003	-0.004	-0.022	-0.019	-0.3905	-0.03	-0.023	-0.1557	-0.068	-0.284	-2.8365	-1.5909	-2.2839	-1.8998	-0.051	-0.046	-0.023	-0.063	-0.042	-0.039	-0.0541
FL1AE9NS0001	-0.023	-0.023	-0.03	-0.021	-0.011	-0.0943	-1.8389	-1.1066	-1.0601	-0.139	-0.06	-0.151	-0.217	-5.1336	-0.2684	-0.07	-1.185	-0.4125	-0.082	-0.027	-0.4777	-4.083	-0.1481	-0.035	-0.502	-0.5977	0.007	-0.061	-0.031	-0.009	-0.06	-0.0244	-4.7308	-2.7918	-0.3444	-2.2801	-0.097	-0.4088	-0.591	-0.056	-0.01	-0.003	-0.001	-0.002	-0.007	-0.016	-0.008	-0.013	-0.018
FL1AEANS0001	-0.019	-0.035	-0.014	-0.009	-0.003	-0.016	-0.3204	-0.7707	-0.9836	-0.4563	-0.082	-0.163	-0.133	-4.1092	-0.115	-0.101	-1.7234	0.0835	-0.049	-0.04	-1.1718	-4.0884	-0.3227	-0.033	-0.4423	-1.0518	0.1	-0.0706	-0.023	-0.063	-0.7784	0.136	-6.6322	-5.0005	-2.7475	-3.6004	-0.9935	-1.1089	-3.4975	-3.4191	0.008	-0.007	-0.008	-0.021	-0.021	-0.2139	0.013	-0.023	-0.019
FL1AFANS0001	-0.015	-0.019	-0.03	-0.023	-0.014	-0.1867	-3.8613	-0.7571	-0.5207	-0.049	-0.049	-0.14	-0.3	-5.4322	-0.245	-0.152	-1.8108	-0.2393	-0.171	-0.054	-0.0858	-3.3546	0.0563	-0.104	-0.6087	-0.7903	-0.003	-0.024	-0.015	-0.002	-0.024	-0.011	-2.9715	-1.3815	-0.1358	-0.8105	-0.026	-0.4603	-0.4476	-0.024	-0.01	-0.002	-0.002	-0.002	-0.004	-0.014	-0.009	-0.01	-0.021
FL1AUNGS0001	-0.036	-0.051	-0.057	-0.036	-0.008	-0.076	-2.5244	-1.8015	-1.97	-0.211	-0.185	-0.254	-0.566	-4.1533	-0.7838	-0.1996	-3.1923	-0.4921	-0.2369	-0.083	-0.1548	-4.1179	0.0121	-0.117	-0.5855	-0.9847	0.009	-0.051	-0.022	-0.061	-0.4468	-0.0768	-9.7634	-2.3858	-0.7011	-1.7029	-1.0348	-1.4461	-3.62	-2.8367	-0.021	-0.006	-0.011	-0.03	-0.02	-0.175	0.01	-0.011	-0.049
FL1AUNGS0002	-0.045	-0.048	-0.071	-0.059	-0.026	-1.9531	-3.62	-3.8542	-1.7895	-0.3113	-0.132	-0.225	-0.375	-4.4489	-0.294	-0.176	-2.2071	-0.3707	-1.874	-0.095	-0.2164	-4.284	0.0347	-0.052	-0.4077	-0.6924	0.029	-0.094	-0.056	-0.098	-0.9351	-0.419	-8.4218	-4.2492	-0.8926	-2.4226	-1.0786	-1.6625	-3.0696	-3.5552	-0.019	-0.01	-0.013	-0.037	-0.018	-0.201	-0.024	-0.014	-0.034
FL1AUNNF0001	-0.014	-0.028	-0.019	-0.012	-0.005	-0.026	-0.9942	-1.0892	-1.5304	-0.0485	-0.061	-0.154	-0.118	-4.7058	-0.2399	-0.039	-0.3946	-0.042	-0.032	-0.018	-0.146	-2.1031	-0.0651	-0.017	-0.1934	-0.3855	-0.012	-0.032	-0.015	-0.01	-0.084	-0.168	-4.1544	-0.8346	-0.2994	-1.7009	-0.3657	-0.7957	-3.8197	-2.7186	-0.1805	-0.056	-0.009	-0.008	-0.024	-0.074	-0.026	-0.026	-0.047
FL1AUNNF0002	-0.01	-0.016	-0.01	-0.008	-0.003	-0.014	-0.1918	-0.3666	-0.6011	-0.106	-0.054	-0.136	-0.115	-4.0911	-0.107	-0.088	-1.496	0.0348	-0.046	-0.031	-1.076	-3.3185	-0.2071	0.0054	-0.3099	-0.8971	0.002	-0.039	-0.01	-0.02	-0.2183	-0.5274	-4.319	-1.6238	-0.8226	-2.172	-0.7122	-0.8295	-4.0401	-3.859	-0.1179	-0.033	-0.013	-0.023	-0.022	-0.138	-0.013	-0.024	-0.039
FL1B19NF0001	-0.003	-0.009	-0.007	-0.008	-0.003	-0.01	-0.3044	-0.037	-0.0971	-0.022	-0.022	-0.086	-0.133	-4.0216	-0.1476	-0.085	-1.37	-0.0246	-0.068	-0.033	-0.3537	-4.9737	-0.1677	-0.037	-0.3596	-0.666	-0.006	-0.022	-0.004	-0.031	-0.3379	-0.6503	-5.4937	-0.3148	-0.2423	-0.4537	-1.0431	-1.5443	-2.912	-3.3956	-0.075	-0.035	-0.013	-0.029	-0.013	-0.1435	-0.03	-0.024	-0.021
FL1B19NF0002	-0.007	-0.015	-0.012	-0.009	-0.003	-0.017	-0.5271	-0.0971	-0.3399	-0.035	-0.057	-0.159	-0.254	-4.685	-0.1651	-0.137	-1.9251	0.0029	-0.072	-0.041	-0.5208	-4.8082	-0.1204	-0.035	-0.4032	-0.7636	-0.005	-0.022	-0.005	-0.032	-0.3125	-0.568	-3.8226	-0.4254	-0.2225	-1.133	-0.9493	-0.9344	-3.0208	-3.2481	-0.044	-0.022	-0.012	-0.031	-0.012	-0.1513	-0.021	-0.015	-0.029
FL1B1CNF0001	-0.007	-0.014	-0.012	-0.009	-0.003	-0.017	-0.518	-0.1042	-0.3415	-0.03	-0.052	-0.153	-0.247	-4.6506	-0.1455	-0.129	-1.8536	-0.0225	-0.07	-0.038	-0.4114	-4.5068	-0.0922	-0.032	-0.3875	-0.8538	-0.007	-0.033	-0.006	-0.038	-0.4246	-1.4557	-5.0668	-0.4209	-0.2257	-1.5387	-0.698	-0.9262	-2.1477	-3.6002	-0.094	-0.036	-0.013	-0.027	-0.023	-0.108	-0.05	-0.022	-0.027
FL1B1CNF0002	-0.011	-0.018	-0.011	-0.007	-0.003	-0.016	-0.2331	-0.4402	-0.6135	-0.118	-0.051	-0.136	-0.126	-4.6214	-0.1286	-0.095	-1.4542	0.0644	-0.05	-0.035	-0.8297	-3.2478	-0.1953	-0.005	-0.5538	-1.0775	0.003	-0.047	-0.012	-0.014	-0.2718	-0.6121	-4.4449	-1.8697	-1.0116	-2.5683	-0.6211	-1.3983	-3.5806	-2.932	-0.0229	-0.011	-0.007	-0.016	-0.011	-0.0976	-0.053	-0.03	-0.037
FL1B1CNS0001	-0.007	-0.011	-0.01	-0.005	-0.002	-0.014	-0.1463	-0.058	-0.1355	-0.043	-0.073	-0.158	-0.256	-3.4102	-0.0998	-0.141	-1.5325	0.2106	-0.043	-0.046	-0.3742	-3.7479	-0.1128	-0.052	-0.3348	-0.5632	-0.004	-0.033	-0.006	-0.06	-0.6766	-1.2506	-5.5771	-0.5641	-0.347	-1.5477	-0.6705	-2.3162	-2.774	-7.3138	-0.006	-0.006	-0.008	-0.023	-0.02	-0.1162	0	-0.016	-0.02
FL1B1CNS0002	-0.004	-0.008	-0.006	-0.006	-0.002	-0.01	-0.1145	-0.029	-0.084	-0.044	-0.028	-0.089	-0.223	-3.5498	-0.088	-0.115	-1.5052	-0.0808	-0.088	-0.059	-0.2379	-4.203	-0.0323	-0.095	-0.5909	-1.017	0.001	-0.025	-0.003	-0.025	-0.604	-0.7876	-6.7108	-0.7449	-0.2542	-1.1783	-0.5407	-1.4932	-2.8078	-4.4511	-0.1126	-0.028	-0.011	-0.023	-0.027	-0.1257	-0.034	-0.023	-0.034
FL1B3CNS0001	-0.007	-0.009	-0.006	-0.009	-0.003	-0.012	-0.3433	-0.048	-0.1775	-0.136	-0.048	-0.114	-0.177	-4.1046	-0.1372	-0.123	-1.6481	0.1005	-0.074	-0.049	-0.2677	-4.0584	-0.0178	-0.031	-0.2481	-0.3933	0.016	-0.03	-0.006	-0.08	-0.7584	-0.4349	-6.0951	-1.4901	-0.7231	-0.3189	-1.1329	-1.5991	-2.8852	-3.2229	-0.06	-0.013	-0.01	-0.027	-0.028	-0.1578	-0.004	-0.012	-0.029
FL1B99NSH001	-0.004	-0.01	-0.01	-0.012	-0.005	-0.018	-0.9248	-0.059	-0.1422	-0.013	-0.039	-0.107	-0.136	-4.1778	-0.2064	-0.0525	-1.3029	-0.3076	-0.067	-0.019	-0.0927	-2.9168	-0.057	-0.013	-0.0758	-0.0718	-0.003	-0.005	-0.002	-0.004	-0.016	-0.014	-0.4242	-0.0426	-0.034	-0.3563	-0.112	-1.4442	-4.2066	-1.4517	-1.0128	-0.476	-0.02	-0.021	-0.018	-0.096	-0.017	-0.03	-0.089
FL1BAAGS0001	-0.026	-0.006	-0.052	-0.021	-0.045	-0.4797	-4.5339	-1.0905	-0.2936	-0.021	-0.048	-0.103	-0.121	-5.1546	-0.4371	-0.0982	-1.0257	-0.4897	0.1004	-0.009	-0.153	-3.3778	-0.061	-0.015	-0.057	-0.0318	-0.007	-0.027	-0.025	-0.004	-0.025	-0.037	-4.5693	-0.5436	-0.079	-0.3217	-0.136	-1.0411	-3.8443	-1.7822	-0.713	-0.2147	-0.011	-0.019	-0.016	-0.107	-0.018	-0.008	-0.095
FL1BAAGS0002	-0.028	-0.003	-0.051	-0.026	-0.049	-0.5191	-4.0613	-0.8953	-0.2294	-0.02	-0.038	-0.073	-0.132	-3.7882	-0.4663	-0.106	-1.046	-0.1526	-0.3834	-0.02	-0.148	-4.273	0.022	-0.008	-0.0921	-0.156	-0.007	-0.029	-0.029	-0.004	-0.025	-0.033	-4.0195	-0.6592	-0.061	-0.2871	-0.1	-0.8143	-3.6618	-1.7543	-0.7414	-0.2196	-0.01	-0.018	-0.012	-0.083	-0.04	-0.041	-0.072
FL1BAAGS0003	-0.039	0.001	-0.071	-0.005	-0.059	-1.6976	-4.5894	-1.4108	-0.2902	-0.041	-0.077	-0.105	-0.171	-3.7588	-0.3608	-0.042	-0.6838	-0.2798	-0.3987	-0.03	-0.07	-3.576	-0.0114	-0.012	-0.089	-0.0302	-0.011	-0.045	-0.035	-0.027	-0.175	-0.5022	-9.8139	-0.9652	-0.124	-0.872	-0.3395	-1.3356	-5.2108	-5.7753	-0.786	-0.3305	-0.024	-0.039	-0.03	-0.192	-0.035	-0.029	-0.093
FL1BAANS0001	-0.008	-0.009	-0.009	-0.005	-0.003	-0.014	-0.1558	-0.06	-0.1635	-0.057	-0.07	-0.149	-0.236	-3.4945	-0.086	-0.114	-1.3992	0.1658	-0.042	-0.042	-0.2684	-3.3033	-0.0501	-0.038	-0.2768	-0.4869	0	-0.034	-0.007	-0.094	-1.0605	-0.8985	-4.7704	-0.7142	-0.5043	-1.1298	-1.24	-2.1413	-3.6139	-3.284	0.004	-0.004	-0.009	-0.024	-0.023	-0.2094	0.01	-0.013	-0.034
FL1BACNS0001	-0.011	-0.011	-0.009	-0.005	-0.002	-0.013	-0.1612	-0.062	-0.2116	-0.202	-0.1	-0.169	-0.271	-3.8324	-0.0983	-0.144	-1.3513	0.2176	-0.04	-0.042	-0.3421	-3.3227	-0.0602	-0.038	-0.3125	-0.4987	0.035	-0.0354	-0.007	-0.102	-1.0308	-0.786	-6.5558	-2.5805	-1.0268	-1.6945	-0.9547	-2.4377	-3.0697	-2.8124	-0.015	-0.007	-0.008	-0.022	-0.033	-0.1703	0.022	-0.006	-0.042
FL1BAGNS0001	-0.007	-0.008	-0.006	-0.006	-0.002	-0.011	-0.09	-0.052	-0.1747	-0.166	-0.044	-0.104	-0.175	-3.322	-0.068	-0.071	-0.8349	0.024	-0.041	-0.028	-0.0983	-3.2034	-0.02	-0.037	-0.3181	-0.7284	0.029	-0.0311	-0.005	-0.096	-0.873	-1.1125	-7.3529	-1.8246	-0.9553	-0.7013	-0.8707	-1.0709	-3.0196	-4.7832	-0.007	-0.001	-0.009	-0.025	-0.026	-0.1323	0.006	-0.019	-0.036
FL1BAJNS0001	-0.002	-0.007	-0.007	-0.006	-0.002	-0.011	-0.2341	-0.022	-0.048	-0.006	-0.031	-0.095	-0.238	-3.4938	-0.092	-0.153	-1.9724	0.1042	-0.063	-0.061	-0.3207	-3.9662	-0.0834	-0.072	-0.4848	-0.9009	-0.002	-0.006	-0.002	-0.004	-0.018	-0.017	-0.4625	-0.031	-0.032	-0.1974	-0.132	-1.2042	-3.6069	-0.946	-1.761	-1.236	-0.026	-0.047	0.002	-0.125	-0.022	-0.01	-0.095
FL1BBANS0001	-0.007	-0.01	-0.009	-0.004	-0.002	-0.013	-0.1234	-0.057	-0.1467	-0.056	-0.067	-0.149	-0.247	-3.4494	-0.077	-0.105	-1.2675	0.1374	-0.041	-0.037	-0.2224	-3.2608	-0.0493	-0.042	-0.3014	-0.5987	-0.001	-0.034	-0.006	-0.094	-1.0797	-0.891	-4.8246	-0.6799	-0.5057	-1.1173	-1.231	-2.2668	-4.2312	-3.5544	-0.046	-0.025	-0.01	-0.025	-0.026	-0.209	0.002	-0.023	-0.046
FL1BUNNS0001	-0.008	-0.008	-0.006	-0.004	-0.002	-0.014	-0.1057	-0.047	-0.1781	-0.201	-0.052	-0.098	-0.126	-2.6179	-0.059	-0.052	-0.6735	0.057	-0.044	-0.03	-0.148	-3.0851	-0.0238	-0.031	-0.2342	-0.3843	0.037	-0.0296	-0.006	-0.111	-1.1023	-0.8349	-9.3429	-1.9882	-1.0419	-0.8297	-1.1509	-1.2822	-4.0562	-3.7979	-0.013	-0.012	-0.011	-0.026	-0.032	-0.2064	0.021	-0.021	-0.041
FL1C18NP0001	-0.097	-0.037	-0.08	-0.024	-0.031	-0.5995	-3.7592	-2.4239	-0.4191	-0.054	-0.046	-0.099	-0.214	-3.3169	-0.2899	-0.189	-1.514	-0.2292	-0.0323	-0.023	-0.132	-2.9413	-0.018	-0.014	-0.086	-0.1139	-0.019	-0.1529	-1.1703	-0.005	-0.03	-0.073	-4.5702	-1.5549	-0.1006	-0.4263	-0.099	-0.4463	-3.2585	-1.4587	-0.2278	-0.044	-0.005	-0.01	-0.014	-0.05	-0.02	-0.01	-0.07
FL1C19NF0001	-0.011	-0.011	-0.01	-0.008	-0.003	-0.019	-0.4969	-0.086	-0.4352	-0.13	-0.07	-0.154	-0.234	-4.8958	-0.141	-0.075	-1.0555	-0.1772	-0.058	-0.029	-0.3596	-3.3723	-0.0913	-0.033	-0.4017	-0.5251	0.004	-0.045	-0.01	-0.021	-0.7129	-1.0645	-5.9293	-2.2921	-0.7542	-1.4045	-1.1472	-1.15	-2.5433	-1.6618	-0.01	-0.004	-0.007	-0.025	-0.014	-0.2378	0.004	-0.014	-0.023
FL1C19NF0002	-0.008	-0.017	-0.037	-0.016	-0.048	-1.234	-2.3505	-0.2535	-0.2157	-0.016	-0.026	-0.106	-0.15	-4.9958	-0.234	-0.082	-1.1963	-1.2042	-1.5788	-0.062	-0.1382	-4.4092	-0.04	-0.024	-0.1587	-0.1915	-0.002	-0.012	-0.007	-0.002	-0.019	-0.024	-1.5408	-0.1742	-0.047	-0.5513	-0.0896	-1.1228	-1.4488	-0.2045	-0.028	-0.005	-0.002	-0.002	-0.006	-0.01	-0.03	-0.026	-0.012
FL1C19NF0003	-0.01	-0.055	-0.045	-0.024	-0.016	-0.3697	-2.6692	-1.7292	-0.8578	-0.0766	-0.032	-0.161	-0.21	-5.3006	-0.2014	-0.088	-1.0382	-0.1715	-0.1557	-0.032	-0.2802	-3.5187	-0.0827	-0.03	-0.3414	-0.4129	-0.007	-0.031	-0.02	-0.005	-0.048	-0.022	-4.5069	-1.8494	-0.2147	-1.3495	-0.1018	-0.4972	-1.3577	-0.164	-0.02	-0.005	-0.001	-0.003	-0.007	-0.024	-0.017	-0.017	-0.022
FL1C19NF0004	-0.001	-0.004	-0.002	-0.002	-0.001	-0.004	-0.027	-0.009	-0.025	-0.005	-0.01	-0.037	-0.031	-2.0387	-0.025	-0.013	-0.157	-0.017	-0.025	-0.008	-0.065	-2.281	-0.116	-0.019	-0.055	-0.2379	-0.002	-0.008	-0.002	-0.012	-0.047	-0.053	-0.4167	-0.019	-0.026	-0.0769	-0.077	-0.7836	-3.4529	-4.8746	-1.6504	-2.0542	-0.3057	-0.4323	-0.081	-0.095	-0.056	-0.055	-0.052
FL1C19NF0005	-0.037	-0.034	-0.051	-0.032	-0.036	-0.8905	-4.2427	-3.8211	-0.9715	-0.1	-0.066	-0.195	-0.217	-5.7216	-0.295	-0.082	-1.0543	-0.062	-0.06	-0.023	-0.1969	-3.4729	-0.1342	-0.028	-0.3479	-0.3382	-0.006	-0.043	-0.0986	-0.007	-0.051	0.0115	-3.3956	-2.3256	-0.3227	-1.3348	-0.0808	-0.2911	-1.6408	-0.0446	-0.004	-0.003	-0.003	-0.003	-0.009	-0.04	0.001	-0.008	-0.06
FL1C19NI0001	-0.02	-0.04	-0.023	-0.012	-0.005	-0.03	-0.8344	-0.9175	-1.7121	-0.0792	-0.065	-0.133	-0.088	-3.4933	-0.2986	-0.033	-0.0843	-0.011	-0.021	-0.012	-0.04	-1.0331	-0.041	-0.008	-0.037	0.041	-0.014	-0.035	-0.019	-0.014	-0.088	-0.2159	-2.7298	-0.8556	-0.3553	-2.4173	-0.5207	-1.6199	-6.1362	-2.4445	-1.3207	-0.5721	-0.022	-0.035	-0.018	-0.149	-0.0649	-0.031	-0.101
FL1C19NI0002	-0.011	-0.022	-0.032	-0.037	-0.018	-0.7	-3.203	-0.4546	-0.1567	-0.019	-0.061	-0.17	-0.337	-4.344	-0.2981	-0.2664	-2.2344	0.0328	-0.1161	-0.049	-0.2806	-3.9471	-0.0978	-0.0603	-0.5779	-0.5113	-0.006	-0.012	-0.011	-0.004	-0.016	-0.025	-1.6802	-0.0928	-0.04	-0.5522	-0.094	-1.2099	-2.6217	-0.1672	-0.009	0	-0.003	-0.005	-0.01	-0.043	-0.002	-0.0326	-0.052
FL1C19NI0003	-0.01	-0.014	-0.025	-0.018	-0.011	-0.064	-1.9394	-0.1433	-0.2481	-0.022	-0.055	-0.109	-0.137	-3.0931	-0.3929	-0.0894	-1.4109	-0.4953	-0.1806	-0.023	-0.093	-3.2324	-0.044	-0.009	-0.036	-0.0139	-0.004	-0.013	-0.007	-0.006	-0.031	-0.04	-4.0705	-0.2092	-0.068	-0.5881	-0.089	-0.1712	-3.0752	-0.8058	-1.3898	-1.2265	-0.026	-0.029	-0.016	-0.062	-0.017	-0.017	-0.06
FL1C19NI0004	-0.01	-0.018	-0.024	-0.022	-0.013	-0.0893	-1.9259	-0.105	-0.2372	-0.047	-0.064	-0.154	-0.244	-4.2148	-0.4085	-0.1398	-1.612	-0.8618	-0.7352	-0.034	-0.1504	-3.078	-0.032	-0.014	-0.078	0.0651	-0.009	-0.0403	-0.008	-0.033	-0.698	-0.9301	-6.4891	-0.6282	-0.5854	-0.9117	-0.568	-0.8141	-4.6716	-2.6187	-1.18	-0.8116	-0.029	-0.046	-0.02	-0.1859	-0.039	-0.038	-0.063
FL1C19NP0001	-0.009	-0.022	-0.033	-0.029	-0.045	-0.9316	-1.9977	-0.1619	-0.2936	-0.035	-0.085	-0.234	-0.399	-4.9215	-0.241	-0.1828	-2.5613	-1.3445	-1.3552	-0.049	-0.2192	-3.5863	-0.072	-0.028	-0.1406	-0.043	-0.004	-0.01	-0.007	-0.006	-0.034	-0.012	-1.9789	-0.3839	-0.095	-0.8959	-0.1056	-1.6496	-2.6152	-0.322	-0.035	-0.014	-0.003	-0.004	-0.016	-0.041	-0.004	-0.025	-0.049
FL1C19NP0002	-0.005	-0.02	-0.015	-0.026	-0.006	-0.041	-1.8175	-0.3247	-0.5579	-0.018	-0.042	-0.153	-0.284	-4.47	-0.3817	-0.118	-1.4305	-0.0629	-0.1022	-0.026	-0.106	-3.2265	-0.025	-0.02	-0.1324	-0.0096	-0.004	-0.008	-0.005	-0.004	-0.02	-0.022	-1.1494	-0.1397	-0.038	-0.4847	-0.087	-0.4122	-3.3708	-0.633	-1.1952	-1.1232	-0.029	-0.029	-0.012	-0.049	-0.039	-0.028	-0.077
FL1C19NP0003	-0.015	-0.019	-0.027	-0.02	-0.005	-0.048	-1.9104	-0.7021	-0.7699	-0.037	-0.104	-0.157	-0.311	-2.9588	-0.3256	-0.067	-0.7961	0.044	-0.081	-0.018	-0.085	-2.5106	-0.028	-0.014	-0.081	0.0921	-0.005	-0.017	-0.009	-0.006	-0.032	-0.035	-3.469	-0.8304	-0.112	-0.9817	-0.0751	-0.5797	-3.4581	-0.7994	-1.146	-0.7472	-0.023	-0.026	-0.011	-0.06	-0.043	-0.037	-0.059
FL1C19NP0004	-0.017	-0.022	-0.044	-0.023	-0.042	-1.2935	-2.5335	-0.3637	-0.551	-0.052	-0.073	-0.164	-0.181	-5.4858	-0.2781	-0.104	-1.4199	-0.8013	-1.1736	-0.061	-0.2435	-4.9178	-0.1635	-0.033	-0.2369	-0.7185	-0.006	-0.026	-0.015	-0.011	-0.088	-0.0762	-3.4942	-0.9632	-0.14	-1.3259	-0.4705	-0.8151	-3.599	-2.3215	-0.1243	-0.025	-0.008	-0.017	-0.022	-0.0987	-0.03	-0.036	-0.026
FL1C19NP0005	-0.01	-0.02	-0.027	-0.023	-0.009	-0.086	-2.2437	-0.5848	-0.2662	-0.024	-0.052	-0.122	-0.271	-3.3735	-0.2191	-0.125	-1.3458	0.0314	-0.1381	-0.024	-0.117	-3.0145	-0.03	-0.017	-0.0992	0.0446	-0.005	-0.019	-0.012	-0.006	-0.036	-0.076	-5.9051	-0.3808	-0.064	-0.4015	-0.087	-0.547	-3.3907	-0.8853	-1.061	-0.5385	-0.019	-0.024	-0.012	-0.068	-0.042	-0.036	-0.0632
FL1C19NS0001	-0.018	-0.012	-0.022	-0.014	-0.007	-0.048	-1.5459	-0.8824	-0.948	-0.035	-0.055	-0.14	-0.267	-4.5615	-0.2328	-0.109	-1.3492	0.1109	-0.057	-0.025	-0.1175	-2.4115	0.019	-0.02	-0.201	0.0429	-0.009	-0.025	-0.017	-0.005	-0.025	-0.0741	-2.5875	-0.8306	-0.1668	-1.1887	-0.12	-0.6886	-2.3746	-0.2038	-0.019	0.006	-0.003	-0.005	-0.008	-0.044	-0.012	-0.008	-0.051
FL1C19NS0002	-0.02	-0.016	-0.023	-0.011	-0.007	-0.048	-1.3259	-0.9474	-1.1708	-0.04	-0.047	-0.138	-0.198	-4.9332	-0.1995	-0.082	-0.9979	0.079	-0.048	-0.039	-0.1726	-3.7112	-0.0843	-0.056	-0.3436	-0.2072	-0.01	-0.032	-0.02	-0.007	-0.039	-0.071	-3.5348	-1.3088	-0.2359	-1.1474	-0.2269	-0.8505	-3.8907	-0.3526	-0.0234	-0.009	-0.005	-0.007	-0.006	-0.062	0.004	-0.034	-0.023
FL1C19NS0003	-0.014	-0.008	-0.006	-0.005	-0.002	-0.012	-0.1359	-0.0432	-0.3849	-0.261	-0.086	-0.177	-0.247	-4.7952	-0.087	-0.09	-0.9347	0.1403	-0.03	-0.031	-0.2022	-2.2705	-0.0302	-0.028	-0.2257	-0.3216	0.046	-0.072	-0.012	-0.187	-1.9818	-0.3186	-5.5993	-2.6641	-1.472	-2.3856	-1.6184	-1.432	-2.7843	-2.9154	-0.044	-0.005	-0.01	-0.025	-0.043	-0.3124	0.001	-0.004	-0.073
FL1C1ACS0001	-0.035	0.015	-0.043	-0.019	-0.044	-1.0453	-5.539	-1.9367	-0.0644	-0.017	-0.044	-0.068	-0.155	-2.8974	-0.2696	-0.13	-1.5271	-0.3073	-0.5014	-0.021	-0.155	-3.6068	-0.031	-0.013	-0.074	-0.174	-0.009	-0.03	-0.039	-0.004	-0.024	-0.049	-3.1524	-0.3375	-0.049	-0.287	-0.082	-0.4688	-2.476	-0.658	-0.3193	-0.0408	-0.004	-0.01	-0.014	-0.072	-0.028	-0.015	-0.127
FL1C1AGS0001	-0.015	-0.017	-0.035	-0.03	-0.023	-0.2793	-3.1862	-0.5568	-0.2182	-0.025	-0.062	-0.167	-0.424	-4.5127	-0.2338	-0.131	-1.041	-0.5589	-3.0979	-0.065	-0.1263	-4.5394	-0.051	-0.03	-0.1787	0.1443	-0.006	-0.022	-0.016	-0.012	-0.069	-0.111	-4.5998	-0.4485	-0.071	-0.3004	-0.138	-0.627	-4.424	-2.8001	-1.5486	-1.007	-0.05	-0.093	0.016	-0.129	-0.046	-0.049	-0.0635
FL1C1AGS0002	-0.021	-0.02	-0.02	-0.05	-0.023	-1.173	-3.573	-1.8939	-0.1571	-0.032	-0.027	-0.098	-0.196	-4.7257	-0.2362	-0.13	-2.2148	-0.1525	-0.1195	-0.046	-0.1984	-3.0578	0.0333	-0.022	-0.2473	-0.1356	-0.02	-0.1462	-0.3756	-0.004	-0.019	-0.058	-3.5327	-1.3836	-0.0549	-0.2464	-0.102	-0.8291	-1.677	-0.2877	-0.001	0.004	-0.003	-0.006	-0.006	-0.053	0	-0.006	-0.045
FL1C1AGS0003	-0.044	-0.008	-0.041	-0.008	-0.019	-0.128	-2.1345	-3.674	-1.3868	-0.138	-0.1	-0.141	-0.336	-4.096	-0.3089	-0.161	-1.7541	0.208	0.028	-0.034	-0.2097	-2.854	-0.034	-0.038	-0.2911	-0.0099	0.004	-0.054	-0.032	-0.019	-0.11	-0.0764	-7.3402	-3.1473	-0.5271	-1.3215	-0.1689	-0.7934	-3.4154	-1.4413	-1.0757	-0.5747	-0.022	-0.031	-0.011	-0.095	-0.041	-0.043	-0.0736
FL1C1AGS0004	-0.023	-0.025	-0.044	-0.045	-0.098	-2.8412	-5.9425	-2.0437	-0.1865	-0.029	-0.043	-0.127	-0.261	-3.6969	-0.2055	-0.125	-0.5742	-1.5406	-2.364	-0.0952	-0.12	-3.675	-0.025	-0.015	-0.109	0.0431	-0.016	-0.092	-0.3117	-0.004	-0.021	-0.053	-4.2223	-1.2255	-0.066	-0.1722	-0.104	-0.4243	-3.0882	-0.464	-0.152	-0.0171	-0.005	-0.009	-0.009	-0.063	-0.012	-0.0073	-0.104
FL1C1AGS0005	-0.012	-0.031	-0.062	0	-0.107	-2.4061	-0.9143	-0.7793	-0.4469	-0.029	-0.039	-0.157	-0.192	-3.5658	-0.226	-0.073	-0.3601	-0.4342	-0.3969	-0.007	-0.069	-1.7896	-0.039	-0.009	-0.052	0.1274	-0.006	-0.02	-0.015	-0.006	-0.04	-0.051	-3.0457	-0.3584	-0.057	-0.5248	-0.16	-0.9627	-4.4448	-2.6248	-1.8051	-2.6959	-0.0631	-0.016	-0.067	-0.112	-0.03	-0.017	-0.113
FL1C1AGS0006	-0.013	-0.032	-0.061	-0.005	-0.032	-0.3162	-2.7825	-0.4698	-0.5363	-0.045	-0.038	-0.1386	-0.245	-2.6506	-0.3222	-0.1063	-2.9742	-1.7326	-0.3377	-0.031	-0.1503	-2.3763	-0.035	-0.013	-0.05	0.0695	-0.007	-0.032	-0.013	-0.045	-0.3088	-0.4245	-9.0796	-0.9629	-0.2649	-1.2659	-0.6919	-1.2661	-4.4273	-4.695	-0.8071	-2.1911	-0.045	-0.052	-0.036	-0.165	-0.01	-0.014	-0.046
FL1C1AGS0007	-0.007	-0.015	-0.017	-0.008	-0.005	-0.028	-0.8292	-0.071	-0.1942	-0.045	-0.065	-0.134	-0.3	-3.8936	-0.2153	-0.174	-1.9697	0.2327	-0.046	-0.042	-0.2186	-2.9313	-0.044	-0.035	-0.2557	-0.0163	-0.003	-0.019	-0.004	-0.034	-0.2301	-0.9475	-6.7039	-0.4481	-0.1907	-0.7598	-0.3077	-0.0619	-2.8188	-3.9505	-0.2138	-0.4496	-0.023	-0.048	-0.024	-0.095	-0.001	-0.018	-0.031
FL1C1AGS0009	-0.01	-0.012	-0.029	-0.007	-0.01	-0.073	-1.4387	-0.1517	-0.1541	-0.023	-0.049	-0.096	-0.222	-3.1426	-0.2559	-0.083	-1.3643	-0.1375	-0.052	-0.02	-0.105	-3.0259	-0.018	-0.013	-0.0718	-0.0073	-0.007	-0.032	-0.015	-0.023	-0.1972	-0.7396	-10.495	-0.2222	-0.101	-0.1714	-0.1799	-0.2204	-2.5039	-5.2334	-1.6094	-2.6554	-0.055	-0.045	-0.064	-0.096	-0.019	-0.012	-0.041
FL1C1AGS0010	-0.022	-0.014	-0.027	-0.011	-0.012	-0.112	-1.7668	-2.043	-0.8925	-0.121	-0.067	-0.078	-0.052	-1.6135	-0.1649	-0.007	-0.102	-0.095	-0.1824	-0.018	-0.055	-2.7846	-0.087	-0.012	-0.025	-0.004	0.003	-0.051	-0.018	-0.064	-0.7962	-0.345	-8.0743	-1.5006	-0.847	-1.9155	-1.1593	-0.8799	-4.2037	-7.4412	-1.9977	-3.2646	-0.0823	-0.1733	-0.07	-0.2692	-0.014	-0.008	-0.151
FL1C1AGS0011	-0.007	-0.013	-0.021	-0.018	-0.01	-0.0872	-3.5066	-0.1305	-0.092	-0.013	-0.036	-0.087	-0.183	-3.0987	-0.1855	-0.053	-1.2112	-0.3938	-0.1446	-0.029	-0.09	-3.4043	-0.069	-0.017	-0.1351	0.0919	-0.004	-0.013	-0.006	-0.011	-0.072	-0.135	-3.9758	-0.0743	-0.048	-0.1839	-0.137	-0.4299	-3.7754	-3.9613	-1.1959	-1.8045	-0.059	-0.084	-0.055	-0.128	-0.05	0	-0.196
FL1C1AND0001	-0.036	-0.008	-0.049	-0.053	-0.061	-1.6791	-3.7019	-1.5364	-0.9109	-0.08	-0.042	-0.079	-0.067	-1.7961	-0.251	-0.076	-0.8614	-1.9195	-3.8493	-0.0543	-0.129	-2.4844	-0.089	-0.016	-0.034	-0.033	-0.008	-0.065	-0.055	-0.008	-0.05	-0.049	-2.9331	-1.722	-0.1234	-0.9814	-0.1675	-0.9182	-3.4271	-1.0384	-0.2109	-0.046	-0.008	-0.009	-0.014	-0.058	-0.035	-0.027	-0.032
FL1C1AND0002	-0.012	-0.02	-0.046	-0.031	-0.028	-0.7824	-2.6576	-0.6472	-0.131	-0.015	-0.035	-0.089	-0.199	-3.7535	-0.2986	-0.0647	-1.6342	-0.7659	-0.411	-0.027	-0.1196	-3.7095	-0.051	-0.017	-0.1048	0.0317	-0.005	-0.012	-0.012	-0.003	-0.023	-0.027	-1.175	-0.1061	-0.035	-0.1331	-0.072	-0.3602	-3.0299	-2.3174	-0.9418	-1.3546	-0.025	-0.026	-0.032	-0.059	-0.032	-0.038	-0.05
FL1C1ANF0001	-0.007	-0.012	-0.01	-0.011	-0.002	-0.018	-0.518	-0.065	-0.1617	-0.029	-0.057	-0.14	-0.258	-3.8719	-0.142	-0.045	-1.6165	-0.4302	-0.1257	-0.034	-0.779	-3.6957	-0.1811	-0.0213	-0.3482	-0.6573	-0.017	-0.0657	-0.009	-0.0447	-0.9518	-1.9774	-5.0251	-0.5915	-0.5751	-1.1278	-1.6597	-0.8453	-2.2078	-2.7607	-0.045	-0.011	-0.011	-0.034	-0.028	-0.4455	-0.007	-0.011	-0.036
FL1C1ANF0002	-0.005	-0.016	-0.014	-0.054	-0.012	-0.2666	-3.448	-0.1182	-0.108	-0.011	-0.039	-0.117	-0.343	-4.4063	-0.3345	-0.2248	-3.5312	-1.0656	-2.0437	-0.099	-0.2974	-2.8049	-0.036	-0.043	-0.2963	-0.0071	-0.003	-0.007	-0.005	-0.003	-0.015	-0.017	-0.5463	-0.039	-0.025	-0.2288	-0.075	-0.5268	-3.3502	-1.4091	-1.1149	-0.5587	-0.021	-0.028	-0.005	-0.087	-0.043	-0.041	-0.0747
FL1C1ANF0003	-0.012	-0.023	-0.049	-0.016	-0.01	-0.1834	-2.0743	-0.3723	-0.2542	-0.018	-0.074	-0.127	-0.361	-4.4414	-0.5403	-0.1923	-1.5578	-0.0792	-0.3283	-0.035	-0.1353	-3.2873	-0.02	-0.023	-0.1675	0.0559	-0.004	-0.011	-0.008	-0.004	-0.022	-0.026	-2.43	-0.159	-0.054	-0.4819	-0.089	-0.6796	-3.4552	-1.2018	-1.0544	-0.5569	-0.022	-0.028	-0.007	-0.093	-0.046	-0.041	-0.0893
FL1C1ANF0004	-0.027	-0.036	-0.084	-0.017	-0.07	-1.4952	-3.6871	-2.0854	-0.3377	-0.064	-0.058	-0.169	-0.224	-5.3418	-0.2594	-0.127	-1.6063	-1.1552	-1.0268	-0.039	-0.1725	-2.7905	0.01	-0.014	-0.1154	-0.0413	-0.012	-0.052	-0.036	-0.03	-0.4546	-0.559	-6.1883	-1.4541	-0.7821	-1.5719	-1.1746	-0.4896	-2.8727	-1.8919	-0.035	-0.006	-0.007	-0.016	-0.024	-0.152	-0.007	-0.013	-0.031
FL1C1ANF0005	-0.011	-0.02	-0.043	-0.011	-0.033	-0.352	-3.9278	-0.2946	-0.133	-0.019	-0.045	-0.086	-0.154	-2.9923	-0.3026	-0.0695	-1.2479	-0.4841	-0.8187	-0.033	-0.119	-3.5511	-0.067	-0.012	-0.079	0.0051	-0.005	-0.011	-0.009	-0.006	-0.028	-0.028	-3.4835	-0.3143	-0.054	-0.1331	-0.106	-0.4082	-3.0861	-2.5514	-1.9705	-1.6234	-0.038	-0.036	-0.047	-0.104	-0.049	0.011	-0.187
FL1C1ANI0001	-0.007	-0.012	-0.017	-0.005	-0.006	-0.03	-0.6773	-0.057	-0.1087	-0.035	-0.044	-0.101	-0.234	-3.2889	-0.2358	-0.105	-1.179	0.0179	-0.036	-0.024	-0.1221	-2.7345	0.02	-0.015	-0.1477	-0.0504	-0.014	-0.0749	-0.007	-0.061	-1.3542	-1.6524	-4.1915	-0.6639	-1.0369	-0.8691	-0.9594	-0.601	-2.4318	-8.1216	-0.8278	-1.6759	-0.2771	-0.447	-0.0703	-0.3568	-0.022	-0.009	-0.032
FL1C1ANI0002	-0.008	-0.019	-0.034	-0.015	-0.048	-0.9473	-2.1449	-0.1924	-0.1851	-0.019	-0.059	-0.174	-0.298	-5.5479	-0.2345	-0.099	-1.5905	-1.6673	-1.4388	-0.0836	-0.3451	-4.1531	-0.0631	-0.042	-0.4049	-0.1774	-0.003	-0.008	-0.005	-0.003	-0.015	-0.012	-0.6915	-0.085	-0.054	-0.4004	-0.09	-0.0852	-2.8586	-0.5597	-0.0903	-0.022	-0.005	-0.008	-0.011	-0.053	-0.001	-0.0072	-0.072
FL1C1ANI0003	-0.031	-0.001	-0.022	-0.011	-0.008	-0.062	-1.4618	-0.2903	-1.2525	-0.183	-0.097	-0.184	-0.258	-5.7557	-0.3016	-0.079	-1.2247	-0.171	-0.058	-0.027	-0.3104	-3.0836	-0.1022	-0.033	-0.4477	-0.5861	0.006	-0.109	-0.029	-0.045	-1.1791	-2.1079	-6.0106	-2.9141	-1.7556	-3.5306	-1.1121	-0.9064	-1.2313	-2.213	-0.035	-0.009	-0.009	-0.027	-0.026	-0.3285	-0.025	-0.018	-0.024
FL1C1ANI0004	-0.027	-0.005	-0.021	-0.017	-0.022	-0.312	-3.5298	-2.2893	-0.4654	-0.03	-0.044	-0.117	-0.087	-4.6875	-0.216	-0.022	-0.6804	-0.1283	-0.062	-0.024	-0.3222	-3.3671	-0.1188	-0.013	-0.3921	-0.5747	-0.01	-0.038	-0.041	-0.007	-0.04	-0.07	-3.2314	-0.8889	-0.121	-1.2064	-0.2567	-0.4315	-4.4562	-1.1456	-0.7265	-0.2268	-0.012	-0.018	-0.017	-0.099	-0.01	-0.025	-0.084
FL1C1ANI0007	-0.027	-0.057	-0.053	-0.022	-0.015	-0.1845	-2.1768	-2.1926	-1.6154	-0.086	-0.052	-0.131	-0.17	-3.8568	-0.3161	-0.106	-0.8449	0.0346	-0.013	-0.014	-0.087	-2.2232	-0.026	-0.011	-0.053	-0.0729	-0.012	-0.049	-0.12	-0.007	-0.039	-0.051	-3.3892	-1.3612	-0.1812	-1.1006	-0.096	-0.8551	-3.2356	-1.8983	-0.6013	-0.1991	-0.009	-0.015	-0.016	-0.077	-0.029	-0.018	-0.064
FL1C1ANI0008	-0.008	-0.016	-0.019	-0.007	-0.005	-0.028	-0.7544	-0.0957	-0.3257	-0.042	-0.058	-0.163	-0.315	-4.8593	-0.2355	-0.152	-1.6151	0.1753	-0.02	-0.034	-0.2325	-3.0856	-0.064	-0.028	-0.2232	-0.0307	-0.009	-0.028	-0.008	-0.072	-0.4601	-1.6274	-4.0333	-0.6537	-0.389	-1.0894	-1.4993	-1.5348	-4.128	-1.6282	-0.1029	-0.028	-0.012	-0.033	-0.024	-0.2765	-0.006	-0.0182	-0.072
FL1C1ANI0009	-0.007	-0.012	-0.013	-0.006	-0.003	-0.02	-0.4063	-0.071	-0.2169	-0.039	-0.056	-0.122	-0.138	-3.7404	-0.1392	-0.041	-1.0586	-0.1159	-0.043	-0.029	-0.6655	-3.8026	-0.1676	-0.0199	-0.4877	-0.7581	-0.01	-0.0652	-0.008	-0.19	-1.9657	-1.2261	-4.8128	-0.7093	-0.5376	-1.1518	-1.8576	-1.0023	-3.7241	-4.2006	-0.5039	-0.1355	-0.018	-0.038	-0.039	-0.3433	-0.013	-0.033	-0.063
FL1C1ANI0010	-0.028	-0.014	-0.026	-0.016	-0.007	-0.0712	-1.748	-0.9221	-0.949	-0.07	-0.062	-0.137	-0.217	-4.0088	-0.1901	-0.06	-0.6181	0.029	-0.056	-0.022	-0.0852	-2.5154	0.014	-0.017	-0.1439	0.0346	-0.009	-0.055	-0.035	-0.02	-0.1824	-0.2941	-5.2365	-1.6189	-0.2382	-1.3548	-0.7388	-1.4835	-5.3105	-3.568	-0.5407	-0.11	-0.017	-0.034	-0.014	-0.1577	-0.041	-0.026	-0.072
FL1C1ANI0011	-0.072	-0.05	-0.071	-0.025	-0.024	-0.3733	-2.621	-2.7236	-1.2406	-0.139	-0.088	-0.181	-0.332	-5.3219	-0.2785	-0.127	-1.4704	-0.2186	-0.1172	-0.055	-0.1599	-3.9871	0.0501	-0.062	-0.5168	-0.4015	-0.016	-0.21	-0.7779	-0.007	-0.054	-0.044	-5.852	-3.2152	-0.2746	-0.7722	-0.042	-0.5561	-2.3311	-0.4803	-0.0729	-0.018	-0.004	-0.007	-0.012	-0.043	-0.014	-0.018	-0.053
FL1C1ANI0012	-0.039	-0.039	-0.047	-0.013	-0.015	-0.132	-2.3679	-1.4062	-1.6053	-0.1763	-0.123	-0.207	-0.27	-4.3898	-0.399	-0.098	-1.2005	-0.1	-0.047	-0.03	-0.2361	-2.7829	-0.0896	-0.027	-0.231	-0.4531	0	-0.064	-0.043	-0.025	-0.16	-0.1888	-8.3308	-3.2416	-0.493	-2.3089	-0.2702	-1.237	-3.9593	-2.3265	-0.7489	-0.2409	-0.015	-0.03	-0.018	-0.128	-0.031	-0.022	-0.062
FL1C1ANI0013	-0.026	-0.029	-0.048	-0.022	-0.024	-0.3211	-2.5335	-2.0653	-1.0949	-0.047	-0.064	-0.121	-0.183	-4.437	-0.2517	-0.056	-0.9287	-0.205	-0.8867	-0.055	-0.4218	-6.1856	-0.1989	-0.045	-0.6871	-0.4884	-0.01	-0.038	-0.038	-0.006	-0.036	-0.08	-4.09	-1.1223	-0.13	-0.9727	-0.1	-0.6962	-2.4774	-0.3295	-0.043	-0.003	-0.006	-0.01	-0.012	-0.049	-0.015	-0.0303	-0.044
FL1C1ANI0014	-0.011	-0.016	-0.018	-0.006	-0.005	-0.027	-0.6944	-0.087	-0.3559	-0.187	-0.081	-0.16	-0.312	-4.413	-0.2237	-0.163	-1.6482	0.21	-0.026	-0.038	-0.2708	-3.4774	-0.095	-0.034	-0.2561	-0.0663	0.033	-0.0264	-0.008	-0.085	-0.5206	-1.274	-6.2739	-2.4861	-1.1177	-1.4324	-1.0785	-1.1624	-3.2022	-2.396	-0.1943	-0.044	-0.013	-0.03	-0.035	-0.21	-0.003	-0.009	-0.07
FL1C1ANI0015	-0.016	-0.022	-0.042	-0.022	-0.026	-0.4815	-3.5427	-0.9455	-0.1638	-0.026	-0.063	-0.188	-0.366	-4.7668	-0.2839	-0.22	-2.2318	0.0521	-0.2122	-0.047	-0.1935	-3.2605	-0.0001	-0.04	-0.262	-0.1727	-0.008	-0.02	-0.019	-0.016	-0.0823	-0.1035	-2.6621	-0.4377	-0.074	-0.8813	-0.5824	-1.4667	-5.9974	-3.9144	-0.8614	-0.1552	-0.019	-0.035	-0.026	-0.154	-0.0432	-0.0483	-0.103
FL1C1ANI0018	-0.021	-0.038	-0.041	-0.038	-0.014	-0.1614	-2.6058	-1.1524	-1.0686	-0.049	-0.055	-0.168	-0.288	-4.5091	-0.4732	-0.127	-1.506	-0.0918	-0.1335	-0.028	-0.114	-3.2912	-0.026	-0.02	-0.1295	-0.0034	-0.008	-0.032	-0.031	-0.005	-0.035	-0.049	-2.5983	-1.2113	-0.088	-0.7616	-0.096	-0.3783	-3.2307	-0.7395	-1.8494	-1.154	-0.026	-0.044	-0.013	-0.051	-0.037	-0.024	-0.076
FL1C1ANI0020	-0.035	-0.024	-0.037	-0.011	-0.013	-0.097	-1.5949	-2.7808	-1.4159	-0.26	-0.123	-0.206	-0.359	-5.8186	-0.3238	-0.121	-1.5567	-0.3311	-0.104	-0.056	-0.2303	-3.3364	0.0292	-0.081	-0.6856	-0.561	0.026	-0.074	-0.03	-0.041	-0.5501	-0.8165	-8.475	-3.1928	-0.9884	-3.1446	-0.7161	-1.2549	-3.7349	-2.5262	-0.031	0.004	-0.009	-0.026	-0.027	-0.1725	-0.015	0.005	-0.102
FL1C1ANI0021	-0.03	-0.038	-0.053	-0.019	-0.03	-0.2722	-3.503	-4.5203	-1.2777	-0.123	-0.086	-0.177	-0.282	-5.2216	-0.2597	-0.096	-1.2193	-0.3124	-0.992	-0.062	-0.1494	-4.4742	0.018	-0.034	-0.3071	-0.0697	-0.001	-0.042	-0.029	-0.009	-0.061	0.0111	-4.635	-2.0382	-0.2804	-0.8857	-0.091	-1.2102	-3.3471	-0.4899	-0.0121	0.008	-0.006	-0.013	-0.009	-0.098	-0.012	0	-0.096
FL1C1ANI0023	-0.029	-0.031	-0.057	-0.036	-0.05	-1.0383	-3.0351	-3.332	-1.0399	-0.094	-0.078	-0.177	-0.329	-5.6112	-0.3193	-0.154	-2.0916	-1.6256	-1.6759	-0.0897	-0.1905	-3.6948	0.038	-0.05	-0.4403	-0.2814	-0.003	-0.039	-0.025	-0.006	-0.045	0.003	-4.0428	-1.8785	-0.203	-0.7814	-0.067	-1.1467	-3.1588	-0.679	-0.1564	-0.023	-0.005	-0.008	-0.014	-0.052	-0.028	-0.0329	-0.067
FL1C1ANI0024	-0.046	-0.002	-0.028	-0.015	-0.013	-0.099	-2.082	-0.4109	-1.3751	-0.32	-0.128	-0.213	-0.338	-6.2546	-0.3672	-0.152	-1.8221	-0.4192	-0.1221	-0.059	-0.1774	-3.3597	0.0406	-0.086	-0.6924	-0.8825	0.037	-0.095	-0.044	-0.045	-0.6781	-0.796	-10.8165	-3.5916	-1.3711	-3.4364	-0.6193	-1.6721	-3.4146	-2.063	-0.1113	-0.016	-0.008	-0.02	-0.032	-0.1461	-0.046	-0.033	-0.07
FL1C1ANI0026	-0.03	-0.027	-0.027	-0.034	-0.021	-0.7219	-4.1057	-3.6282	-0.5413	-0.057	-0.08	-0.172	-0.244	-3.4757	-0.2732	-0.114	-1.314	-0.2738	-0.1133	-0.041	-0.1103	-3.7832	-0.1262	-0.035	-0.1301	-0.1845	-0.016	-0.091	-0.6056	-0.007	-0.043	-0.058	-4.9018	-1.584	-0.186	-0.8626	-0.106	-1.2009	-3.6926	-2.2767	-0.6925	-2.2376	-0.04	-0.029	-0.015	-0.091	-0.015	-0.032	-0.045
FL1C1ANI0027	-0.007	-0.014	-0.022	-0.024	-0.027	-0.7433	-3.4157	-0.1409	-0.083	-0.036	-0.036	-0.113	-0.296	-2.7223	-0.088	-0.071	-0.5916	-0.2292	-0.2998	-0.032	-0.1182	-3.5478	-0.1144	-0.041	-0.3047	0.1813	-0.004	-0.029	-0.009	-0.04	-0.2599	-0.6954	-8.8836	-0.2595	-0.1321	-0.1164	-0.6086	-1.5832	-3.6732	-4.4091	-0.1223	-0.0941	-0.029	-0.063	-0.021	-0.129	-0.025	-0.0181	-0.051
FL1C1ANI0028	-0.013	-0.024	-0.053	-0.023	-0.084	-2.4746	-2.7822	-0.5499	-0.3247	-0.035	-0.054	-0.151	-0.205	-3.9974	-0.2323	-0.107	-1.4291	-0.9775	-1.4592	-0.055	-0.1249	-2.9664	-0.031	-0.016	-0.0896	-0.1232	-0.004	-0.02	-0.014	-0.014	-0.08	-0.081	-4.1619	-0.3426	-0.095	-0.4234	-0.2222	-3.3633	-4.5653	-5.2208	-0.9441	-2.0873	-0.0889	-0.1372	-0.032	-0.113	-0.034	-0.0171	-0.076
FL1C1ANI0029	-0.008	-0.018	-0.027	-0.027	-0.017	-0.131	-2.1242	-0.113	-0.1437	-0.017	-0.048	-0.119	-0.212	-3.0856	-0.4302	-0.1544	-1.5738	-1.1328	-1.1922	-0.0475	-0.1658	-3.1873	-0.05	-0.012	-0.06	0.0388	-0.004	-0.01	-0.006	-0.008	-0.037	-0.049	-3.0795	-0.1355	-0.054	-0.319	-0.099	-0.4725	-3.4279	-1.9937	-2.1763	-2.2687	-0.0332	-0.087	-0.016	-0.082	-0.044	-0.033	-0.07
FL1C1ANI0030	-0.026	-0.04	-0.063	-0.035	-0.057	-1.8608	-4.522	-2.3655	-0.8186	-0.061	-0.07	-0.166	-0.302	-4.699	-0.2492	-0.125	-1.441	-0.551	-0.6458	-0.044	-0.1773	-4.1812	0.029	-0.048	-0.3655	-0.2359	-0.007	-0.033	-0.031	-0.005	-0.034	-0.037	-4.2613	-1.4687	-0.1721	-0.6838	-0.063	-0.6158	-2.686	-0.6077	-0.1439	-0.027	-0.005	-0.007	-0.012	-0.044	-0.018	-0.0231	-0.054
FL1C1ANI0031	-0.011	-0.019	-0.051	-0.014	-0.074	-1.6027	-2.9699	-0.5224	-0.1111	-0.016	-0.058	-0.153	-0.269	-4.2905	-0.2156	-0.094	-1.5412	-1.0449	-2.7162	-0.082	-0.2121	-4.1457	-0.044	-0.019	-0.166	-0.33	-0.003	-0.012	-0.011	-0.004	-0.017	-0.023	-1.1945	-0.1129	-0.038	-0.3072	-0.109	-0.7624	-3.7123	-0.9936	-0.1672	-0.026	-0.006	-0.009	-0.013	-0.056	-0.02	-0.015	-0.066
FL1C1ANI0032	-0.004	-0.01	-0.012	-0.006	-0.003	-0.019	-0.3788	-0.045	-0.1064	-0.027	-0.052	-0.115	-0.297	-3.2965	-0.098	-0.119	-1.6439	-0.2227	-0.0888	-0.066	-0.2061	-4.0798	-0.0176	-0.093	-0.6072	-0.7267	-0.005	-0.043	-0.006	-0.047	-1.0912	-2.4213	-6.6196	-0.23	-0.2655	-0.5068	-0.4013	-0.3791	-2.4486	-4.3723	-1.4077	-1.1116	-0.049	-0.082	-0.032	-0.2437	-0.035	-0.018	-0.065
FL1C1ANM0001	-0.018	-0.016	-0.027	-0.012	-0.012	-0.0928	-1.8912	-2.6605	-0.8022	-0.032	-0.024	-0.088	-0.126	-4.9143	-0.214	-0.057	-1.1007	-0.0186	-0.071	-0.038	-0.0938	-3.0886	0.0093	-0.039	-0.3781	-0.2284	-0.009	-0.025	-0.017	-0.007	-0.037	-0.066	-3.2777	-0.8354	-0.0934	-1.2677	-0.2495	-1.0958	-4.2817	-1.3359	-0.2455	-0.0443	-0.007	-0.01	-0.009	-0.083	-0.01	-0.024	-0.056
FL1C1ANM0002	-0.014	-0.029	-0.032	-0.014	-0.007	-0.049	-1.573	-1.1561	-1.0135	-0.099	-0.032	-0.092	-0.128	-3.4116	-0.2206	-0.09	-0.7645	0.0055	-0.007	-0.013	-0.08	-2.227	-0.029	-0.01	-0.044	-0.0678	0.004	-0.038	-0.018	-0.009	-0.087	0.0833	-4.6898	-3.627	-0.4562	-1.118	-0.1837	-1.2397	-3.2146	-1.9155	-0.5521	-0.1652	-0.009	-0.013	-0.016	-0.071	-0.04	-0.021	-0.063
FL1C1ANN0001	-0.021	-0.004	-0.035	-0.02	-0.037	-0.8725	-3.6275	-1.3441	-0.2977	-0.021	-0.031	-0.073	-0.067	-1.5307	-0.142	-0.02	-0.1624	-0.1733	-0.4088	-0.015	-0.045	-2.6727	-0.055	-0.01	-0.025	-0.037	-0.006	-0.03	-0.029	-0.005	-0.032	-0.046	-3.4335	-0.6893	-0.061	-0.4718	-0.077	-0.0684	-2.5267	-0.9401	-1.4273	-0.5579	-0.022	-0.029	-0.012	-0.063	-0.0595	-0.046	-0.0904
FL1C1ANN0002	-0.0015	-0.02	-0.017	-0.026	-0.02	-0.4559	-3.0459	-3.6799	-0.9294	-0.065	-0.061	-0.144	-0.295	-4.7178	-0.2622	-0.145	-1.762	0.2132	-0.071	-0.033	-0.1857	-2.6028	0.021	-0.028	-0.22	-0.45	-0.033	-0.283	-2.5632	-0.006	-0.034	-0.1249	-4.1014	-0.9343	-0.1869	-1.2169	-0.125	-0.6397	-2.1924	-0.1428	-0.012	0.005	-0.002	-0.005	-0.008	-0.043	-0.011	-0.015	-0.039
FL1C1ANP0001	-0.029	-0.015	-0.032	-0.026	-0.042	-0.9746	-4.29	-1.8311	-0.56	-0.038	-0.055	-0.142	-0.13	-4.7212	-0.2175	-0.059	-0.7801	-0.196	-0.1457	-0.023	-0.1258	-3.4633	-0.109	-0.023	-0.1286	-0.4871	-0.011	-0.057	-0.058	-0.004	-0.025	-0.061	-3.4255	-1.0611	-0.0633	-1.2398	-0.092	-0.763	-1.5759	-0.1104	-0.02	-0.006	-0.003	-0.003	-0.007	-0.024	-0.012	-0.0455	-0.014
FL1C1ANP0002	-0.048	-0.021	-0.069	-0.032	-0.028	-0.8943	-4.2164	-2.8823	-0.7123	-0.085	-0.069	-0.142	-0.314	-5.1764	-0.2605	-0.155	-1.8639	-0.2311	-0.1494	-0.069	-0.1064	-3.2811	0.0524	-0.116	-0.6306	-0.8265	-0.007	-0.069	-0.1404	-0.005	-0.033	-0.032	-3.8065	-1.6287	-0.1547	-0.8535	-0.014	-0.2463	-0.3355	-0.014	-0.006	-0.002	-0.002	-0.002	-0.005	-0.015	-0.005	-0.005	-0.02
FL1C1ANP0003	-0.009	-0.017	-0.037	-0.011	-0.056	-1.3066	-2.1505	-0.2418	-0.1469	-0.017	-0.033	-0.109	-0.203	-4.5776	-0.2284	-0.118	-1.355	-1.0337	-1.4004	-0.073	-0.1592	-5.4563	-0.0344	-0.048	-0.3306	-0.1732	-0.003	-0.011	-0.007	-0.003	-0.024	-0.023	-1.376	-0.1288	-0.055	-0.3339	-0.076	-0.2895	-2.3963	-0.904	-0.0888	-0.01	-0.004	-0.006	-0.012	-0.038	-0.027	-0.018	-0.039
FL1C1ANP0004	-0.012	-0.02	-0.031	-0.018	-0.011	-0.0923	-2.5223	-0.8617	-0.3257	-0.025	-0.046	-0.106	-0.233	-3.181	-0.1914	-0.117	-1.1045	0.0344	-0.043	-0.02	-0.1	-2.3746	-0.03	-0.016	-0.0845	-0.0179	-0.005	-0.018	-0.013	-0.005	-0.027	-0.039	-3.9456	-0.6272	-0.065	-0.5317	-0.088	-0.6627	-3.5928	-0.9242	-1.6596	-0.814	-0.023	-0.032	-0.005	-0.071	-0.043	-0.042	-0.0576
FL1C1ANP0005	-0.009	-0.039	-0.036	-0.016	-0.008	-0.051	-1.7877	-1.167	-1.1517	-0.043	-0.052	-0.167	-0.28	-4.6139	-0.3562	-0.193	-1.6637	0.1993	-0.014	-0.03	-0.1455	-2.3675	-0.025	-0.028	-0.2048	-0.1097	-0.009	-0.019	-0.013	-0.005	-0.027	-0.067	-2.3238	-0.9398	-0.1223	-1.7094	-0.126	-0.8397	-3.4069	-1.6801	-0.9584	-0.4531	-0.017	-0.024	-0.012	-0.09	-0.04	-0.035	-0.0706
FL1C1ANP0006	-0.3385	-0.032	-0.0842	-0.036	-0.041	-0.9366	-4.3162	-3.416	-0.6517	-0.1	-0.079	-0.171	-0.229	-5.2953	-0.2437	-0.092	-1.4499	-0.2186	-0.09	-0.037	-0.3719	-3.8082	-0.2573	-0.04	-0.4552	-0.7408	-0.02	-0.1948	-1.5198	-0.008	-0.049	-0.059	-4.345	-2.1189	-0.1214	-1.1649	-0.1223	-0.9184	-3.4825	-0.9742	-0.1685	-0.0391	-0.007	-0.011	-0.012	-0.06	-0.037	-0.043	-0.048
FL1C1ANP0007	-0.015	-0.024	-0.05	-0.017	-0.02	-0.3224	-3.1415	-1.253	-0.2611	-0.021	-0.034	-0.073	-0.166	-3.0922	-0.2581	-0.176	-1.4675	-0.1966	-0.033	-0.021	-0.134	-2.9455	-0.028	-0.015	-0.079	-0.1696	-0.006	-0.019	-0.017	-0.004	-0.022	-0.037	-3.3878	-0.5077	-0.049	-0.4014	-0.07	-0.4756	-2.8215	-1.2901	-0.4191	-0.1064	-0.004	-0.011	-0.013	-0.054	-0.028	-0.03	-0.056
FL1C1ANP0008	-0.012	-0.021	-0.033	-0.019	-0.01	-0.1023	-2.5721	-0.8697	-0.3134	-0.023	-0.045	-0.101	-0.234	-3.1395	-0.2076	-0.135	-1.2918	0.0248	-0.045	-0.022	-0.109	-2.5011	-0.03	-0.017	-0.1011	-0.0689	-0.006	-0.016	-0.013	-0.006	-0.027	-0.038	-3.8711	-0.5537	-0.06	-0.4856	-0.086	-0.6469	-3.3796	-1.1863	-1.2606	-0.6463	-0.023	-0.034	-0.011	-0.087	-0.043	-0.039	-0.0616
FL1C1ANP0009	-0.011	-0.019	-0.045	-0.003	-0.016	-0.1819	-2.5592	-0.638	-0.1767	-0.017	-0.039	-0.074	-0.101	-4.8726	-0.4409	-0.1049	-0.4311	-0.135	-0.1283	-0.015	-0.099	-2.9866	-0.036	-0.01	-0.059	0.0004	-0.005	-0.015	-0.011	-0.007	-0.035	-0.039	-2.9281	-0.2895	-0.05	-0.1843	-0.092	-0.3927	-3.4395	-2.5674	-2.3958	-2.4545	-0.1154	-0.1278	-0.033	-0.105	-0.051	-0.037	-0.0886
FL1C1ANP0010	-0.018	-0.027	-0.063	-0.016	-0.033	-0.7647	-3.8042	-1.5326	-0.2397	-0.021	-0.035	-0.087	-0.179	-2.5301	-0.2992	-0.1885	-1.7191	-0.4178	-0.06	-0.019	-0.119	-2.9271	-0.033	-0.013	-0.078	0.0242	-0.006	-0.022	-0.027	-0.005	-0.026	-0.043	-1.9562	-0.4607	-0.046	-0.305	-0.11	-0.3728	-4.0421	-2.0064	-1.3623	-0.5902	-0.018	-0.011	-0.046	-0.08	-0.0569	-0.002	-0.156
FL1C1ANP0011	-0.017	-0.018	-0.036	-0.022	-0.015	-0.2429	-2.9303	-0.4969	-0.3558	-0.035	-0.04	-0.081	-0.133	-2.7855	-0.2785	-0.154	-1.5102	-0.0943	-0.06	-0.017	-0.14	-2.9422	-0.053	-0.016	-0.065	-0.1232	-0.006	-0.027	-0.02	-0.006	-0.034	-0.05	-4.1807	-0.9244	-0.067	-0.5386	-0.089	-0.4033	-3.7207	-1.9432	-1.1926	-0.6653	-0.018	-0.01	-0.047	-0.071	-0.0715	-0.03	-0.1335
FL1C1ANP0012	-0.011	-0.021	-0.043	-0.025	-0.03	-0.6137	-2.6746	-0.3317	-0.1742	-0.019	-0.04	-0.079	-0.178	-2.5708	-0.2759	-0.221	-2.0935	-0.9521	-1.3625	-0.042	-0.165	-3.4268	-0.049	-0.018	-0.08	-0.1571	-0.004	-0.014	-0.01	-0.004	-0.026	-0.038	-2.8464	-0.3299	-0.045	-0.332	-0.087	-0.3859	-3.7457	-1.7807	-1.0186	-0.7443	-0.019	-0.011	-0.047	-0.071	-0.0687	-0.033	-0.1377
FL1C1ANP0013	-0.029	-0.016	-0.037	-0.027	-0.047	-0.9711	-4.5219	-1.8574	-0.5431	-0.043	-0.063	-0.16	-0.179	-5.0659	-0.2545	-0.083	-1.2731	-0.2577	-0.189	-0.031	-0.2329	-4.217	-0.1629	-0.032	-0.2454	-0.7246	-0.011	-0.06	-0.059	-0.01	-0.076	-0.1103	-3.9753	-1.0752	-0.0856	-1.5215	-0.4701	-0.7265	-3.768	-2.3089	-0.1222	-0.025	-0.009	-0.017	-0.021	-0.0944	-0.025	-0.035	-0.026
FL1C1ANP0014	-0.038	-0.027	-0.035	-0.026	-0.032	-0.9776	-4.0241	-3.1212	-0.8955	-0.106	-0.065	-0.163	-0.129	-5.3965	-0.2359	-0.06	-0.5366	-0.041	-0.047	-0.02	-0.1082	-2.8209	-0.0991	-0.021	-0.1423	-0.3895	-0.007	-0.055	-0.1617	-0.011	-0.073	0.0168	-4.0072	-2.2565	-0.4264	-1.4194	-0.1107	-0.7121	-2.3613	-0.2372	-0.025	-0.01	-0.003	-0.005	-0.011	-0.039	-0.011	-0.043	-0.013
FL1C1ANP0016	-0.083	-0.029	-0.059	-0.021	-0.03	-0.4014	-3.515	-2.4882	-0.7253	-0.08	-0.07	-0.172	-0.304	-4.6113	-0.25	-0.085	-1.1616	-0.3755	-0.0315	-0.028	-0.2153	-3.4286	-0.0518	-0.024	-0.2116	-0.3914	-0.018	-0.2386	-0.9473	-0.008	-0.038	-0.103	-4.1538	-1.325	-0.153	-0.7406	-0.13	-0.8511	-3.8927	-1.1009	-0.1927	-0.027	-0.006	-0.01	-0.014	-0.065	-0.022	-0.013	-0.081
FL1C1ANP0017	-0.016	-0.026	-0.054	-0.015	-0.025	-0.4759	-3.579	-1.2947	-0.2229	-0.022	-0.037	-0.078	-0.17	-2.4683	-0.2695	-0.197	-1.7529	-0.3097	-0.0568	-0.022	-0.133	-3.0772	-0.046	-0.017	-0.073	-0.1436	-0.006	-0.021	-0.022	-0.004	-0.025	-0.043	-2.8998	-0.5037	-0.049	-0.3408	-0.087	-0.38	-3.7396	-1.7846	-1.058	-0.7262	-0.019	-0.01	-0.048	-0.068	-0.0719	-0.033	-0.1343
FL1C1ANP0018	-0.1259	-0.038	-0.07	-0.036	-0.039	-0.6094	-3.396	-3.2418	-0.5554	-0.079	-0.046	-0.114	-0.178	-4.3689	-0.2662	-0.091	-1.3371	-0.3352	-0.128	-0.025	-0.125	-3.6603	-0.0719	-0.022	-0.1305	-0.3473	-0.023	-0.6012	-1.6651	-0.005	-0.033	-0.1	-3.108	-1.5686	-0.1291	-0.4719	-0.059	-0.878	-1.4876	-0.1261	-0.029	-0.009	-0.003	-0.003	-0.007	-0.012	-0.023	-0.042	-0.011
FL1C1ANS0001	-0.029	-0.001	-0.028	-0.011	-0.012	-0.08	-1.176	-1.7068	-1.2906	-0.108	-0.068	-0.163	-0.257	-5.8168	-0.3856	-0.128	-1.7744	-0.0691	-0.075	-0.058	-0.1018	-3.113	0.0423	-0.099	-0.5891	-0.8975	0	-0.041	-0.021	-0.012	-0.088	0.0089	-3.9049	-2.7226	-0.3765	-1.2635	-0.2101	-1.0752	-1.4776	-0.0857	-0.007	-0.002	-0.001	-0.004	-0.009	-0.036	-0.006	-0.016	-0.022
FL1C1ANS0002	-0.019	-0.021	-0.035	-0.015	-0.011	-0.083	-2.1099	-1.6098	-0.6157	-0.026	-0.039	-0.13	-0.281	-4.9316	-0.2189	-0.141	-1.7687	0.0969	-0.083	-0.063	-0.3656	-3.6978	-0.0498	-0.09	-0.6355	-0.6514	-0.01	-0.022	-0.028	-0.004	-0.022	-0.074	-3.5276	-1.0125	-0.1351	-1.1684	-0.132	-0.5965	-1.944	-0.0983	0	-0.001	-0.002	-0.004	-0.006	-0.035	-0.001	-0.001	-0.048
FL1C1ANS0003	-0.019	-0.017	-0.028	-0.011	-0.012	-0.0937	-2.1537	-2.6133	-0.8179	-0.033	-0.039	-0.126	-0.192	-4.7069	-0.206	-0.068	-0.8255	0.039	-0.056	-0.036	-0.1303	-4.092	-0.0942	-0.059	-0.3545	-0.1063	-0.009	-0.026	-0.02	-0.005	-0.031	-0.063	-3.2807	-0.8551	-0.1067	-1.2621	-0.2142	-0.5501	-4.0193	-0.3672	-0.0464	-0.011	-0.004	-0.007	-0.007	-0.066	0.012	-0.034	-0.026
FL1C1ANS0004	-0.011	-0.01	-0.01	-0.008	-0.003	-0.016	-0.3411	-0.0587	-0.3684	-0.151	-0.074	-0.16	-0.292	-5.0012	-0.1339	-0.121	-1.5119	-0.0875	-0.075	-0.056	-0.1128	-3.0497	0.0568	-0.09	-0.6336	-0.6392	0.007	-0.0656	-0.01	-0.0194	-0.9741	-1.5405	-5.8038	-2.3833	-1.0582	-1.6469	-1.7867	-1.3955	-2.0281	-1.5647	-0.04	-0.009	-0.01	-0.034	-0.018	-0.4748	-0.001	-0.01	-0.023
FL1C1ANS0005	-0.017	-0.019	-0.03	-0.011	-0.009	-0.069	-1.6771	-1.0501	-0.7228	-0.057	-0.041	-0.09	-0.122	-3.2126	-0.2239	-0.08	-0.8296	0.0157	0.002	-0.01	-0.075	-2.1346	-0.028	-0.01	-0.044	-0.0798	-0.004	-0.032	-0.021	-0.007	-0.038	-0.043	-3.5862	-1.3835	-0.1344	-0.9509	-0.098	-0.7357	-3.4091	-1.7699	-1.0621	-0.3044	-0.009	-0.004	-0.039	-0.048	-0.047	-0.024	-0.11
FL1C1CGS0001	-0.034	-0.038	-0.043	-0.015	-0.024	-0.1613	-2.6747	-1.2752	-1.5674	-0.17	-0.071	-0.161	-0.335	-4.3447	-0.2888	-0.168	-1.8183	0.1643	-0.035	-0.038	-0.2287	-3.3614	-0.04	-0.035	-0.2681	0.0865	0.005	-0.068	-0.043	-0.009	-0.043	0.017	-3.7703	-1.4203	-0.17	-1.1243	-0.031	-0.5727	-2.7718	-0.5854	-1.1016	-0.6462	-0.012	-0.03	-0.006	-0.067	-0.027	-0.025	-0.055
FL1C1CGS0002	-0.02	-0.027	-0.076	0.004	-0.068	-0.9824	-3.4903	-0.4716	-0.1058	-0.014	-0.016	-0.046	0.0069	-5.8296	-0.5126	-0.2964	-1.5616	-0.0836	-0.4782	-0.062	-0.1857	-3.4709	0.1075	-0.045	-0.5691	-0.4457	-0.008	-0.03	-0.032	-0.004	-0.031	-0.091	-4.9998	-0.123	-0.052	-0.1823	-0.145	-1.5671	-2.1338	-0.1862	0.028	0.013	-0.004	-0.008	-0.008	-0.072	-0.007	-0.0206	-0.073
FL1C1CGS0003	-0.006	-0.024	-0.045	0.007	-0.013	-0.078	-1.0503	-0.1337	-0.1758	-0.008	-0.073	-0.237	-0.577	-3.7405	-0.3006	-0.2592	-2.0304	0.0531	-0.0141	-0.043	-0.1867	-4.1106	-0.1647	-0.054	-0.4232	0.157	-0.005	-0.009	-0.005	-0.01	-0.043	-0.061	-1.152	-0.0578	-0.042	-0.464	-0.203	-1.6802	-4.1159	-3.4694	-2.3644	-2.8484	-0.099	-0.096	-0.037	-0.165	-0.057	-0.0239	-0.1752
FL1C1CGS0004	-0.007	-0.015	-0.03	-0.016	-0.031	-0.2602	-2.1888	-0.1933	-0.11	-0.017	-0.027	-0.073	-0.054	-2.6125	-0.1839	-0.033	-2.3173	-1.271	-0.4234	-0.028	-0.1861	-4.4671	-0.2392	-0.03	-0.1189	-0.1923	-0.004	-0.014	-0.008	-0.007	-0.026	-0.039	-2.7515	-0.2488	-0.039	-0.4969	-0.181	-0.7051	-2.1318	-1.6447	-3.2543	-0.4935	-0.04	-0.066	-0.027	-0.226	-0.0816	0.048	-0.3784
FL1C1CNF0001	-0.005	-0.01	-0.01	-0.019	-0.004	-0.023	-1.8051	-0.0725	-0.1159	-0.012	-0.045	-0.15	-0.355	-4.734	-0.1766	-0.068	-1.6303	-0.7401	-0.1415	-0.024	-0.3609	-3.0071	-0.1509	-0.025	-0.2266	-0.0218	-0.003	-0.006	-0.003	-0.004	-0.018	-0.017	-0.6494	-0.0464	-0.027	-0.3624	-0.077	-0.6077	-3.3029	-0.8992	-1.5349	-0.7715	-0.02	-0.026	-0.016	-0.064	-0.051	-0.038	-0.119
FL1C1CNI0001	-0.015	-0.027	-0.059	-0.027	-0.08	-2.46	-2.6745	-0.2684	-0.2913	-0.024	-0.063	-0.126	-0.289	-4.0295	-0.3909	-0.218	-2.2471	-1.3549	-2.1899	-0.067	-0.165	-3.5185	-0.029	-0.024	-0.154	-0.0789	-0.005	-0.012	-0.009	-0.005	-0.024	-0.023	-2.102	-0.2863	-0.063	-0.568	-0.072	-0.7393	-2.996	-0.89	-1.0995	-0.4554	-0.012	-0.022	-0.013	-0.069	-0.044	-0.048	-0.0761
FL1C1CNI0002	-0.01	-0.021	-0.039	-0.009	-0.022	-0.1217	-5.2861	-0.2155	-0.123	-0.017	-0.044	-0.096	-0.218	-2.8657	-0.2555	-0.164	-1.1146	-0.4383	-0.264	-0.027	-0.141	-3.9878	-0.062	-0.018	-0.1257	0.0952	-0.005	-0.016	-0.009	-0.01	-0.039	-0.07	-3.451	-0.1806	-0.049	-0.2268	-0.131	-0.4718	-3.561	-2.1257	-1.0142	-2.216	-0.069	-0.054	-0.048	-0.117	-0.048	0.005	-0.203
FL1C1CNP0001	-0.009	-0.022	-0.025	-0.019	-0.008	-0.068	-2.2613	-0.7747	-0.4041	-0.024	-0.047	-0.121	-0.244	-3.2936	-0.1815	-0.103	-1.0264	0.0332	-0.053	-0.018	-0.096	-2.4853	-0.044	-0.016	-0.076	0.0406	-0.005	-0.015	-0.01	-0.005	-0.028	-0.039	-3.8433	-0.5783	-0.064	-0.572	-0.082	-0.5985	-2.8911	-0.904	-1.3646	-0.893	-0.019	-0.024	-0.017	-0.061	-0.049	-0.031	-0.11
FL1C1CNP0002	-0.024	-0.025	-0.061	-0.027	-0.06	-1.1642	-3.6369	-2.166	-0.3711	-0.035	-0.055	-0.135	-0.161	-4.4658	-0.257	-0.068	-0.8738	-0.9715	-1.9384	-0.079	-0.1243	-3.8725	-0.0296	-0.012	-0.1312	-0.0409	-0.008	-0.032	-0.031	-0.009	-0.04	-0.054	-3.6617	-0.7028	-0.108	-1.0569	-0.2253	-0.1578	-4.4517	-1.0229	-0.7964	-0.2762	-0.014	-0.02	-0.016	-0.105	-0.008	-0.021	-0.095
FL1C1CNP0003	-0.008	-0.025	-0.018	-0.02	-0.005	-0.033	-1.3204	-0.6667	-0.9191	-0.031	-0.049	-0.156	-0.232	-4.2045	-0.2914	-0.091	-0.7378	0.019	-0.049	-0.019	-0.082	-2.4173	-0.044	-0.016	-0.084	0.0482	-0.005	-0.014	-0.008	-0.005	-0.031	-0.036	-2.5079	-0.5093	-0.076	-0.9908	-0.095	-0.468	-2.723	-1.2194	-1.2267	-2.2279	-0.034	-0.041	-0.018	-0.051	-0.037	-0.028	-0.058
FL1C1CNS0001	-0.008	-0.013	-0.02	-0.006	-0.006	-0.04	-1.3329	-0.1866	-0.3508	-0.028	-0.041	-0.089	-0.163	-3.5497	-0.2147	-0.123	-1.2969	0.0026	0	-0.018	-0.1252	-2.9422	-0.035	-0.016	-0.0818	-0.1859	-0.003	-0.012	-0.006	-0.004	-0.025	-0.02	-2.262	-0.6336	-0.068	-0.6682	-0.07	-0.7858	-2.9745	-1.5476	-0.5385	-0.1667	-0.006	-0.013	-0.014	-0.057	-0.031	-0.033	-0.052
FL1C1CNS0002	-0.034	-0.01	-0.031	-0.011	-0.015	-0.1145	-2.0166	-1.3915	-1.2952	-0.167	-0.084	-0.165	-0.299	-5.157	-0.2514	-0.083	-1.1128	-0.0927	-0.077	-0.047	-0.0971	-3.3675	0.0556	-0.066	-0.5535	-0.1338	0.007	-0.053	-0.031	-0.01	-0.074	0.0186	-4.7728	-2.6399	-0.3768	-1.7282	-0.1049	-0.6358	-1.8995	-0.0981	-0.035	-0.009	-0.003	-0.003	-0.009	-0.025	-0.017	-0.023	-0.033
FL1C1CNS0003	-0.03	-0.013	-0.027	-0.017	-0.007	-0.0868	-2.0391	-0.9438	-0.999	-0.12	-0.069	-0.139	-0.257	-4.4371	-0.2206	-0.085	-1.0741	0.0476	-0.065	-0.025	-0.1107	-2.717	0.019	-0.019	-0.1869	-0.023	0.003	-0.056	-0.036	-0.007	-0.053	-0.0057	-4.3638	-2.9724	-0.2141	-2.1155	-0.0964	-0.6552	-2.6424	-0.2572	-0.0519	0.008	-0.003	-0.007	-0.008	-0.05	-0.014	-0.006	-0.06
FL1C1CNS0004	-0.005	-0.008	-0.006	-0.005	-0.002	-0.009	-0.097	-0.038	-0.159	-0.02	-0.041	-0.134	-0.268	-4.1666	-0.085	-0.077	-0.6705	0.0665	-0.043	-0.04	-0.0947	-2.7357	0.0566	-0.034	-0.361	0.0378	-0.016	-0.0604	-0.008	-0.152	-1.8059	-1.4281	-4.8304	-0.8243	-0.4884	-1.3373	-1.7804	-0.9618	-2.523	-4.6282	-0.1038	-0.028	-0.014	-0.028	-0.039	-0.2984	-0.017	0.001	-0.058
FL1C1CNS0005	-0.013	-0.029	-0.032	-0.011	-0.008	-0.049	-1.5435	-1.1604	-0.9868	-0.054	-0.043	-0.1	-0.149	-3.534	-0.231	-0.1	-0.9462	0.0281	-0.001	-0.009	-0.085	-2.3436	-0.028	-0.01	-0.051	-0.1011	-0.005	-0.02	-0.015	-0.005	-0.032	-0.034	-2.9428	-1.2082	-0.1287	-0.9514	-0.0833	-0.8699	-3.0143	-1.1584	-0.3964	-0.118	-0.005	-0.012	-0.014	-0.055	-0.028	-0.029	-0.056
FL1C1CNS0006	-0.029	-0.016	-0.026	-0.017	-0.008	-0.0664	-1.7845	-1.0632	-0.9794	-0.122	-0.07	-0.157	-0.287	-4.791	-0.2282	-0.103	-1.2748	0.0707	-0.064	-0.028	-0.1232	-2.7135	0.018	-0.023	-0.2156	-0.0191	-0.003	-0.068	-0.038	-0.007	-0.0618	-0.3477	-4.5056	-3.3249	-0.5541	-1.83	-0.3542	-0.7206	-2.639	-0.2767	-0.0348	0.005	-0.003	-0.006	-0.009	-0.052	-0.021	-0.01	-0.061
FL1C1CNS0007	-0.009	-0.017	-0.013	-0.028	-0.005	-0.037	-1.6902	-0.638	-0.4348	-0.031	-0.042	-0.122	-0.231	-4.2491	-0.2512	-0.0922	-1.7779	-0.4347	-0.177	-0.023	-0.1054	-2.6334	-0.031	-0.014	-0.076	-0.0242	-0.004	-0.014	-0.008	-0.005	-0.029	-0.031	-2.9411	-0.6969	-0.065	-0.857	-0.083	-0.8178	-3.0377	-1.0994	-1.1966	-0.5629	-0.016	-0.019	-0.02	-0.058	-0.049	-0.024	-0.116
FL1C1GNS0001	-0.01	-0.019	-0.052	-0.007	-0.077	-1.4078	-2.8453	-0.5525	-0.0991	-0.01	-0.046	-0.131	-0.391	-4.1838	-0.2459	-0.268	-2.1251	-0.5545	-2.8386	-0.136	-0.4768	-3.7793	0.0801	-0.072	-0.5627	-0.1498	-0.004	-0.011	-0.011	-0.001	-0.009	-0.017	-1.3055	-0.114	-0.025	-0.1571	-0.045	-0.2536	-0.5816	-0.03	-0.002	-0.001	-0.001	-0.001	-0.005	-0.012	-0.004	0.009	-0.03
FL1C1LNI0001	-0.027	-0.018	-0.035	-0.022	-0.022	-0.4367	-3.9135	-2.4523	-0.5264	-0.055	-0.078	-0.173	-0.293	-5.6276	-0.227	-0.099	-1.3903	-0.0964	-0.126	-0.059	-0.1424	-4.0023	0.0357	-0.063	-0.4891	-0.3803	-0.006	-0.035	-0.039	-0.006	-0.032	-0.034	-3.1022	-1.0405	-0.1896	-0.724	-0.089	-0.1672	-3.1117	-0.5393	-0.1471	-0.023	-0.006	-0.009	-0.013	-0.058	0.002	-0.018	-0.063
FL1C1LNI0002	-0.027	-0.024	-0.036	-0.014	-0.017	-0.2103	-2.0737	-2.6078	-0.9752	-0.105	-0.092	-0.212	-0.372	-4.5352	-0.2427	-0.11	-0.9809	-0.2583	-0.0539	-0.04	-0.1624	-3.7989	-0.0799	-0.03	-0.2463	-0.0453	-0.001	-0.044	-0.023	-0.009	-0.059	0.0215	-4.5943	-2.4312	-0.2528	-0.878	-0.097	-1.6319	-3.7156	-1.0921	-1.2421	-1.5489	-0.033	-0.025	-0.032	-0.084	-0.044	-0.0381	-0.113
FL1C1LNI0003	-0.013	-0.025	-0.043	-0.047	-0.032	-1.0844	-3.4601	-0.3621	-0.2013	-0.026	-0.072	-0.18	-0.351	-3.7746	-0.3245	-0.231	-2.4383	-0.1713	-0.2264	-0.04	-0.1427	-3.7765	-0.0841	-0.031	-0.16	-0.0273	-0.005	-0.013	-0.011	-0.008	-0.035	-0.033	-2.7914	-0.1507	-0.061	-0.8146	-0.1374	-2.8894	-3.1022	-1.1655	-1.248	-0.4746	-0.017	-0.021	-0.025	-0.072	-0.0842	-0.039	-0.112
FL1C1LNI0004	-0.039	-0.021	-0.034	-0.032	-0.027	-1.0845	-4.4449	-2.3803	-0.5189	-0.084	-0.084	-0.181	-0.234	-4.8433	-0.2167	-0.08	-0.9374	-0.0758	-0.097	-0.028	-0.099	-2.8885	-0.02	-0.02	-0.099	-0.1009	-0.011	-0.089	-0.1441	-0.02	-0.1614	-0.6049	-6.8905	-1.0161	-0.1766	-1.0199	-0.098	-1.6751	-4.2707	-2.7039	-0.2288	-0.063	-0.017	-0.028	-0.03	-0.09	-0.024	-0.051	-0.04
FL1C1LNI0005	-0.012	-0.019	-0.043	-0.015	-0.018	-0.136	-2.3017	-0.144	-0.3175	-0.02	-0.046	-0.115	-0.182	-3.5403	-0.4357	-0.0988	-3.8363	-0.7835	-3.9677	-0.1606	-0.189	-3.9752	-0.065	-0.018	-0.068	0.051	-0.005	-0.015	-0.009	-0.006	-0.031	-0.042	-2.3705	-0.1379	-0.053	-0.6747	-0.108	-1.0732	-3.6794	-1.1605	-1.6252	-1.7064	-0.029	-0.047	-0.012	-0.056	-0.042	-0.044	-0.06
FL1C1LNI0006	-0.02	-0.027	-0.051	-0.02	-0.028	-0.6616	-2.8191	-0.6821	-0.1721	0.004	-0.048	-0.132	-0.186	-3.2286	-0.4129	-0.1891	-4.1773	-0.4699	-0.389	-0.049	-0.2402	-4.7079	-0.1248	-0.035	-0.2391	-0.4757	-0.027	-0.082	-0.028	-0.073	-0.9102	-1.4717	-8.4763	-0.7238	-1.1384	-1.4029	-1.7357	-1.5602	-3.8933	-4.0607	-0.047	-0.017	-0.014	-0.033	-0.018	-0.144	-0.047	-0.04	-0.027
FL1C1LNI0007	-0.031	-0.019	-0.037	-0.016	-0.029	-0.4032	-3.1893	-3.0107	-0.7422	-0.076	-0.088	-0.189	-0.293	-5.7756	-0.244	-0.091	-1.2279	-0.0875	-0.057	-0.054	-0.1331	-3.7523	0.028	-0.063	-0.4621	-0.3123	-0.005	-0.041	-0.039	-0.006	-0.037	-0.011	-3.7812	-1.4392	-0.2128	-1.0797	-0.089	-0.1618	-3.3601	-0.5622	-0.1778	-0.028	-0.006	-0.009	-0.014	-0.067	0.007	-0.017	-0.074
FL1C1LNP0001	-0.016	-0.021	-0.044	-0.022	-0.046	-1.0787	-2.7913	-0.3595	-0.5086	-0.053	-0.071	-0.162	-0.167	-5.3975	-0.2904	-0.105	-1.3819	-2.1501	-1.9428	-0.0675	-0.2083	-4.8689	-0.1453	-0.031	-0.1917	-0.6606	-0.005	-0.028	-0.014	-0.011	-0.092	-0.0825	-3.5624	-1.0533	-0.14	-1.3343	-0.4377	-0.8213	-3.7878	-2.2323	-0.1427	-0.031	-0.01	-0.019	-0.024	-0.1056	-0.033	-0.042	-0.026
FL1C1LNP0002	-0.054	-0.041	-0.0866	-0.051	-0.023	-1.9501	-4.6315	-4.8629	-0.9434	-0.09	-0.057	-0.17	-0.144	-5.4674	-0.2595	-0.08	-0.8817	-0.0841	-0.2378	-0.027	-0.1795	-3.4263	-0.1728	-0.028	-0.2173	-0.609	-0.017	-0.1152	-0.8661	-0.008	-0.054	-0.0486	-3.7539	-1.7566	-0.3723	-1.187	-0.1198	-0.2264	-1.822	-0.1485	-0.011	-0.004	-0.003	-0.005	-0.008	-0.043	0.004	-0.032	-0.016
FL1C1LNS0001	-0.014	-0.012	-0.011	-0.005	-0.003	-0.021	-0.4077	-0.0569	-0.4173	-0.232	-0.09	-0.168	-0.277	-4.6402	-0.1363	-0.098	-1.3853	-0.0568	-0.054	-0.048	-0.1544	-3.2986	0.0471	-0.061	-0.4915	-0.3988	0.034	-0.0609	-0.011	-0.155	-1.6299	-0.309	-5.4821	-2.666	-1.36	-2.1896	-1.5823	-1.296	-1.6393	-2.2232	-0.059	-0.01	-0.008	-0.021	-0.042	-0.2805	0.005	-0.012	-0.022
FL1C28NI0001	-0.013	-0.024	-0.041	-0.021	-0.026	-0.3173	-2.4989	-0.2775	-0.3309	-0.031	-0.061	-0.139	-0.262	-4.8041	-0.4263	-0.2155	-2.1554	-0.9003	-1.4878	-0.067	-0.1737	-4.5164	-0.029	-0.025	-0.1522	-0.0115	-0.005	-0.016	-0.009	-0.005	-0.041	-0.047	-2.8327	-0.3473	-0.096	-1.0093	-0.2119	-0.7377	-3.7133	-1.4988	-0.9688	-0.4722	-0.018	-0.021	-0.018	-0.066	-0.06	-0.038	-0.057
FL1C28NI0002	-0.019	-0.025	-0.052	-0.033	-0.028	-0.7515	-3.8502	-1.1483	-0.321	-0.041	-0.067	-0.156	-0.231	-4.4132	-0.4797	-0.1321	-1.5648	-0.6273	-0.5538	-0.033	-0.1361	-3.2969	-0.035	-0.017	-0.086	0.0542	-0.006	-0.021	-0.019	-0.009	-0.062	-0.046	-2.7374	-0.4557	-0.099	-1.0182	-0.2274	-0.4421	-3.5861	-2.0238	-1.6471	-1.6569	-0.042	-0.042	-0.031	-0.073	-0.037	-0.032	-0.054
FL1C28NP0001	-0.03	-0.029	-0.047	-0.022	-0.026	-0.2584	-3.6899	-3.4205	-0.6076	-0.052	-0.061	-0.132	-0.224	-3.4458	-0.2762	-0.2298	-2.4103	-0.4512	-0.0499	-0.034	-0.2428	-3.2916	-0.071	-0.029	-0.1643	-0.4739	-0.01	-0.042	-0.0767	-0.005	-0.034	-0.056	-3.2704	-0.951	-0.1391	-0.4281	-0.08	-0.8018	-3.5361	-0.834	-0.7385	-0.2832	-0.012	-0.014	-0.016	-0.047	-0.048	-0.0741	-0.059
FL1C28NP0002	-0.1181	-0.037	-0.073	-0.025	-0.033	-0.6036	-3.7136	-3.2119	-0.5254	-0.069	-0.05	-0.096	-0.211	-3.357	-0.3111	-0.212	-1.5294	-0.3701	-0.0788	-0.028	-0.1525	-3.0525	-0.011	-0.014	-0.099	-0.1106	-0.019	-0.1411	-1.1919	-0.006	-0.035	-0.069	-4.4107	-1.6974	-0.1158	-0.4409	-0.086	-0.405	-3.0152	-1.1479	-0.1817	-0.0378	-0.005	-0.009	-0.013	-0.047	-0.018	-0.007	-0.065
FL1C28NP0003	-0.027	-0.023	-0.064	-0.015	-0.05	-0.9711	-4.4027	-1.63	-0.203	-0.029	-0.069	-0.15	-0.251	-4.5161	-0.3167	-0.244	-2.2901	-0.2535	-0.0184	-0.038	-0.2953	-3.2633	-0.086	-0.036	-0.2161	-0.6005	-0.009	-0.029	-0.04	-0.007	-0.037	-0.042	-2.2976	-0.6539	-0.087	-0.577	-0.1307	-1.0921	-3.5119	-1.7988	-0.115	-0.032	-0.009	-0.015	-0.014	-0.066	-0.029	-0.0715	-0.027
FL1C29NP0001	-0.009	-0.02	-0.019	-0.019	-0.005	-0.042	-1.7426	-0.6642	-0.5323	-0.03	-0.049	-0.136	-0.23	-3.7342	-0.1816	-0.08	-0.7168	0.017	-0.054	-0.016	-0.08	-2.4251	-0.03	-0.013	-0.069	0.053	-0.005	-0.016	-0.009	-0.006	-0.043	-0.046	-4.8607	-0.6788	-0.093	-0.6479	-0.115	-0.5406	-3.5922	-0.8119	-1.1716	-0.7965	-0.023	-0.026	-0.012	-0.061	-0.04	-0.038	-0.058
FL1C29NP0002	-0.031	-0.041	-0.072	-0.044	-0.019	-0.4393	-2.434	-1.706	-0.9076	-0.044	-0.055	-0.159	-0.275	-4.5988	-0.4852	-0.119	-1.4027	-0.0749	-0.1349	-0.027	-0.103	-3.2355	-0.03	-0.019	-0.1156	-0.0086	-0.01	-0.039	-0.052	-0.005	-0.035	-0.066	-4.1188	-1.2009	-0.1103	-0.5481	-0.101	-0.4	-3.3473	-0.6851	-1.1437	-1.1351	-0.028	-0.029	-0.013	-0.052	-0.036	-0.028	-0.069
FL1C29NS0001	-0.011	-0.011	-0.01	-0.008	-0.003	-0.019	-0.4829	-0.0914	-0.4382	-0.147	-0.067	-0.154	-0.218	-4.8446	-0.134	-0.071	-1.013	-0.1334	-0.052	-0.028	-0.2619	-3.2799	-0.0915	-0.031	-0.3227	-0.4168	0.012	-0.032	-0.009	-0.055	-0.3278	-0.2384	-5.0925	-2.2979	-0.7474	-1.4893	-1.258	-1.6833	-4.9855	-2.227	0.0654	0.002	-0.012	-0.044	0.021	-0.3305	0.028	-0.018	-0.026
FL1C2ANP0001	-0.012	-0.022	-0.039	-0.025	-0.015	-0.1874	-2.5695	-0.7081	-0.205	-0.025	-0.051	-0.102	-0.247	-3.0307	-0.2522	-0.172	-1.7867	-0.0464	-0.3227	-0.035	-0.141	-3.8787	-0.031	-0.02	-0.1177	-0.0925	-0.005	-0.018	-0.013	-0.006	-0.034	-0.05	-4.6532	-0.4052	-0.071	-0.3668	-0.089	-0.5341	-3.308	-1.4441	-0.8393	-0.3708	-0.016	-0.022	-0.013	-0.092	-0.039	-0.032	-0.0824
FL1C2ANP0002	-0.019	-0.064	-0.062	-0.026	-0.035	-0.4083	-4.2193	-1.5191	-1.7499	-0.0807	-0.068	-0.177	-0.233	-3.9881	-0.4607	-0.12	-0.8084	-0.1867	-0.4754	-0.02	-0.088	-2.666	-0.031	-0.013	-0.07	-0.0066	-0.016	-0.036	-0.023	-0.009	-0.062	-0.0937	-5.2062	-1.2012	-0.3656	-1.6362	-0.1678	-0.5681	-3.2699	-1.0579	-1.1255	-0.5387	-0.019	-0.026	-0.012	-0.09	-0.034	-0.03	-0.0723
FL1C2ANP0003	-0.001	-0.005	-0.003	-0.004	-0.001	-0.004	-0.027	-0.011	-0.017	-0.005	-0.027	-0.083	-0.288	-1.7779	-0.034	-0.096	-0.8246	-0.0095	-0.038	-0.037	-0.0389	-2.2625	-0.064	-0.056	-0.4985	-0.8417	-0.002	-0.008	-0.002	-0.014	-0.0936	-0.199	-0.487	-0.012	-0.021	-0.037	-0.079	-0.1895	-3.2179	-4.8291	-2.5842	-3.0953	-0.146	-0.1712	-0.046	-0.109	-0.054	-0.051	-0.102
FL1C2CGS0001	-0.031	-0.035	-0.03	-0.033	-0.017	-0.3595	-2.0522	-1.5928	-1.0145	-0.1	-0.059	-0.105	-0.172	-3.5495	-0.2506	-0.14	-1.1991	-0.0606	-0.0103	-0.021	-0.123	-2.6202	-0.031	-0.017	-0.0891	-0.1788	-0.012	-0.12	-0.1376	-0.006	-0.046	-0.032	-7.1356	-2.3248	-0.124	-0.6423	-0.051	-0.6331	-3.0676	-1.2989	-0.5863	-0.1905	-0.006	-0.014	-0.016	-0.063	-0.031	-0.038	-0.059
FL1C2CNF0001	-0.006	-0.012	-0.015	-0.018	-0.004	-0.028	-1.8778	-0.0884	-0.1201	-0.013	-0.048	-0.139	-0.33	-3.7782	-0.1869	-0.115	-2.0526	-0.3482	-0.097	-0.026	-0.3059	-3.6089	-0.1818	-0.028	-0.2232	-0.1741	-0.003	-0.008	-0.005	-0.004	-0.023	-0.023	-1.907	-0.117	-0.042	-0.3502	-0.077	-0.4822	-3.0416	-0.8924	-1.4324	-0.8497	-0.019	-0.023	-0.018	-0.06	-0.047	-0.035	-0.11
FL1C2CNP0001	-0.052	-0.034	-0.0889	-0.06	-0.02	-1.8059	-5.3169	-4.8823	-0.8936	-0.095	-0.072	-0.168	-0.194	-5.7071	-0.3651	-0.1409	-2.1892	-0.5266	-0.2674	-0.037	-0.1891	-3.669	-0.1187	-0.028	-0.1984	-0.5788	-0.016	-0.2068	-1.5704	-0.005	-0.042	-0.046	-4.0491	-2.3525	-0.3038	-1.2215	-0.0316	-1.2836	-1.4493	-0.1494	-0.024	-0.007	-0.002	-0.003	-0.008	-0.022	-0.018	-0.038	-0.012
FL1C2CNS0001	-0.01	-0.013	-0.025	-0.009	-0.009	-0.053	-1.9237	-0.2399	-0.4085	-0.038	-0.048	-0.094	-0.163	-3.6847	-0.2638	-0.142	-1.3803	-0.0838	0.0087	-0.019	-0.127	-2.9656	-0.035	-0.015	-0.074	-0.1639	-0.004	-0.014	-0.007	-0.005	-0.031	-0.01	-2.6919	-0.7801	-0.094	-0.5423	-0.05	-0.642	-2.9273	-2.2384	-0.4761	-0.1474	-0.005	-0.012	-0.015	-0.055	-0.023	-0.026	-0.043
FL1C2CNS0002	-0.005	-0.01	-0.014	-0.008	-0.003	-0.022	-0.7664	-0.045	-0.1404	-0.009	-0.032	-0.102	-0.258	-4.1642	-0.1546	-0.158	-1.7677	0.2261	-0.035	-0.036	-0.1925	-2.605	-0.049	-0.037	-0.2612	-0.0046	-0.004	-0.009	-0.003	-0.003	-0.026	-0.034	-1.0471	-0.1068	-0.042	-0.5792	-0.1475	-0.9459	-3.1958	-1.517	-1.5067	-1.4601	-0.045	-0.019	-0.026	-0.047	-0.057	-0.045	-0.041
FL1C39NS0001	-0.007	-0.017	-0.033	-0.016	-0.038	-0.8567	-2.1841	-0.203	-0.1531	-0.013	-0.043	-0.143	-0.308	-5.358	-0.2312	-0.104	-1.1718	-1.5351	-1.606	-0.091	-0.1508	-4.429	0.0155	-0.078	-0.6621	-0.2099	-0.002	-0.006	-0.005	-0.001	-0.01	-0.01	-0.564	-0.06	-0.037	-0.2689	-0.055	-0.0506	-1.1828	-0.0282	-0.012	-0.005	-0.002	-0.002	-0.005	-0.02	-0.002	0	-0.043
FL1C3AGS0001	-0.014	-0.02	-0.037	-0.011	-0.066	-1.2307	-1.7222	-0.1246	-0.2771	-0.194	-0.077	-0.174	-0.194	-5.4034	-0.235	-0.108	-1.7633	-1.0263	-1.2384	-0.075	-0.236	-4.7273	-0.8471	-0.014	-0.1109	-0.0651	0.05	-0.0749	-0.01	-0.055	-0.9792	0.2616	-7.5723	-1.8178	-2.6887	-1.5787	-0.677	0.3649	-4.3999	-3.5836	-0.0574	-0.017	-0.013	-0.033	-0.041	-0.2144	0.071	-0.005	-0.045
FL1C3AGS0002	-0.041	-0.021	-0.056	-0.024	-0.073	-1.216	-5.4128	-6.148	-1.4221	-0.123	-0.088	-0.181	-0.252	-4.6393	-0.287	-0.071	-0.6343	-0.6261	-4.1375	-0.053	-0.1497	-4.2053	-0.0571	-0.02	-0.1483	-0.0332	-0.007	-0.056	-0.047	-0.011	-0.08	-0.0299	-5.8992	-2.587	-0.28	-0.9671	-0.123	-1.1975	-2.5244	-2.6176	-0.1456	-0.024	-0.009	-0.015	-0.018	-0.086	-0.009	0	-0.061
FL1C3AGS0003	-0.025	-0.01	-0.067	-0.034	-0.024	-0.3831	-3.5382	-1.6548	-1.3911	0.0131	-0.078	-0.133	-0.422	-3.3499	-0.5248	-0.3608	-3.2169	-0.0145	-3.2825	-0.354	-0.4064	-4.2472	-0.5146	-0.058	-0.3678	0.0256	-0.019	-0.031	-0.025	-0.003	-0.021	-0.1156	-2.7512	-0.2354	-0.2204	-1.433	-0.159	-0.6812	-3.3931	-1.5494	-1.292	-0.6763	-0.024	-0.031	-0.006	-0.081	-0.044	-0.044	-0.0636
FL1C3AGS0004	-0.007	-0.014	-0.021	-0.026	-0.012	-0.1243	-3.2967	-0.1076	-0.123	-0.013	-0.032	-0.154	-0.252	-4.2554	-0.2576	-0.069	-1.3874	-0.4544	-0.1253	-0.026	-0.102	-2.3473	-0.1189	-0.016	-0.097	0.1864	-0.009	-0.027	-0.007	-0.029	-0.1922	-0.4608	-3.9585	-0.1887	-0.0978	-0.6203	-1.2992	-1.6542	-7.0404	-5.6074	-0.8789	-2.0731	-0.052	-0.097	0.007	-0.329	-0.002	-0.016	-0.087
FL1C3AGS0005	-0.055	0.005	-0.037	-0.028	-0.069	-1.2527	-5.7646	-4.062	-1.1148	-0.122	-0.087	-0.157	-0.224	-4.6529	-0.286	-0.061	-0.6801	-0.5166	-2.8072	-0.04	-0.1595	-3.5226	-0.0496	-0.019	-0.1638	-0.0791	-0.006	-0.072	-0.1037	-0.007	-0.054	0.0161	-4.9525	-2.7909	-0.2779	-0.9542	-0.028	-0.9004	-1.2512	-0.0531	-0.013	-0.002	-0.003	-0.004	-0.008	-0.026	-0.013	-0.002	-0.047
FL1C3ANS0001	-0.015	-0.012	-0.013	-0.008	-0.003	-0.024	-0.6709	-0.1449	-0.5967	-0.273	-0.09	-0.172	-0.306	-5.2245	-0.1686	-0.142	-1.8424	-0.0898	-0.0821	-0.061	-0.1329	-3.1275	0.0508	-0.097	-0.6315	-0.8021	0.044	-0.039	-0.011	-0.069	-0.4874	0.4381	-6.7332	-3.9456	-1.9515	-2.2864	-0.6895	-1.2711	-2.6179	-0.6881	0.024	0.003	-0.006	-0.023	-0.012	-0.2063	0.035	-0.008	-0.023
FL1C3ANS0002	-0.008	-0.014	-0.025	-0.013	-0.007	-0.057	-1.5568	-0.107	-0.2441	-0.018	-0.054	-0.111	-0.266	-3.7527	-0.2455	-0.142	-1.8859	-0.1415	-0.2137	-0.032	-0.106	-2.8899	-0.031	-0.022	-0.1532	-0.118	-0.004	-0.008	-0.004	-0.004	-0.02	-0.018	-1.4693	-0.2439	-0.053	-0.5767	-0.083	-0.9277	-3.4439	-1.6191	-0.9527	-0.4599	-0.016	-0.023	-0.011	-0.085	-0.044	-0.038	-0.0725
FL1C3ANS0003	-0.007	-0.017	-0.037	-0.02	-0.056	-1.5551	-2.2852	-0.2061	-0.156	-0.014	-0.043	-0.141	-0.3	-5.3268	-0.2344	-0.101	-1.2084	-1.5213	-2.3129	-0.112	-0.1556	-4.5028	0.0166	-0.076	-0.6446	-0.1896	-0.002	-0.007	-0.006	-0.001	-0.009	-0.011	-0.5866	-0.063	-0.038	-0.2765	-0.056	-0.0545	-1.2338	-0.0316	-0.013	-0.006	-0.003	-0.003	-0.006	-0.02	-0.003	-0.001	-0.042
FL1C3ANS0004	-0.024	-0.01	-0.016	-0.009	-0.005	-0.036	-1.0415	-0.2008	-0.8939	-0.218	-0.104	-0.19	-0.326	-5.5051	-0.2478	-0.143	-1.709	-0.1677	-0.093	-0.066	-0.0767	-3.0965	0.0465	-0.1273	-0.6373	-0.7968	0.011	-0.103	-0.021	-0.028	-0.6723	-0.7596	-7.0956	-4.08	-1.3968	-3.3731	-0.9703	-0.83	-1.2837	-1.9895	-0.066	-0.013	-0.006	-0.01	-0.03	-0.1134	-0.013	-0.008	-0.025
FL1C3CGS0001	-0.015	-0.017	-0.049	-0.009	-0.021	-0.1987	-2.7719	-0.2707	-0.2652	-0.024	-0.049	-0.083	-0.196	-3.3333	-0.3386	-0.201	-1.8245	-1.17	-2.3958	-0.02	-0.23	-4.4107	-0.025	-0.02	-0.1086	-0.2106	-0.005	-0.017	-0.011	-0.004	-0.026	-0.04	-3.8428	-0.4215	-0.058	-0.5252	-0.071	-0.612	-2.9587	-1.7937	-0.5944	-0.1885	-0.007	-0.014	-0.014	-0.06	-0.032	-0.036	-0.052
FL1C3CGS0002	-0.017	-0.024	-0.052	-0.014	-0.026	-0.4431	-3.8383	-0.9635	-0.2415	-0.023	-0.057	-0.109	-0.343	-2.9814	-0.3468	-0.3442	-3.0391	0.2739	-1.0176	-0.065	-0.3556	-3.1278	-0.022	-0.04	-0.3083	0.0042	-0.007	-0.021	-0.016	-0.005	-0.026	-0.035	-3.5162	-0.6666	-0.052	-0.3515	-0.079	-0.4983	-2.1974	-1.0461	-1.1798	-0.6923	-0.019	-0.029	-0.01	-0.094	-0.038	0	-0.165
FL1C3CGS0003	-0.017	-0.02	-0.041	-0.027	-0.013	-0.2769	-4.1575	-0.5874	-0.3344	-0.03	-0.072	-0.137	-0.396	-3.362	-0.3011	-0.3073	-2.6389	0.2868	-2.7218	-0.136	-0.2978	-4.6299	-0.0267	-0.045	-0.3206	0.0005	-0.007	-0.022	-0.016	-0.004	-0.028	-0.03	-2.8538	-0.6499	-0.073	-0.441	-0.067	-0.4817	-2.3631	-0.8841	-0.8368	-1.0225	-0.017	-0.032	-0.006	-0.075	-0.03	-0.018	-0.07
FL1C3CGS0004	-0.041	-0.021	-0.054	-0.027	-0.074	-1.2406	-5.5087	-6.1343	-1.4045	-0.117	-0.092	-0.195	-0.301	-5.0579	-0.292	-0.076	-0.8755	-0.706	-3.7721	-0.056	-0.2207	-4.7089	-0.1031	-0.027	-0.2476	0.0313	-0.007	-0.056	-0.047	-0.01	-0.077	-0.0387	-5.8632	-2.2888	-0.2677	-0.9017	-0.135	-0.9236	-2.5685	-2.5389	-0.1298	-0.021	-0.008	-0.016	-0.019	-0.094	0	0.015	-0.083
FL1C3CGS0005	-0.04	-0.015	-0.052	-0.032	-0.073	-1.2335	-5.9953	-5.5459	-1.1677	-0.106	-0.075	-0.158	-0.231	-4.5796	-0.272	-0.067	-0.7773	-0.5072	-5.1436	-0.105	-0.188	-5.0767	-0.0824	-0.02	-0.1813	-0.0502	-0.007	-0.06	-0.047	-0.013	-0.101	-0.1183	-7.429	-2.539	-0.2529	-0.7612	-0.091	-0.7412	-1.63	-3.2096	-0.026	-0.008	-0.009	-0.018	-0.014	-0.056	-0.009	0.009	-0.066
FL1C3CGS0006	-0.009	-0.014	-0.025	-0.025	-0.015	-0.2107	-2.817	-0.141	-0.125	-0.005	-0.024	-0.108	-0.187	-4.8082	-0.2181	-0.057	-1.6657	-0.6735	-0.4275	-0.034	-0.116	-3.5516	-0.03	-0.015	-0.1706	-0.0146	-0.02	-0.053	-0.01	0	-0.4858	-1.1929	-10.0633	-0.7717	-0.6146	-1.1914	-0.6416	-1.305	-4.6452	-6.7581	-0.3817	-0.3855	-0.026	-0.017	-0.074	-0.1958	-0.061	-0.012	-0.084
FL1C3CGS0007	0.003	-0.033	-0.012	-0.031	-0.004	-0.022	-1.6169	-0.9287	-0.9664	0.028	0.041	-0.108	-0.091	-4.4528	-0.1933	-0.098	-1.4799	-0.2084	-0.2481	-0.051	-0.108	-3.1749	-0.8155	-0.01	-0.05	-0.0353	-0.026	-0.055	-0.01	0.022	-0.5163	-1.5846	-7.2009	-0.6733	-0.3854	-2.3561	-0.6017	-1.7494	-3.2031	-7.6486	-0.5806	-0.3154	-0.016	-0.025	-0.033	-0.1085	-0.122	-0.027	-0.035
FL1C3CGS0008	-0.037	-0.008	-0.046	-0.01	-0.012	-0.086	-1.4373	-2.7284	-1.5427	-0.059	-0.1	-0.1094	-0.285	-2.0865	-0.4668	-0.114	-1.1707	0.1534	-0.072	-0.044	-0.168	-4.1126	-0.0085	-0.04	-0.288	-0.0478	-0.011	-0.065	-0.023	-0.031	-0.6784	-3.0029	-8.19	-0.8203	-0.146	-0.7929	-0.1099	-0.284	-1.7863	-4.641	-0.5466	-0.3128	-0.029	-0.063	-0.032	-0.093	-0.035	-0.014	-0.036
FL1C3CGS0009	-0.0873	-0.083	-0.075	-0.068	-0.017	-0.9098	-3.3964	-4.5785	-1.489	-0.148	-0.046	-0.17	-0.164	-4.0075	-0.193	-0.071	-0.3873	-0.1991	-1.8095	-0.017	-0.116	-3.3378	-0.024	-0.01	-0.056	-0.0303	-0.004	-0.0879	-0.9625	-0.021	-0.1694	-0.4998	-10.1077	-4.2681	-0.5709	-1.3849	-0.1039	-1.0425	-1.3054	-2.0064	-0.039	-0.027	-0.015	-0.022	-0.017	-0.035	-0.027	-0.01	-0.041
FL1C3CGS0010	-0.034	-0.013	-0.029	-0.03	-0.017	-0.1723	-2.2925	-0.6805	-1.2771	-0.111	-0.127	-0.227	-0.233	-6.7665	-0.4207	-0.049	-0.504	-0.2189	-0.3282	-0.024	-0.088	-3.847	-0.067	-0.016	-0.075	0.0577	-0.007	-0.059	-0.032	-0.047	-0.2502	-0.6414	-9.7492	-1.5596	-0.2597	-1.1146	-0.5101	0.027	-5.6737	-3.2077	-1.3344	-1.0496	-0.023	-0.067	-0.013	-0.2211	0.037	-0.03	-0.068
FL1C3CGS0011	-0.002	-0.006	-0.003	-0.003	-0.001	-0.006	-0.033	-0.015	-0.024	-0.008	-0.038	-0.097	-0.208	-2.3347	-0.035	-0.066	-0.7153	0.1598	-0.048	-0.03	-0.2293	-1.8287	-0.118	-0.022	-0.1967	-0.0545	-0.004	-0.008	-0.002	-0.042	-0.0988	-0.073	-0.3236	-0.028	-0.031	-0.109	-0.2385	-1.2228	-4.7217	-7.734	-0.7375	-2.6877	-1.0957	-1.474	-0.106	-0.2473	0	0.0169	-0.121
FL1C3CGS0012	-0.017	-0.02	-0.055	-0.018	-0.024	-0.2092	-3.0211	-0.2829	-0.4077	-0.017	-0.084	-0.109	-0.396	-2.2238	-0.4432	-0.285	-3.5045	-1.2214	-0.106	-0.063	-0.3648	-4.0922	0.1004	-0.082	-0.6086	-0.7056	-0.007	-0.025	-0.015	-0.011	-0.081	-0.2381	-7.1022	-0.1849	-0.081	-0.2999	-0.129	-0.3156	-2.2089	-1.6199	-0.013	-0.014	-0.008	-0.016	-0.007	-0.054	-0.017	-0.021	-0.023
FL1C3CGS0013	-0.011	-0.017	-0.034	-0.022	-0.024	-0.46	-3.9147	-0.4558	-0.1269	-0.017	-0.051	-0.132	-0.243	-4.103	-0.1887	-0.131	-1.8973	-0.0863	-0.2375	-0.029	-0.173	-3.5082	-0.045	-0.018	-0.1633	-0.3265	-0.005	-0.016	-0.016	-0.005	-0.025	-0.031	-2.1843	-0.3273	-0.056	-0.2498	-0.157	-0.275	-3.2337	-2.4117	-1.1993	-0.7372	-0.017	-0.007	-0.062	-0.133	-0.022	0.035	-0.286
FL1C3CGS0014	-0.043	-0.01	-0.039	-0.025	-0.02	-0.1961	-3.6647	-1.1994	-0.8929	-0.123	-0.085	-0.178	-0.281	-5.3488	-0.4569	-0.143	-1.5087	-0.2841	-0.0524	-0.032	-0.4827	-3.7641	-0.1062	-0.027	-0.3194	-0.4354	-0.008	-0.122	-0.1111	-0.002	-0.3755	-0.6291	-10.0333	-2.587	-0.4528	-1.8921	-0.5315	-0.5971	-3.7685	-4.8956	-0.5067	-0.0957	-0.011	-0.025	-0.03	-0.1753	-0.066	0.018	-0.134
FL1C3CGS0015	-0.016	-0.021	-0.041	-0.023	-0.016	-0.2478	-3.3155	-0.5432	-0.2888	-0.024	-0.067	-0.129	-0.409	-3.2909	-0.3061	-0.3298	-2.7338	0.3261	-1.4691	-0.077	-0.3438	-3.5055	-0.0033	-0.048	-0.3551	-0.0079	-0.005	-0.02	-0.014	-0.004	-0.026	-0.028	-2.1147	-0.5196	-0.063	-0.3366	-0.07	-0.4245	-2.4745	-1.1795	-1.6166	-1.5594	-0.0648	-0.031	-0.021	-0.084	-0.037	-0.017	-0.104
FL1C3CGS0016	-0.013	-0.024	-0.043	-0.015	-0.019	-0.2034	-2.8884	-0.4536	-0.1915	-0.02	-0.062	-0.124	-0.401	-2.9861	-0.2788	-0.3306	-2.9275	-0.0511	-1.7706	-0.096	-0.3073	-4.491	-0.026	-0.046	-0.3218	0.0017	-0.005	-0.013	-0.009	-0.004	-0.026	-0.033	-3.6196	-0.3593	-0.055	-0.3049	-0.077	-0.5084	-2.5073	-1.1685	-1.5826	-1.5658	-0.0615	-0.029	-0.022	-0.086	-0.04	-0.018	-0.107
FL1C3CGS0017	-0.039	-0.018	-0.066	-0.008	-0.021	-0.1819	-1.8958	-1.5897	-1.1917	-0.091	-0.13	-0.137	-0.438	-2.7158	-0.4585	-0.225	-1.871	0.3293	-2.5819	-0.056	-0.2866	-4.8391	0.0181	-0.038	-0.2634	0.0433	-0.005	-0.048	-0.033	-0.007	-0.044	0	-4.688	-1.7677	-0.1986	-0.9362	-0.033	-0.447	-1.8622	-1.7989	-2.0758	-1.5273	-0.0573	-0.0675	-0.026	-0.06	-0.031	-0.017	-0.052
FL1C3CGS0018	-0.049	-0.014	-0.032	-0.026	-0.029	-0.2395	-4.6879	-2.7069	-1.3555	-0.179	-0.151	-0.21	-0.441	-3.1382	-0.4113	-0.2811	-3.2864	-0.1547	-0.2973	-0.065	-0.2984	-3.22	-0.014	-0.045	-0.3228	-0.0022	0.003	-0.081	-0.057	-0.01	-0.056	0.042	-3.8299	-1.4955	-0.3035	-1.2587	0.052	-0.2466	-2.3016	-0.9117	-1.4932	-0.7293	-0.027	-0.038	-0.009	-0.101	-0.027	-0.002	-0.147
FL1C3CGS0019	-0.049	0.034	-0.033	-0.019	-0.064	-1.0728	-5.6046	-2.2949	-0.8368	-0.091	-0.069	-0.113	-0.081	-3.7503	-0.3044	-0.044	-0.6081	-1.3731	-3.2166	-0.019	-0.2652	-4.7554	-0.0993	-0.019	-0.2303	-0.4325	-0.005	-0.063	-0.055	-0.005	-0.046	-0.0025	-3.3511	-2.3443	-0.2394	-1.2022	-0.0472	-0.868	-2.2471	-0.5549	-0.1312	-0.03	-0.004	-0.004	-0.014	-0.018	-0.034	-0.04	-0.027
FL1C3CGS0020	-0.058	0.008	-0.035	-0.028	-0.067	-1.1981	-5.938	-4.9586	-1.1551	-0.144	-0.073	-0.114	-0.082	-4.0849	-0.271	-0.048	-0.5903	-0.4356	-3.2601	-0.037	-0.2296	-3.3964	-0.0727	-0.018	-0.2452	-0.559	-0.003	-0.087	-0.1011	-0.009	-0.073	0.0385	-5.2378	-3.6782	-0.3407	-1.2123	-0.0455	-0.7442	-2.3488	-0.492	-0.1062	-0.027	-0.004	-0.004	-0.015	-0.022	-0.03	-0.045	-0.023
FL1C3CGS0021	-0.009	-0.016	-0.031	-0.001	-0.011	-0.044	-2.181	-0.0818	-0.1391	-0.009	-0.04	-0.087	-0.189	-2.8179	-0.2756	-0.1376	-0.8171	-0.489	0.0252	-0.023	-0.155	-2.8649	-0.081	-0.018	-0.0903	-0.1071	-0.012	-0.047	-0.006	0	-0.8949	-1.8858	-4.6967	-0.18	-0.2451	-0.5202	-0.593	-0.6029	-4.377	-8.3543	-0.8633	-0.5766	-0.035	-0.057	-0.047	-0.3131	-0.047	-0.001	-0.123
FL1C3CGS0022	-0.009	-0.019	-0.037	-0.014	-0.11	0.1964	-2.0915	-0.186	-0.124	-0.031	-0.058	-0.136	-0.438	-2.7638	-0.1534	-0.272	-2.7171	-0.5678	-3.8753	-0.099	-0.0686	-4.1751	-0.8621	-0.092	-0.5047	-0.9425	-0.005	-0.02	-0.008	-0.01	-0.073	-0.024	-3.8471	-0.3883	-0.027	-0.5892	-0.2101	-0.4564	-4.3322	-2.0528	-1.1669	-0.9383	-0.028	-0.048	0.007	-0.145	-0.023	-0.04	-0.121
FL1C3CGS0023	-0.008	-0.015	-0.02	-0.026	-0.028	-0.6696	-1.8278	-0.11	-0.113	-0.037	-0.058	-0.125	-0.197	-2.7099	-0.112	-0.125	-1.8613	-0.7155	-1.2241	-0.048	-0.2156	-3.587	-0.0998	-0.061	-0.4728	-1.0795	-0.011	-0.065	-0.016	-0.035	-0.225	-2.4366	-6.7986	-0.238	-0.118	-0.5103	-0.4203	-1.1229	-3.872	-5.1658	-0.3146	-0.61	-0.043	-0.043	-0.031	-0.211	0.01	-0.019	-0.054
FL1C3CGS0024	-0.046	0.021	-0.047	-0.015	-0.073	-1.1738	-6.0217	-2.2368	-0.8864	-0.085	-0.093	-0.197	-0.26	-5.2727	-0.3438	-0.094	-1.1133	-0.8302	-4.8279	-0.064	-0.6634	-5.2515	-0.2447	-0.018	-0.5571	-0.6396	-0.008	-0.062	-0.054	-0.01	-0.059	-0.034	-3.7568	-2.0321	-0.2244	-0.9452	-0.158	-0.9687	-2.6147	-3.3016	-0.19	-0.042	-0.01	-0.019	-0.016	-0.105	0.011	-0.002	-0.062
FL1C3CGS0025	-0.012	-0.015	-0.039	-0.034	-0.019	-0.9822	-3.4617	-0.3547	-0.1514	-0.031	-0.036	-0.09	-0.183	-3.4829	-0.2548	-0.072	-1.6978	-0.7555	-0.6923	-0.051	-0.102	-3.6324	-0.8152	-0.021	-0.1742	0.0833	-0.012	-0.059	-0.012	0.032	-0.7524	-1.0723	-6.4226	-1.1081	-0.5916	-0.1397	-0.4637	-0.3448	-3.5399	-6.8765	-1.2263	-1.5061	-0.03	-0.054	-0.059	-0.1939	-0.045	-0.013	-0.073
FL1C3CGS0026	-0.05	-0.001	-0.038	-0.024	-0.05	-0.9345	-5.0897	-4.607	-1.1059	-0.131	-0.076	-0.139	-0.131	-4.6233	-0.268	-0.062	-1.0207	-0.3704	-2.7066	-0.039	-0.458	-3.8843	-0.0373	-0.008	-0.4569	-0.5343	-0.003	-0.073	-0.0775	-0.008	-0.068	0.0371	-5.346	-3.3572	-0.3261	-0.9944	-0.0452	-0.9221	-1.6268	-0.1511	-0.025	-0.004	-0.003	-0.003	-0.009	-0.029	-0.016	-0.014	-0.041
FL1C3CNS0001	-0.008	-0.02	-0.06	0.022	-0.15	-2.5418	-1.8878	-0.3333	-0.1023	-0.01	-0.041	-0.117	-0.274	-3.88	-0.2063	-0.177	-2.2863	-1.6991	-3.9763	-0.1281	-0.1834	-4.3979	0.0308	-0.031	-0.2701	-0.4221	-0.002	-0.009	-0.009	-0.001	-0.009	-0.016	-0.8926	-0.0642	-0.023	-0.2317	-0.044	-0.2805	-0.6546	-0.0357	-0.005	-0.002	-0.001	-0.001	-0.004	-0.012	-0.006	0.001	-0.027
FL1C3CNS0002	-0.058	0.034	-0.004	-0.017	-0.031	-0.2601	-4.6802	-2.1208	-0.886	-0.091	-0.09	-0.17	-0.221	-4.9189	-0.2847	-0.043	-0.8086	-0.1511	-0.086	-0.034	-0.1699	-3.3927	-0.0618	-0.017	-0.1721	-0.144	-0.007	-0.086	-0.1516	-0.005	-0.037	0.002	-3.6476	-2.3058	-0.2121	-0.9134	-0.052	-0.421	-1.4829	-0.0041	0.007	0.002	-0.002	-0.003	-0.007	-0.037	0.005	0.006	-0.051
FL1C3CNS0003	-0.007	-0.016	-0.023	-0.017	-0.006	-0.042	-1.6566	-0.2513	-0.375	-0.011	-0.048	-0.108	-0.306	-2.6848	-0.2784	-0.2006	-2.6501	-0.2482	-0.2168	-0.043	-0.1824	-3.1771	-0.049	-0.03	-0.1936	-0.0461	-0.004	-0.008	-0.005	-0.005	-0.024	-0.027	-0.6922	-0.1861	-0.03	-0.717	-0.077	-0.407	-2.3154	-1.4075	-2.678	-1.351	-0.0775	-0.0528	-0.028	-0.055	-0.036	-0.032	-0.041
FL1C3CNS0004	-0.021	-0.026	-0.044	-0.024	-0.026	-0.4311	-3.6604	-2.1561	-0.4269	-0.023	-0.051	-0.164	-0.328	-5.6369	-0.207	-0.103	-1.4051	-0.1693	-0.132	-0.053	-0.0869	-3.4761	0.0556	-0.071	-0.5819	-0.1764	-0.01	-0.028	-0.0765	-0.003	-0.014	-0.061	-2.735	-0.3669	-0.1386	-0.6838	-0.083	-0.215	-2.0721	-0.0509	-0.019	-0.007	-0.002	-0.002	-0.007	-0.027	-0.004	-0.015	-0.044
FL1C98NI0001	-0.022	-0.034	-0.069	-0.018	-0.044	-0.7288	-3.3577	-1.4128	-0.5698	-0.032	-0.071	-0.129	-0.31	-3.841	-0.3571	-0.191	-1.9279	-0.939	-1.5022	-0.051	-0.1622	-3.1969	-0.02	-0.023	-0.1587	-0.088	-0.008	-0.024	-0.022	-0.006	-0.029	-0.048	-3.2218	-0.6965	-0.076	-0.7989	-0.093	-0.7401	-3.4684	-1.3605	-0.7522	-0.2851	-0.013	-0.015	-0.018	-0.065	-0.035	-0.033	-0.057
FL1C98NS0001	-0.025	-0.01	-0.024	-0.016	-0.011	-0.1073	-2.5072	-0.9016	-0.8035	-0.098	-0.077	-0.162	-0.237	-5.4047	-0.201	-0.07	-1.1028	-0.193	-0.083	-0.031	-0.3495	-3.6954	-0.1182	-0.032	-0.3804	-0.4482	0	-0.042	-0.025	-0.006	-0.039	0.0129	-3.6921	-2.2709	-0.1959	-1.613	-0.022	-0.6758	-1.1488	-0.007	-0.001	-0.001	-0.002	-0.002	-0.007	-0.028	0	-0.007	-0.033
FL1C99GS0001	-0.048	-0.004	-0.04	-0.008	-0.022	-0.1414	-2.4666	-3.9488	-1.4243	-0.159	-0.101	-0.14	-0.3	-4.4248	-0.3241	-0.068	-1.2465	-0.2159	0.011	-0.018	-0.0776	-3.4252	-0.054	-0.031	-0.2779	0.0014	0.004	-0.062	-0.04	-0.019	-0.109	-0.0677	-7.3731	-3.4235	-0.524	-1.3093	-0.1485	-0.697	-3.3966	-1.1984	-0.7805	-0.2594	-0.012	-0.017	-0.019	-0.069	-0.032	-0.035	-0.058
FL1C99NS0001	-0.005	-0.01	-0.012	-0.026	-0.004	-0.046	-1.7508	-0.0804	-0.1018	-0.01	-0.036	-0.099	-0.285	-4.1166	-0.2186	-0.082	-2.1353	-0.5066	-0.2722	-0.032	-0.1141	-3.5103	-0.06	-0.032	-0.2814	0.0559	-0.002	-0.004	-0.003	-0.003	-0.013	-0.012	-0.3428	-0.033	-0.023	-0.184	-0.07	-0.4103	-3.4052	-1.3225	-0.7796	-0.242	-0.011	-0.015	-0.013	-0.063	-0.031	-0.032	-0.056
FL1C99NS0002	-0.006	-0.013	-0.024	-0.004	-0.009	-0.045	-1.2625	-0.0701	-0.1966	-0.01	-0.035	-0.086	-0.215	-3.6206	-0.2544	-0.13	-2.8232	-0.3307	-0.05	-0.028	-0.1443	-3.5223	-0.032	-0.028	-0.2116	-0.267	-0.003	-0.006	-0.003	-0.003	-0.018	-0.019	-0.4268	-0.0356	-0.024	-0.3517	-0.081	-0.5042	-3.1475	-2.7204	-0.4873	-0.1015	-0.008	-0.014	-0.014	-0.057	-0.022	-0.025	-0.039
FL1C9AGS0001	-0.022	-0.019	-0.022	-0.04	-0.023	-1.1847	-3.774	-2.2162	-0.1837	-0.038	-0.038	-0.108	-0.256	-3.9021	-0.2005	-0.114	-1.6827	-0.1234	-0.1904	-0.033	-0.1045	-2.6732	0.019	-0.021	-0.2087	0.0674	-0.023	-0.2178	-0.4728	-0.003	-0.019	-0.062	-3.2072	-1.393	-0.0484	-0.2514	-0.068	-0.4362	-2.0934	-0.2495	-0.047	-0.009	-0.003	-0.003	-0.008	-0.021	-0.019	-0.025	-0.034
FL1C9AGS0002	-0.015	-0.019	-0.055	-0.016	-0.028	-0.4351	-3.1108	-0.4084	-0.1452	-0.014	-0.047	-0.084	-0.195	-2.9689	-0.3636	-0.1311	-1.8168	-1.7314	-2.1432	-0.0102	-0.2219	-3.9812	-0.056	-0.016	-0.0979	-0.0556	-0.004	-0.012	-0.012	-0.004	-0.017	-0.022	-1.5978	-0.086	-0.034	-0.2128	-0.094	-0.4871	-2.6165	-2.5296	-0.6466	-0.1959	-0.011	-0.019	-0.012	-0.101	-0.035	0.015	-0.158
FL1C9ANP0001	-0.032	-0.029	-0.038	-0.029	-0.032	-0.7779	-4.4496	-3.0312	-0.765	-0.057	-0.073	-0.183	-0.271	-5.5706	-0.3972	-0.21	-2.0163	0.1847	-0.058	-0.042	-0.1985	-2.7453	-0.038	-0.028	-0.1308	-0.1532	-0.01	-0.046	-0.103	-0.004	-0.033	-0.037	-2.6069	-1.227	-0.1697	-1.8345	-0.043	-0.8076	-1.9805	-0.1823	-0.042	-0.014	-0.003	-0.002	-0.009	-0.02	-0.023	-0.039	-0.016
FL1C9ANS0001	-0.008	-0.008	-0.004	-0.003	-0.001	-0.008	-0.067	-0.033	-0.1769	-0.152	-0.053	-0.091	-0.104	-2.5851	-0.057	-0.05	-0.5149	0.074	-0.034	-0.03	-0.0564	-1.8735	-0.0085	-0.036	-0.3487	-0.6802	0.019	-0.0298	-0.006	-0.033	-0.3303	-1.2914	-4.9317	-1.9889	-0.5512	-1.3536	-0.7944	-1.6271	-3.2392	-2.3934	-0.0543	-0.009	-0.008	-0.02	-0.025	-0.1128	-0.021	-0.02	-0.04
FL1C9ANS0002	-0.015	-0.012	-0.01	-0.007	-0.003	-0.018	-0.4583	-0.0427	-0.4724	-0.228	-0.077	-0.151	-0.18	-4.5546	-0.1481	-0.12	-1.9584	0.0417	-0.049	-0.038	-0.68	-3.5146	-0.1843	-0.0318	-0.5641	-0.9035	0.051	-0.054	-0.013	-0.054	-0.7968	-0.0289	-5.4323	-2.2386	-2.1423	-1.9416	-1.0264	-1.4507	-3.1273	-1.9572	0.0653	0.014	-0.009	-0.034	0	-0.2394	0.01	-0.017	-0.013
FL1C9ANS0003	-0.008	-0.016	-0.038	-0.013	-0.043	-0.927	-2.4175	-0.2537	-0.102	-0.011	-0.042	-0.128	-0.296	-4.9154	-0.202	-0.183	-2.519	-0.5746	-1.0843	-0.083	-0.3696	-4.2904	-0.0231	-0.074	-0.5682	-1.1181	-0.002	-0.008	-0.007	-0.002	-0.01	-0.012	-0.8106	-0.061	-0.035	-0.2071	-0.059	-0.128	-1.1492	-0.011	-0.002	-0.001	-0.003	-0.001	-0.004	-0.021	0.002	-0.014	-0.021
FL1C9CGS0001	-0.008	-0.049	-0.054	-0.006	-0.088	-1.397	-3.6607	-1.1854	-0.6743	-0.071	-0.057	-0.142	-0.196	-1.2096	-0.3094	-0.182	-2.2335	-1.9091	-1.8747	-0.044	-0.1889	-1.4031	-0.02	-0.008	-0.032	0.025	-0.005	-0.032	-0.013	-0.015	-0.089	-0.075	-7.5307	-1.4273	-0.1813	-1.4626	-0.1734	-3.7586	-3.1718	-2.522	-1.0635	-1.3947	-0.027	-0.028	-0.033	-0.103	-0.05	-0.015	-0.107
FL1C9CNS0001	-0.028	-0.007	-0.016	-0.015	-0.008	-0.056	-1.8032	-0.3232	-0.9423	-0.153	-0.08	-0.154	-0.326	-4.7683	-0.2242	-0.153	-1.8684	0.2511	-0.066	-0.034	-0.1849	-2.5179	0.027	-0.031	-0.268	-0.6734	0.008	-0.065	-0.027	-0.009	-0.065	0.0432	-4.9359	-3.2936	-0.3128	-2.209	-0.0589	-0.501	-1.5595	-0.133	-0.028	-0.006	-0.002	-0.003	-0.01	-0.023	-0.011	-0.019	-0.028
FL1C9GNS0001	-0.015	-0.01	-0.007	-0.014	-0.004	-0.019	-0.6163	-0.015	-0.4299	-0.183	-0.073	-0.153	-0.132	-6.0567	-0.2379	-0.0817	-2.0185	-0.2789	-0.1243	-0.037	-0.4806	-3.3159	-0.0271	-0.015	-0.4981	-0.7989	0.019	-0.062	-0.013	-0.036	-0.6313	-1.58	-6.5748	-3.6767	-1.2818	-2.1491	-1.0858	-1.2502	-2.9847	-2.2944	-0.088	-0.021	-0.008	-0.019	-0.028	-0.137	-0.024	-0.037	-0.031
FL1CA8GS0001	-0.017	-0.011	-0.01	-0.006	-0.003	-0.019	-0.2722	-0.0688	-0.465	-0.211	-0.095	-0.18	-0.241	-4.0339	-0.1001	-0.06	-0.7042	-0.0748	-0.041	-0.024	-0.1843	-3.7275	-0.0821	-0.026	-0.2092	-0.1895	0.008	-0.0992	-0.016	-0.0997	-1.9384	-1.6977	-8.4992	-2.5492	-1.2089	-2.3397	-1.6521	-1.4468	-4.4567	-5.098	-0.1351	-0.041	-0.018	-0.043	-0.06	-0.4836	0.013	-0.013	-0.041
FL1CA8NI0001	-0.019	-0.022	-0.045	-0.049	-0.055	-1.5287	-4.6048	-1.3106	-0.2208	-0.031	-0.06	-0.147	-0.238	-5.1025	-0.4483	-0.0654	-1.648	-0.8365	-0.4439	-0.038	-0.1434	-3.3887	-0.03	-0.016	-0.1021	-0.0476	-0.008	-0.031	-0.036	-0.007	-0.034	-0.035	-4.5224	-0.7309	-0.083	-0.5465	-0.115	-0.506	-4.1228	-1.2481	-1.6378	-1.1944	-0.033	-0.036	-0.018	-0.083	-0.039	-0.028	-0.1102
FL1CA8NP0001	-0.038	-0.032	-0.065	-0.027	-0.04	-1.0874	-5.3205	-3.9109	-0.8767	-0.082	-0.094	-0.183	-0.215	-5.7233	-0.3402	-0.074	-1.6968	-0.4462	-0.2713	-0.046	-0.2939	-4.7044	-0.2095	-0.036	-0.3045	-0.7613	-0.012	-0.071	-0.1132	-0.009	-0.054	-0.042	-3.4877	-1.8016	-0.2033	-1.3658	-0.1329	-0.7097	-3.6762	-1.4175	-0.1796	-0.0387	-0.009	-0.014	-0.015	-0.07	-0.026	-0.039	-0.04
FL1CA8NP0002	-0.011	-0.023	-0.044	-0.028	-0.041	-1.2933	-4.2783	-0.343	-0.1281	-0.016	-0.047	-0.1446	-0.246	-4.3919	-0.2269	-0.21	-1.6273	-0.3323	-0.2908	-0.04	-0.257	-3.4249	-0.066	-0.035	-0.2071	-0.465	-0.005	-0.014	-0.014	-0.004	-0.023	-0.031	-2.976	-0.13	-0.044	-0.3834	-0.092	-0.9524	-3.4341	-0.8095	-0.8825	-0.3981	-0.014	-0.013	-0.018	-0.043	-0.054	-0.1673	-0.048
FL1CA8NP0003	-0.016	-0.026	-0.054	-0.01	-0.039	-0.8789	-3.3703	-0.5078	-0.1254	-0.021	-0.064	-0.149	-0.291	-4.1916	-0.2667	-0.244	-1.8856	-0.224	-0.1065	-0.042	-0.3003	-3.3853	-0.074	-0.038	-0.2545	-0.599	-0.007	-0.019	-0.019	-0.007	-0.033	-0.042	-4.8822	-0.3589	-0.061	-0.4044	-0.1283	-0.8378	-3.5036	-1.9161	-0.145	-0.04	-0.009	-0.015	-0.013	-0.065	-0.031	-0.0922	-0.029
FL1CA8NS0001	-0.032	-0.011	-0.026	-0.027	-0.017	-0.2028	-3.8098	-1.8321	-1.0688	-0.117	-0.077	-0.166	-0.239	-5.5028	-0.2586	-0.072	-1.3356	-0.3109	-0.3492	-0.039	-0.348	-4.3038	-0.103	-0.03	-0.3636	-0.3975	-0.001	-0.049	-0.042	-0.006	-0.04	0.006	-3.7882	-1.8573	-0.2407	-1.6621	-0.027	-0.6524	-1.1254	-0.005	0.001	0	-0.002	-0.003	-0.007	-0.029	0	-0.004	-0.034
FL1CA8NS0002	-0.028	-0.016	-0.03	-0.033	-0.012	-0.4886	-4.193	-2.1713	-0.9563	-0.114	-0.072	-0.156	-0.202	-4.9926	-0.242	-0.071	-1.2978	-0.2473	-0.3176	-0.04	-0.3408	-4.7439	-0.1482	-0.041	-0.3875	-0.4752	-0.001	-0.047	-0.039	-0.007	-0.047	0.0004	-4.1388	-2.026	-0.2629	-1.6029	-0.042	-0.1416	-2.1416	-0.1225	-0.043	-0.012	-0.003	-0.003	-0.009	-0.027	-0.007	-0.039	-0.011
FL1CA8NS0003	-0.017	-0.011	-0.012	-0.009	-0.004	-0.022	-0.4846	-0.0656	-0.4632	-0.215	-0.095	-0.17	-0.246	-4.376	-0.1465	-0.1115	-2.3769	-0.3124	-0.1139	-0.038	-1.1496	-4.0256	-0.3282	-0.0251	-0.6515	-1.0565	0.015	-0.1027	-0.016	-0.0504	-1.723	-1.6392	-5.5494	-2.5712	-1.2485	-2.3604	-1.5582	-1.1363	-2.4749	-3.225	-0.1599	-0.035	-0.008	-0.021	-0.073	-0.5196	-0.025	-0.025	-0.022
FL1CA9NC0001	-0.031	-0.063	-0.105	-0.046	-0.033	-0.9267	-3.3808	-1.9004	-1.1521	-0.06	-0.061	-0.128	-0.24	-3.7838	-0.2406	-0.098	-1.2763	-0.4308	-4.002	-0.086	-0.3881	-5.7203	-0.1465	-0.032	-0.3623	-0.4515	-0.009	-0.033	-0.0637	-0.004	-0.025	-0.063	-5.5651	-1.1717	-0.171	-0.49	-0.046	-0.0745	-0.5215	-0.034	-0.009	-0.004	-0.002	-0.002	-0.007	-0.018	-0.005	-0.005	-0.02
FL1CA9NF0002	-0.004	-0.008	-0.006	-0.004	-0.003	-0.01	-0.067	-0.033	-0.0772	-0.025	-0.039	-0.1127	-0.181	-3.9293	-0.091	-0.056	-0.971	-0.0682	-0.046	-0.022	-0.207	-2.7493	-0.1132	-0.031	-0.3218	-0.3812	-0.004	-0.014	-0.004	-0.019	-0.12	-0.2632	-5.6048	-0.1332	-0.083	-0.7664	-0.2588	-1.8826	-5.0497	-4.9744	-1.4203	-3.1298	-0.0847	-0.095	-0.056	-0.132	-0.038	-0.0255	-0.101
FL1CA9NF0003	-0.048	-0.024	-0.031	-0.045	-0.028	-0.8529	-4.0291	-3.8624	-0.6352	-0.071	-0.057	-0.118	-0.101	-4.4547	-0.285	-0.071	-1.5591	-0.3775	-0.5326	-0.039	-0.1239	-4.1155	-0.1148	-0.027	-0.1252	-0.2399	-0.012	-0.071	-0.3828	-0.006	-0.039	-0.026	-4.5013	-2.2806	-0.1846	-0.8618	-0.011	-1.2536	-1.4282	-0.06	-0.022	-0.005	-0.001	-0.002	-0.007	-0.017	-0.017	-0.0418	-0.013
FL1CA9NI0001	-0.007	-0.016	-0.016	-0.006	-0.004	-0.024	-0.539	-0.076	-0.2092	-0.036	-0.075	-0.182	-0.344	-4.7789	-0.165	-0.156	-1.7957	0.0753	-0.041	-0.051	-0.2045	-3.3979	0.029	-0.072	-0.527	-0.4912	-0.01	-0.0343	-0.007	-0.032	-0.5868	-1.1185	-3.9779	-0.5071	-0.4716	-0.9706	-1.3424	-1.3287	-4.3599	-1.8625	-0.1412	-0.024	-0.01	-0.024	-0.032	-0.2211	0.008	-0.014	-0.073
FL1CA9NI0002	-0.016	-0.024	-0.023	-0.042	-0.009	-0.078	-1.6735	-0.9745	-0.9819	-0.048	-0.059	-0.15	-0.278	-4.6569	-0.4055	-0.1009	-2.2187	-0.6097	-0.2653	-0.045	-0.2115	-3.9848	-0.027	-0.031	-0.2191	-0.1416	-0.008	-0.024	-0.015	-0.007	-0.033	-0.047	-3.1081	-0.9683	-0.1689	-0.9459	-0.104	-0.3562	-2.9854	-0.7501	-1.1102	-0.812	-0.024	-0.025	-0.012	-0.067	-0.031	-0.022	-0.061
FL1CA9NI0003	-0.021	-0.038	-0.044	-0.014	-0.012	-0.069	-2.24	-0.7222	-1.5349	-0.0678	-0.055	-0.1409	-0.045	-5.6106	-0.7978	-0.113	-0.7195	-0.0463	-0.009	-0.019	-0.1426	-3.6251	-0.079	-0.016	-0.0849	-0.3274	-0.01	-0.032	-0.021	-0.006	-0.036	-0.064	-3.6677	-0.8261	-0.2236	-1.2837	-0.105	-0.3749	-3.0271	-1.034	-1.2135	-0.7126	-0.023	-0.028	-0.009	-0.079	-0.038	-0.032	-0.0583
FL1CA9NI0004	-0.034	-0.024	-0.048	-0.041	-0.035	-0.885	-4.9021	-3.3726	-0.7394	-0.063	-0.078	-0.16	-0.138	-6.3069	-0.4259	-0.0167	-1.8597	-0.727	-0.2164	-0.03	-0.231	-4.4226	-0.1788	-0.021	-0.1698	-0.2966	-0.008	-0.037	-0.0702	-0.007	-0.039	-0.029	-2.7836	-1.3018	-0.176	-1.3337	-0.0758	-1.089	-3.689	-1.1223	-0.2596	-0.045	-0.007	-0.011	-0.014	-0.065	-0.024	-0.03	-0.048
FL1CA9NI0005	-0.02	-0.022	-0.034	-0.016	-0.011	-0.069	-2.3625	-1.1596	-1.1349	-0.0473	-0.051	-0.129	-0.271	-3.6217	-0.3	-0.134	-1.4424	0.0428	-0.057	-0.031	-0.1531	-3.2227	-0.022	-0.025	-0.1781	-0.0915	-0.01	-0.029	-0.022	-0.005	-0.028	-0.0582	-2.3452	-1.2198	-0.198	-1.1752	-0.102	-0.3012	-2.8302	-0.7097	-1.1346	-0.7982	-0.024	-0.025	-0.011	-0.06	-0.033	-0.023	-0.059
FL1CA9NI0006	-0.02	-0.024	-0.037	-0.015	-0.012	-0.075	-2.5692	-1.0281	-1.1734	-0.044	-0.046	-0.131	-0.288	-4.0025	-0.299	-0.168	-1.7585	0.0991	-0.051	-0.036	-0.1979	-3.1719	-0.014	-0.03	-0.2063	-0.0783	-0.01	-0.029	-0.023	-0.006	-0.029	-0.061	-2.1448	-1.0542	-0.1565	-1.5631	-0.1344	-0.9216	-3.5633	-1.098	-1.1772	-0.6899	-0.023	-0.024	-0.014	-0.07	-0.046	-0.033	-0.063
FL1CA9NI0007	-0.01	-0.015	-0.024	-0.01	-0.007	-0.052	-1.0609	-0.103	-0.1626	-0.025	-0.063	-0.129	-0.291	-4.0046	-0.2277	-0.13	-1.7577	0.0404	-0.059	-0.037	-0.1975	-3.9915	-0.017	-0.026	-0.1822	-0.0428	-0.005	-0.019	-0.007	-0.015	-0.091	-0.2311	-6.4214	-0.2365	-0.088	-0.5281	-0.1918	-0.352	-3.5653	-2.5221	-1.1254	-0.79	-0.029	-0.038	-0.019	-0.104	-0.031	-0.022	-0.063
FL1CA9NI0008	-0.042	-0.042	-0.054	-0.023	-0.016	-0.2167	-2.0697	-1.8256	-1.5192	-0.084	-0.072	-0.156	-0.266	-4.256	-0.276	-0.108	-1.4679	-0.0538	-0.033	-0.03	-0.1604	-3.4857	-0.023	-0.024	-0.1688	-0.0961	-0.017	-0.1027	-0.1899	-0.009	-0.051	-0.1135	-5.3848	-2.4416	-0.284	-0.9664	-0.1263	-0.3249	-2.9966	-0.7122	-1.1553	-0.8854	-0.026	-0.028	-0.013	-0.07	-0.028	-0.021	-0.06
FL1CA9NM0001	-0.005	-0.011	-0.015	-0.007	-0.004	-0.028	-0.7851	-0.056	-0.1302	-0.008	-0.031	-0.099	-0.245	-3.9889	-0.1818	-0.127	-1.5675	0.0871	-0.038	-0.029	-0.1596	-3.1143	-0.027	-0.026	-0.1756	-0.0942	-0.004	-0.008	-0.004	-0.004	-0.025	-0.03	-0.9469	-0.0931	-0.031	-0.6601	-0.1085	-1.319	-3.3912	-0.9658	-1.149	-0.8874	-0.025	-0.027	-0.009	-0.054	-0.059	-0.035	-0.054
FL1CA9NM0002	-0.023	-0.015	-0.033	-0.015	-0.014	-0.1843	-2.6373	-1.5779	-0.5728	-0.032	-0.058	-0.126	-0.139	-4.3268	-0.1957	-0.046	-0.9335	-0.1253	-0.051	-0.028	-0.638	-3.6359	-0.1811	-0.0179	-0.4327	-0.7071	-0.009	-0.032	-0.03	-0.004	-0.027	-0.066	-3.0472	-0.8748	-0.1403	-1.3197	-0.113	0.1249	-2.2949	-0.1315	-0.013	-0.003	-0.003	-0.004	-0.007	-0.041	0.001	-0.027	-0.031
FL1CA9NM0003	-0.006	-0.012	-0.009	-0.022	-0.004	-0.029	-1.0009	-0.08	-0.2134	-0.033	-0.056	-0.149	-0.275	-4.9123	-0.2706	-0.0686	-1.9645	-0.8005	-0.2098	-0.046	-0.339	-3.2956	-0.0292	-0.054	-0.5061	-0.2158	-0.011	-0.0364	-0.008	-0.031	-0.6434	-1.1622	-4.0119	-0.484	-0.4594	-1.0196	-1.3363	-1.4251	-2.7239	-1.3817	-0.038	-0.008	-0.008	-0.02	-0.024	-0.2046	0.005	-0.02	-0.029
FL1CA9NM0004	-0.022	-0.014	-0.028	-0.023	-0.014	-0.1668	-2.7952	-1.5027	-0.6019	-0.035	-0.046	-0.123	-0.08	-5.4459	-0.3508	-0.0106	-1.2667	-0.4904	-0.1129	-0.029	-0.7148	-3.9203	-0.2117	-0.0204	-0.4001	-0.7813	-0.009	-0.031	-0.028	-0.005	-0.028	-0.068	-3.1025	-0.8337	-0.1385	-1.2736	-0.115	0.1055	-2.3591	-0.1339	-0.012	-0.002	-0.003	-0.004	-0.008	-0.043	0.001	-0.029	-0.033
FL1CA9NM0005	-0.028	-0.016	-0.034	-0.05	-0.026	-0.4699	-4.448	-1.035	-0.684	-0.068	-0.061	-0.147	-0.243	-5.5002	-0.3495	-0.075	-2.4401	-0.7089	-0.6014	-0.045	-0.3792	-4.3292	-0.0941	-0.033	-0.4468	-0.5863	-0.006	-0.045	-0.04	-0.004	-0.029	-0.024	-3.5622	-1.9225	-0.1222	-0.7626	-0.025	-0.2687	-0.5865	-0.017	-0.008	-0.003	-0.002	-0.002	-0.005	-0.016	-0.006	-0.012	-0.021
FL1CA9NM0006	-0.005	-0.011	-0.012	-0.018	-0.005	-0.028	-1.7968	-0.1027	-0.1789	-0.012	-0.032	-0.115	-0.214	-4.0871	-0.3032	-0.1098	-1.1754	-0.1359	-0.1401	-0.037	-0.1592	-3.3458	-0.022	-0.021	-0.1443	-0.0262	-0.004	-0.01	-0.005	-0.005	-0.03	-0.033	-1.424	-0.1486	-0.046	-0.6975	-0.1418	-0.4847	-3.221	-0.7435	-1.1401	-1.0619	-0.03	-0.03	-0.008	-0.075	-0.021	-0.023	-0.057
FL1CA9NN0001	-0.02	-0.026	-0.031	-0.012	-0.009	-0.058	-1.5522	-1.1187	-1.1365	-0.0493	-0.072	-0.147	-0.27	-4.3756	-0.2328	-0.117	-1.683	-0.0736	-0.047	-0.039	-0.1784	-3.6777	-0.049	-0.03	-0.1976	-0.173	-0.012	-0.032	-0.018	-0.008	-0.05	-0.1045	-4.0345	-1.3497	-0.2937	-1.1248	-0.1804	-0.4874	-3.5587	-0.979	-1.1541	-0.8007	-0.026	-0.029	-0.011	-0.076	-0.039	-0.034	-0.06
FL1CA9NP0001	-0.04	-0.023	-0.03	-0.029	-0.024	-0.7609	-3.493	-3.5731	-0.6365	-0.079	-0.102	-0.243	-0.311	-5.4896	-0.22	-0.066	-0.6842	-0.0995	-0.063	-0.03	-0.1312	-3.672	-0.1427	-0.031	-0.1951	-0.097	-0.011	-0.063	-0.2105	-0.007	-0.047	-0.015	-3.934	-2.2558	-0.2404	-1.2541	-0.0799	-1.3557	-2.69	-0.1415	-0.021	-0.01	-0.003	-0.004	-0.012	-0.048	0.002	-0.0238	-0.071
FL1CA9NP0002	-0.014	-0.018	-0.034	-0.058	-0.036	-1.8591	-3.644	-0.4053	-0.2933	-0.023	-0.045	-0.111	-0.198	-5.0873	-0.3792	-0.075	-1.8719	-1.2159	-1.7499	-0.059	-0.3002	-3.3096	-0.1709	-0.034	-0.3388	-0.4283	-0.004	-0.015	-0.013	-0.002	-0.016	-0.021	-3.42	-0.4766	-0.062	-0.2493	-0.033	-0.5046	-0.7805	-0.027	-0.011	-0.002	-0.002	-0.003	-0.004	-0.015	-0.012	-0.0267	-0.017
FL1CA9NP0003	-0.007	-0.012	-0.011	-0.032	-0.005	-0.047	-1.1435	-0.087	-0.1743	-0.028	-0.07	-0.156	-0.315	-4.7623	-0.3029	-0.1155	-2.4353	-0.5318	-0.2627	-0.05	-0.219	-4.1574	-0.0336	-0.039	-0.2701	-0.1713	-0.004	-0.011	-0.005	-0.006	-0.035	-0.032	-1.0003	-0.2357	-0.076	-0.9118	-0.1561	-0.7256	-3.8062	-1.3297	-1.1735	-0.7912	-0.025	-0.027	-0.017	-0.079	-0.04	-0.029	-0.069
FL1CA9NP0004	-0.035	-0.029	-0.053	-0.041	-0.038	-0.9081	-4.8602	-3.6658	-0.6566	-0.059	-0.066	-0.159	-0.158	-5.9902	-0.3309	-0.0486	-1.6744	-0.5754	-0.3434	-0.036	-0.129	-4.2386	-0.1249	-0.026	-0.1792	-0.5584	-0.008	-0.037	-0.1006	-0.005	-0.032	-0.028	-2.6295	-1.417	-0.146	-1.0675	-0.065	-0.3986	-1.8818	-0.0963	-0.02	-0.006	-0.003	-0.003	-0.008	-0.03	-0.008	-0.047	-0.012
FL1CA9NP0005	-0.013	-0.049	-0.029	-0.025	-0.006	-0.039	-1.3444	-1.3017	-1.178	-0.09	-0.071	-0.2126	-0.112	-5.0813	-0.5119	-0.058	-0.3344	-0.05	-0.045	-0.019	-0.072	-2.3799	-0.118	-0.022	-0.0582	-0.1825	-0.006	-0.031	-0.015	-0.021	-0.119	-0.1775	-5.326	-1.0026	-0.2893	-1.9616	-0.3917	-0.682	-4.69	-3.0913	-0.993	-1.62	-0.042	-0.042	-0.02	-0.148	-0.018	-0.039	-0.044
FL1CA9NP0006	-0.013	-0.045	-0.056	-0.03	-0.057	-1.2849	-2.9879	-1.2213	-1.163	-0.049	-0.053	-0.1881	-0.225	-4.5047	-0.3753	-0.199	-2.4257	-0.6906	-1.3211	-0.048	-0.1529	-3.1744	0.009	-0.013	-0.082	-0.0445	-0.009	-0.022	-0.014	-0.007	-0.032	-0.0818	-2.6712	-0.8441	-0.1462	-1.7584	-0.1516	-2.3186	-1.9731	-0.2627	-0.001	0	-0.003	-0.005	-0.007	-0.039	-0.012	-0.015	-0.02
FL1CA9NP0007	-0.005	-0.008	-0.006	-0.007	-0.002	-0.011	-0.071	-0.032	-0.072	-0.014	-0.03	-0.087	-0.126	-3.006	-0.086	-0.056	-1.0395	-0.1829	-0.1686	-0.053	-0.552	-4.8022	-0.2876	-0.05	-0.6552	-0.5743	-0.019	-0.0442	-0.006	-0.008	-0.5237	-1.2058	-3.6744	-0.3998	-0.4574	-0.6186	-1.0441	-1.1913	-3.8336	-4.2838	-0.105	-0.045	-0.018	-0.039	-0.02	-0.179	-0.026	-0.026	-0.033
FL1CA9NP0008	-0.051	-0.031	-0.063	-0.037	-0.043	-0.9083	-4.83	-3.6826	-1.0973	-0.121	-0.083	-0.187	-0.253	-5.695	-0.3366	-0.084	-1.8239	-0.3408	-0.1835	-0.046	-0.4086	-3.9934	-0.2207	-0.059	-0.5506	-0.5119	-0.007	-0.055	-0.1786	-0.011	-0.069	-0.0393	-4.2257	-2.7986	-0.2781	-1.8661	-0.1579	-1.2637	-1.9794	-0.6726	-0.074	-0.015	-0.004	-0.006	-0.017	-0.039	-0.037	-0.0573	-0.034
FL1CA9NP0009	-0.01	-0.021	-0.034	-0.036	-0.023	-0.9248	-3.59	-0.5742	-0.3138	-0.009	-0.021	-0.105	-0.165	-3.6415	-0.2472	-0.139	-1.201	-0.0215	-0.1433	-0.033	-0.131	-3.3922	0.038	-0.017	-0.1371	-0.1785	-0.007	-0.018	-0.016	-0.002	-0.023	-0.061	-2.6792	-0.2642	-0.0378	-0.9857	-0.1375	-0.6555	-2.626	-0.6179	-0.1537	-0.036	-0.005	-0.004	-0.013	-0.026	-0.029	-0.056	-0.01
FL1CA9NP0010	-0.037	-0.022	-0.044	-0.045	-0.031	-0.8077	-4.395	-3.4907	-0.5849	-0.051	-0.058	-0.132	-0.146	-5.8737	-0.4306	-0.0693	-1.9858	-0.4772	-0.2316	-0.037	-0.2348	-4.2746	-0.201	-0.034	-0.3697	-0.6485	-0.01	-0.044	-0.1148	-0.005	-0.033	-0.037	-2.9484	-1.4661	-0.1641	-0.7836	-0.065	-0.4581	-1.9134	-0.1138	-0.019	-0.001	-0.003	-0.003	-0.008	-0.032	-0.013	-0.0417	-0.03
FL1CA9NP0011	-0.006	-0.014	-0.02	-0.008	-0.006	-0.031	-1.0583	-0.067	-0.1114	-0.013	-0.038	-0.085	-0.144	-2.7573	-0.2356	-0.108	-1.1014	-0.0403	-0.058	-0.03	-0.2478	-4.8997	-0.1922	-0.037	-0.2474	-0.5891	-0.003	-0.01	-0.004	-0.005	-0.026	-0.034	-3.1436	-0.0968	-0.043	-0.1779	-0.088	-0.6191	-3.4144	-1.1283	-1.2047	-0.6725	-0.024	-0.029	-0.007	-0.078	-0.047	-0.054	-0.06
FL1CA9NP0012	-0.036	-0.022	-0.047	-0.039	-0.028	-0.8356	-4.5922	-3.3441	-0.4576	-0.041	-0.066	-0.156	-0.261	-5.4256	-0.3229	-0.081	-1.4595	-0.9075	-0.6577	-0.057	-0.1403	-4.2202	-0.005	-0.018	-0.1387	-0.0789	-0.012	-0.05	-0.1361	-0.004	-0.037	-0.056	-3.2165	-1.3051	-0.1446	-0.8095	-0.1962	-0.9364	-1.9804	-0.6018	-0.022	-0.006	-0.003	-0.005	-0.013	-0.062	-0.002	-0.006	-0.051
FL1CA9NR0001	-0.045	-0.014	-0.055	-0.018	-0.049	-0.42	-4.0281	-1.682	-1.2479	-0.144	-0.097	-0.171	-0.227	-4.823	-0.3117	-0.085	-1.2639	-1.0676	-1.5767	-0.0669	-0.2318	-4.5508	-0.0891	-0.028	-0.2284	-0.2243	-0.001	-0.058	-0.046	-0.008	-0.054	-0.01	-5.6415	-2.2217	-0.2761	-1.8299	-0.0306	-0.6033	-1.3385	-0.0399	-0.016	-0.004	-0.002	-0.004	-0.008	-0.028	-0.007	-0.019	-0.025
FL1CA9NR0002	-0.01	-0.02	-0.037	-0.015	-0.03	-0.5578	-2.216	-0.1666	-0.1429	-0.041	-0.065	-0.154	-0.284	-4.562	-0.217	-0.157	-2.4264	-1.0022	-1.0811	-0.062	-0.219	-3.5627	-0.0031	-0.033	-0.2414	-0.0501	-0.007	-0.022	-0.009	-0.022	-0.1266	-0.3048	-2.9553	-0.5471	-0.2792	-0.7842	-0.6987	-0.9421	-4.5485	-2.2766	-0.253	-0.039	-0.015	-0.028	-0.025	-0.149	-0.009	-0.04	-0.043
FL1CA9NR0003	-0.015	-0.02	-0.02	-0.014	-0.008	-0.045	-1.4888	-0.3707	-0.682	-0.077	-0.077	-0.174	-0.156	-4.2578	-0.273	-0.07	-0.7915	-0.0687	-0.105	-0.031	-0.111	-4.3683	-0.0851	-0.014	-0.0841	-0.2118	-0.007	-0.059	-0.014	-0.055	-1.3147	-2.6535	-7.1302	-1.0756	-0.2999	-1.2598	-0.7218	-0.5844	-3.0024	-4.4323	-0.5907	-0.4549	-0.037	-0.072	-0.038	-0.1887	-0.007	-0.012	-0.046
FL1CA9NS0001	-0.013	-0.008	-0.005	-0.004	-0.002	-0.011	-0.1408	-0.042	-0.3573	-0.215	-0.074	-0.14	-0.135	-4.5589	-0.0995	-0.03	-0.543	-0.0366	-0.033	-0.018	-0.1406	-3.223	-0.0967	-0.023	-0.1618	-0.16	0.029	-0.0628	-0.011	-0.147	-1.7205	-0.7712	-5.9138	-2.4532	-1.2257	-2.1285	-1.4872	-1.0612	-2.3485	-3.9675	-0.034	-0.007	-0.01	-0.025	-0.034	-0.2834	0.004	-0.012	-0.026
FL1CA9NS0002	-0.004	-0.008	-0.005	-0.037	-0.004	-0.046	-0.831	-0.058	-0.077	-0.008	-0.03	-0.095	-0.235	-3.8617	-0.3116	-0.0903	-2.1288	-0.6004	-0.2759	-0.044	-0.1943	-3.7592	-0.026	-0.029	-0.2016	-0.1296	-0.003	-0.005	-0.003	-0.003	-0.016	-0.015	-0.4831	-0.032	-0.025	-0.1202	-0.068	-0.2828	-2.8292	-0.7498	-1.0888	-0.8248	-0.023	-0.024	-0.009	-0.058	-0.031	-0.021	-0.055
FL1CA9NS0003	-0.03	-0.01	-0.03	-0.024	-0.019	-0.1796	-3.8599	-1.507	-0.9684	-0.098	-0.069	-0.149	-0.22	-5.021	-0.2605	-0.065	-1.3709	-0.3166	-0.4356	-0.041	-0.3217	-4.1742	-0.1109	-0.034	-0.3958	-0.3908	-0.002	-0.041	-0.028	-0.005	-0.037	0.004	-3.5744	-2.0885	-0.1869	-1.409	-0.026	-0.2656	-0.8035	-0.021	-0.011	-0.002	-0.002	-0.002	-0.006	-0.021	-0.006	-0.012	-0.022
FL1CA9NS0004	-0.013	-0.009	-0.008	-0.006	-0.002	-0.015	-0.2407	-0.054	-0.4031	-0.188	-0.075	-0.156	-0.202	-4.4742	-0.109	-0.05	-0.8631	-0.0812	-0.044	-0.024	-0.2556	-3.353	-0.096	-0.031	-0.317	-0.3151	0.017	-0.0606	-0.011	-0.072	-1.7703	-1.0686	-5.7398	-2.7275	-1.1496	-1.8891	-1.5184	-1.3431	-2.5832	-3.7932	-0.1667	-0.037	-0.009	-0.014	-0.065	-0.34	-0.013	-0.018	-0.028
FL1CAAGS0001	-0.007	-0.015	-0.025	-0.02	-0.012	-0.1347	-2.968	-0.1971	-0.09	-0.012	-0.037	-0.08	-0.191	-0.9976	-0.1207	-0.0958	-2.831	-0.3102	-0.1763	-0.031	-0.133	-2.2323	-0.06	-0.016	-0.046	-0.0115	-0.003	-0.011	-0.005	-0.006	-0.028	-0.036	-3.0542	-0.1179	-0.04	-0.1941	-0.099	-0.3058	-2.9807	0.3152	-2.9331	-3.1967	-0.0844	-0.1123	0.011	-0.116	-0.023	-0.018	-0.054
FL1CAAGS0002	-0.003	-0.01	-0.01	-0.007	-0.007	-0.0774	-0.2124	-0.046	-0.044	-0.023	-0.04	-0.091	-0.214	-1.6695	-0.057	-0.098	-0.8672	-0.0549	-1.925	-0.058	-0.1384	-4.2108	-0.029	-0.027	-0.2175	-0.3544	-0.005	-0.016	-0.005	-0.022	-0.151	-0.3307	-7.3287	-0.2009	-0.085	-0.2042	-0.337	-0.4175	-4.2759	-6.0309	-1.8156	-2.7346	-0.0441	-0.083	-0.031	-0.21	-0.008	-0.023	-0.078
FL1CAAGS0003	-0.037	-0.021	-0.064	-0.02	-0.041	-0.5308	-3.7208	-1.8212	-1.072	-0.104	-0.083	-0.179	-0.335	-5.098	-0.3621	-0.165	-2.2555	-2.0281	-2.1163	-0.037	-0.1714	-5.3299	0.051	-0.084	-0.6108	-0.649	-0.002	-0.05	-0.037	-0.006	-0.04	-0.001	-4.0097	-1.6752	-0.194	-1.3639	-0.027	-0.3858	-0.63	-0.013	-0.008	-0.004	-0.002	-0.002	-0.006	-0.022	-0.005	-0.009	-0.024
FL1CAAGS0004	-0.017	-0.011	-0.011	-0.007	-0.003	-0.022	-0.3482	-0.0745	-0.4602	-0.211	-0.094	-0.186	-0.298	-4.9177	-0.135	-0.103	-1.3378	-0.0367	-0.068	-0.05	-0.1265	-3.541	0.0518	-0.068	-0.5385	-0.401	0.014	-0.0733	-0.015	-0.142	-1.4829	-0.8758	-9.0163	-2.4698	-1.0514	-2.1567	-1.6232	-1.4923	-4.4135	-5.3065	-0.2183	-0.0477	-0.017	-0.056	-0.034	-0.3532	0.024	-0.007	-0.037
FL1CAAGS0005	-0.016	-0.038	-0.033	-0.038	-0.011	-0.105	-1.8428	-1.2847	-1.1685	-0.087	-0.072	-0.153	-0.348	-3.3231	-0.4312	-0.169	-1.2323	-0.2591	-0.0734	-0.033	-0.2168	-3.9181	-0.0139	-0.039	-0.2891	-0.1271	0	-0.025	-0.014	-0.009	-0.052	0.0111	-3.8683	-1.614	-0.2585	-0.8993	-0.053	-0.2966	-3.0874	-0.7572	-1.908	-0.7601	-0.029	-0.043	-0.007	-0.066	-0.03	-0.024	-0.061
FL1CAAGS0006	-0.025	-0.022	-0.03	-0.012	-0.01	-0.092	-1.8179	-1.4401	-1.0293	-0.0979	-0.113	-0.142	-0.087	-2.2051	-0.2128	-0.012	-0.152	-0.056	-0.1816	-0.021	-0.059	-3.6357	-0.124	-0.025	-0.028	-0.046	-0.003	-0.03	-0.022	-0.022	-0.079	-0.029	-5.8988	-1.1932	-0.1874	-1.2411	-0.3032	-0.8888	-4.645	-3.8599	-2.6043	-1.046	-0.05	-0.113	0.045	-0.32	0.0178	0.008	-0.109
FL1CAAGS0007	-0.027	-0.026	-0.028	-0.034	-0.017	-0.4854	-3.2354	-3.4741	-0.4451	-0.059	-0.062	-0.153	-0.271	-3.8838	-0.23	-0.125	-1.416	-0.4571	-0.1646	-0.053	-0.113	-3.4252	-0.072	-0.028	-0.1311	-0.0107	-0.018	-0.1231	-0.5976	-0.022	-0.079	-0.0631	-5.6533	-1.4864	-0.1599	-0.7477	-0.646	-1.2705	-5.141	-2.3694	-1.9999	-2.4139	-0.029	-0.131	0.091	-0.343	0.006	-0.017	-0.071
FL1CAAGS0008	-0.01	-0.017	-0.031	-0.041	-0.013	-0.2701	-1.2782	-0.1539	-0.138	-0.025	-0.062	-0.101	-0.214	-1.1586	-0.3694	-0.107	-1.267	-1.1381	-0.0562	-0.006	-0.111	-3.5782	-0.055	-0.011	-0.044	0.034	-0.005	-0.022	-0.009	-0.023	-0.15	-0.592	-8.2536	-0.1888	-0.094	-0.2654	-0.151	-0.2756	-3.7308	-3.2426	-1.9693	-1.2747	-0.041	-0.061	-0.035	-0.099	-0.0384	-0.037	-0.1084
FL1CAAGS0009	-0.044	-0.039	-0.065	-0.057	-0.117	-3.0795	-3.7741	-5.2758	-1.3169	-0.222	-0.114	-0.18	-0.249	-4.2216	-0.436	-0.162	-2.2347	-2.4084	-2.7551	-0.0799	-0.1748	-3.1519	-0.029	-0.016	-0.077	0.0037	0.012	-0.1229	-0.088	-0.056	-0.7302	-1.4122	-9.8695	-3.2631	-1.6421	-2.0724	-0.7773	-0.3185	-4.0134	-5.1031	-1.2646	-0.8245	-0.028	-0.053	-0.035	-0.1495	-0.017	-0.028	-0.049
FL1CAANI0001	-0.011	-0.018	-0.048	-0.024	-0.034	-1.2288	-2.6223	-0.2592	-0.1401	-0.011	-0.05	-0.101	-0.297	-3.2232	-0.3256	-0.2172	-2.4274	-0.8325	-1.295	-0.068	-0.23	-3.608	-0.019	-0.029	-0.1737	-0.0406	-0.003	-0.008	-0.007	-0.003	-0.017	-0.017	-0.767	-0.061	-0.036	-0.2026	-0.079	-0.3781	-3.3348	-1.449	-1.4242	-0.6755	-0.024	-0.032	-0.004	-0.083	-0.037	-0.034	-0.0643
FL1CAANI0002	-0.008	-0.014	-0.014	-0.007	-0.003	-0.021	-0.432	-0.079	-0.2495	-0.041	-0.084	-0.185	-0.294	-3.8726	-0.114	-0.079	-1.0834	0.0008	-0.066	-0.046	-0.1651	-4.2027	-0.0247	-0.044	-0.2938	-0.1404	-0.01	-0.0654	-0.009	-0.195	-2.0038	-1.2635	-4.789	-0.6986	-0.5071	-1.3311	-1.918	-1.9596	-4.1646	-4.625	-1.1075	-1.9163	-0.054	-0.061	-0.042	-0.3993	0.006	-0.011	-0.086
FL1CAANN0001	-0.02	-0.027	-0.033	-0.012	-0.009	-0.058	-1.5481	-1.1033	-1.1789	-0.0504	-0.074	-0.148	-0.259	-4.5987	-0.2659	-0.104	-1.2951	-0.0708	-0.045	-0.036	-0.1474	-3.6327	-0.048	-0.028	-0.1876	-0.1614	-0.011	-0.033	-0.019	-0.008	-0.05	-0.1037	-4.0295	-1.3153	-0.2799	-1.1593	-0.1646	-0.4301	-3.0423	-0.887	-1.8484	-1.0656	-0.029	-0.047	-0.006	-0.069	-0.033	-0.028	-0.054
FL1CAANP0001	-0.054	-0.036	-0.0913	-0.056	-0.057	-1.7883	-4.4163	-4.654	-0.9636	-0.095	-0.078	-0.156	-0.341	-5.0144	-0.3078	-0.185	-2.3332	-1.3231	-1.8166	-0.103	-0.1578	-4.3455	0.055	-0.102	-0.6447	-0.7754	-0.008	-0.061	-0.1385	-0.005	-0.037	-0.03	-5.0129	-1.5689	-0.2175	-0.7756	-0.018	-0.2958	-0.4179	0	-0.006	-0.003	-0.002	-0.003	-0.005	-0.019	-0.005	-0.007	-0.022
FL1CAANP0002	-0.041	-0.028	-0.039	-0.025	-0.029	-1.0122	-3.6705	-3.3451	-0.8439	-0.106	-0.074	-0.161	-0.115	-5.7375	-0.3432	-0.065	-0.7996	-0.09	-0.047	-0.026	-0.1548	-3.689	-0.1442	-0.025	-0.1396	-0.4741	-0.012	-0.075	-0.2185	-0.011	-0.245	-0.2859	-6.0538	-2.4346	-0.5303	-1.4991	-0.7026	-0.8085	-2.7572	-2.5203	-0.1135	-0.023	-0.007	-0.01	-0.033	-0.1108	-0.034	-0.038	-0.022
FL1CAANP0003	-0.007	-0.013	-0.037	0.005	-0.033	-0.3561	-0.9473	-0.2539	-0.0912	-0.01	-0.014	-0.077	-0.034	-3.3387	-0.1746	-0.043	-0.7186	-0.168	-0.0349	-0.024	-0.2846	-3.8756	-0.2315	-0.032	-0.3178	-0.5289	-0.005	-0.014	-0.008	-0.005	-0.035	-0.055	-2.8604	-0.085	-0.041	-0.3513	-0.162	-1.2221	-4.7425	-1.3979	-1.3337	-0.9882	-0.03	-0.03	-0.032	-0.107	-0.0564	-0.031	-0.1585
FL1CAANP0004	-0.032	-0.025	-0.031	-0.048	-0.031	-0.9357	-4.5539	-2.8122	-0.6191	-0.056	-0.063	-0.166	-0.175	-4.2975	-0.663	-0.1164	-2.1818	-0.9095	-0.4523	-0.05	-0.2148	-3.4735	-0.07	-0.018	-0.0864	-0.0302	-0.013	-0.051	-0.109	-0.013	-0.069	-0.074	-3.253	-0.5948	-0.1936	-1.1072	-0.2815	-0.8077	-3.8655	-3.7983	-1.0752	-0.7462	-0.024	-0.044	-0.026	-0.18	-0.032	0.001	-0.134
FL1CAANS0001	-0.037	-0.006	-0.022	-0.018	-0.014	-0.1624	-3.0506	-1.2679	-1.2232	-0.153	-0.092	-0.173	-0.318	-5.2422	-0.2544	-0.13	-1.7004	-0.0795	-0.075	-0.06	-0.137	-3.3176	0.055	-0.088	-0.618	-0.6977	0.002	-0.063	-0.05	-0.007	-0.046	0.0163	-4.4246	-1.7568	-0.2903	-1.8786	0.001	-0.3185	-0.5596	-0.005	-0.006	-0.002	-0.002	-0.003	-0.007	-0.021	-0.002	-0.008	-0.021
FL1CABNS0001	-0.021	-0.018	-0.038	-0.023	-0.014	-0.6808	-3.695	-1.8796	-0.4569	-0.026	-0.06	-0.15	-0.332	-4.6825	-0.2122	-0.131	-1.3687	-0.146	-0.108	-0.067	-0.154	-3.7814	0.0157	-0.104	-0.5965	-0.6755	-0.008	-0.028	-0.03	-0.003	-0.019	-0.053	-2.8155	-0.8633	-0.0909	-0.9483	-0.094	0.2401	-1.0897	-0.0122	-0.001	-0.002	-0.003	-0.003	-0.006	-0.026	0.003	-0.005	-0.033
FL1CACGS0001	-0.04	-0.023	-0.072	-0.017	-0.074	-1.1507	-3.9943	-2.0224	-1.0157	-0.096	-0.083	-0.186	-0.448	-5.3796	-0.3827	-0.194	-1.7942	-0.8171	-2.696	-0.127	-0.2413	-4.8468	0.0581	-0.093	-0.7138	-0.266	-0.003	-0.056	-0.045	-0.006	-0.037	-0.013	-4.3062	-1.618	-0.1721	-1.0332	-0.032	-0.1965	-0.4587	-0.014	-0.005	-0.001	-0.001	-0.003	-0.007	-0.02	-0.005	0.008	-0.039
FL1CACGS0002	-0.009	-0.064	-0.04	-0.044	-0.012	-0.109	-1.1785	-1.164	-1.2448	-0.123	-0.061	-0.175	-0.333	-3.8999	-0.4871	-0.145	-1.1752	-0.2101	-0.0625	-0.036	-0.1851	-4.1639	-0.0198	-0.033	-0.2629	-0.1389	0	-0.035	-0.017	-0.008	-0.052	0.039	-5.041	-2.8717	-0.22	-1.2593	-0.052	-0.3129	-2.8344	-0.9602	-1.8465	-0.8471	-0.03	-0.039	-0.015	-0.086	-0.034	-0.011	-0.137
FL1CACNN0001	-0.02	-0.026	-0.032	-0.012	-0.009	-0.058	-1.5541	-1.1022	-1.1492	-0.0503	-0.072	-0.144	-0.25	-4.4294	-0.2541	-0.103	-1.3411	-0.062	-0.045	-0.036	-0.1461	-3.5974	-0.05	-0.027	-0.1718	-0.1479	-0.012	-0.034	-0.019	-0.008	-0.052	-0.1072	-4.1934	-1.3705	-0.2919	-1.1276	-0.1699	-0.444	-2.8104	-1.0108	-2.5492	-1.4108	-0.029	-0.059	-0.006	-0.079	-0.031	-0.021	-0.062
FL1CACNP0001	-0.029	-0.035	-0.051	-0.055	-0.035	-0.7129	-3.1748	-2.6064	-0.7991	-0.073	-0.086	-0.199	-0.241	-5.3996	-0.729	-0.1436	-1.7005	-1.0916	-0.5395	-0.051	-0.2076	-3.0746	-0.048	-0.017	-0.091	-0.0215	-0.009	-0.038	-0.0482	-0.016	-0.073	-0.059	-3.2151	-1.4008	-0.1964	-1.2883	-0.2943	-0.8567	-4.7825	-4.021	-0.8563	-0.4391	-0.022	-0.052	-0.018	-0.196	-0.025	-0.001	-0.121
FL1CACNR0001	-0.008	-0.018	-0.03	-0.031	-0.025	-0.2556	-1.4368	-0.1427	-0.115	-0.013	-0.053	-0.137	-0.277	-3.0778	-0.3662	-0.1118	-1.4991	-1.4659	-1.3288	-0.0696	-0.1679	-3.9495	-0.025	-0.015	-0.074	0.0249	-0.003	-0.009	-0.007	-0.003	-0.021	-0.026	-1.6487	-0.0872	-0.044	-0.2407	-0.083	-0.3216	-3.2386	-1.1668	-0.9627	-0.3654	-0.01	-0.019	-0.013	-0.066	-0.035	-0.044	-0.0566
FL1CACNS0001	-0.015	-0.009	-0.006	-0.006	-0.002	-0.014	-0.266	-0.0566	-0.4534	-0.249	-0.087	-0.177	-0.247	-4.7833	-0.1159	-0.043	-0.7249	-0.0942	-0.05	-0.032	-0.2221	-1.9757	0.0289	-0.023	-0.3668	-0.0439	0.036	-0.066	-0.013	-0.15	-1.6293	-0.5692	-5.992	-2.5364	-1.3198	-2.1769	-1.5823	-1.2086	-2.411	-2.9276	-0.025	-0.002	-0.008	-0.024	-0.036	-0.3004	0.008	0.009	-0.065
FL1CADGS0001	-0.015	-0.014	-0.012	-0.009	-0.004	-0.021	-0.3937	-0.0818	-0.4551	-0.198	-0.095	-0.209	-0.367	-4.9211	-0.1451	-0.103	-1.2578	-0.0787	-0.085	-0.051	-0.1101	-3.7697	0.055	-0.068	-0.5452	-0.1898	0.018	-0.0572	-0.014	-0.097	-0.6504	-1.0845	-8.1863	-1.9719	-1.1071	-2.0864	-1.7513	-1.8703	-6.0485	-3.0967	-0.0804	0.0039	-0.026	-0.095	0.035	-0.6439	0.042	-0.02	-0.052
FL1CADNI0001	-0.033	-0.04	-0.059	-0.045	-0.055	-1.3028	-4.7241	-4.7686	-1.0745	-0.092	-0.078	-0.193	-0.36	-5.2748	-0.2834	-0.126	-1.7109	-1.1372	-1.6007	-0.081	-0.1451	-4.2944	0.0395	-0.049	-0.4122	-0.0741	-0.007	-0.046	-0.041	-0.011	-0.077	-0.062	-5.9507	-1.5536	-0.2067	-0.6231	-0.4221	-1.2604	-4.1336	-1.6452	-0.069	-0.016	-0.006	-0.012	-0.016	-0.076	-0.028	-0.027	-0.051
FL1CADNS0001	-0.037	-0.007	-0.029	-0.024	-0.022	-0.3191	-4.1398	-1.5114	-0.9408	-0.095	-0.075	-0.154	-0.343	-5.0382	-0.2656	-0.109	-1.3323	-0.1887	-0.0929	-0.055	-0.1367	-3.5343	0.0538	-0.073	-0.5878	-0.2647	-0.003	-0.059	-0.053	-0.005	-0.035	-0.006	-3.9444	-1.6051	-0.1565	-0.8428	-0.019	-0.3636	-1.3612	-0.05	-0.026	-0.007	-0.002	-0.002	-0.006	-0.014	-0.015	-0.021	-0.028
FL1CAENI0001	-0.019	-0.019	-0.025	-0.02	-0.013	-0.085	-1.8599	-0.0894	-0.4219	-0.264	-0.101	-0.188	-0.258	-5.7528	-0.3713	-0.2099	-2.5414	-0.9747	-0.9889	-0.086	-0.696	-5.0037	-0.0905	-0.0368	-0.6097	-0.7989	0.054	-0.0854	-0.015	-0.2253	-1.9983	-0.4389	-5.7128	-2.3327	-1.48	-2.2574	-1.7327	-1.4475	-4.9809	-4.4212	-0.4922	-0.1171	-0.019	-0.043	-0.044	-0.45	-0.013	-0.038	-0.076
FL1CAENI0002	-0.035	-0.033	-0.051	-0.034	-0.041	-0.7235	-4.7622	-4.5955	-1.0581	-0.091	-0.077	-0.168	-0.202	-5.153	-0.283	-0.055	-1.346	-0.7057	-1.1614	-0.055	-1.0072	-4.5197	-0.1703	-0.0063	-0.1901	-0.6002	-0.007	-0.047	-0.044	-0.011	-0.074	-0.062	-5.3961	-1.4441	-0.2062	-0.7421	-0.4094	-1.1408	-3.4011	-1.6514	-0.044	-0.007	-0.006	-0.013	-0.016	-0.081	-0.019	-0.009	-0.062
FL1CAENR0001	-0.012	-0.013	-0.012	-0.006	-0.003	-0.02	-0.7474	-0.3194	-0.7553	-0.076	-0.044	-0.095	-0.054	-2.2832	-0.1039	-0.014	-0.054	-0.016	-0.022	-0.004	-0.02	-0.6068	-0.033	-0.005	-0.014	0	-0.01	-0.065	-0.013	-0.057	-0.9129	-2.0119	-9.5835	-1.7783	-1.0061	-1.7872	-0.6866	-0.946	-3.0056	-6.2283	-1.7682	-2.1652	-0.063	-0.073	-0.053	-0.1986	-0.04	-0.006	-0.069
FL1CAFNR0001	-0.028	-0.014	-0.012	-0.01	-0.005	-0.031	-0.7545	-1.1581	-1.2978	-0.2078	-0.118	-0.222	-0.411	-4.3988	-0.162	-0.059	-0.695	-0.063	-0.061	-0.031	-0.1755	-3.5679	-0.2145	-0.048	-0.3928	0.1397	0.008	-0.058	-0.025	-0.018	-0.111	-0.0938	-4.3595	-2.2231	-0.5329	-2.0392	-0.3781	-0.6308	-4.768	-1.7636	-1.5423	-1.1838	-0.034	-0.022	-0.047	-0.111	-0.0466	-0.008	-0.1652
FL1CAGGS0001	-0.003	-0.009	-0.005	-0.004	-0.002	-0.01	-0.0875	-0.03	-0.032	-0.015	-0.048	-0.123	-0.338	-1.9018	-0.0022	-0.091	-0.7297	0.1	-0.036	-0.025	-0.111	-2.6766	-0.04	-0.029	-0.1934	-0.4387	-0.004	-0.011	-0.003	-0.019	-0.128	-0.2515	-5.787	-0.1126	-0.063	-0.1484	-0.2933	-0.3325	-3.9452	-5.073	-1.7704	-2.9264	-0.0452	-0.085	-0.026	-0.188	-0.013	-0.016	-0.079
FL1CALGS0001	-0.027	0.001	-0.027	-0.047	-0.034	-0.4818	-4.1639	-0.7243	-0.2246	-0.035	-0.042	-0.077	-0.102	-3.8649	-0.4678	-0.0839	-1.5086	-0.5742	-1.1314	-0.039	-0.1274	-3.3181	-0.03	-0.013	-0.046	-0.147	-0.007	-0.041	-0.026	-0.011	-0.092	-0.218	-8.4823	-0.8449	-0.108	-0.2923	-0.094	-0.579	-2.0926	-2.3978	-0.0655	-0.039	-0.015	-0.023	-0.017	-0.054	-0.018	-0.031	-0.008
FL1CALNI0001	-0.013	-0.019	-0.041	-0.017	-0.023	-0.4377	-2.842	-0.5043	-0.1689	-0.022	-0.045	-0.07	-0.049	-4.077	-0.3755	-0.097	-0.8673	-0.2961	-0.9738	-0.033	-0.1591	-5.0363	-0.105	-0.022	-0.082	-0.3332	-0.004	-0.018	-0.012	-0.007	-0.039	-0.051	-3.5661	-0.2085	-0.064	-0.2383	-0.091	-0.2763	-2.4598	-1.6048	-2.0841	-2.2108	-0.0745	-0.0376	-0.038	-0.086	-0.028	-0.027	-0.048
FL1CALNI0002	-0.016	-0.023	-0.051	-0.008	-0.027	-0.3861	-2.8361	-0.8641	-0.3026	-0.029	-0.058	-0.09	-0.091	-4.1429	-0.3929	-0.0937	-0.6683	-0.1665	-0.3903	-0.027	-0.1758	-4.6676	-0.1253	-0.021	-0.097	-0.2829	-0.005	-0.023	-0.017	-0.006	-0.041	-0.053	-4.3826	-0.4599	-0.086	-0.4012	-0.121	-0.4427	-3.3425	-1.2438	-1.6537	-1.1637	-0.03	-0.041	-0.014	-0.11	-0.022	-0.007	-0.078
FL1CALNI0003	-0.029	-0.036	-0.074	-0.018	-0.088	-2.0129	-3.2772	-1.502	-1.0652	-0.148	-0.084	-0.134	-0.161	-1.7808	-0.2871	-0.069	-0.9303	-1.282	-0.7014	-0.008	-0.072	-1.9448	-0.008	-0.006	-0.021	0.009	0.004	-0.043	-0.028	-0.042	-0.25	-0.5198	-9.966	-2.7534	-0.6929	-2.4456	-0.3531	-1.0959	-2.2032	-3.0345	-0.091	-0.03	-0.014	-0.028	-0.03	-0.071	-0.025	-0.012	-0.017
FL1CALNS0001	-0.006	-0.013	-0.033	0.005	-0.013	-0.052	-2.1936	-0.0623	-0.1083	-0.01	-0.029	-0.058	-0.026	-5.0388	-0.4081	-0.0996	-0.5316	-0.5462	0.0289	-0.021	-0.2009	-3.8625	-0.1368	-0.02	-0.099	-0.3478	-0.003	-0.011	-0.005	-0.005	-0.031	-0.036	-1.3651	-0.084	-0.041	-0.174	-0.082	-0.2813	-3.1281	-2.3276	-1.4607	-0.7265	-0.027	-0.026	-0.023	-0.068	-0.033	-0.035	-0.03
FL1CALNS0002	-0.017	-0.031	-0.049	-0.018	-0.022	-0.193	-3.0302	-2.1634	-0.7548	-0.007	-0.027	-0.111	-0.147	-3.5604	-0.2345	-0.096	-1.1489	-0.188	-0.0841	-0.018	-0.7377	-3.8751	-0.2017	-0.019	-0.5795	-0.7995	-0.014	-0.024	-0.0579	-0.002	-0.015	-0.104	-2.7074	-1.0468	-0.1291	-1.1242	-0.131	-0.5389	-2.0269	-0.4214	-0.1586	-0.028	-0.003	-0.003	-0.013	-0.018	-0.032	-0.023	-0.067
FL1CALNS0003	-0.006	-0.013	-0.022	-0.0877	-0.033	-1.366	-3.0571	-0.1933	-0.106	-0.015	-0.022	-0.072	-0.05	-3.7837	-0.382	0.0017	-1.9743	-1.5056	-1.777	-0.0655	-0.2861	-4.4616	-0.1444	-0.018	-0.2	-0.308	-0.004	-0.013	-0.009	-0.003	-0.033	-0.046	-3.601	-0.1432	-0.045	-0.3318	-0.0909	-0.3202	-2.489	-1.6316	-0.3032	-0.059	-0.006	-0.003	-0.031	-0.019	-0.038	-0.027	-0.048
FL1CALNS0004	-0.027	-0.024	-0.059	-0.044	-0.044	-1.6532	-4.2762	-2.0455	-0.3101	-0.034	-0.031	-0.103	-0.094	-4.5642	-0.2297	-0.03	-1.5392	-0.6821	-1.4212	-0.046	-0.9133	-4.815	-0.2083	-0.009	-0.2862	-0.6442	-0.007	-0.031	-0.0453	-0.003	-0.027	-0.054	-4.5836	-0.8969	-0.0992	-0.5431	-0.1025	-1.0002	-1.8221	-0.1974	-0.025	-0.008	-0.003	-0.004	-0.006	-0.02	-0.028	-0.019	-0.031
FL1CBAGS0001	-0.011	-0.021	-0.05	-0.026	-0.069	-1.802	-3.5421	-0.288	-0.1483	-0.016	-0.046	-0.138	-0.178	-4.3253	-0.4081	-0.0857	-1.3711	-0.7631	-0.4159	-0.005	-0.105	-2.5978	-0.018	-0.01	-0.06	0.0939	-0.004	-0.01	-0.008	-0.005	-0.025	-0.023	-1.7703	-0.086	-0.042	-0.2357	-0.141	-0.3546	-4.4347	-2.7161	-0.6044	-0.2308	-0.011	-0.014	-0.024	-0.084	-0.021	-0.012	-0.1
FL1CBAGS0002	-0.037	-0.015	-0.033	-0.044	-0.041	-0.8012	-4.3025	-3.1284	-0.7203	-0.067	-0.07	-0.132	-0.215	-4.614	-0.4187	-0.0502	-1.621	-0.8918	-0.5155	-0.031	-0.1395	-2.503	-0.033	-0.013	-0.061	-0.0174	-0.009	-0.073	-0.091	-0.007	-0.042	-0.032	-4.528	-0.9218	-0.1194	-0.8138	-0.089	-0.6857	-3.6277	-1.7963	-0.8791	-0.3797	-0.013	-0.02	-0.014	-0.09	-0.028	-0.027	-0.066
FL1CBAGS0003	-0.006	-0.009	-0.024	-0.012	-0.084	-0.9674	-2.4719	-0.0813	-0.035	-0.008	-0.003	-0.013	-0.002	-0.2049	-0.088	-0.026	-1.5199	-2.009	-2.946	-0.1631	-0.1	-2.007	-0.118	-0.016	-0.016	-0.028	-0.002	-0.019	-0.009	-0.008	-0.043	-0.114	-3.8545	-0.056	-0.028	-0.026	-0.045	-0.065	-0.484	-3.7106	-2.1059	-2.3488	-0.047	-0.106	-0.003	-0.044	-0.01	-0.008	-0.011
FL1CBANC0001	-0.006	-0.012	-0.015	-0.008	-0.011	-0.0774	-0.5334	-0.057	-0.064	-0.017	-0.039	-0.098	-0.2	-2.8778	-0.092	-0.125	-1.3319	-0.1497	-2.464	-0.071	-0.2463	-4.7537	-0.0225	-0.047	-0.3938	-1.0062	-0.009	-0.035	-0.008	-0.005	-0.5866	-1.1053	-6.1521	-0.1866	-0.223	-0.4929	-0.6852	-0.8329	-4.7935	-6.3189	-0.5852	-1.4313	-0.0291	-0.09	-0.005	-0.2701	-0.002	-0.023	-0.038
FL1CBANC0002	-0.029	-0.028	-0.048	-0.017	-0.033	-0.9262	-2.6209	-1.6836	-0.897	-0.165	-0.113	-0.193	-0.29	-4.1581	-0.179	-0.103	-1.0712	-0.0523	-0.2095	-0.042	-0.1176	-3.7431	0.027	-0.034	-0.3231	-0.6982	-0.018	-0.0984	-0.031	-0.019	-0.5215	-1.5666	-8.2252	-3.8057	-1.1123	-3.3414	-0.9855	-0.7461	-3.8786	-4.0105	-0.0168	-0.022	-0.018	-0.041	-0.008	-0.1827	0.003	-0.01	-0.037
FL1CBANI0003	-0.049	-0.028	-0.055	-0.07	-0.044	-1.0373	-4.7575	-1.9212	-0.8611	-0.102	-0.071	-0.143	-0.284	-5.5387	-0.3979	-0.141	-2.9629	-1.3537	-1.7558	-0.103	-0.1454	-4.5783	0.0473	-0.1	-0.659	-0.7103	-0.014	-0.143	-0.3116	-0.007	-0.041	-0.0898	-4.7739	-2.1733	-0.1652	-0.8025	-0.019	-0.3028	-0.3959	-0.022	-0.008	-0.002	-0.002	-0.002	-0.006	-0.016	-0.007	-0.006	-0.022
FL1CBANP0002	-0.031	-0.023	-0.028	-0.044	-0.021	-0.7188	-3.8735	-3.5025	-0.5682	-0.058	-0.065	-0.152	-0.171	-5.7159	-0.3138	-0.0944	-2.0978	-0.5315	-0.4115	-0.045	-0.2896	-4.9653	-0.2104	-0.042	-0.503	-0.6202	-0.015	-0.088	-0.4329	-0.004	-0.032	-0.052	-3.7069	-1.4669	-0.1883	-1.0238	-0.035	-1.3968	-1.3838	-0.0732	-0.019	-0.007	-0.003	-0.003	-0.007	-0.021	-0.015	-0.045	-0.008
FL1CBANP0003	-0.007	-0.012	-0.019	-0.02	-0.011	-0.0961	-3.3573	-0.0994	-0.087	-0.012	-0.029	-0.077	-0.097	-3.2091	-0.2165	-0.048	-1.1559	-0.3529	-0.1072	-0.02	-0.091	-2.713	-0.049	-0.01	-0.043	0.025	-0.003	-0.009	-0.004	-0.004	-0.031	-0.027	-1.3936	-0.066	-0.037	-0.1509	-0.114	-0.3187	-3.5862	-1.8779	-2.845	-1.9436	-0.0725	-0.039	-0.055	-0.1	-0.041	-0.007	-0.118
FL1CBANS0001	-0.032	-0.01	-0.031	-0.028	-0.02	-0.2011	-4.3177	-1.4625	-0.9056	-0.1	-0.076	-0.158	-0.314	-5.2092	-0.2726	-0.135	-1.9808	-0.2655	-0.4728	-0.072	-0.1125	-4.0051	0.0498	-0.098	-0.6307	-0.7235	-0.001	-0.05	-0.035	-0.006	-0.038	0.002	-3.8544	-2.0507	-0.1779	-1.2356	-0.021	-0.3096	-0.5303	-0.014	-0.007	-0.002	-0.002	-0.003	-0.005	-0.018	-0.006	-0.008	-0.022
FL1CBANS0002	-0.015	-0.022	-0.043	-0.015	-0.027	-0.3422	-3.8496	-1.2504	-0.4832	-0.014	-0.038	-0.112	-0.213	-3.6522	-0.25	-0.102	-0.8628	-0.4804	-0.2091	-0.019	-0.1756	-3.2465	-0.048	-0.023	-0.1947	-0.2182	-0.008	-0.022	-0.022	-0.002	-0.014	-0.053	-2.3745	-0.7041	-0.0542	-0.9797	-0.068	-0.3458	-1.9146	-0.1471	-0.053	-0.013	-0.003	-0.002	-0.008	-0.008	-0.025	-0.029	-0.037
FL1CBBNP0001	-0.04	-0.031	-0.064	-0.045	-0.041	-1.2761	-4.8529	-3.7165	-0.9976	-0.077	-0.083	-0.16	-0.148	-6.1797	-0.3984	-0.0368	-1.6137	-0.5297	-0.2648	-0.032	-0.106	-3.7983	-0.0958	-0.022	-0.1159	-0.3711	-0.009	-0.041	-0.1126	-0.005	-0.037	-0.025	-3.0916	-1.5299	-0.1862	-1.179	-0.0364	-1.1974	-1.7924	-0.207	-0.035	-0.009	-0.003	-0.003	-0.008	-0.023	-0.022	-0.049	-0.013
FL1CBCNP0001	-0.0774	-0.035	-0.08	-0.049	-0.032	-0.8049	-4.4869	-5.0438	-0.9839	-0.086	-0.078	-0.169	-0.148	-6.1039	-0.3465	-0.0504	-1.5412	-0.413	-0.2619	-0.033	-0.114	-4.0341	-0.1061	-0.023	-0.1383	-0.4707	-0.013	-0.08	-0.5302	-0.006	-0.039	-0.031	-3.2355	-1.868	-0.2349	-1.335	-0.0402	-1.0157	-1.793	-0.1673	-0.027	-0.007	-0.002	-0.004	-0.009	-0.027	-0.015	-0.045	-0.013
FL1CBEGS0001	-0.006	-0.013	-0.016	-0.035	-0.009	-0.6668	-2.3888	-0.2412	-0.091	-0.008	-0.024	-0.1457	-0.187	-1.9749	-0.078	-0.04	-0.4178	-0.0508	-0.3448	-0.031	-0.131	-2.5607	-0.003	-0.008	-0.0794	-0.2157	-0.007	-0.022	-0.011	-0.009	-0.072	-0.1388	-3.9455	-0.0925	-0.06	-0.811	-0.246	-1.4646	-4.2416	-3.8311	-2.0507	-2.433	-0.02	-0.087	-0.044	-0.056	-0.108	-0.0818	-0.093
FL1CBFNP0001	-0.008	-0.047	-0.028	-0.017	-0.006	-0.033	-1.2413	-1.334	-1.1448	-0.0634	-0.023	-0.1413	-0.037	-2.9951	-0.3249	-0.032	-0.102	-0.029	-0.027	-0.008	-0.038	-2.1185	-0.061	-0.009	-0.021	-0.054	-0.013	-0.031	-0.013	-0.008	-0.05	-0.1099	-4.8493	-0.7643	-0.3007	-2.0663	-0.129	-1.5529	-3.4926	-1.6899	-2.2089	-1.6311	-0.053	-0.035	-0.036	-0.031	-0.0852	-0.056	-0.0889
FL1CCAGS0001	-0.013	-0.013	-0.011	-0.007	-0.003	-0.018	-0.3296	-0.06	-0.337	-0.139	-0.082	-0.182	-0.332	-4.9436	-0.1268	-0.127	-1.5783	-0.0717	-0.086	-0.055	-0.1329	-3.5104	0.0697	-0.082	-0.618	-0.6272	-0.004	-0.0818	-0.013	-0.0252	-0.7259	-1.7876	-6.4896	-2.0898	-0.9212	-1.8072	-1.978	-1.3039	-4.3658	-3.6962	-0.1449	-0.069	-0.022	-0.052	-0.037	-0.6137	0.013	-0.005	-0.05
FL1CCANI0001	-0.044	-0.027	-0.066	-0.035	-0.035	-0.5295	-3.4892	-2.2299	-1.2489	-0.133	-0.092	-0.176	-0.32	-5.2579	-0.289	-0.153	-2.264	-1.1364	-1.6302	-0.088	-0.1532	-4.3445	0.0614	-0.083	-0.6133	-0.6306	0	-0.05	-0.0508	-0.006	-0.043	-0.002	-4.7714	-2.1758	-0.2434	-1.7247	-0.003	-0.3947	-0.5883	-0.012	-0.007	-0.002	-0.002	-0.003	-0.007	-0.021	-0.004	-0.009	-0.022
FL1CCANP0001	-0.046	-0.026	-0.062	-0.044	-0.034	-0.562	-4.3154	-2.462	-1.0547	-0.123	-0.075	-0.159	-0.329	-5.3665	-0.3634	-0.173	-2.4026	-0.7955	-1.2319	-0.092	-0.1824	-4.3193	0.0445	-0.106	-0.6599	-0.7378	-0.001	-0.051	-0.1022	-0.006	-0.042	0.0005	-4.2458	-2.3314	-0.2299	-1.2913	-0.018	-0.2646	-0.4379	-0.017	-0.007	-0.002	-0.002	-0.003	-0.006	-0.018	-0.005	-0.005	-0.021
FL1CCANS0001	-0.043	-0.022	-0.051	-0.021	-0.016	-0.1925	-2.8965	-2.2483	-1.2682	-0.152	-0.087	-0.173	-0.321	-5.1993	-0.2483	-0.137	-1.7079	-0.0784	-0.077	-0.058	-0.1447	-3.3288	0.056	-0.086	-0.6132	-0.6894	0.003	-0.05	-0.0788	-0.007	-0.045	0.0105	-4.6313	-2.2197	-0.2854	-1.7672	-0.001	-0.3204	-0.5457	-0.007	-0.006	-0.002	-0.002	-0.002	-0.006	-0.021	-0.003	-0.007	-0.021
FL1CCBNP0001	-0.025	-0.042	-0.057	-0.027	-0.033	-0.5847	-4.3881	-1.9565	-1.1891	-0.044	-0.039	-0.1833	-0.252	-4.7403	-0.4293	-0.119	-1.0949	-0.6833	-0.2536	-0.022	-0.2191	-3.2552	-0.053	-0.027	-0.2234	-0.2529	-0.016	-0.047	-0.046	-0.004	-0.031	-0.1099	-3.2942	-0.8266	-0.1817	-1.1179	-0.1269	-0.5805	-1.8595	-0.1211	-0.042	-0.01	-0.002	-0.003	-0.007	-0.013	-0.027	-0.033	-0.029
FL1CCBNS0001	-0.037	-0.027	-0.062	-0.017	-0.02	-0.2481	-3.0371	-2.817	-0.7296	-0.037	-0.055	-0.123	-0.119	-4.2189	-0.1971	-0.035	-0.886	-0.1675	-0.054	-0.026	-0.7069	-3.5189	-0.1816	-0.0119	-0.3544	-0.7471	-0.01	-0.026	-0.0922	-0.004	-0.027	-0.077	-3.2975	-0.8253	-0.1629	-1.4167	-0.124	0.2813	-1.6527	-0.1007	0.001	0	-0.003	-0.005	-0.006	-0.042	0.008	-0.012	-0.032
FL1CCBNSH001	-0.019	-0.032	-0.026	-0.014	-0.005	-0.034	-1.0975	-1.0047	-1.3628	-0.143	-0.061	-0.144	-0.122	-3.0983	-0.1611	-0.038	-0.2026	-0.002	-0.018	-0.01	-0.042	-1.3513	-0.031	-0.009	-0.028	-0.006	-0.005	-0.073	-0.03	-0.014	-0.1263	-0.2539	-4.3734	-2.1951	-0.8728	-2.0857	-0.4595	-0.5838	-4.4792	-1.808	-1.4403	-0.6124	-0.021	-0.031	-0.013	-0.112	-0.031	-0.036	-0.0557
FL1CCDNS0001	-0.04	-0.005	-0.031	-0.03	-0.016	-0.8295	-4.1843	-1.4603	-1.1998	-0.122	-0.087	-0.178	-0.344	-5.2771	-0.2673	-0.107	-1.3538	-0.1346	-0.091	-0.052	-0.115	-3.3741	0.0572	-0.066	-0.5448	-0.1894	-0.002	-0.066	-0.058	-0.005	-0.038	0.004	-3.9367	-1.826	-0.2007	-1.2994	-0.004	-0.4785	-1.5364	-0.055	-0.029	-0.008	-0.001	-0.002	-0.007	-0.016	-0.017	-0.024	-0.03
FL1CCFNP0001	-0.006	-0.012	-0.009	-0.039	-0.005	-0.046	-1.0242	-0.089	-0.1696	-0.017	-0.041	-0.128	-0.242	-4.9118	-0.3934	-0.0883	-2.0887	-0.6554	-0.256	-0.048	-0.2242	-4.3177	-0.0372	-0.035	-0.2347	-0.1147	-0.005	-0.013	-0.005	-0.005	-0.041	-0.055	-1.3935	-0.1573	-0.057	-0.9488	-0.2481	-0.4525	-3.0079	-1.7097	-2.3295	-2.1739	-0.0633	-0.053	-0.026	-0.062	-0.046	-0.034	-0.057
FL1CDAGS0001	-0.015	-0.038	-0.026	-0.051	-0.021	-0.3022	-2.6441	-1.6472	-0.7599	-0.085	-0.044	-0.105	-0.088	-2.8917	-0.3281	-0.06	-0.7944	-0.2289	0.0245	-0.007	-0.099	-2.6456	-0.039	-0.009	-0.041	-0.0933	0	-0.04	-0.023	-0.009	-0.058	0.001	-4.6595	-1.4917	-0.1272	-0.4312	-0.063	-0.2815	-2.3902	-2.5333	-1.9215	-2.4321	-0.0751	-0.055	-0.036	-0.089	-0.03	-0.007	-0.097
FL1CDAGS0002	-0.027	-0.013	-0.041	-0.036	-0.031	-1.5415	-4.571	-1.9706	-0.4437	-0.048	-0.034	-0.064	-0.066	-1.172	-0.141	-0.022	-0.2421	-0.1206	-0.6259	-0.031	-0.059	-2.1327	-0.013	-0.003	-0.019	0.007	-0.012	-0.075	-0.072	-0.031	-0.2159	-1.1467	-9.2282	-1.5714	-0.1164	-0.7646	-0.1963	-1.2423	-3.2492	-6.474	-1.9937	-0.8841	-0.035	-0.068	-0.032	-0.125	-0.046	-0.012	-0.077
FL1CDANI0001	-0.035	-0.023	-0.029	-0.042	-0.027	-0.8862	-4.5445	-3.205	-0.6485	-0.065	-0.066	-0.156	-0.127	-6.0009	-0.3871	-0.0237	-1.7031	-0.5044	-0.1631	-0.029	-0.1678	-4.3805	-0.1514	-0.02	-0.137	-0.2674	-0.012	-0.056	-0.1985	-0.008	-0.046	-0.048	-3.1869	-1.0949	-0.2172	-1.0807	-0.1315	-0.2812	-3.6646	-0.8123	-0.1183	-0.0337	-0.008	-0.011	-0.012	-0.072	-0.012	-0.028	-0.049
FL1CDANS0001	-0.02	-0.022	-0.025	-0.022	-0.012	-0.0834	-2.1773	-2.5424	-1.0191	-0.037	-0.047	-0.161	-0.221	-5.6017	-0.3786	-0.0716	-1.8405	-0.3462	-0.1186	-0.059	-0.1237	-4.1924	-0.0434	-0.112	-0.602	-0.71	-0.01	-0.03	-0.022	-0.005	-0.029	-0.065	-3.6135	-1.0159	-0.1425	-1.2657	-0.151	0.2471	-2.8578	-0.0854	-0.034	-0.013	-0.003	-0.003	-0.007	-0.033	0.002	-0.047	-0.008
FL1CDANS0002	-0.036	-0.008	-0.027	-0.039	-0.012	-0.7375	-4.7309	-1.7283	-0.9733	-0.117	-0.08	-0.159	-0.315	-5.1675	-0.2649	-0.144	-1.9182	-0.225	-0.4487	-0.073	-0.1377	-4.0141	0.0514	-0.095	-0.6349	-0.7149	0	-0.062	-0.053	-0.006	-0.042	0.008	-4.1106	-2.2138	-0.2037	-1.3035	-0.012	-0.297	-0.4828	-0.011	-0.006	-0.002	-0.001	-0.002	-0.005	-0.018	-0.005	-0.006	-0.021
FL1CDBNS0001	-0.037	-0.026	-0.056	-0.029	-0.021	-0.2541	-3.3737	-2.8865	-0.7186	-0.038	-0.038	-0.113	-0.033	-5.5353	-0.3682	0.0146	-1.1805	-0.6148	-0.1288	-0.025	-0.8124	-3.9241	-0.2152	-0.0111	-0.2992	-0.8381	-0.009	-0.027	-0.0904	-0.004	-0.026	-0.077	-3.2627	-0.8708	-0.1496	-1.2968	-0.116	0.1135	-1.6217	-0.0989	0.001	0.001	-0.003	-0.005	-0.005	-0.04	0.005	-0.012	-0.035
FL1CDBNS0002	-0.024	-0.024	-0.036	-0.023	-0.012	-0.0895	-2.2749	-2.101	-0.9814	-0.035	-0.045	-0.152	-0.205	-5.4753	-0.3703	-0.0653	-1.6714	-0.353	-0.1179	-0.056	-0.1035	-4.0395	-0.028	-0.101	-0.6111	-0.6292	-0.011	-0.027	-0.0491	-0.004	-0.029	-0.08	-4.1648	-1.1936	-0.1796	-1.2677	-0.151	0.1986	-2.8727	-0.1156	-0.038	-0.013	-0.003	-0.003	-0.008	-0.032	-0.001	-0.046	-0.01
FL1CDCNI0001	-0.017	-0.062	-0.079	-0.037	-0.036	-0.6606	-3.7871	-3.1507	-0.9731	-0.0456	-0.022	-0.149	-0.164	-4.9645	-0.249	-0.125	-1.9685	-0.9466	-1.6325	-0.0768	-1.0514	-4.7759	-0.1949	0.0014	-0.4765	-0.8636	-0.018	-0.036	-0.028	-0.006	-0.049	-0.0792	-4.9715	-2.1127	-0.4104	-1.5136	-0.139	-0.5648	-1.2221	-0.0527	-0.019	-0.005	-0.003	-0.003	-0.007	-0.023	-0.013	-0.02	-0.034
FL1CDCNS0001	-0.01	-0.017	-0.036	-0.023	-0.029	-1.0506	-2.621	-0.5153	-0.129	-0.011	-0.026	-0.109	-0.273	-3.6646	-0.1846	-0.156	-2.0968	-0.132	-0.2091	-0.036	-0.1132	-3.0551	0.0197	-0.031	-0.2819	-0.0203	-0.005	-0.013	-0.011	-0.002	-0.02	-0.032	-1.024	-0.1259	-0.024	-0.6753	-0.1068	-1.2054	-2.4549	-0.619	-0.2037	-0.036	-0.004	-0.002	-0.015	-0.013	-0.051	-0.023	-0.081
FL1CDCNS0002	-0.004	-0.008	-0.007	-0.014	-0.004	-0.015	-1.103	-0.0557	-0.109	-0.013	-0.025	-0.078	-0.102	-4.1308	-0.1801	-0.113	-2.0356	-0.0495	-0.096	-0.039	-0.7102	-4.7434	-0.2581	-0.034	-0.4312	-1.1352	-0.003	-0.01	-0.005	-0.008	-0.044	-0.041	-1.6265	-0.08	-0.045	-0.1973	-0.083	-0.1803	-2.149	-4.1543	-0.4158	-1.6382	-0.0851	-0.0484	-0.033	-0.065	-0.023	-0.038	-0.012
FL1CDDGS0001	-0.031	-0.006	-0.035	-0.047	-0.085	-1.8957	-4.4916	-1.685	-0.0339	-0.012	-0.039	-0.112	-0.244	-3.8589	-0.2671	-0.14	-2.9856	-0.4086	-1.8879	-0.0869	-0.2084	-3.104	0.017	-0.027	-0.2307	-0.0536	-0.013	-0.071	-0.1976	-0.003	-0.021	-0.063	-2.1319	-0.5247	-0.028	-0.8217	-0.117	-1.3202	-2.842	-0.4018	-0.1792	-0.021	-0.005	-0.005	-0.009	-0.034	-0.03	-0.042	-0.029
FL1CDENS0001	-0.004	-0.01	-0.008	-0.032	-0.004	-0.039	-0.9487	-0.063	-0.0938	-0.009	-0.032	-0.104	-0.244	-4.0419	-0.3164	-0.1062	-2.2982	-0.4171	-0.219	-0.042	-0.1771	-3.7417	-0.018	-0.027	-0.1991	-0.0997	-0.003	-0.006	-0.003	-0.004	-0.021	-0.023	-0.5841	-0.0379	-0.024	-0.4811	-0.089	-0.3385	-2.5086	-1.3138	-2.2514	-1.9685	-0.0634	-0.052	-0.017	-0.066	-0.026	-0.016	-0.055
FL1CDFNS0001	-0.02	-0.008	-0.007	-0.006	-0.003	-0.017	-0.3236	-0.0739	-0.5694	-0.306	-0.092	-0.159	-0.136	-4.6756	-0.1339	-0.03	-0.9945	-0.1395	-0.049	-0.023	-0.8804	-2.9196	-0.2012	-0.0204	-0.3917	-0.6636	0.046	-0.1109	-0.019	-0.0622	-1.8382	-1.025	-6.0733	-3.1615	-1.8259	-2.547	-1.3539	-1.2134	-2.7833	-3.3877	-0.2023	-0.044	-0.007	-0.015	-0.079	-0.4581	-0.039	-0.028	-0.046
FL1CDKNS0001	-0.006	-0.014	-0.017	-0.018	-0.005	-0.03	-1.3447	-0.2026	-0.3754	-0.011	-0.046	-0.106	-0.258	-2.7516	-0.28	-0.1661	-2.3639	-0.3161	-0.1499	-0.037	-0.321	-4.5849	-0.2192	-0.04	-0.3128	-0.3915	-0.004	-0.009	-0.005	-0.006	-0.032	-0.035	-0.721	-0.1454	-0.035	-0.7153	-0.127	-0.4059	-3.1076	-2.8902	-1.446	-2.4533	-0.0936	-0.0334	-0.038	-0.111	-0.027	-0.012	-0.067
FL1CE8NS0001	-0.039	-0.003	-0.023	-0.031	-0.023	-0.3028	-4.292	-0.9357	-0.6956	-0.094	-0.073	-0.145	-0.231	-4.8457	-0.2704	-0.076	-1.4076	-0.3957	-0.5592	-0.046	-0.3902	-4.6958	-0.1167	-0.036	-0.3728	-0.4867	-0.006	-0.09	-0.1008	-0.005	-0.038	-0.016	-5.0273	-2.4383	-0.158	-0.9437	-0.036	-0.1501	-1.4527	-0.1307	-0.034	-0.01	-0.003	-0.003	-0.007	-0.019	-0.01	-0.025	-0.018
FL1CE9NC0001	-0.03	-0.031	-0.081	-0.044	-0.026	-0.662	-3.5573	-1.9382	-0.278	-0.025	-0.055	-0.084	-0.15	-2.1291	-0.5127	-0.0749	-1.8108	-0.7055	-0.2001	-0.031	-0.1571	-4.3064	-0.1	-0.013	-0.0748	-0.1991	-0.008	-0.038	-0.089	-0.005	-0.026	-0.06	-3.4797	-0.3518	-0.063	-0.2349	-0.088	-0.2083	-2.9237	-0.9435	-1.6725	-0.9378	-0.032	-0.034	-0.008	-0.074	-0.035	-0.024	-0.0669
FL1CE9NI0001	-0.011	-0.029	-0.035	-0.017	-0.01	-0.064	-2.0561	-1.1249	-1.1317	-0.03	-0.051	-0.101	-0.075	-4.678	-0.4183	-0.0421	-0.9035	-0.3872	-0.057	-0.024	-0.7515	-4.4582	-0.1652	-0.009	-0.4679	-0.682	-0.006	-0.019	-0.015	-0.004	-0.029	-0.046	-3.0155	-0.8547	-0.0964	-0.674	-0.072	-0.2221	-1.3342	-1.1472	-0.4253	-0.7972	-0.026	-0.027	-0.012	-0.04	-0.018	-0.019	-0.031
FL1CE9NI0002	-0.042	-0.026	-0.052	-0.025	-0.034	-0.8855	-3.9575	-3.8644	-1.0193	-0.174	-0.073	-0.173	-0.13	-4.5397	-0.2564	-0.038	-1.3304	-0.3473	-0.092	-0.033	-0.3218	-3.7187	-0.2166	-0.038	-0.41	-0.5735	-0.001	-0.076	-0.0841	-0.003	-0.2744	-0.5182	-5.5579	-3.5366	-0.9121	-2.6222	-0.3052	-0.3715	-2.1348	-1.2411	-0.03	-0.008	-0.003	-0.005	-0.014	-0.0511	-0.026	-0.024	-0.019
FL1CE9NI0003	-0.027	-0.02	-0.037	-0.054	-0.026	-0.5998	-4.2542	-2.589	-0.515	-0.037	-0.053	-0.156	-0.233	-6.0688	-0.4994	-0.0819	-2.1222	-0.8135	-0.3041	-0.055	-0.2207	-4.5601	-0.0706	-0.039	-0.2425	-0.2226	-0.009	-0.033	-0.043	-0.004	-0.028	-0.047	-2.3156	-0.9439	-0.1127	-0.8842	-0.08	-0.2685	-1.9704	-0.9363	-0.091	-0.041	-0.008	-0.007	-0.012	-0.037	-0.014	-0.016	-0.049
FL1CE9NP0001	-0.008	-0.04	-0.031	-0.019	-0.007	-0.047	-1.4212	-1.131	-1.2274	-0.042	-0.05	-0.1745	-0.275	-4.348	-0.3429	-0.176	-1.5319	0.2361	-0.018	-0.02	-0.157	-2.1025	-0.003	-0.017	-0.1128	0.0345	-0.009	-0.016	-0.01	-0.006	-0.031	-0.058	-2.4706	-0.6533	-0.1021	-1.6393	-0.1405	-0.5613	-3.2731	-0.8359	-1.1429	-0.9046	-0.028	-0.029	-0.011	-0.076	-0.023	-0.024	-0.055
FL1CE9NS0001	-0.006	-0.012	-0.012	-0.012	-0.003	-0.017	-0.5489	-0.052	-0.1003	-0.029	-0.051	-0.116	-0.225	-2.8209	-0.1674	-0.1181	-2.4412	-0.3155	-0.1192	-0.035	-0.998	-4.6814	-0.2362	-0.0118	-0.4617	-1.0574	-0.012	-0.0412	-0.006	-0.043	-0.895	-1.2751	-3.8924	-0.4732	-0.6237	-0.7741	-1.545	-1.2112	-3.1212	-2.8816	-0.037	-0.006	-0.011	-0.03	-0.02	-0.2415	-0.008	-0.016	-0.033
FL1CE9NS0002	-0.032	-0.011	-0.032	-0.028	-0.025	-0.3489	-3.9464	-1.1122	-0.6209	-0.06	-0.063	-0.141	-0.239	-4.9252	-0.2621	-0.086	-1.6276	-0.4794	-0.7552	-0.046	-0.2883	-3.8294	-0.08	-0.028	-0.3082	-0.4183	-0.008	-0.056	-0.0684	-0.004	-0.025	-0.028	-4.2398	-1.8587	-0.1339	-0.7319	-0.027	-0.349	-0.5566	-0.023	-0.009	-0.002	-0.002	-0.002	-0.005	-0.015	-0.006	-0.01	-0.02
FL1CE9NS0003	-0.032	-0.009	-0.028	-0.039	-0.014	-0.8048	-4.7324	-0.5922	-0.7025	-0.088	-0.071	-0.144	-0.246	-5.0515	-0.2577	-0.082	-1.6353	-0.422	-0.6364	-0.049	-0.3596	-4.2763	-0.0916	-0.033	-0.4173	-0.5087	-0.004	-0.064	-0.045	-0.005	-0.036	-0.005	-4.1451	-2.2408	-0.1223	-0.9741	-0.02	-0.2577	-0.6149	-0.01	-0.009	-0.002	-0.002	-0.002	-0.005	-0.019	-0.005	-0.012	-0.021
FL1CE9NS0004	-0.015	-0.011	-0.01	-0.007	-0.003	-0.019	-0.3963	-0.0779	-0.5415	-0.188	-0.078	-0.162	-0.23	-4.5958	-0.1456	-0.067	-1.079	-0.1569	-0.057	-0.03	-0.3915	-3.5087	-0.1043	-0.035	-0.4211	-0.455	0.014	-0.057	-0.013	-0.07	-1.3378	-0.9093	-5.9827	-2.8386	-1.0505	-1.9665	-1.5528	-1.8118	-2.8774	-4.2183	-0.06	-0.025	-0.016	-0.039	-0.016	-0.3084	-0.015	-0.02	-0.024
FL1CE9NS0005	-0.038	-0.006	-0.027	-0.04	-0.018	-0.9558	-5.1099	-0.9698	-0.6976	-0.078	-0.069	-0.144	-0.237	-4.9433	-0.2559	-0.085	-1.5296	-0.3871	-0.6621	-0.046	-0.2728	-4.0939	-0.0765	-0.028	-0.2974	-0.4121	-0.007	-0.077	-0.0973	-0.004	-0.031	-0.02	-4.5812	-2.2095	-0.1467	-0.8503	-0.022	-0.37	-0.6036	-0.02	-0.008	-0.002	-0.002	-0.002	-0.004	-0.018	-0.007	-0.011	-0.019
FL1CE9NS0006	-0.023	-0.039	-0.038	-0.044	-0.018	-0.8593	-4.8059	-1.7772	-0.9562	-0.0492	-0.028	-0.147	-0.236	-4.8904	-0.2269	-0.099	-1.6837	-0.4418	-0.6571	-0.048	-0.3415	-4.3095	-0.0813	-0.031	-0.3914	-0.5128	-0.016	-0.073	-0.067	-0.006	-0.044	-0.0701	-5.7982	-2.7283	-0.2852	-1.2424	-0.104	-0.3013	-0.6168	-0.011	-0.008	-0.002	-0.002	-0.003	-0.005	-0.019	-0.007	-0.012	-0.021
FL1CE9NS0007	-0.027	-0.015	-0.029	-0.053	-0.021	-0.4622	-4.243	-2.3285	-0.4477	-0.032	-0.031	-0.103	-0.101	-6.1159	-0.4759	-0.0339	-1.6369	-1.0245	-0.3056	-0.04	-0.2828	-5.4055	-0.1979	-0.043	-0.3106	-0.6223	-0.009	-0.037	-0.046	-0.003	-0.023	-0.055	-2.4707	-0.914	-0.1101	-0.7888	-0.053	-0.8625	-1.2651	-0.1565	-0.028	-0.007	-0.003	-0.002	-0.005	-0.009	-0.031	-0.036	-0.007
FL1CEANS0001	-0.039	-0.022	-0.042	-0.06	-0.01	-0.8106	-3.8302	-2.2345	-1.102	-0.12	-0.074	-0.161	-0.285	-5.3703	-0.2643	-0.129	-2.0497	-0.2973	-0.4158	-0.067	-0.0964	-3.8932	0.0552	-0.087	-0.6323	-0.6362	0	-0.05	-0.0622	-0.005	-0.04	0.001	-4.2479	-2.3216	-0.2119	-1.3764	-0.013	-0.3451	-0.5331	-0.013	-0.007	-0.002	-0.002	-0.002	-0.006	-0.019	-0.005	-0.008	-0.022
FL1CEANS0002	-0.039	-0.005	-0.026	-0.037	-0.019	-0.9505	-5.0187	-0.9114	-0.686	-0.082	-0.072	-0.144	-0.303	-5.0001	-0.2644	-0.142	-1.9329	-0.3185	-0.7	-0.075	-0.1195	-3.935	0.0589	-0.089	-0.638	-0.685	-0.007	-0.082	-0.11	-0.004	-0.032	-0.019	-4.9418	-2.2901	-0.1489	-0.81	-0.022	-0.2888	-0.4152	-0.016	-0.007	-0.002	-0.001	-0.002	-0.005	-0.017	-0.006	-0.006	-0.021
FL1CEANS0003	-0.05	-0.019	-0.059	-0.059	-0.012	-0.9704	-4.071	-2.0696	-1.3086	-0.136	-0.075	-0.147	-0.129	-4.8812	-0.243	-0.044	-1.1707	-0.3017	-0.3627	-0.035	-0.7326	-3.765	-0.2333	-0.0188	-0.3614	-0.5953	0	-0.062	-0.0828	-0.006	-0.041	0.005	-3.9398	-2.1124	-0.2157	-1.3772	-0.009	-0.7753	-1.0092	-0.0368	-0.013	-0.002	-0.002	-0.003	-0.006	-0.022	-0.011	-0.016	-0.03
FL1CEANS0004	-0.01	-0.012	-0.01	-0.007	-0.003	-0.015	-0.2618	-0.05	-0.2758	-0.166	-0.069	-0.154	-0.302	-4.8807	-0.1235	-0.127	-1.534	-0.0955	-0.079	-0.061	-0.1195	-3.2753	0.0386	-0.108	-0.6383	-0.7241	0.024	-0.0631	-0.009	-0.0048	-0.9524	-0.3607	-6.3619	-2.4426	-1.6954	-1.263	-1.6577	-1.2985	-2.5002	-1.7335	-0.1569	-0.041	-0.011	-0.026	-0.036	-0.3978	-0.02	-0.016	-0.027
FL1CECNS0001	-0.011	-0.021	-0.058	-0.006	-0.103	-2.7087	-2.4673	-0.3749	-0.1355	-0.016	-0.039	-0.12	-0.183	-4.4659	-0.2093	-0.041	-1.0769	-2.2869	-2.1719	-0.1008	-0.4425	-4.2658	-0.1011	-0.019	-0.2428	-0.185	-0.005	-0.016	-0.013	-0.002	-0.017	-0.03	-2.8653	-0.1958	-0.035	-0.4901	-0.054	-0.7485	-2.0774	-0.1328	-0.037	-0.01	-0.002	-0.002	-0.007	-0.012	-0.022	-0.038	-0.016
FL1CECNS0002	-0.009	-0.016	-0.034	-0.022	-0.029	-1.229	-2.4809	-0.4231	-0.149	-0.011	-0.018	-0.092	-0.177	-3.3103	-0.1478	-0.098	-1.3879	-0.2173	-0.2334	-0.028	-0.0929	-2.9476	-0.005	-0.02	-0.1303	-0.0096	-0.005	-0.013	-0.011	-0.005	-0.024	-0.038	-1.5445	-0.114	-0.027	-0.809	-0.1849	-1.1881	-4.1344	-0.7475	-0.1288	-0.009	-0.006	-0.011	-0.003	-0.077	-0.012	-0.045	-0.021
FL1CECNS0003	-0.041	-0.022	-0.046	-0.057	-0.011	-0.7933	-3.6527	-2.164	-1.1671	-0.129	-0.077	-0.181	-0.308	-5.3111	-0.2693	-0.142	-1.4801	-0.2183	-0.3713	-0.08	-0.1896	-3.4348	0.1637	-0.055	-0.5136	-0.3082	0	-0.056	-0.0663	-0.006	-0.043	0.004	-4.243	-2.2781	-0.2225	-1.4258	-0.024	-0.6175	-0.9209	-0.026	-0.011	-0.002	-0.002	-0.003	-0.006	-0.022	-0.009	-0.004	-0.038
FL1CECNS0004	-0.032	-0.038	-0.069	-0.031	-0.022	-1.0607	-3.3995	-3.6878	-1.0334	-0.016	-0.031	-0.125	-0.14	-4.1101	-0.224	-0.047	-0.9477	-0.316	-0.0484	-0.016	-0.5358	-3.6607	-0.1509	-0.0165	-0.4734	-0.4995	-0.021	-0.0446	-0.2213	-0.004	-0.018	-0.1316	-3.3334	-0.8601	-0.2086	-1.2491	-0.133	-0.7187	-2.3173	-0.1979	-0.054	-0.014	-0.002	-0.003	-0.009	-0.016	-0.027	-0.031	-0.042
FL1CELNS0001	-0.007	-0.011	-0.014	-0.021	-0.006	-0.038	-1.3156	-0.072	-0.1106	-0.014	-0.047	-0.093	-0.232	-2.685	-0.2696	-0.0956	-2.1703	-0.8445	-0.2405	-0.036	-0.4282	-4.3465	-0.1619	-0.029	-0.2447	-0.3365	-0.004	-0.014	-0.006	-0.011	-0.086	-0.135	-3.5586	-0.1196	-0.06	-0.2631	-0.091	-0.206	-1.7903	-5.8803	-2.0192	-2.2544	-0.2101	-0.3576	-0.079	-0.075	-0.033	-0.033	-0.019
FL1CELNS0002	-0.023	-0.026	-0.072	-0.064	-0.096	-3.7158	-4.8745	-1.2507	-0.3154	-0.028	-0.049	-0.119	-0.229	-4.6626	-0.3258	-0.1484	-2.9095	-1.1374	-2.1394	-0.081	-0.425	-3.8441	-0.1063	-0.024	-0.2319	-0.4353	-0.006	-0.032	-0.036	-0.002	-0.03	-0.05	-3.9438	-0.6428	-0.083	-0.8745	-0.1501	-1.179	-1.4385	-0.3559	-0.038	-0.009	-0.002	-0.002	-0.007	-0.007	-0.036	-0.034	-0.009
FL1CELNS0003	-0.024	-0.03	-0.08	-0.044	-0.047	-1.3792	-3.5384	-2.0664	-0.3498	-0.04	-0.039	-0.109	-0.071	-4.9985	-0.2968	0.001	-1.0237	-1.117	-1.743	-0.06	-0.159	-3.8333	-0.11	-0.023	-0.1105	-0.2176	-0.006	-0.027	-0.025	-0.004	-0.027	-0.033	-2.8456	-0.8299	-0.089	-0.6182	-0.11	-0.3269	-3.4103	-0.2124	-0.003	-0.005	-0.003	-0.005	-0.005	-0.055	0.008	-0.05	-0.003
FL1CELNS0004	-0.027	-0.032	-0.04	-0.032	-0.038	-0.6113	-3.9879	-1.6415	-0.9639	-0.0486	-0.028	-0.125	-0.092	-5.1203	-0.3555	-0.0599	-1.515	-0.545	-0.9265	-0.055	-0.7743	-4.3821	-0.1824	-0.0141	-0.5545	-0.993	-0.015	-0.068	-0.0867	-0.006	-0.041	-0.073	-4.9766	-2.2458	-0.2528	-1.4847	-0.132	-0.0785	-1.7597	-0.1373	-0.007	-0.002	-0.003	-0.004	-0.007	-0.039	-0.003	-0.017	-0.036
FL1CELNS0005	-0.009	-0.021	-0.022	-0.031	-0.008	-0.056	-1.7695	-0.4645	-0.5836	-0.021	-0.043	-0.099	-0.206	-2.8001	-0.4637	-0.1439	-2.2061	-0.4707	-0.1763	-0.035	-0.1961	-4.4483	-0.1469	-0.033	-0.1657	-0.3897	-0.004	-0.014	-0.007	-0.006	-0.041	-0.052	-3.4112	-0.2665	-0.054	-0.4545	-0.1	-0.2783	-3.1183	-3.2361	-1.9409	-1.6782	-0.062	-0.035	-0.043	-0.091	-0.044	-0.041	-0.057
FL1CG9NI0001	-0.034	-0.011	-0.034	-0.058	-0.041	-1.3711	-4.7114	-1.0906	-0.6985	-0.069	-0.059	-0.151	-0.186	-5.1686	-0.3	-0.067	-1.7295	-1.0348	-1.8844	-0.066	-0.1756	-4.3265	-0.1078	-0.028	-0.1955	-0.2108	-0.007	-0.061	-0.0654	-0.004	-0.029	-0.027	-4.062	-1.9131	-0.147	-1.0095	-0.037	-0.6975	-1.1148	-0.0422	-0.014	-0.002	-0.002	-0.002	-0.006	-0.02	-0.012	-0.02	-0.022
FL1CG9NI0002	-0.011	-0.028	-0.038	-0.037	-0.025	-0.9328	-3.7924	-0.6544	-0.6137	-0.015	-0.024	-0.194	-0.285	-5.2623	-0.282	-0.171	-1.3846	-0.1232	-0.1921	-0.031	-0.1297	-3.8526	-0.0863	-0.032	-0.1673	-0.0316	-0.023	-0.0665	-0.021	-0.01	-0.4622	-0.9032	-4.1271	-0.8725	-0.9552	-2.4298	-1.1637	-2.5868	-2.3285	-1.884	-0.081	-0.02	-0.006	-0.008	-0.025	-0.0937	-0.065	-0.021	-0.038
FL1CG9NI0003	-0.01	-0.024	-0.036	-0.037	-0.023	-0.8855	-3.693	-0.5788	-0.4598	-0.019	-0.038	-0.202	-0.351	-5.5909	-0.2716	-0.198	-1.5875	-0.1255	-0.179	-0.042	-0.1995	-4.5391	-0.1503	-0.044	-0.2802	-0.0947	-0.007	-0.02	-0.015	-0.006	-0.053	-0.052	-2.6905	-0.2805	-0.066	-1.2253	-0.3482	-1.2213	-3.5957	-1.8378	-0.1979	-0.053	-0.009	-0.01	-0.021	-0.076	-0.023	-0.02	-0.052
FL1CG9NS0001	-0.025	-0.019	-0.038	-0.022	-0.017	-0.2469	-3.4448	-1.8309	-0.6024	-0.035	-0.064	-0.148	-0.2	-5.2623	-0.2732	-0.1	-1.967	-0.359	-0.2223	-0.065	-0.6465	-4.161	-0.1045	-0.0277	-0.5491	-0.844	-0.009	-0.031	-0.033	-0.004	-0.024	-0.056	-2.7116	-0.9214	-0.1276	-1.347	-0.1	-0.1362	-2.1599	-0.2087	-0.022	-0.011	-0.003	-0.004	-0.009	-0.041	0.002	-0.01	-0.05
FL1CG9NS0002	-0.017	-0.042	-0.042	-0.018	-0.021	-0.1569	-3.0399	-1.08	-0.8999	-0.073	-0.029	-0.1503	-0.204	-4.4136	-0.2601	-0.083	-0.9269	-0.2586	-0.026	-0.022	-0.2133	-3.6168	-0.0917	-0.027	-0.2666	-0.3325	-0.019	-0.078	-0.041	-0.007	-0.054	-0.0734	-4.6693	-2.151	-0.397	-1.3372	-0.1543	-0.9254	-1.0578	-0.089	-0.018	-0.003	-0.002	-0.002	-0.008	-0.017	-0.019	-0.019	-0.021
FL1CG9NS0003	-0.004	-0.008	-0.007	-0.005	-0.002	-0.01	-0.0868	-0.026	-0.075	-0.012	-0.016	-0.072	-0.13	-2.592	-0.0907	-0.056	-0.9557	-0.0223	-0.054	-0.032	-0.3858	-4.1563	-0.1335	-0.041	-0.4399	-0.4279	-0.013	-0.051	-0.006	0.003	-1.0255	-1.8906	-7.2294	-0.6498	-0.6027	-1.3566	-0.6402	-1.053	-1.9553	-5.6436	-0.2947	-0.1707	-0.02	-0.022	-0.05	-0.106	-0.095	-0.024	-0.028
FL1CG9NS0004	-0.004	-0.033	-0.022	-0.025	-0.007	-0.042	-1.7539	-0.4946	-0.8854	-0.012	-0.007	-0.1364	-0.23	-3.5557	-0.4802	-0.1859	-1.9426	-0.2261	-0.1922	-0.03	-0.123	-2.8288	-0.031	-0.018	-0.0951	-0.0336	-0.008	-0.016	-0.006	-0.003	-0.036	-0.101	-2.4649	-0.2937	-0.0597	-1.234	-0.2093	-1.5231	-3.0469	-1.1342	-1.1786	-0.7611	-0.027	-0.027	-0.012	-0.051	-0.07	-0.037	-0.051
FL1CG9NS0005	-0.007	-0.011	-0.014	-0.024	-0.005	-0.04	-2.0101	-0.1107	-0.1298	-0.015	-0.045	-0.088	-0.204	-3.2291	-0.2747	-0.0807	-1.7982	-0.7017	-0.2514	-0.039	-0.2885	-5.0377	-0.1834	-0.028	-0.2194	-0.4286	-0.003	-0.012	-0.006	-0.004	-0.031	-0.036	-2.8818	-0.119	-0.051	-0.1709	-0.073	-0.5066	-2.7194	-1.2279	-1.2739	-1.2807	-0.035	-0.032	-0.012	-0.063	-0.037	-0.037	-0.049
FL1CGANS0001	-0.014	-0.022	-0.041	-0.039	-0.022	-1.2711	-3.7163	-0.6027	-0.1535	-0.022	-0.067	-0.178	-0.378	-4.7496	-0.2606	-0.213	-1.9352	-0.159	-0.2237	-0.044	-0.2831	-4.5166	-0.2105	-0.052	-0.4276	-0.2498	-0.004	-0.017	-0.018	-0.004	-0.019	-0.025	-1.0546	-0.1972	-0.061	-0.6659	-0.086	-1.1022	-2.5313	-0.2295	-0.032	-0.012	-0.003	-0.003	-0.01	-0.034	-0.004	-0.024	-0.035
FL1CGANS0002	-0.02	-0.041	-0.031	-0.063	-0.01	-0.8851	-3.6048	-1.3808	-0.9572	-0.0652	-0.035	-0.159	-0.302	-5.1583	-0.2492	-0.154	-2.217	-0.444	-0.4795	-0.071	-0.0899	-4.1589	0.0447	-0.109	-0.6023	-0.7897	-0.015	-0.072	-0.046	-0.006	-0.049	-0.0571	-6.0985	-2.2646	-0.3027	-1.2074	-0.099	-0.3056	-0.5002	-0.006	-0.007	-0.002	-0.002	-0.003	-0.005	-0.02	-0.007	-0.008	-0.022
FL1CHXGS0001	-0.024	-0.042	-0.057	-0.04	-0.078	-2.4579	-3.6691	-3.9816	-1.072	-0.056	-0.057	-0.139	-0.207	-3.1453	-0.2865	-0.049	-0.4818	-0.3487	-1.0126	-0.021	-0.092	-3.2223	-0.0153	-0.008	-0.0919	0.0699	-0.012	-0.057	-0.048	-0.004	-0.029	-0.082	-3.2284	-0.6734	-0.0931	-0.687	-0.119	-0.9362	-1.5829	-0.1122	0.004	0.004	-0.002	-0.005	-0.009	-0.049	-0.005	0.007	-0.075
FL1CHXNS0001	-0.012	-0.012	-0.01	-0.009	-0.003	-0.017	-0.4237	-0.0619	-0.3555	-0.176	-0.084	-0.187	-0.424	-5.2063	-0.1435	-0.181	-1.7529	-0.1257	-0.1175	-0.077	-0.3851	-2.6798	0.0747	-0.092	-0.7275	-0.3039	0.018	-0.039	-0.009	-0.081	-0.5991	-0.7765	-5.7291	-2.3821	-1.1025	-1.6273	-1.5331	-1.6472	-2.3349	-0.4596	-0.006	-0.002	-0.01	-0.035	-0.016	-0.3963	0.016	0.007	-0.038
FL1CHYGS0001	-0.01	-0.009	-0.007	-0.005	-0.003	-0.014	-0.2517	-0.052	-0.2837	-0.161	-0.069	-0.135	-0.144	-4.2035	-0.1052	-0.034	-0.7301	-0.0495	-0.052	-0.023	-0.188	-4.12	-0.1368	-0.031	-0.1825	-0.1716	0.019	-0.0579	-0.01	-0.144	-1.6426	-0.8813	-5.5615	-2.229	-1.0586	-2.0845	-1.5567	-0.8898	-3.6972	-8.2143	-0.4957	-0.3149	-0.021	-0.034	-0.071	-0.4163	0.013	-0.005	-0.069
FL1CHYGS0002	-0.02	-0.036	-0.032	-0.029	-0.01	-0.084	-2.2715	-1.3454	-1.3516	-0.131	-0.08	-0.175	-0.297	-4.3258	-0.3599	-0.172	-1.9443	-0.1393	-0.1192	-0.042	-0.2497	-3.812	-0.0071	-0.046	-0.3443	-0.2599	0.004	-0.028	-0.018	-0.009	-0.057	0.0318	-6.4988	-1.7237	-0.3346	-1.1609	-0.004	-0.1791	-3.416	-0.7848	-1.206	-0.5609	-0.018	-0.019	-0.016	-0.045	-0.0533	-0.074	-0.0451
FL1CHYGS0003	-0.011	-0.015	-0.016	-0.005	-0.005	-0.026	-0.4467	-0.076	-0.282	-0.204	-0.094	-0.173	-0.369	-4.3381	-0.1643	-0.169	-1.6549	0.0972	-0.042	-0.049	-1.2172	-3.4586	-0.1438	-0.0851	-0.6155	-0.3151	0.038	-0.0268	-0.007	-0.095	-0.5664	-0.7312	-6.7195	-2.4744	-1.2969	-1.5724	-1.3609	-0.9587	-4.5444	-1.0391	-0.4445	-0.0669	-0.013	-0.05	-0.017	-0.337	0.01	0.009	-0.112
FL1CHYNF0001	-0.009	-0.017	-0.025	-0.022	-0.013	-0.1874	-2.542	-0.1995	-0.087	-0.012	-0.048	-0.121	-0.289	-2.852	-0.1876	-0.126	-1.0931	-0.0789	-0.3918	-0.031	-0.123	-3.744	-0.043	-0.02	-0.1098	0.0652	-0.004	-0.013	-0.008	-0.004	-0.027	-0.041	-1.7293	-0.0792	-0.037	-0.1275	-0.09	-0.3078	-3.2443	-3.1901	-1.5129	-0.8774	-0.018	-0.015	-0.053	-0.056	-0.044	-0.02	-0.111
FL1CHYNF0002	-0.012	-0.03	-0.02	-0.025	-0.006	-0.034	-1.6085	-1.1233	-1.2601	-0.051	-0.056	-0.149	-0.23	-3.7332	-0.3402	-0.0902	-1.48	-0.2205	-0.1252	-0.022	-0.066	-3.0529	-0.132	-0.021	-0.074	-0.0294	-0.005	-0.017	-0.01	-0.006	-0.037	-0.027	-2.1044	-0.9637	-0.1657	-1.4887	-0.0688	-0.5042	-2.6373	-1.2964	-1.0351	-0.6267	-0.01	-0.003	-0.045	-0.042	-0.057	-0.038	-0.096
FL1CHYNF0003	-0.004	-0.009	-0.007	-0.006	-0.002	-0.01	-0.1754	-0.033	-0.095	-0.018	-0.027	-0.108	-0.193	-4.5087	-0.0972	-0.108	-1.5957	0.0227	-0.059	-0.037	-0.6313	-3.944	-0.1788	-0.034	-0.2777	-0.9458	-0.009	-0.036	-0.005	-0.033	-0.7255	-1.1657	-3.9198	-0.3914	-0.528	-1.0707	-1.2791	-1.8409	-3.1606	-3.1229	-0.111	-0.035	-0.011	-0.024	-0.022	-0.1779	-0.063	-0.047	-0.021
FL1CHYNF0004	-0.015	-0.046	-0.046	-0.031	-0.025	-0.5603	-3.7747	-2.6248	-1.1558	-0.0534	-0.026	-0.175	-0.14	-6.894	-0.4254	-0.066	-1.3256	-0.3229	-0.1056	-0.026	-0.285	-4.1723	-0.1544	-0.026	-0.2324	-0.3804	-0.01	-0.029	-0.026	-0.006	-0.039	-0.038	-3.6124	-1.6569	-0.2029	-1.8882	-0.088	-0.7609	-1.3144	-0.0893	-0.019	-0.004	-0.002	-0.004	-0.006	-0.024	-0.014	-0.019	-0.027
FL1CHYNI0001	-0.01	-0.011	-0.01	-0.024	-0.004	-0.033	-1.1747	-0.0827	-0.3697	-0.073	-0.069	-0.141	-0.128	-5.2442	-0.3306	-0.0053	-2.115	-0.6569	-0.1919	-0.035	-0.712	-4.5289	-0.1185	-0.0151	-0.506	-0.6246	-0.01	-0.0533	-0.009	-0.037	-0.9747	-1.5285	-5.4888	-1.676	-0.7071	-1.505	-1.3626	-0.9177	-3.6598	-3.0761	-0.3494	-0.078	-0.016	-0.035	-0.028	-0.2868	-0.02	-0.03	-0.062
FL1CHYNI0002	-0.005	-0.015	-0.017	-0.008	-0.005	-0.026	-0.7534	-0.079	-0.2569	-0.033	-0.027	-0.133	-0.258	-4.6419	-0.2044	-0.156	-1.5081	-0.0351	-0.041	-0.039	-0.17	-3.8725	0.0122	-0.047	-0.3604	-0.388	-0.004	-0.044	-0.008	-0.121	-1.3935	-0.7276	-4.6207	-0.61	-0.8298	-1.0343	-1.7855	-1.5686	-3.2846	-3.0584	-0.0953	-0.024	-0.011	-0.028	-0.03	-0.2325	-0.016	-0.026	-0.049
FL1CHYNI0003	-0.006	-0.013	-0.022	-0.005	-0.007	-0.037	-0.7801	-0.058	-0.1105	-0.028	-0.036	-0.1	-0.186	-4.1136	-0.2511	-0.0796	-1.3436	-0.2218	-0.036	-0.027	-0.145	-3.0419	0.013	-0.014	-0.1046	-0.026	-0.004	-0.036	-0.006	-0.067	-0.7173	-1.2939	-6.8243	-0.2978	-0.3415	-0.5402	-0.9501	-0.3749	-3.1317	-4.2257	-0.055	-0.032	-0.017	-0.037	-0.024	-0.1502	-0.008	-0.015	-0.026
FL1CHYNI0004	-0.008	-0.015	-0.023	-0.018	-0.012	-0.07	-3.6022	-0.1432	-0.108	-0.015	-0.046	-0.105	-0.212	-3.2732	-0.245	-0.0727	-1.6506	-0.3644	-0.1121	-0.025	-0.134	-4.0826	-0.017	-0.009	-0.08	0.0169	-0.005	-0.016	-0.007	-0.011	-0.065	-0.1136	-2.5754	-0.1202	-0.051	-0.2282	-0.128	-0.3598	-2.6319	-3.9853	-0.5326	-0.5846	-0.027	-0.048	-0.025	-0.107	-0.028	0.008	-0.106
FL1CHYNI0005	-0.016	-0.024	-0.039	-0.008	-0.013	-0.093	-1.8761	-0.8348	-0.456	-0.054	-0.062	-0.116	-0.211	-4.8729	-0.3891	-0.1006	-0.8697	-0.1595	-0.05	-0.036	-0.2008	-3.8742	0.0275	-0.016	-0.1571	-0.0092	-0.006	-0.038	-0.016	-0.042	-0.4336	-0.9494	-8.9812	-1.0427	-0.3164	-0.8873	-0.6834	-0.6292	-2.6981	-4.3357	-0.2492	-0.2593	-0.032	-0.055	-0.028	-0.1365	-0.025	-0.004	-0.041
FL1CHYNI0006	-0.002	-0.008	-0.008	-0.007	-0.002	-0.012	-0.1677	-0.026	-0.047	-0.01	-0.022	-0.06	-0.086	-3.1169	-0.1177	-0.102	-1.7676	-0.0018	-0.069	-0.041	-0.6635	-4.5082	-0.2307	-0.0198	-0.5691	-1.4295	-0.003	-0.014	-0.003	-0.006	-0.1341	-0.244	-4.1424	-0.067	-0.052	-0.0796	-0.1019	-0.1809	-1.469	-6.168	-1.8642	-2.5484	-0.1142	-0.1341	-0.107	-0.103	-0.038	-0.023	-0.062
FL1CHYNI0007	-0.024	-0.027	-0.038	-0.018	-0.014	-0.089	-2.7124	-1.1946	-0.988	-0.0646	-0.062	-0.174	-0.221	-5.2223	-0.3448	-0.101	-1.3094	-0.4007	-0.0231	-0.035	-1.061	-4.0656	-0.2737	-0.0228	-0.1471	-0.6891	-0.01	-0.033	-0.029	-0.005	-0.033	-0.043	-3.4289	-1.1744	-0.212	-1.0874	-0.101	-0.1133	-2.7248	-0.7689	-0.1708	-0.032	-0.006	-0.008	-0.012	-0.047	-0.018	-0.0364	-0.047
FL1CHYNM0001	-0.011	-0.022	-0.048	-0.007	-0.029	-0.703	-3.2227	-0.3876	-0.144	-0.015	-0.046	-0.125	-0.272	-3.8969	-0.2441	-0.23	-2.1605	-0.261	-0.1371	-0.041	-0.1922	-3.573	-0.0187	-0.035	-0.2371	-0.2626	-0.005	-0.014	-0.012	-0.003	-0.027	-0.023	-1.5579	-0.164	-0.059	-0.6182	-0.1183	-1.4126	-2.5696	-0.4152	-0.073	-0.022	-0.004	-0.003	-0.011	-0.016	-0.04	-0.04	-0.032
FL1CHYNM0002	-0.002	-0.008	-0.006	-0.006	-0.002	-0.008	-0.0641	-0.035	-0.073	-0.037	-0.008	-0.062	-0.115	-3.0273	-0.073	-0.052	-0.8733	-0.1251	-0.053	-0.027	-0.3798	-3.6628	-0.1227	-0.036	-0.4258	-0.6077	0.004	-0.038	-0.004	-0.066	-0.7471	-0.3801	-5.2613	-0.3956	-0.936	-1.2069	-1.1188	-2.2256	-2.8874	-4.8517	-0.098	-0.029	-0.016	-0.034	-0.024	-0.104	-0.057	-0.036	-0.032
FL1CHYNM0003	-0.006	-0.025	-0.009	-0.028	-0.006	-0.021	-1.3692	-0.8877	-0.9658	-0.049	-0.022	-0.121	-0.074	-5.5464	-0.4433	-0.1014	-1.5546	-0.0879	-0.075	-0.014	-0.137	-3.2777	-0.0944	-0.027	-0.1048	-0.2495	-0.005	-0.016	-0.008	-0.006	-0.037	-0.03	-2.236	-0.8568	-0.1502	-1.3852	-0.0724	-1.0421	-3.0867	-1.6184	-1.2645	-1.3328	-0.038	-0.012	-0.028	-0.045	-0.061	-0.07	-0.034
FL1CHYNP0001	-0.047	-0.015	-0.043	-0.042	-0.031	-0.8608	-4.8464	-2.3687	-0.7953	-0.083	-0.092	-0.167	-0.213	-5.8865	-0.3447	-0.0752	-1.999	-0.5947	-0.4923	-0.047	-0.2688	-4.7274	-0.2027	-0.038	-0.452	-0.6837	-0.007	-0.067	-0.1542	-0.005	-0.035	-0.021	-3.3532	-1.5535	-0.1692	-1.1272	-0.012	-0.9468	-1.0248	-0.0508	-0.012	-0.004	-0.001	-0.002	-0.007	-0.022	-0.007	-0.029	-0.013
FL1CHYNP0002	-0.042	-0.019	-0.043	-0.03	-0.039	-0.9831	-4.9211	-2.4624	-0.6609	-0.083	-0.082	-0.173	-0.177	-5.5691	-0.2311	-0.068	-0.9464	-0.107	-0.095	-0.027	-0.1335	-3.5659	-0.111	-0.026	-0.2033	-0.5465	-0.008	-0.061	-0.0979	-0.007	-0.042	-0.031	-3.0129	-1.5354	-0.1716	-1.7311	-0.0932	-0.7471	-1.6403	-0.2803	-0.032	-0.009	-0.003	-0.003	-0.009	-0.026	-0.016	-0.039	-0.014
FL1CHYNP0003	-0.011	-0.039	-0.037	-0.018	-0.008	-0.051	-1.8077	-1.1849	-1.2096	-0.042	-0.044	-0.1386	-0.174	-4.3564	-0.4234	-0.176	-1.5589	0.1457	-0.037	-0.029	-0.173	-3.5052	-0.032	-0.026	-0.1584	-0.2679	-0.009	-0.018	-0.012	-0.005	-0.027	-0.058	-2.3228	-0.7753	-0.1067	-1.6613	-0.097	-0.7839	-3.0344	-1.1124	-0.9781	-0.53	-0.021	-0.027	-0.004	-0.075	-0.055	-0.065	-0.0517
FL1CHYNP0004	-0.016	-0.023	-0.031	-0.011	-0.011	-0.067	-1.5129	-0.8286	-1.0866	-0.047	-0.054	-0.126	-0.147	-3.5599	-0.2866	-0.056	-1.0357	-0.1338	-0.016	-0.02	-0.108	-3.0153	-0.021	-0.007	-0.061	0.0249	-0.009	-0.027	-0.016	-0.009	-0.051	-0.067	-3.53	-1.0894	-0.1769	-1.0016	-0.124	-0.4074	-2.3203	-2.6662	-1.6981	-2.0145	-0.1369	-0.1384	-0.067	-0.103	-0.035	0.001	-0.1
FL1CHYNP0005	-0.025	-0.012	-0.036	-0.033	-0.057	-1.7085	-4.0929	-1.7674	-0.6445	-0.107	-0.029	-0.073	-0.024	-1.4515	-0.161	-0.04	-0.2599	-0.7743	-1.927	-0.062	-0.058	-1.9134	-0.034	-0.006	-0.015	-0.015	-0.003	-0.068	-0.047	-0.014	-0.0977	-0.141	-5.1002	-3.5689	-0.396	-1.6083	-0.4398	-0.5297	-3.2394	-3.731	-0.3433	-0.0901	-0.015	-0.024	-0.017	-0.1084	-0.015	-0.013	-0.022
FL1CHYNP0006	-0.013	-0.017	-0.044	-0.011	-0.024	-0.3882	-3.2063	-0.784	-0.1457	-0.017	-0.035	-0.078	-0.133	-3.275	-0.2329	-0.159	-1.9232	-0.1725	-0.0494	-0.028	-0.5857	-4.814	-0.243	-0.027	-0.4823	-1.033	-0.006	-0.017	-0.015	-0.004	-0.026	-0.033	-2.1139	-0.4285	-0.048	-0.2668	-0.084	-0.2935	-2.4516	-1.8443	-0.6709	-0.1563	-0.01	-0.008	-0.029	-0.044	-0.041	-0.04	-0.057
FL1CHYNP0007	-0.038	-0.015	-0.054	-0.032	-0.04	-1.7326	-4.6593	-1.7035	-0.7585	-0.103	-0.08	-0.158	-0.136	-5.0479	-0.2517	-0.041	-0.7308	-0.1641	-0.1769	-0.029	-0.091	-3.4242	-0.105	-0.023	-0.0869	-0.2791	-0.008	-0.069	-0.071	-0.003	-0.1113	-0.1785	-4.6611	-2.2931	-0.3874	-2.0404	-0.4518	-0.9162	-2.1794	-0.9103	-0.063	-0.015	-0.004	-0.004	-0.015	-0.022	-0.05	-0.0474	-0.022
FL1CHYNP0008	-0.03	-0.031	-0.061	-0.033	-0.042	-1.1804	-5.1345	-1.6168	-1.0407	-0.044	-0.044	-0.152	-0.16	-4.5883	-0.3216	-0.077	-1.7132	-0.4529	-0.3367	-0.044	-0.2486	-4.629	-0.1854	-0.032	-0.2721	-0.761	-0.013	-0.059	-0.05	-0.006	-0.063	-0.1131	-5.6554	-2.2985	-0.1918	-1.4049	-0.3177	-1.1369	-1.135	-0.5111	-0.038	-0.01	-0.003	-0.003	-0.01	-0.016	-0.034	-0.031	-0.016
FL1CHYNP0009	-0.026	-0.032	-0.041	-0.0713	-0.059	-2.0741	-4.5051	-2.2565	-0.7875	-0.08	-0.045	-0.147	-0.111	-4.8573	-0.2137	-0.091	-1.0812	-1.0873	-1.4082	-0.058	-0.135	-3.468	-0.0877	-0.022	-0.1188	-0.4137	-0.009	-0.089	-0.1424	-0.004	-0.037	-0.017	-3.8054	-2.2592	-0.1431	-0.7967	-0.062	-1.0319	-1.8613	-0.1914	-0.037	-0.01	-0.002	-0.003	-0.007	-0.02	-0.027	-0.0548	-0.011
FL1CHYNP0010	-0.032	-0.055	-0.054	-0.048	-0.03	-0.8614	-4.9094	-3.162	-1.0841	-0.078	-0.062	-0.186	-0.231	-6.0031	-0.3241	-0.0992	-2.0774	-0.6566	-0.4748	-0.048	-0.3027	-4.8696	-0.2357	-0.044	-0.5387	-0.649	-0.014	-0.058	-0.1449	-0.008	-0.05	-0.059	-5.8001	-2.1405	-0.2915	-1.6107	-0.0921	-0.365	-1.3399	-0.2108	-0.023	-0.007	-0.002	-0.004	-0.009	-0.03	-0.006	-0.031	-0.016
FL1CHYNS0001	-0.011	-0.009	-0.007	-0.006	-0.002	-0.014	-0.2919	-0.045	-0.3356	-0.177	-0.075	-0.139	-0.142	-4.6219	-0.125	-0.032	-0.6902	-0.0752	-0.04	-0.025	-0.1893	-3.5345	-0.0984	-0.024	-0.192	-0.2191	0.024	-0.0466	-0.008	-0.042	-0.7385	-0.4402	-5.6665	-2.1824	-1.2748	-1.8855	-1.2184	-1.2947	-2.167	-1.3104	-0.0707	-0.013	-0.007	-0.017	-0.032	-0.1922	-0.005	-0.014	-0.022
FL1CHYNS0002	-0.013	-0.009	-0.008	-0.007	-0.003	-0.016	-0.322	-0.0546	-0.3999	-0.194	-0.075	-0.146	-0.239	-5.2473	-0.125	-0.113	-1.5745	-0.0821	-0.08	-0.05	-0.1807	-3.3884	0.0256	-0.064	-0.494	-0.6758	0.021	-0.0627	-0.012	-0.143	-1.6041	-0.6555	-5.4688	-2.5281	-1.0943	-2.5761	-1.5587	-1.44	-1.5454	-2.6532	-0.061	-0.013	-0.008	-0.021	-0.037	-0.2636	-0.004	-0.015	-0.016
FL1CHYNS0003	-0.002	-0.007	-0.007	-0.007	-0.003	-0.01	-0.1566	-0.028	-0.1013	-0.014	0.002	-0.076	-0.207	-4.6324	-0.108	-0.122	-1.5954	-0.1219	-0.083	-0.052	-0.0891	-3.6087	0.0272	-0.1	-0.6084	-0.8383	-0.004	-0.027	-0.004	-0.068	-0.8304	-0.5378	-3.5496	-0.2668	-0.3809	-0.0638	-1.334	-2.6469	-3.1249	-4.3579	-0.0918	-0.038	-0.012	-0.026	-0.024	-0.1584	-0.054	-0.029	-0.022
FL1CHYNS0004	-0.01	-0.009	-0.008	-0.008	-0.003	-0.016	-0.3822	-0.047	-0.3457	-0.119	-0.048	-0.114	-0.148	-4.8597	-0.1365	-0.043	-0.9128	-0.174	-0.06	-0.026	-0.3287	-3.7812	-0.1139	-0.03	-0.2978	-0.388	0	-0.0702	-0.011	-0.0129	-0.8447	-1.6849	-5.3967	-2.061	-0.9417	-1.7728	-1.7489	-1.6211	-2.4022	-1.7065	-0.0347	-0.008	-0.01	-0.037	-0.016	-0.5246	-0.014	-0.018	-0.019
FL1CHYNS0005	-0.01	-0.007	-0.006	-0.005	-0.002	-0.011	-0.1954	-0.044	-0.2934	-0.173	-0.058	-0.118	-0.114	-4.2328	-0.0921	-0.028	-0.6086	-0.039	-0.041	-0.02	-0.1515	-3.5408	-0.1004	-0.026	-0.1927	-0.238	0.024	-0.0594	-0.01	-0.147	-1.762	-0.7554	-5.3546	-2.4899	-1.1492	-2.268	-1.4212	-1.2046	-2.2489	-5.2883	-0.1788	-0.048	-0.011	-0.02	-0.056	-0.2716	-0.015	-0.02	-0.025
FL1CHYNS0006	-0.025	-0.04	-0.037	-0.038	-0.039	-0.536	-4.0703	-1.9929	-0.7768	-0.0801	-0.01	-0.127	-0.05	-6.5571	-0.336	-0.0236	-1.5833	-0.8788	-0.949	-0.048	-0.9223	-4.0099	-0.2614	-0.0191	-0.276	-0.7097	-0.012	-0.072	-0.1067	-0.006	-0.051	-0.042	-5.118	-2.5697	-0.2877	-1.3068	-0.107	-0.2358	-2.1146	-0.2111	-0.069	-0.018	-0.004	-0.003	-0.01	-0.023	-0.027	-0.031	-0.061
FL1CHYNS0007	-0.022	-0.024	-0.048	-0.018	-0.018	-0.2152	-3.6123	-1.8679	-0.55	-0.042	-0.041	-0.106	-0.21	-4.2006	-0.2591	-0.189	-2.2992	0.0353	-0.0479	-0.029	-0.7994	-3.5482	-0.1924	-0.021	-0.5908	-0.8495	-0.007	-0.019	-0.033	-0.004	-0.02	-0.034	-3.0305	-1.1532	-0.1264	-0.4443	-0.055	-0.476	-1.9964	-0.4117	-0.1313	-0.026	-0.004	-0.002	-0.012	-0.018	-0.026	-0.024	-0.059
FL1CHYNS0008	-0.006	-0.01	-0.016	-0.012	-0.007	-0.048	-1.2562	-0.205	-0.1432	-0.013	-0.03	-0.092	-0.143	-3.448	-0.2118	-0.047	-0.6186	-0.086	-0.049	-0.015	-0.06	-2.522	-0.034	-0.01	-0.052	0.0462	-0.003	-0.009	-0.006	-0.004	-0.022	-0.027	-3.248	-0.2033	-0.038	-0.2213	-0.087	-0.3456	-3.1828	-1.0243	-1.4904	-0.8315	-0.023	-0.028	-0.015	-0.071	-0.039	-0.015	-0.114
FL1CHYNS0009	-0.026	-0.022	-0.036	-0.036	-0.016	-0.8584	-3.5298	-2.4307	-0.7631	-0.064	-0.062	-0.14	-0.057	-5.6609	-0.4012	-0.0006	-1.1736	-0.5187	-0.1091	-0.026	-0.6435	-4.1287	-0.2077	-0.0146	-0.4993	-0.8399	-0.008	-0.035	-0.041	-0.006	-0.039	-0.041	-3.5029	-1.2615	-0.2067	-1.3037	-0.078	0.4279	-1.9496	-0.6288	-0.0647	-0.022	-0.004	-0.004	-0.012	-0.038	0.001	-0.023	-0.028
FL1CHYNS0010	-0.006	-0.022	-0.009	-0.017	-0.004	-0.014	-0.9702	-0.7388	-0.778	-0.044	-0.016	-0.1102	-0.03	-5.334	-0.2136	-0.035	-0.6363	-0.1441	-0.061	-0.014	-0.056	-2.257	-0.038	-0.009	-0.046	-0.1073	-0.006	-0.019	-0.008	-0.006	-0.0563	-0.1205	-2.3795	-0.8163	-0.1106	-1.6504	-0.3961	-1.4256	-4.7586	-2.5186	-1.5879	-1.6494	-0.038	-0.039	-0.029	-0.0954	-0.053	-0.0341	-0.103
FL1CPTNS0001	-0.011	-0.011	-0.007	-0.007	-0.001	-0.013	-0.2346	-0.058	-0.3556	-0.196	-0.075	-0.182	-0.321	-5.2393	-0.12	-0.09	-0.8476	-0.0468	-0.056	-0.051	-0.1214	-3.0795	0.0621	-0.049	-0.4712	-0.0147	0.028	-0.0487	-0.009	-0.09	-0.6911	-0.833	-5.6358	-2.2125	-1.3713	-1.8823	-1.5855	-0.6318	-3.1643	-0.7969	-0.023	-0.006	-0.011	-0.039	-0.018	-0.4299	0.002	-0.007	-0.057
FL1CPTNS0002	-0.015	-0.012	-0.01	-0.008	-0.003	-0.021	-0.5171	-0.0958	-0.5401	-0.217	-0.078	-0.182	-0.277	-5.3948	-0.2029	-0.128	-1.3217	0.0767	-0.07	-0.058	-0.1803	-2.6797	0.1429	-0.044	-0.4093	-0.3267	0.025	-0.052	-0.013	-0.094	-0.915	-0.3304	-5.5262	-2.703	-1.166	-2.0121	-1.4665	-1.8345	-2.1589	-1.7598	-0.048	-0.007	-0.006	-0.019	-0.03	-0.2034	-0.002	-0.018	-0.032
FL1CQUCCN001	-0.043	-0.026	-0.033	-0.023	-0.012	-0.099	-1.3247	-2.896	-1.1186	-0.082	-0.131	-0.116	-0.188	-1.4051	-0.4688	-0.008	-0.1859	-0.023	0.019	-0.006	-0.06	-2.0222	-0.03	-0.008	-0.025	0.01	-0.015	-0.096	-0.069	-0.037	-0.2965	-0.5366	-12.1321	-1.0367	-0.2643	-1.7703	-0.3813	0.4378	-4.0246	-4.0085	-1.9382	-1.6754	-0.045	-0.053	-0.042	-0.136	0.008	-0.025	-0.064
FL1CQUCN0001	-0.006	-0.01	-0.015	-0.005	-0.018	-0.2058	-0.5191	-0.051	-0.118	-0.066	-0.031	-0.09	-0.099	-2.082	-0.069	-0.036	-0.1758	-0.4501	-1.9764	-0.025	-0.076	-2.6179	-0.012	-0.005	-0.034	0.078	-0.004	-0.041	-0.009	-0.071	-0.5819	-1.8075	-8.0302	-1.8621	-0.4174	-0.5453	-1.1928	-1.3651	-4.76	-11.0342	-0.962	-1.0585	-0.0517	-0.115	-0.051	-0.237	-0.029	-0.01	-0.063
FL1CQUGS0001	-0.002	-0.004	-0.004	-0.004	-0.001	-0.006	-0.032	-0.013	-0.03	-0.012	-0.026	-0.069	-0.126	-2.0944	-0.044	-0.071	-0.7881	0.101	-0.052	-0.048	-0.0849	-1.8684	-0.0807	-0.058	-0.4756	-0.8943	-0.002	-0.013	-0.003	-0.01	-0.103	-0.1059	-1.6707	-0.0634	-0.049	-0.1022	-0.3542	-0.8433	-4.2936	-6.6619	-3.3567	-2.2347	-0.044	-0.026	-0.11	-0.208	-0.0583	-0.006	-0.173
FL1CQUNC0001	-0.001	-0.003	-0.002	-0.005	-0.001	-0.005	-0.04	-0.014	-0.0738	-0.003	0.019	-0.03	0.026	-3.4841	-0.085	-0.02	-0.2132	-0.043	-0.026	-0.008	-0.048	-2.0469	-0.076	-0.013	-0.0561	-0.2198	-0.003	-0.008	-0.003	-0.006	-0.027	-0.044	-1.2537	0.011	-0.002	-0.9088	-0.1742	-2.1431	-3.6716	-2.3147	-1.1795	-2.2639	-0.052	-0.044	-0.01	-0.084	-0.055	-0.032	-0.066
FL1CQUNI0001	-0.024	-0.022	-0.037	-0.009	-0.017	-0.124	-2.0852	-2.111	-1.1282	-0.043	-0.044	-0.096	-0.103	-2.588	-0.173	-0.019	-0.1552	-0.055	-0.3456	-0.047	-0.104	-4.8974	-0.5117	-0.028	-0.0788	-0.1029	-0.012	-0.032	-0.023	-0.012	-0.057	-0.095	-3.6833	-1.1493	-0.1293	-1.5174	-0.3088	-1.26	-5.4068	-3.0695	-1.4341	-1.4577	-0.043	-0.047	-0.013	-0.146	-0.029	-0.035	-0.095
FL1CQUNI0002	-0.013	-0.019	-0.036	-0.014	-0.033	-0.8242	-2.1311	-0.2949	-0.2583	-0.002	-0.035	-0.106	-0.123	-2.8885	-0.153	-0.07	-0.568	-0.9312	-1.5935	-0.0653	-0.109	-4.8777	-0.1041	-0.021	-0.0876	-0.2008	-0.027	-0.048	-0.014	-0.004	-0.0839	-0.8749	-3.6473	-0.8922	-0.5301	-1.7384	-0.9109	-1.5011	-4.2997	-2.5115	0.0074	-0.019	-0.011	-0.023	0.004	-0.123	-0.036	-0.0447	-0.039
FL1CQUNM0001	-0.007	-0.013	-0.019	-0.025	-0.009	-0.047	-1.9175	-0.1934	-0.3117	-0.016	-0.025	-0.095	-0.176	-4.0295	-0.3721	-0.1913	-2.2626	-0.3452	-0.1574	-0.037	-0.1441	-2.8432	-0.033	-0.018	-0.09	-0.0604	-0.004	-0.012	-0.006	-0.004	-0.023	-0.03	-1.6121	-0.2908	-0.047	-0.6452	-0.113	-0.3128	-3.6207	-1.2647	-0.9122	-0.349	-0.015	-0.02	-0.011	-0.075	-0.034	-0.034	-0.056
FL1CQUNM0002	-0.013	-0.017	-0.036	-0.023	-0.023	-0.429	-3.8602	-0.9975	-0.1904	-0.013	0.002	-0.066	-0.109	-4.2982	-0.2557	-0.162	-1.624	-0.1255	-0.1648	-0.035	-0.1588	-4.5018	-0.1799	-0.048	-0.2464	-0.6899	-0.006	-0.02	-0.018	-0.002	-0.023	-0.041	-1.8444	-0.4573	-0.032	-0.5725	-0.1	-1.2088	-2.4294	-0.4553	-0.049	-0.021	-0.004	-0.003	-0.006	-0.015	-0.043	-0.056	-0.022
FL1CQUNM0003	-0.016	-0.016	-0.041	-0.018	-0.026	-0.6447	-3.4653	-1.5915	-0.2577	-0.02	-0.021	-0.083	-0.065	-4.7012	-0.2227	-0.053	-1.3492	-0.2023	-0.1015	-0.022	-0.7208	-3.9898	-0.2465	-0.0178	-0.3666	-0.6573	-0.006	-0.022	-0.023	-0.002	-0.021	-0.035	-2.2558	-0.6047	-0.066	-0.5092	-0.076	-0.5434	-1.8926	-0.1425	-0.022	-0.008	-0.003	-0.003	-0.006	-0.024	-0.015	-0.045	-0.024
FL1CQUNM0004	-0.008	-0.015	-0.037	-0.013	-0.035	-0.7164	-2.4949	-0.2232	-0.1528	-0.015	-0.024	-0.09	-0.15	-4.5348	-0.1874	-0.104	-1.5491	-0.4265	-1.4274	-0.0598	-0.1677	-4.424	-0.1802	-0.035	-0.2169	-0.5917	-0.003	-0.011	-0.007	-0.002	-0.023	-0.02	-1.3971	-0.154	-0.048	-0.4476	-0.077	-0.5438	-2.4907	-0.4112	-0.102	-0.025	-0.004	-0.003	-0.01	-0.011	-0.037	-0.065	-0.03
FL1CQUNM0005	-0.013	-0.051	-0.026	-0.045	-0.008	-0.0915	-2.5796	-0.9422	-1.652	-0.102	-0.057	-0.258	-0.267	-5.2096	-0.5693	-0.155	-2.0185	-0.4986	-0.843	-0.053	-0.419	-4.4155	-0.1241	-0.041	-0.528	-0.5096	-0.005	-0.03	-0.017	-0.011	-0.078	0.0015	-3.393	-1.2742	-0.3968	-1.9867	-0.1971	-0.4979	-1.5462	-0.1022	-0.002	-0.002	-0.003	-0.005	-0.009	-0.045	0.006	-0.015	-0.027
FL1CQUNS0001	-0.015	-0.008	-0.007	-0.008	-0.003	-0.015	-0.2877	-0.087	-0.6157	-0.331	-0.054	-0.138	-0.174	-4.4253	-0.121	-0.05	-0.8698	-0.0888	-0.046	-0.026	-0.307	-3.4595	-0.1131	-0.033	-0.3748	-0.3955	0.095	-0.1144	-0.015	-0.0529	-1.2445	0.3304	-4.6806	-3.285	-3.7521	-3.443	-1.6521	-1.5187	-2.6831	-1.6099	-0.032	-0.008	-0.009	-0.03	-0.016	-0.4519	-0.039	-0.022	-0.025
FL1CQUNS0002	-0.003	-0.008	-0.009	-0.016	-0.003	-0.024	-1.3276	-0.062	-0.2128	0.001	0.009	-0.066	-0.119	-4.1195	-0.1584	-0.11	-1.6598	-0.0646	-0.1563	-0.03	-0.1005	-2.9708	-0.063	-0.018	-0.1228	-0.1188	-0.004	-0.01	-0.004	-0.003	-0.024	-0.056	-1.193	-0.1105	-0.0141	-0.9014	-0.1772	-1.102	-3.9272	-0.8194	-1.4351	-1.3006	-0.039	-0.035	-0.005	-0.057	-0.051	-0.043	-0.061
FL1CQUNS0003	-0.01	-0.017	-0.034	-0.031	-0.022	-0.8592	-3.5669	-0.5062	-0.129	-0.015	-0.023	-0.101	-0.155	-4.56	-0.22	-0.16	-1.8122	-0.0814	-0.141	-0.037	-0.1841	-3.4921	-0.0898	-0.033	-0.2113	-0.5314	-0.005	-0.017	-0.015	-0.003	-0.021	-0.031	-2.4909	-0.1586	-0.042	-0.5375	-0.113	-0.6688	-2.6372	-0.3519	-0.046	-0.015	-0.004	-0.005	-0.009	-0.03	-0.02	-0.041	-0.026
FL1CRTNF0001	-0.045	0.006	-0.051	-0.006	-0.058	-0.7558	-5.2087	-3.7179	-0.4172	-0.022	-0.033	-0.078	-0.18	-3.7981	-0.3132	-0.102	-2.3223	-0.6016	-0.3216	-0.039	-0.1478	-3.9146	-0.0132	-0.032	-0.2773	-0.3321	-0.011	-0.044	-0.0679	-0.004	-0.019	-0.049	-3.3107	-1.0202	-0.065	-0.8556	-0.089	-0.4231	-2.0112	-0.2176	-0.033	0.004	-0.003	-0.005	-0.006	-0.032	-0.012	-0.023	-0.025
FL1CRTNI0001	-0.006	-0.014	-0.02	-0.023	-0.01	-0.06	-1.6586	-0.0675	-0.1293	-0.012	-0.03	-0.103	-0.191	-4.1787	-0.47	-0.1829	-1.9521	-0.5783	-0.3946	-0.053	-0.2556	-5.4589	-0.1199	-0.045	-0.2209	-0.1945	-0.003	-0.009	-0.004	-0.006	-0.031	-0.035	-0.6663	-0.04	-0.031	-0.5185	-0.1199	-1.2361	-2.8928	-1.4712	-1.6297	-1.8021	-0.038	-0.05	-0.011	-0.063	-0.046	-0.025	-0.044
FL1CRTNI0002	-0.032	-0.029	-0.044	-0.033	-0.027	-0.294	-4.6304	-2.0306	-1.1115	-0.1	-0.083	-0.182	-0.303	-4.9347	-0.4038	-0.1027	-1.7208	-1.1742	-0.5058	-0.059	-0.2492	-4.1447	-0.0276	-0.03	-0.2517	-0.1749	-0.006	-0.05	-0.053	-0.007	-0.049	0.0142	-3.4328	-2.1462	-0.3196	-0.9748	-0.05	-1.0197	-2.2553	-0.3466	-0.032	-0.003	-0.004	-0.007	-0.01	-0.044	-0.016	-0.0302	-0.045
FL1CRTNI0003	-0.011	-0.017	-0.022	-0.012	-0.007	-0.045	-1.4547	-0.2217	-0.5444	-0.043	-0.057	-0.1437	-0.299	-4.3795	-0.1917	-0.105	-1.4453	-0.236	-0.059	-0.026	-0.1081	-3.7009	-0.062	-0.031	-0.2313	-0.2929	-0.009	-0.03	-0.01	-0.01	-0.067	-0.1791	-3.2507	-1.1017	-0.4606	-0.583	-0.368	-0.7396	-3.6859	-2.1822	-0.854	-0.3352	-0.011	-0.021	-0.02	-0.084	-0.036	-0.047	-0.0565
FL1CRTNI0004	-0.022	-0.032	-0.042	-0.033	-0.02	-0.1431	-4.9652	-0.8115	-1.415	-0.053	-0.038	-0.123	-0.238	-4.9788	-0.4454	-0.0872	-1.9087	-0.7223	-0.1979	-0.029	-0.1158	-4.1037	-0.055	-0.036	-0.3596	-0.018	-0.009	-0.033	-0.025	-0.005	-0.029	-0.061	-3.1396	-0.898	-0.1431	-1.2716	-0.098	-0.6243	-2.4634	-0.3486	-0.0958	0.007	-0.003	-0.007	-0.009	-0.049	-0.022	-0.042	-0.048
FL1CRTNM0001	-0.014	-0.013	-0.015	-0.013	-0.005	-0.03	-1.0085	-0.052	-0.5965	-0.106	-0.077	-0.179	-0.181	-5.4015	-0.2735	-0.1136	-1.9893	-0.215	-0.1147	-0.046	-0.2767	-3.2281	-0.0513	-0.026	-0.1382	-0.3315	-0.014	-0.0761	-0.014	-0.028	-0.7075	-1.4198	-5.4746	-2.9719	-1.0249	-2.3476	-1.3697	-0.635	-2.6496	-2.0958	-0.056	-0.015	-0.008	-0.02	-0.024	-0.1934	-0.001	-0.017	-0.046
FL1CRTNP0001	-0.028	-0.022	-0.058	-0.03	-0.025	-0.5072	-3.9015	-0.881	-0.5268	-0.045	-0.068	-0.127	-0.12	-7.581	-0.7059	-0.1518	-0.8471	-0.6373	-1.4278	-0.068	-0.3797	-5.8068	-0.2225	-0.044	-0.3173	-0.7002	-0.008	-0.036	-0.032	-0.007	-0.041	-0.051	-4.0761	-1.1284	-0.11	-0.4487	-0.103	-0.6753	-3.7255	-1.3088	-1.1491	-0.6305	-0.023	-0.027	-0.01	-0.089	-0.048	-0.053	-0.062
FL1CRTNP0002	-0.012	-0.042	-0.041	-0.023	-0.01	-0.065	-1.931	-1.3374	-1.1837	-0.045	-0.049	-0.152	-0.254	-4.7971	-0.3943	-0.125	-1.7894	-0.139	-0.073	-0.024	-0.1144	-3.6393	-0.022	-0.028	-0.197	-0.2784	-0.01	-0.021	-0.015	-0.006	-0.027	-0.066	-2.4836	-1.0172	-0.1222	-1.5344	-0.111	-0.6376	-3.2969	-1.9077	-0.7204	-0.2437	-0.01	-0.016	-0.015	-0.072	-0.029	-0.033	-0.055
FL1CRTNP0003	-0.029	-0.046	-0.077	-0.03	-0.031	-0.8844	-3.7864	-3.5748	-1.2353	-0.048	-0.022	-0.1647	-0.245	-5.2616	-0.2777	-0.125	-1.3722	-0.0447	-0.1928	-0.058	-0.1239	-3.7996	0.014	-0.086	-0.5846	-0.5566	-0.011	-0.039	-0.053	-0.005	-0.031	-0.061	-3.7699	-1.2975	-0.1202	-1.0158	-0.143	0.2945	-1.4215	-0.0419	-0.004	-0.004	-0.002	-0.003	-0.006	-0.031	0.005	-0.013	-0.025
FL1CRTNS0001	-0.006	-0.012	-0.022	-0.007	-0.006	-0.044	-0.9571	-0.0655	-0.1221	-0.008	-0.039	-0.093	-0.271	-3.8509	-0.2434	-0.09	-1.556	-0.3193	-0.048	-0.02	-0.0976	-3.2089	-0.048	-0.029	-0.234	-0.1492	-0.003	-0.005	-0.003	-0.004	-0.018	-0.016	-0.4496	-0.034	-0.024	-0.2302	-0.078	-0.4568	-3.5603	-2.638	-0.9847	-0.3921	-0.017	-0.021	-0.018	-0.084	-0.038	-0.039	-0.056
FL1CRTNS0002	-0.007	-0.013	-0.013	-0.009	-0.003	-0.019	-0.5323	-0.0872	-0.3344	-0.028	-0.06	-0.174	-0.312	-5.1573	-0.1459	-0.118	-1.4482	-0.0818	-0.077	-0.056	-0.137	-3.3866	0.0209	-0.094	-0.6217	-0.6434	-0.018	-0.053	-0.011	0	-0.9447	-1.7511	-4.523	-0.8161	-0.5729	-1.2313	-1.583	-0.7968	-3.2564	-1.7577	-0.03	-0.009	-0.007	-0.024	-0.012	-0.3196	0.002	-0.026	-0.027
FL1CRTNS0003	-0.012	-0.011	-0.007	-0.021	-0.004	-0.023	-1.3148	-0.0511	-0.5206	-0.081	-0.059	-0.166	-0.131	-5.5794	-0.2579	0.022	-1.0619	-0.5772	-0.134	-0.017	-0.6766	-4.0869	-0.121	-0.007	-0.4054	-0.4018	-0.017	-0.0754	-0.013	-0.026	-0.7243	-1.4338	-5.3273	-2.8617	-0.9249	-2.1187	-1.3416	-2.5998	-3.0511	-1.9436	-0.031	-0.008	-0.008	-0.019	-0.022	-0.1952	-0.008	-0.015	-0.042
FL1CRTNS0004	-0.006	-0.012	-0.023	-0.006	-0.008	-0.046	-0.9488	-0.0669	-0.136	-0.008	-0.037	-0.091	-0.278	-3.8276	-0.2679	-0.114	-1.7336	-0.4122	-0.0703	-0.026	-0.1123	-3.6873	-0.066	-0.038	-0.3149	-0.2937	-0.003	-0.004	-0.003	-0.003	-0.015	-0.015	-0.3418	-0.03	-0.024	-0.2051	-0.063	-0.4226	-3.1736	-2.0711	-0.798	-0.3022	-0.008	-0.017	-0.015	-0.06	-0.033	-0.046	-0.046
FL1CRTNS0005	-0.009	-0.013	-0.01	-0.021	-0.004	-0.026	-1.0289	-0.0833	-0.3623	-0.031	-0.059	-0.184	-0.303	-6.0185	-0.2898	-0.1132	-2.8003	-0.5313	-0.1687	-0.058	-0.1819	-3.6209	0.0364	-0.081	-0.5941	-0.7077	-0.02	-0.058	-0.01	-0.002	-1.028	-1.9429	-4.5057	-0.8702	-0.6067	-1.3278	-1.8354	-1.7891	-2.8353	-1.7381	-0.002	-0.002	-0.008	-0.029	-0.012	-0.409	0.007	-0.005	-0.041
FL1CRTNS0006	-0.007	-0.012	-0.021	-0.009	-0.007	-0.045	-1.2123	-0.0936	-0.2062	-0.014	-0.041	-0.098	-0.226	-3.783	-0.2069	-0.128	-2.1748	-0.1347	-0.062	-0.033	-0.1466	-4.0302	-0.057	-0.032	-0.222	-0.3718	-0.003	-0.008	-0.004	-0.004	-0.019	-0.02	-1.2464	-0.1549	-0.042	-0.3838	-0.073	-0.587	-3.0353	-2.9819	-0.7422	-0.2188	-0.008	-0.016	-0.016	-0.071	-0.032	-0.033	-0.071
FL1CUNNS0001	-0.026	-0.024	-0.032	-0.025	-0.013	-0.2111	-3.0245	-1.5093	-0.857	-0.11	-0.06	-0.157	-0.222	-5.0881	-0.199	-0.078	-1.0852	-0.1857	-0.083	-0.029	-0.397	-3.7019	-0.1304	-0.037	-0.4653	-0.5019	-0.001	-0.058	-0.0555	-0.005	-0.045	0.0231	-4.2827	-2.727	-0.2594	-1.3483	-0.012	-0.2014	-0.71	-0.033	-0.01	-0.002	-0.002	-0.002	-0.007	-0.021	-0.002	-0.012	-0.02
FL1CUNNS0002	-0.027	-0.025	-0.032	-0.026	-0.011	-0.2127	-2.9067	-1.44	-0.9138	-0.117	-0.065	-0.169	-0.234	-5.2799	-0.188	-0.085	-1.0859	-0.1773	-0.093	-0.029	-0.3128	-3.6279	-0.1098	-0.034	-0.3931	-0.4613	-0.001	-0.061	-0.0624	-0.005	-0.043	0.0071	-4.1873	-3.1415	-0.2645	-1.741	-0.0852	-0.7608	-0.892	-0.1981	-0.022	-0.005	-0.002	-0.003	-0.007	-0.019	-0.015	-0.015	-0.02
FL1CUNNS0003	-0.006	-0.009	-0.007	-0.006	-0.002	-0.01	-0.1065	-0.033	-0.1842	-0.065	-0.044	-0.119	-0.155	-4.2275	-0.093	-0.043	-0.7871	-0.0689	-0.042	-0.023	-0.3124	-3.6247	-0.1426	-0.035	-0.3561	-0.3098	-0.002	-0.0602	-0.006	0.022	-0.949	-0.9405	-4.0387	-2.0125	-0.9504	-1.6553	-1.0519	-0.8511	-2.8558	-3.7965	-0.066	-0.015	-0.006	-0.009	-0.035	-0.2498	-0.043	-0.016	-0.027
FL1CUNNS0004	-0.008	-0.01	-0.008	-0.008	-0.002	-0.011	-0.3598	-0.1391	-0.3623	-0.078	-0.048	-0.136	-0.163	-4.7079	-0.1105	-0.052	-0.8043	-0.067	-0.046	-0.025	-0.2906	-3.6619	-0.1286	-0.033	-0.3236	-0.2785	0	-0.066	-0.009	0.0227	-0.9081	-0.962	-4.3272	-2.3061	-1.08	-2.0089	-1.1027	-0.8248	-2.7709	-3.6604	-0.071	-0.015	-0.006	-0.008	-0.037	-0.2675	-0.046	-0.016	-0.029
FL1D19NI0001	-0.006	-0.014	-0.032	-0.01	-0.028	-0.264	-2.4173	-0.1211	-0.0919	-0.01	-0.02	-0.086	-0.177	-4.6666	-0.3497	-0.1763	-2.3833	-1.1327	-1.3825	-0.068	-0.2609	-3.3631	-0.0134	-0.033	-0.2992	-0.1579	-0.003	-0.006	-0.004	-0.003	-0.014	-0.014	-0.3299	-0.028	-0.017	-0.1632	-0.085	-0.4751	-2.9657	-0.8507	-1.1279	-0.911	-0.019	-0.016	-0.02	-0.054	-0.035	-0.041	-0.083
FL1D19NS0001	-0.003	-0.007	-0.007	-0.004	-0.002	-0.009	-0.0873	-0.026	-0.067	-0.015	-0.013	-0.087	-0.187	-3.8194	-0.074	-0.072	-0.9926	-0.0856	-0.043	-0.022	-0.2435	-3.1832	-0.0693	-0.029	-0.2881	-0.3239	-0.002	-0.028	-0.004	-0.069	-0.8544	-0.5213	-3.5017	-0.2583	-0.4138	-0.206	-1.1437	-2.1104	-3.0608	-3.5256	-0.052	-0.01	-0.011	-0.03	-0.015	-0.1242	-0.083	-0.04	-0.024
FL1D19NS0002	-0.001	-0.006	-0.005	-0.004	-0.002	-0.008	-0.0641	-0.015	-0.033	-0.004	-0.02	-0.062	-0.12	-2.6012	-0.056	-0.085	-1.6333	0.0573	-0.039	-0.031	-1.1488	-3.952	-0.3414	-0.0212	-0.2831	-1.1021	-0.001	-0.004	-0.003	-0.002	-0.017	-0.015	-0.3514	-0.021	-0.022	-0.1356	-0.055	-0.4559	-2.715	-0.9149	-1.5939	-0.953	-0.025	-0.029	-0.01	-0.041	-0.062	-0.05	-0.0827
FL1D19NS0003	-0.005	-0.009	-0.008	-0.005	-0.002	-0.01	-0.1105	-0.041	-0.1049	-0.036	-0.047	-0.14	-0.242	-4.3723	-0.073	-0.074	-1.0843	-0.0933	-0.044	-0.024	-0.2751	-3.1165	-0.0848	-0.032	-0.3214	-0.3258	-0.003	-0.032	-0.005	-0.067	-0.7593	-1.0902	-3.9566	-0.4719	-0.4064	-0.7857	-1.0042	-1.5131	-3.3425	-4.7654	-0.1738	-0.053	-0.012	-0.02	-0.039	-0.1259	-0.04	-0.033	-0.027
FL1D1AGS0001	-0.031	-0.009	-0.067	-0.012	-0.043	-0.4239	-4.168	-1.9942	-0.4095	-0.078	-0.034	-0.076	-0.076	-3.3612	-0.4133	-0.183	-1.8735	-0.106	-0.1348	-0.01	-0.1227	-2.1341	-0.01	-0.009	-0.032	-0.0908	-0.003	-0.063	-0.03	-0.102	-1.1679	-0.4095	-9.1062	-1.5394	-0.6691	-0.8193	-1.3018	-1.2549	-2.7262	-3.3524	-0.016	-0.008	-0.012	-0.034	-0.011	-0.208	-0.037	-0.025	-0.011
FL1D1AGS0002	-0.044	-0.028	-0.041	-0.007	-0.019	-0.134	-2.0099	-5.496	-1.7231	-0.239	-0.093	-0.136	-0.233	-3.961	-0.3205	-0.154	-1.733	0.1952	-0.019	-0.036	-0.1816	-2.6614	-0.0143	-0.029	-0.2415	-0.1993	0.014	-0.084	-0.051	-0.023	-0.1418	-0.0462	-7.2862	-3.9513	-0.7343	-1.5142	-0.2205	-1.1469	-3.4354	-0.9068	-1.1207	-0.5688	-0.026	-0.036	-0.006	-0.099	-0.055	-0.056	-0.0846
FL1D1AGS0003	-0.017	-0.026	-0.059	0.003	-0.023	-0.1965	-3.9901	-0.2577	-0.1866	-0.053	-0.057	-0.103	-0.157	-3.2359	-0.3231	-0.1283	-3.97	-0.8034	-0.7913	-0.069	-0.8468	-4.4152	-0.2071	-0.0261	-0.4627	-0.894	-0.009	-0.0757	-0.011	-0.147	-1.7596	-1.6474	-6.8723	-0.8858	-0.5943	-1.0111	-1.8499	-1.0983	-3.7127	-4.1308	0.008	-0.002	-0.014	-0.039	-0.018	-0.2705	-0.019	-0.038	-0.016
FL1D1ANI0001	-0.021	-0.025	-0.032	-0.017	-0.014	-0.098	-2.3981	-2.0179	-0.9863	-0.051	-0.039	-0.136	-0.161	-5.6081	-0.3388	-0.085	-1.2784	-0.1445	-0.09	-0.039	-0.4296	-4.0392	-0.1991	-0.057	-0.6747	-0.5457	-0.009	-0.037	-0.028	-0.008	-0.043	-0.07	-4.3358	-1.0891	-0.1108	-0.5991	-0.166	-0.9899	-4.3666	-1.7406	-1.3725	-0.6016	-0.019	-0.024	-0.04	-0.108	-0.044	-0.0381	-0.165
FL1D1ANI0002	-0.007	-0.015	-0.013	-0.009	-0.004	-0.017	-0.4595	-0.068	-0.1846	-0.036	-0.068	-0.185	-0.34	-5.405	-0.132	-0.131	-1.4507	-0.1076	-0.088	-0.049	-0.1286	-3.3214	0.036	-0.051	-0.4218	-0.382	-0.003	-0.017	-0.006	-0.023	-0.145	-0.1702	-3.4837	-0.2332	-0.11	-1.4033	-0.6063	-0.7746	-4.8323	-4.4836	-1.2922	-1.5277	-0.037	-0.041	-0.045	-0.163	-0.025	-0.0352	-0.118
FL1D1ANI0003	-0.045	-0.005	-0.051	-0.023	-0.026	-0.86	-3.3674	-4.3178	-1.1383	-0.037	-0.041	-0.099	-0.16	-3.2643	-0.2945	-0.055	-0.554	0.04	-0.044	-0.03	-0.0877	-2.3915	0.0539	-0.03	-0.3114	-0.4948	-0.015	-0.06	-0.06	-0.004	-0.037	-0.103	-7.1235	-1.1338	-0.0705	-1.3302	-0.1745	-1.7281	-1.8273	-0.3573	-0.039	-0.009	-0.004	-0.004	-0.009	-0.02	-0.042	-0.022	-0.036
FL1D1ANP0001	-0.011	-0.046	-0.032	-0.018	-0.007	-0.039	-1.2013	-1.3644	-1.4579	-0.0703	-0.044	-0.1476	-0.152	-3.4614	-0.3015	-0.077	-0.4492	0.011	-0.031	-0.014	-0.067	-2.4456	-0.049	-0.011	-0.053	0.0153	-0.015	-0.031	-0.016	-0.007	-0.043	-0.0876	-3.3968	-1.3915	-0.3571	-1.5109	-0.132	-0.4349	-2.9638	-0.7776	-1.2899	-1.5467	-0.037	-0.031	-0.012	-0.069	-0.039	-0.03	-0.066
FL1D1ANS0001	-0.005	-0.007	-0.006	-0.003	-0.003	-0.008	-0.074	-0.033	-0.108	-0.072	-0.05	-0.102	-0.157	-2.6613	-0.052	-0.079	-0.9259	0.107	-0.045	-0.037	-0.0984	-1.99	-0.0398	-0.046	-0.409	-0.771	0.004	-0.034	-0.005	-0.083	-1.0306	-1.0361	-4.9434	-1.0878	-0.5195	-0.542	-0.8624	-0.7878	-2.487	-4.3148	-0.089	-0.028	-0.01	-0.022	-0.032	-0.1486	-0.012	-0.018	-0.036
FL1D1ANS0002	-0.007	-0.011	-0.012	-0.007	-0.003	-0.019	-0.386	-0.07	-0.2249	-0.051	-0.044	-0.104	-0.108	-3.6925	-0.1355	-0.036	-0.9825	-0.1267	-0.037	-0.023	-0.6941	-3.4296	-0.1698	-0.0133	-0.4558	-0.7756	-0.005	-0.0634	-0.009	-0.192	-1.9353	-1.0993	-4.3478	-1.0268	-0.732	-1.2291	-1.8742	-1.2648	-1.7631	-3.0618	-0.021	-0.005	-0.01	-0.03	-0.028	-0.3089	0.005	-0.018	-0.022
FL1D1ANS0003	-0.006	-0.011	-0.008	-0.006	-0.002	-0.012	-0.1323	-0.056	-0.1604	-0.051	-0.033	-0.105	-0.109	-4.1913	-0.094	-0.103	-1.6889	0.0417	-0.048	-0.035	-0.7529	-3.7632	-0.2436	-0.0304	-0.4918	-1.0249	-0.004	-0.0624	-0.007	-0.177	-1.9988	-1.1191	-5.0102	-0.9015	-0.6883	-0.9349	-1.9444	-1.1489	-4.2486	-3.0935	-0.02	-0.009	-0.011	-0.031	-0.026	-0.2914	0.01	-0.054	-0.003
FL1D1CNI0001	-0.004	-0.01	-0.007	-0.008	-0.003	-0.011	-0.1152	-0.044	-0.1072	-0.034	-0.048	-0.182	-0.336	-5.7737	-0.101	-0.157	-2.0841	0.0227	-0.1028	-0.075	-0.2181	-3.6753	-0.0317	-0.101	-0.6047	-1.2459	-0.003	-0.027	-0.005	-0.058	-0.5833	-0.8078	-6.8675	-0.372	-0.3052	-0.5363	-0.7901	-0.2626	-3.4863	-5.3371	-1.2411	-1.6261	-0.042	-0.055	-0.031	-0.1459	-0.004	-0.0171	-0.089
FL1D1CNP0001	-0.016	-0.02	-0.024	-0.012	-0.011	-0.0814	-1.8936	-3.3518	-0.9307	-0.03	-0.001	-0.063	-0.017	-2.2914	-0.158	-0.02	-0.103	-0.049	-0.005	-0.005	-0.039	-1.4241	-0.064	-0.013	-0.025	-0.042	-0.01	-0.031	-0.021	-0.011	-0.058	-0.092	-3.2434	-0.9074	-0.0753	-1.6355	-0.231	-1.4872	-5.1739	-3.8937	-2.1044	-2.7967	-0.06	-0.058	-0.046	-0.115	-0.0841	-0.047	-0.081
FL1D1CNP0002	-0.004	-0.007	-0.004	-0.005	-0.002	-0.008	-0.052	-0.036	-0.09	-0.083	-0.036	-0.073	-0.033	-2.0549	-0.053	-0.018	-0.3949	-0.035	-0.045	-0.019	-0.1876	-2.2987	-0.1858	-0.027	-0.2673	-0.5644	0.005	-0.025	-0.003	-0.087	-0.8845	-0.7988	-6.0739	-0.6978	-0.5705	0.7636	-0.8694	-0.8399	-4.5145	-4.0301	-0.1159	-0.017	-0.02	-0.06	-0.006	-0.2429	0.018	-0.041	-0.036
FL1D1CNS0001	-0.004	-0.008	-0.007	-0.007	-0.002	-0.009	-0.0931	-0.03	-0.0969	-0.01	-0.018	-0.117	-0.282	-4.5708	-0.116	-0.176	-1.7462	0.2018	-0.058	-0.063	-0.4403	-3.0173	-0.0155	-0.07	-0.5697	-0.714	-0.012	-0.04	-0.004	-0.002	-0.824	-1.7851	-5.4009	-0.2405	-0.3035	-0.9409	-0.7421	-0.7754	-3.3871	-2.7263	-0.011	-0.004	-0.01	-0.029	-0.015	-0.2035	-0.036	-0.007	-0.063
FL1D1CNS0002	-0.007	-0.012	-0.016	-0.032	-0.008	-0.0789	-1.3126	-0.08	-0.1777	-0.032	-0.016	-0.091	-0.179	-4.6015	-0.2978	-0.0889	-1.7738	-0.9575	-0.4878	-0.034	-0.136	-2.8009	0.012	-0.013	-0.0927	-0.0967	-0.002	-0.031	-0.007	-0.063	-0.725	-0.5908	-6.405	-0.3517	-0.4303	-0.7084	-0.7309	-1.5172	-2.6755	-2.9807	-0.029	-0.008	-0.009	-0.025	-0.016	-0.106	-0.059	-0.029	-0.016
FL1D1CNS0003	-0.004	-0.009	-0.008	-0.005	-0.002	-0.01	-0.0988	-0.029	-0.076	-0.015	-0.015	-0.091	-0.142	-4.2507	-0.096	-0.102	-1.5074	0.1112	-0.042	-0.031	-1.2204	-2.966	-0.1771	0.0049	-0.5454	-0.7883	-0.004	-0.037	-0.003	-0.077	-0.9552	-1.0931	-3.8513	-0.2422	-0.3351	-0.8275	-0.8576	-1.6419	-2.6506	-3.5835	-0.051	-0.011	-0.011	-0.029	-0.017	-0.102	-0.065	-0.036	-0.03
FL1D1CNS0004	-0.024	-0.018	-0.03	-0.02	-0.011	-0.2567	-2.9915	-1.8334	-1.1182	-0.037	-0.036	-0.112	-0.111	-4.2627	-0.213	-0.095	-1.5016	0.0264	-0.044	-0.033	-0.6887	-4.0181	-0.2397	-0.031	-0.4485	-1.0251	-0.011	-0.039	-0.033	-0.005	-0.038	-0.078	-3.6614	-1.1458	-0.1508	-1.2993	-0.1976	-0.7019	-3.7282	-0.3996	-0.029	-0.013	-0.004	-0.006	-0.007	-0.045	-0.009	-0.054	-0.002
FL1D3CNS0001	-0.004	-0.009	-0.007	-0.011	-0.003	-0.013	-0.5299	-0.039	-0.0667	-0.022	-0.044	-0.111	-0.205	-3.5459	-0.1977	-0.1451	-2.046	-0.0992	-0.1019	-0.039	-0.1792	-2.8956	-0.023	-0.028	-0.1892	-0.3189	-0.006	-0.026	-0.004	-0.011	-0.5393	-0.9208	-4.9922	-0.25	-0.2237	-0.4433	-0.5979	-0.0605	-3.499	-4.5183	-0.1592	-0.07	-0.015	-0.026	-0.037	-0.1479	-0.007	-0.025	-0.03
FL1D98NS0001	-0.005	-0.01	-0.006	-0.011	-0.003	-0.013	-0.4841	-0.057	-0.1923	-0.041	-0.042	-0.134	-0.149	-4.5564	-0.2093	-0.032	-1.0445	-0.2367	-0.074	-0.023	-0.1803	-4.0974	-0.1661	-0.034	-0.1833	-0.2098	-0.007	-0.0493	-0.008	-0.13	-1.5825	-1.0718	-4.4881	-0.7876	-0.7126	-1.1213	-1.6898	-1.2434	-3.8679	-3.1766	-0.1121	-0.022	-0.01	-0.026	-0.03	-0.2431	-0.01	-0.041	-0.025
FL1D99NS0001	-0.002	-0.006	-0.006	-0.003	-0.001	-0.006	-0.0656	-0.013	-0.03	-0.004	-0.027	-0.088	-0.224	-3.6077	-0.063	-0.079	-1.0287	-0.1186	-0.046	-0.026	-0.3594	-3.3258	-0.1182	-0.041	-0.4355	-0.5794	-0.001	-0.004	-0.001	-0.002	-0.013	-0.008	-0.055	-0.012	-0.014	-0.0904	-0.04	-0.6596	-3.1733	-0.7068	-1.1422	-0.6967	-0.02	-0.018	-0.011	-0.026	-0.061	-0.079	-0.034
FL1DA9GS0002	-0.007	-0.016	-0.02	-0.042	-0.017	-0.113	-1.6587	-0.107	-0.1918	-0.014	-0.042	-0.137	-0.195	-5.0623	-0.4741	-0.0752	-1.5007	-1.4892	-1.7769	-0.082	-0.3555	-7.0672	-0.107	-0.047	-0.2494	-0.1878	-0.006	-0.021	-0.008	-0.006	-0.079	-0.2683	-4.4731	-0.096	-0.064	-0.4062	-0.097	-0.525	-2.2175	-1.391	-0.4473	-0.0755	-0.018	-0.034	-0.014	-0.085	-0.051	-0.023	-0.075
FL1DA9NC0001	-0.021	-0.027	-0.039	-0.01	-0.011	-0.082	-1.8276	-1.2203	-1.1176	-0.0591	-0.075	-0.151	-0.282	-3.9646	-0.25	-0.112	-1.3982	0.0247	-0.03	-0.031	-0.1383	-3.4232	-0.048	-0.025	-0.1506	-0.1112	-0.013	-0.036	-0.021	-0.009	-0.05	-0.0775	-4.0689	-1.5651	-0.3325	-0.6928	-0.1489	-0.5196	-3.3639	-0.6645	-1.1501	-0.9458	-0.027	-0.029	-0.013	-0.066	-0.044	-0.033	-0.074
FL1DA9NC0002	-0.013	-0.042	-0.044	-0.029	-0.019	-0.4095	-2.9732	-1.1091	-1.2597	-0.064	-0.065	-0.188	-0.205	-6.3497	-0.448	-0.1364	-1.4032	-0.5769	-0.464	-0.055	-0.1829	-3.3056	-0.002	-0.022	-0.1393	0.058	-0.007	-0.03	-0.013	-0.026	-0.1722	-0.1317	-5.4662	-1.1904	-0.3542	-1.5463	-0.5262	-1.2815	-4.014	-2.3621	-1.2219	-0.4883	-0.022	-0.037	-0.034	-0.122	-0.063	-0.041	-0.062
FL1DA9NC0003	-0.022	-0.038	-0.029	-0.012	-0.007	-0.043	-1.0207	-0.8624	-1.4849	-0.0735	-0.122	-0.249	-0.421	-4.7908	-0.2905	-0.113	-1.2001	-0.2419	-0.064	-0.035	-0.6699	-3.1072	-0.078	-0.036	-0.5565	-0.6787	-0.014	-0.039	-0.02	-0.012	-0.083	-0.2287	-2.1418	-1.1839	-0.336	-2.2067	-0.3707	-3.6607	-5.3408	-3.0239	-0.1672	-0.14	-0.015	-0.023	-0.02	-0.121	-0.034	-0.0073	-0.088
FL1DA9NC0004	-0.019	-0.038	-0.034	-0.016	-0.009	-0.053	-1.3164	-1.0014	-1.1028	-0.0991	-0.068	-0.11	0.009	-4.814	-0.2859	-0.038	-1.0718	-0.3248	-0.0641	-0.03	-0.2129	-3.3287	-0.088	-0.019	-0.1573	-0.8145	-0.011	-0.038	-0.019	-0.014	-0.084	-0.0532	-4.4456	-2.0026	-0.483	-1.451	-0.1472	-0.712	-3.4142	-0.7313	-1.3729	-0.9205	-0.025	-0.032	-0.01	-0.093	-0.041	-0.078	-0.0581
FL1DA9NC0005	-0.014	-0.022	-0.036	-0.013	-0.016	-0.092	-2.3591	-0.353	-0.4252	-0.04	-0.078	-0.185	-0.351	-5.5046	-0.4753	-0.1331	-1.636	-0.6188	-0.0836	-0.033	-0.285	-4.3627	-0.0236	-0.022	-0.2692	0.0162	-0.007	-0.021	-0.011	-0.008	-0.067	-0.1069	-3.2291	-0.4514	-0.096	-0.8841	-0.2249	-3.4109	-4.3597	-3.7559	-1.902	-0.9471	-0.036	-0.048	-0.037	-0.11	-0.067	-0.007	-0.1481
FL1DA9NC0006	-0.008	-0.013	-0.015	-0.013	-0.011	-0.081	-1.402	-0.1917	-0.096	-0.043	-0.033	-0.064	-0.072	-0.8735	-0.072	-0.027	-0.328	-0.2374	-0.8503	-0.023	-0.073	-3.8648	-0.027	-0.006	-0.043	-0.0239	-0.01	-0.0538	-0.01	-0.092	-1.0419	-2.1992	-7.9354	-0.538	-0.5619	-0.6332	-1.6152	-1.0926	-4.9961	-5.9515	-0.3204	-0.0571	-0.025	-0.061	-0.026	-0.2761	-0.005	-0.013	-0.067
FL1DA9NC0007	-0.005	-0.009	-0.008	-0.005	-0.003	-0.012	-0.1729	-0.039	-0.08	-0.022	-0.045	-0.123	-0.239	-3.4608	-0.07	-0.055	-0.7663	-0.076	-0.05	-0.022	-0.1253	-2.6237	-0.0521	-0.014	-0.1679	0.0476	-0.009	-0.027	-0.004	-0.033	-0.4477	-0.9458	-4.0461	-0.3621	-0.3475	-0.4511	-1.1741	-1.384	-5.1408	-5.2873	-0.8425	-2.1194	-0.055	-0.051	-0.047	-0.2044	-0.044	-0.008	-0.112
FL1DA9NC0008	-0.03	-0.03	-0.029	-0.047	-0.025	-0.879	-5.0804	-3.036	-1.2885	-0.076	-0.08	-0.144	-0.169	-5.2633	-0.4683	-0.0668	-1.8661	-0.4873	-0.3618	-0.034	-0.1311	-4.447	-0.047	-0.018	-0.0879	-0.139	-0.011	-0.048	-0.061	-0.009	-0.056	-0.054	-5.157	-1.6728	-0.2169	-1.3588	-0.092	-0.494	-3.5726	-0.7866	-1.0305	-0.6465	-0.019	-0.027	-0.013	-0.085	-0.036	-0.056	-0.054
FL1DA9NC0009	-0.017	-0.025	-0.037	-0.013	-0.015	-0.089	-2.3126	-0.3994	-0.5065	-0.058	-0.09	-0.203	-0.366	-5.6705	-0.4842	-0.1233	-1.6053	-0.6326	-0.1014	-0.032	-0.3215	-4.5152	-0.0521	-0.028	-0.3231	-0.0243	-0.013	-0.052	-0.013	-0.048	-0.8715	-1.6139	-7.2714	-0.8763	-0.6527	-1.192	-1.3648	-2.2238	-5.2399	-7.1735	-1.2556	-2.5685	-0.053	-0.056	-0.069	-0.2549	-0.037	-0.035	-0.082
FL1DA9NC0010	-0.041	-0.005	-0.042	-0.017	-0.021	-0.213	-3.2817	-1.7559	-1.1702	-0.09	-0.115	-0.137	-0.152	-2.5992	-0.2491	-0.014	-0.1863	-0.0629	-0.7279	-0.042	-0.083	-3.1857	-0.055	-0.008	-0.035	0.0264	-0.01	-0.051	-0.048	-0.013	-0.07	-0.092	-6.2503	-1.1714	-0.2039	-1.0811	-0.1711	-0.5692	-3.6337	-1.6603	-1.3195	-0.8652	-0.026	-0.041	-0.031	-0.125	-0.019	-0.004	-0.103
FL1DA9NC0011	-0.034	-0.021	-0.046	-0.016	-0.015	-0.114	-2.734	-1.1776	-1.3426	-0.0605	-0.095	-0.1894	-0.281	-3.2786	-0.3534	-0.061	-0.5697	-0.0771	-0.3048	-0.034	-0.1209	-4.7149	-0.075	-0.018	-0.1088	-0.0998	-0.021	-0.071	-0.037	-0.026	-0.404	-1.2335	-11.111	-1.2352	-0.3894	-2.2542	-0.5965	-0.9687	-4.0556	-9.2855	-1.1692	-1.4285	-0.061	-0.112	-0.044	-0.1955	-0.035	-0.023	-0.059
FL1DA9NC0012	-0.03	-0.025	-0.04	-0.023	-0.024	-0.1763	-2.4252	-0.5758	-1.1361	-0.191	-0.128	-0.184	-0.15	-4.7189	-0.509	-0.0835	-1.4926	-0.9643	-3.6238	-0.2949	-0.25	-6.0753	-0.7603	-0.012	-0.043	0.02	0.006	-0.063	-0.022	-0.063	-0.479	-2.3239	-12.6984	-2.9969	-0.57	-2.5991	-0.3911	-1.1155	-4.8954	-4.0124	-1.4641	-1.1206	-0.051	-0.06	-0.069	-0.198	-0.023	-0.005	-0.08
FL1DA9NC0013	-0.023	-0.035	-0.032	-0.025	-0.022	-0.5595	-3.8649	-2.8582	-1.2087	-0.062	-0.067	-0.178	-0.268	-4.8454	-0.222	-0.094	-1.121	-0.1202	-0.3144	-0.043	-0.2682	-5.602	-0.0919	-0.033	-0.2818	-0.3123	-0.01	-0.037	-0.043	-0.007	-0.043	-0.055	-4.3312	-1.2252	-0.1351	-1.5177	-0.067	-1.018	-1.9953	-0.4954	-0.075	-0.018	-0.006	-0.007	-0.015	-0.029	-0.035	-0.029	-0.033
FL1DA9NC0014	-0.007	-0.022	-0.028	-0.025	-0.015	-0.1253	-2.314	-0.407	-0.2906	-0.026	-0.045	-0.135	-0.162	-4.8394	-0.2339	-0.1	-1.3821	-0.6956	-1.4562	-0.057	-0.3092	-5.54	-0.1111	-0.016	-0.2683	-0.5521	-0.004	-0.014	-0.008	-0.007	-0.035	-0.041	-4.4706	-0.2433	-0.067	-0.4791	-0.155	-1.6903	-4.4412	-1.9643	-0.186	-0.0426	-0.009	-0.017	-0.012	-0.095	-0.027	-0.005	-0.096
FL1DA9NC0015	-0.047	-0.029	-0.091	-0.02	-0.048	-0.963	-5.3083	-2.6368	-0.4466	-0.062	-0.082	-0.179	-0.324	-4.5271	-0.5389	-0.1783	-3.6874	-0.5654	-0.6679	-0.056	-0.2375	-3.6294	0.0083	-0.014	-0.1606	0.0351	-0.016	-0.089	-0.0703	-0.047	-0.8692	-2.7643	-6.4985	-1.3168	-0.1656	-0.6229	-0.6689	-0.92	-4.2135	-5.367	-0.6389	-1.6422	-0.05	-0.055	-0.055	-0.189	-0.009	-0.003	-0.073
FL1DA9NI0001	-0.005	-0.007	-0.007	-0.005	-0.002	-0.008	-0.0886	-0.032	-0.078	-0.038	-0.045	-0.124	-0.212	-4.2448	-0.066	-0.061	-0.8561	-0.0573	-0.041	-0.023	-0.2171	-3.2127	-0.0918	-0.031	-0.2627	-0.2216	-0.002	-0.021	-0.004	-0.033	-0.2198	-0.4189	-5.0234	-0.4184	-0.1941	-0.7672	-0.5582	-0.4866	-3.0812	-6.3378	-0.897	-1.1007	-0.1307	-0.2524	-0.055	-0.12	-0.039	-0.031	-0.032
FL1DA9NI0002	-0.015	-0.023	-0.022	-0.037	-0.009	-0.072	-1.7419	-0.8756	-0.9604	-0.045	-0.052	-0.142	-0.277	-4.7483	-0.3816	-0.1102	-2.2647	-0.5766	-0.2319	-0.039	-0.1829	-3.7488	-0.038	-0.033	-0.2092	-0.1919	-0.009	-0.025	-0.016	-0.007	-0.035	-0.058	-3.411	-1.0721	-0.1916	-1.1197	-0.106	-0.7511	-3.4913	-0.6531	-1.1301	-0.8088	-0.023	-0.026	-0.011	-0.063	-0.048	-0.039	-0.073
FL1DA9NI0003	-0.006	-0.014	-0.017	-0.035	-0.016	-0.2127	-1.9051	-0.081	-0.1259	-0.014	-0.041	-0.118	-0.208	-4.3876	-0.412	-0.2185	-2.804	-0.9389	-1.4617	-0.074	-0.2804	-4.3946	-0.0949	-0.032	-0.1695	-0.1711	-0.002	-0.007	-0.004	-0.004	-0.02	-0.014	-0.4833	-0.054	-0.042	-0.3313	-0.096	-0.3982	-2.4001	-0.8262	-0.8574	-0.6234	-0.02	-0.028	-0.005	-0.072	-0.035	-0.05	-0.053
FL1DA9NI0004	-0.024	-0.016	-0.033	-0.018	-0.013	-0.088	-2.3661	-1.1796	-1.1144	-0.046	-0.043	-0.141	-0.167	-5.3675	-0.4804	-0.137	-1.7684	0.0944	-0.051	-0.021	-0.5288	-3.5937	-0.2221	-0.025	-0.5003	-1.0048	-0.009	-0.029	-0.027	-0.005	-0.029	-0.039	-2.8211	-1.1269	-0.1269	-0.9085	-0.092	-0.5937	-3.1278	-0.8686	-1.102	-0.7918	-0.019	-0.016	-0.023	-0.05	-0.042	-0.035	-0.1272
FL1DA9NI0005	-0.006	-0.01	-0.008	-0.005	-0.002	-0.01	-0.076	-0.044	-0.0913	-0.042	-0.07	-0.171	-0.244	-3.4444	-0.078	-0.056	-1.0194	-0.0794	-0.046	-0.027	-0.259	-2.8206	-0.1745	-0.041	-0.3705	-0.3245	-0.006	-0.034	-0.004	-0.035	-0.7085	-0.856	-4.6706	-0.4279	-0.4439	-0.8932	-0.7395	-0.8582	-6.1415	-4.1913	-1.8239	-2.9499	-0.056	-0.054	-0.065	-0.2433	-0.029	-0.027	-0.113
FL1DA9NM0001	-0.004	-0.008	-0.006	-0.005	-0.002	-0.009	-0.075	-0.036	-0.089	-0.051	-0.054	-0.128	-0.204	-3.7343	-0.05	-0.052	-0.8404	-0.0696	-0.047	-0.024	-0.2264	-2.888	-0.0533	-0.027	-0.3034	-0.4133	-0.001	-0.024	-0.005	-0.029	-0.3011	-0.8576	-4.649	-0.5841	-0.2705	-0.1158	-0.5388	-0.4538	-3.0363	-7.1838	-0.14	-0.038	-0.011	-0.021	-0.033	-0.095	-0.029	-0.032	-0.029
FL1DA9NM0002	-0.027	-0.014	-0.03	-0.02	-0.015	-0.089	-2.3332	-1.1104	-1.3021	-0.0427	-0.031	-0.141	-0.244	-5.4447	-0.4433	-0.154	-1.4842	0.089	-0.053	-0.031	-0.1683	-3.1619	-0.0747	-0.043	-0.4026	-0.3521	-0.011	-0.039	-0.035	-0.003	-0.034	-0.063	-2.9257	-0.9691	-0.1427	-1.3437	-0.1448	-1.4279	-2.113	-0.5175	-0.1431	-0.027	-0.003	-0.003	-0.013	-0.002	-0.06	-0.043	-0.051
FL1DA9NM0003	-0.004	-0.01	-0.012	-0.005	-0.004	-0.017	-0.6144	-0.043	-0.12	-0.012	-0.038	-0.101	-0.193	-3.6428	-0.1479	-0.142	-1.7643	0.0675	-0.03	-0.037	-0.1664	-3.842	-0.1229	-0.047	-0.372	-0.7162	-0.002	-0.008	-0.004	-0.004	-0.028	-0.021	-1.0134	-0.062	-0.045	-0.3062	-0.131	-0.3174	-4.1457	-1.713	-1.6804	-1.1128	-0.027	-0.032	-0.022	-0.07	-0.039	-0.034	-0.083
FL1DA9NM0004	-0.006	-0.017	-0.02	-0.033	-0.019	-0.122	-1.6855	-0.1299	-0.1583	-0.015	-0.046	-0.148	-0.261	-5.5262	-0.3908	-0.1266	-1.8608	-1.3343	-1.4063	-0.08	-0.1604	-4.4687	-0.1229	-0.041	-0.2905	-0.418	-0.003	-0.008	-0.006	-0.003	-0.02	-0.019	-1.0474	-0.078	-0.048	-0.4444	-0.1051	-0.4223	-2.1522	-0.4766	-0.055	-0.018	-0.004	-0.005	-0.011	-0.038	-0.017	-0.021	-0.054
FL1DA9NM0005	-0.005	-0.008	-0.006	-0.005	-0.002	-0.009	-0.0726	-0.039	-0.08	-0.048	-0.056	-0.122	-0.173	-2.7235	-0.057	-0.045	-0.7981	-0.0252	-0.05	-0.028	-0.22	-3.2153	-0.0557	-0.03	-0.3007	-0.4162	-0.004	-0.032	-0.004	-0.047	-0.4885	-1.2242	-5.7935	-0.5798	-0.5082	-0.6476	-0.8622	-0.4658	-3.7808	-5.7608	-0.3138	-0.1367	-0.02	-0.025	-0.054	-0.15	0.006	-0.019	-0.036
FL1DA9NM0006	-0.004	-0.01	-0.008	-0.004	-0.002	-0.011	-0.1023	-0.036	-0.093	-0.027	-0.037	-0.115	-0.237	-4.1291	-0.083	-0.078	-1.094	-0.1027	-0.048	-0.022	-0.3287	-3.4381	-0.0822	-0.036	-0.3977	-0.4075	-0.008	-0.033	-0.005	-0.042	-0.4543	-1.1883	-4.948	-0.568	-0.4479	-0.9578	-0.8185	-1.7809	-3.2359	-6.2074	-0.2026	-0.0881	-0.016	-0.024	-0.035	-0.106	-0.055	-0.035	-0.031
FL1DA9NM0007	-0.006	-0.011	-0.01	-0.033	-0.005	-0.045	-1.0067	-0.083	-0.1801	-0.013	-0.034	-0.101	-0.228	-4.5791	-0.3562	-0.1131	-2.378	-0.4378	-0.2246	-0.042	-0.1905	-3.6331	-0.029	-0.031	-0.2078	-0.1517	-0.003	-0.007	-0.004	-0.004	-0.02	-0.019	-0.8589	-0.0941	-0.034	-0.4642	-0.075	-0.9613	-3.5549	-0.7156	-1.0953	-0.7916	-0.021	-0.025	-0.011	-0.056	-0.049	-0.042	-0.066
FL1DA9NM0008	-0.005	-0.008	-0.008	-0.005	-0.002	-0.009	-0.1067	-0.039	-0.115	-0.062	-0.061	-0.149	-0.241	-4.6223	-0.076	-0.067	-1.0053	-0.0759	-0.043	-0.025	-0.2685	-3.1206	-0.1036	-0.035	-0.3236	-0.2719	0	-0.025	-0.005	-0.034	-0.3169	-0.9006	-5.0294	-0.7525	-0.323	-0.448	-0.5333	-0.9122	-3.128	-5.4356	-0.1058	-0.037	-0.012	-0.023	-0.03	-0.098	-0.032	-0.033	-0.029
FL1DA9NN0001	-0.019	-0.023	-0.033	-0.011	-0.01	-0.064	-1.5899	-1.1091	-1.1313	-0.044	-0.053	-0.1405	-0.266	-4.1739	-0.24	-0.111	-1.401	-0.0864	-0.045	-0.035	-0.1445	-3.3746	-0.052	-0.03	-0.1877	-0.2105	-0.008	-0.029	-0.019	-0.008	-0.049	-0.062	-4.5666	-1.2614	-0.1668	-0.6619	-0.159	-0.7437	-3.8006	-0.8226	-1.2853	-1.02	-0.03	-0.033	-0.008	-0.073	-0.052	-0.041	-0.07
FL1DA9NN0002	-0.033	-0.015	-0.024	-0.01	-0.009	-0.055	-1.3047	-1.435	-1.325	-0.2157	-0.11	-0.1712	-0.28	-4.4783	-0.2278	-0.102	-1.341	-0.1028	-0.051	-0.038	-0.149	-3.451	-0.06	-0.034	-0.2107	-0.2349	0.011	-0.044	-0.025	-0.01	-0.066	0.0377	-4.9666	-2.0351	-0.4678	-0.9036	-0.0348	-0.8529	-3.707	-0.796	-1.3444	-1.0449	-0.032	-0.034	-0.009	-0.076	-0.049	-0.04	-0.076
FL1DA9NP0001	-0.008	-0.017	-0.031	-0.003	-0.006	-0.041	-1.2223	-0.1244	-0.32	-0.014	-0.071	-0.129	-0.261	-3.3168	-0.3621	-0.187	-1.4595	0.1041	-0.0877	-0.054	-0.4165	-4.3081	-0.1586	-0.044	-0.4557	-0.6314	-0.004	-0.013	-0.006	-0.005	-0.03	-0.036	-0.4818	-0.2228	-0.066	-0.808	-0.14	-0.3094	-3.6488	-1.4205	-1.8038	-1.0758	-0.031	-0.037	-0.017	-0.071	-0.0513	-0.024	-0.1048
FL1DA9NP0002	-0.01	-0.02	-0.036	-0.009	-0.008	-0.05	-1.0609	-0.4586	-0.6938	-0.032	-0.055	-0.129	-0.172	-5.4239	-0.5561	-0.1962	-2.2595	0.0225	-0.062	-0.06	-0.2148	-3.6181	-0.1427	-0.068	-0.4202	-1.0921	-0.004	-0.017	-0.008	-0.006	-0.045	-0.034	-2.397	-0.5153	-0.092	-0.842	-0.1553	-0.7594	-3.4577	-1.2512	-0.7058	-0.4219	-0.018	-0.027	-0.009	-0.077	-0.044	-0.044	-0.05
FL1DA9NR0001	-0.044	-0.025	-0.045	-0.027	-0.029	-0.7949	-3.7675	-3.8672	-0.6766	-0.063	-0.069	-0.157	-0.154	-5.2386	-0.3313	-0.091	-1.4416	-0.1243	-0.074	-0.032	-0.2312	-4.1043	-0.1834	-0.034	-0.2605	-0.5154	-0.015	-0.067	-0.2573	-0.005	-0.056	-0.061	-3.7443	-1.8133	-0.2134	-1.3371	-0.1982	-0.8989	-1.9728	-0.9932	-0.09	-0.028	-0.004	-0.003	-0.018	-0.029	-0.041	-0.052	-0.012
FL1DA9NR0002	-0.016	-0.023	-0.032	-0.015	-0.009	-0.072	-1.8526	-0.9707	-1.1136	-0.046	-0.043	-0.091	-0.006	-3.4586	-0.2217	-0.041	-0.5673	-0.128	-0.061	-0.02	-0.1538	-4.5016	-0.225	-0.031	-0.1013	-0.571	-0.009	-0.031	-0.017	-0.014	-0.078	-0.11	-4.797	-0.879	-0.1161	-0.7888	-0.124	-1.3746	-3.3236	-4.8209	-1.1502	-1.5146	-0.1507	-0.2046	-0.063	-0.08	-0.068	-0.0957	-0.008
FL1DA9NR0005	-0.008	-0.019	-0.03	-0.021	-0.029	-0.1817	-2.0182	-0.13	-0.1648	-0.029	-0.041	-0.116	-0.139	-4.7044	-0.5405	-0.1415	-2.2237	-1.4924	-1.3834	-0.0752	-0.2412	-4.9665	-0.089	-0.027	-0.1274	-0.2556	-0.004	-0.016	-0.008	-0.02	-0.1366	-0.1761	-2.5143	-0.171	-0.1062	-0.6367	-0.688	-0.8712	-4.3073	-3.983	-0.1953	-0.081	-0.019	-0.038	-0.016	-0.1415	-0.03	-0.043	-0.023
FL1DA9NR0006	-0.01	-0.024	-0.042	-0.008	-0.027	-0.152	-2.6627	-0.2716	-0.3818	-0.028	-0.046	-0.12	-0.157	-3.8916	-0.4115	-0.128	-1.168	-1.1762	-1.1915	-0.058	-0.2247	-6.0716	-0.1043	-0.033	-0.3002	-0.3724	-0.006	-0.022	-0.011	-0.013	-0.071	-0.1334	-6.278	-0.3422	-0.084	-0.3987	-0.147	-0.3979	-3.9631	-2.8957	-0.7813	-0.2216	-0.026	-0.038	-0.03	-0.101	-0.041	-0.04	-0.079
FL1DA9NR0007	-0.005	-0.01	-0.007	-0.006	-0.002	-0.012	-0.1767	-0.043	-0.105	-0.014	-0.035	-0.11	-0.106	-3.634	-0.082	-0.034	-0.3012	-0.044	-0.049	-0.015	-0.069	-2.9023	-0.1105	-0.028	-0.1749	-0.3575	-0.025	-0.048	-0.007	-0.019	-0.3943	-1.4114	-3.9212	-0.4877	-0.627	-0.7361	-1.3047	-1.8342	-4.5203	-6.4744	-1.5875	-2.3576	-0.2512	-0.3677	-0.105	-0.1952	-0.019	-0.0472	-0.052
FL1DA9NR0008	-0.022	-0.027	-0.025	-0.034	-0.01	-0.065	-1.8585	-1.0346	-1.4707	-0.0804	-0.061	-0.1819	-0.302	-5.2886	-0.3809	-0.1105	-2.1984	-0.5217	-0.1871	-0.037	-0.1332	-3.61	-0.027	-0.029	-0.2133	-0.2245	-0.011	-0.041	-0.026	-0.012	-0.058	-0.111	-3.6723	-1.4936	-0.3558	-1.6762	-0.2076	-0.7994	-3.8628	-1.048	-1.5529	-0.8099	-0.029	-0.036	-0.011	-0.092	-0.061	-0.042	-0.1054
FL1DA9NR0009	-0.008	-0.014	-0.01	-0.033	-0.005	-0.046	-1.1561	-0.096	-0.1773	-0.032	-0.037	-0.135	-0.253	-4.9488	-0.3122	-0.1134	-2.3521	-0.5469	-0.2655	-0.045	-0.1937	-4.028	-0.041	-0.035	-0.2448	-0.2196	-0.01	-0.042	-0.009	-0.031	-0.689	-1.1162	-4.5205	-0.4776	-0.5768	-1.0565	-0.8278	-1.3975	-4.5191	-2.97	-1.1515	-0.8631	-0.03	-0.045	-0.028	-0.1915	-0.077	-0.047	-0.079
FL1DA9NR0010	-0.005	-0.012	-0.008	-0.007	-0.003	-0.012	-0.096	-0.045	-0.1222	-0.025	-0.042	-0.141	-0.156	-4.4131	-0.114	-0.06	-0.9651	-0.076	-0.068	-0.034	-0.2615	-4.1033	-0.2298	-0.046	-0.472	-0.585	-0.019	-0.044	-0.007	-0.005	-0.5018	-1.1624	-3.5206	-0.4857	-0.4899	-0.8305	-0.8987	-0.4113	-5.1655	-5.2943	-0.9181	-0.3821	-0.026	-0.05	-0.024	-0.2148	-0.057	-0.034	-0.101
FL1DA9NR0011	-0.01	-0.021	-0.019	-0.017	-0.008	-0.033	-1.2718	-0.3401	-0.8712	-0.04	-0.043	-0.169	-0.077	-5.0838	-0.3948	-0.0954	-1.5012	-0.2743	-0.0908	-0.031	-0.1652	-3.5781	-0.0915	-0.015	-0.1625	-0.5167	-0.007	-0.022	-0.01	-0.017	-0.115	-0.2023	-4.5913	-0.5678	-0.1689	-1.928	-0.3118	-1.381	-4.1161	-2.1792	-1.8376	-1.4378	-0.035	-0.045	-0.037	-0.096	-0.055	-0.0427	-0.115
FL1DA9NS0001	-0.012	-0.008	-0.006	-0.004	-0.002	-0.011	-0.124	-0.043	-0.3598	-0.215	-0.068	-0.144	-0.153	-3.376	-0.08	-0.032	-0.3956	-0.0442	-0.033	-0.016	-0.092	-2.9531	-0.0984	-0.023	-0.1304	-0.0676	0.03	-0.0648	-0.01	-0.155	-1.8254	-0.8015	-5.9712	-2.4339	-1.2637	-2.3754	-1.4604	-1.6571	-2.6044	-4.2865	-0.039	-0.006	-0.01	-0.026	-0.033	-0.2859	-0.01	-0.023	-0.028
FL1DA9NS0002	-0.004	-0.01	-0.007	-0.031	-0.004	-0.035	-1.096	-0.062	-0.1059	-0.01	-0.035	-0.111	-0.236	-4.6039	-0.3038	-0.102	-2.4632	-0.3802	-0.2155	-0.043	-0.1958	-3.5472	-0.0317	-0.035	-0.234	-0.1369	-0.002	-0.005	-0.003	-0.004	-0.015	-0.013	-0.3373	-0.033	-0.027	-0.3308	-0.08	-0.3175	-3.6832	-0.6638	-1.0834	-0.7982	-0.021	-0.024	-0.01	-0.06	-0.04	-0.043	-0.067
FL1DA9NS0003	-0.005	-0.011	-0.017	-0.008	-0.005	-0.029	-1.0131	-0.0601	-0.1736	-0.006	-0.032	-0.116	-0.251	-4.4451	-0.1974	-0.139	-1.7644	0.1319	-0.038	-0.029	-0.1707	-2.4981	-0.037	-0.025	-0.1588	-0.0532	-0.004	-0.008	-0.004	-0.003	-0.022	-0.034	-0.5705	-0.0372	-0.024	-0.6351	-0.1872	-0.9681	-3.7267	-0.9775	-0.9563	-0.5592	-0.018	-0.022	-0.012	-0.058	-0.052	-0.043	-0.061
FL1DA9NS0004	-0.005	-0.011	-0.013	-0.028	-0.005	-0.044	-1.4868	-0.0777	-0.1604	-0.007	-0.031	-0.13	-0.28	-4.9596	-0.2668	-0.1405	-2.557	-0.1901	-0.2412	-0.042	-0.1973	-3.271	-0.028	-0.03	-0.1993	-0.0538	-0.004	-0.008	-0.004	-0.004	-0.019	-0.03	-0.4692	-0.0263	-0.019	-0.739	-0.1649	-1.0367	-3.8325	-0.9544	-0.9538	-0.5505	-0.017	-0.021	-0.012	-0.058	-0.052	-0.043	-0.064
FL1DAACS0001	-0.056	-0.019	-0.046	-0.02	-0.024	-0.2631	-3.9932	-1.9387	-1.6565	-0.2029	-0.187	-0.2156	-0.219	-4.2813	-0.531	-0.1536	-1.2449	-0.3678	-0.0247	-0.042	-0.2313	-3.6847	-0.073	-0.03	-0.1532	-0.4277	0.001	-0.085	-0.065	-0.008	-0.045	0.024	-3.537	-2.2726	-0.2941	-1.7689	0.047	0.1649	-3.1143	-1.1889	-0.3575	-0.1778	-0.007	-0.013	-0.016	-0.058	-0.006	-0.038	-0.039
FL1DAACS0002	-0.021	-0.023	-0.041	-0.015	-0.046	-0.4641	-2.0645	-0.1742	-0.4226	-0.235	-0.141	-0.234	-0.213	-5.1985	-0.4574	-0.0975	-1.4061	-1.5344	-0.3948	-0.0612	-0.1974	-2.6445	-0.066	-0.014	-0.076	0.0879	0.017	-0.0724	-0.02	-0.075	-0.6836	-3.2932	-6.8828	-2.274	-0.6137	-4.153	-1.6522	-0.1492	-5.405	-3.7814	-0.4792	-0.284	-0.015	-0.059	-0.032	-0.486	0.165	0.04	-0.174
FL1DAAGS0001	-0.043	-0.02	-0.049	-0.017	-0.03	-0.2757	-3.3075	-2.4568	-1.0439	-0.162	-0.101	-0.143	-0.175	-4.4651	-0.4874	-0.1548	-2.9343	-0.1281	-0.0648	-0.036	-0.1823	-1.6016	-0.007	-0.01	-0.045	-0.0235	-0.006	-0.144	-0.06	-0.099	-1.0629	-1.8001	-9.3105	-1.2468	-0.6746	-2.4762	-1.4947	-0.7537	-1.5582	-3.4952	-0.016	-0.008	-0.01	-0.032	-0.017	-0.1709	-0.018	-0.019	-0.011
FL1DAAGS0002	-0.01	-0.011	-0.008	-0.006	-0.002	-0.013	-0.1414	-0.055	-0.29	-0.161	-0.076	-0.173	-0.265	-4.4822	-0.093	-0.085	-0.9198	0.1012	-0.057	-0.042	-0.1395	-3.9441	0.0269	-0.05	-0.369	-0.2106	0.02	-0.0593	-0.009	-0.136	-1.5201	-0.8378	-5.8266	-2.0608	-1.1343	-2.4138	-1.5126	-1.4056	-5.2086	-6.7031	-0.3137	-0.089	-0.02	-0.053	-0.027	-0.395	-0.023	-0.031	-0.05
FL1DAAGS0003	-0.021	-0.02	-0.052	-0.024	-0.017	-0.2156	-2.6847	-0.885	-0.3288	-0.039	-0.062	-0.109	-0.269	-4.4053	-0.4595	-0.2325	-2.3312	-0.4942	0.0188	-0.039	-0.2737	-4.0692	-0.026	-0.033	-0.2077	-0.1844	-0.005	-0.026	-0.018	-0.005	-0.035	-0.043	-3.4444	-0.9655	-0.072	-0.3677	-0.082	-0.6603	-3.729	-1.6668	-0.94	-0.4383	-0.018	-0.025	-0.009	-0.096	-0.04	-0.038	-0.075
FL1DAAGS0004	-0.007	-0.011	-0.009	-0.005	-0.002	-0.013	-0.1194	-0.045	-0.1437	-0.082	-0.072	-0.178	-0.339	-4.6531	-0.1054	-0.177	-1.5397	0.3513	-0.054	-0.056	-0.4984	-3.5557	-0.0344	-0.047	-0.4124	-0.3912	0	-0.039	-0.006	-0.067	-0.6641	-1.5185	-5.4914	-1.0823	-0.4711	-0.7154	-0.7972	-0.9216	-4.079	-10.3448	-0.6552	-0.1856	-0.025	-0.036	-0.067	-0.186	-0.043	-0.023	-0.06
FL1DAAGS0005	-0.007	-0.037	-0.049	-0.017	-0.023	-0.1531	-2.7606	-1.3746	-0.9072	-0.015	-0.033	-0.143	-0.302	-4.845	-0.3784	-0.225	-2.1705	-0.4428	-3.1341	-0.09	-0.2241	-3.7802	-0.047	-0.035	-0.219	-0.0544	-0.011	-0.021	-0.015	-0.004	-0.026	-0.089	-3.5215	-0.4703	-0.1476	-1.1511	-0.116	-1.3763	-3.3911	-1.3704	-0.567	-0.4114	-0.011	-0.018	-0.014	-0.05	-0.038	-0.044	-0.048
FL1DAAGS0006	-0.034	-0.026	-0.034	-0.028	-0.013	-0.119	-2.7253	-1.6946	-1.6115	-0.13	-0.097	-0.15	-0.005	-6.5023	-0.5548	-0.141	-2.0647	-0.0198	-0.552	-0.04	-0.137	-3.8494	-0.0677	-0.076	-0.7127	-0.9344	-0.01	-0.073	-0.024	-0.04	-0.9044	-1.6882	-11.8198	-1.9279	-0.5355	-2.2721	-0.8243	-1.0098	-2.9965	-2.7101	-0.0281	-0.02	-0.018	-0.04	-0.009	-0.1712	-0.062	-0.069	-0.004
FL1DAANI0001	-0.009	-0.02	-0.038	-0.021	-0.018	-0.1174	-1.898	-0.1235	-0.3594	-0.025	-0.063	-0.161	-0.221	-6.58	-0.605	-0.1434	-2.784	-1.0277	-0.3367	-0.04	-0.5043	-4.7728	-0.1657	-0.052	-0.6613	-0.5273	-0.005	-0.015	-0.008	-0.009	-0.035	-0.044	-3.8439	-0.3101	-0.071	-0.8085	-0.2104	-1.2821	-4.8172	-1.5262	-1.394	-0.6537	-0.024	-0.029	-0.039	-0.115	-0.036	-0.0392	-0.151
FL1DAANI0002	-0.029	-0.039	-0.072	-0.027	-0.035	-0.481	-4.0355	-2.2435	-0.7018	-0.044	-0.073	-0.191	-0.326	-4.6341	-0.4182	-0.209	-2.3562	-1.0049	-0.864	-0.063	-0.2793	-4.4347	-0.0405	-0.035	-0.1892	-0.1985	-0.012	-0.045	-0.043	-0.024	-0.1861	-0.3496	-4.9679	-0.9493	-0.1194	-1.1911	-0.4865	-1.0146	-3.5359	-5.5208	-0.3094	-0.045	-0.014	-0.031	-0.026	-0.109	-0.041	-0.028	-0.075
FL1DAANN0001	-0.019	-0.02	-0.031	-0.022	-0.018	-0.126	-2.9943	-2.3349	-0.8025	-0.032	-0.01	-0.118	-0.207	-5.8166	-0.4268	-0.18	-1.7989	0.013	-0.101	-0.043	-0.1684	-4.1414	-0.0012	-0.034	-0.3209	-0.2582	-0.009	-0.036	-0.032	-0.004	-0.045	-0.077	-3.5597	-0.9399	-0.0835	-0.7452	-0.1387	-1.3841	-2.0703	-1.9435	-0.3115	-0.1343	-0.011	-0.012	-0.023	-0.022	-0.074	-0.024	-0.071
FL1DAANS0001	-0.02	-0.027	-0.042	-0.007	-0.017	-0.1138	-2.2139	-2.5096	-1.0355	-0.041	-0.061	-0.157	-0.326	-4.5258	-0.2739	-0.202	-2.3074	0.154	-0.0193	-0.054	-0.2087	-2.2743	0.0503	-0.092	-0.6748	-0.7514	-0.009	-0.029	-0.022	-0.004	-0.028	-0.053	-3.5667	-1.1517	-0.0997	-1.2456	-0.101	-0.4465	-0.7796	-0.072	-0.011	-0.004	-0.002	-0.002	-0.007	-0.019	-0.007	-0.008	-0.024
FL1DABGS0001	-0.041	-0.015	-0.044	-0.028	-0.052	-1.0995	-4.5922	-2.9135	-1.4576	-0.102	-0.077	-0.142	-0.21	-4.4906	-0.3122	-0.147	-2.0692	-0.3498	-5.4348	-0.064	-0.812	-6.0478	-0.1942	-0.0355	-0.5442	-0.925	-0.008	-0.052	-0.049	-0.005	-0.032	-0.059	-5.1829	-1.6411	-0.1779	-1.9113	-0.059	-0.6914	-0.8407	-0.1324	-0.02	-0.006	-0.003	-0.004	-0.007	-0.019	-0.014	-0.014	-0.014
FL1DABNN0001	-0.019	-0.023	-0.034	-0.01	-0.011	-0.064	-1.6406	-1.114	-1.1501	-0.044	-0.052	-0.1323	-0.259	-4.1338	-0.2476	-0.112	-1.3346	-0.0904	-0.049	-0.035	-0.1315	-3.224	-0.03	-0.025	-0.201	-0.2619	-0.008	-0.029	-0.017	-0.008	-0.049	-0.062	-4.4378	-1.2252	-0.1611	-0.6571	-0.153	-0.9789	-3.5387	-0.972	-1.6016	-1.434	-0.041	-0.035	-0.011	-0.068	-0.066	-0.048	-0.09
FL1DABNS0001	-0.005	-0.008	-0.007	-0.005	-0.002	-0.009	-0.083	-0.038	-0.127	-0.086	-0.054	-0.124	-0.164	-4.1145	-0.065	-0.081	-1.4449	0.0723	-0.038	-0.028	-1.0086	-3.1746	-0.2094	-0.012	-0.5821	-0.7679	0.003	-0.0514	-0.005	-0.104	-1.354	-1.6179	-4.178	-1.2733	-0.5987	-0.8666	-1.0433	-0.604	-3.2718	-5.2068	-0.0115	-0.004	-0.013	-0.041	-0.013	-0.2079	-0.032	-0.041	-0.022
FL1DACCS0001	-0.015	-0.069	-0.061	-0.024	-0.019	-0.1334	-2.8536	-1.5292	-1.2106	-0.1369	-0.088	-0.1982	-0.303	-2.6739	-0.6539	-0.3204	-1.9443	0.0103	0.0356	-0.039	-0.2403	-3.8784	-0.0015	-0.026	-0.1606	-0.2779	0.001	-0.041	-0.018	-0.01	-0.058	0.049	-3.9355	-2.7646	-0.2912	-1.668	-0.071	-0.4859	-2.6239	-0.7733	-1.3905	-0.7473	-0.021	-0.038	-0.008	-0.12	-0.054	-0.037	-0.1788
FL1DACGS0001	-0.009	-0.017	-0.036	0.002	-0.019	-0.1309	-1.3845	-0.098	-0.1223	-0.021	-0.068	-0.119	-0.287	-2.0303	-0.1705	-0.131	-1.1497	-0.2326	-2.2192	-0.066	-0.2982	-6.4073	-0.1314	-0.038	-0.2032	-0.0488	-0.004	-0.015	-0.006	-0.009	-0.059	-0.086	-4.8184	-0.2516	-0.082	-0.2147	-0.138	-0.3659	-3.195	-2.28	-0.0754	-0.045	-0.01	-0.019	-0.009	-0.08	-0.016	-0.02	-0.034
FL1DACNI0001	-0.014	-0.031	-0.034	-0.012	-0.009	-0.049	-1.7932	-0.7156	-0.9712	-0.051	-0.064	-0.1652	-0.215	-5.1287	-0.411	-0.1328	-1.2007	-0.3762	-0.061	-0.041	-0.1784	-3.4928	-0.0502	-0.034	-0.2188	-0.3128	-0.007	-0.022	-0.014	-0.006	-0.034	-0.047	-1.6942	-0.9704	-0.1274	-1.2172	-0.13	-0.1174	-3.2515	-0.631	-1.1746	-1.8093	-0.033	-0.035	-0.02	-0.074	-0.028	-0.064	-0.059
FL1DACNI0002	-0.008	-0.023	-0.029	-0.025	-0.029	-0.2426	-1.3186	-0.1605	-0.2266	-0.038	-0.056	-0.168	-0.362	-5.2163	-0.3612	-0.265	-2.7105	-0.7172	-3.3483	-0.073	-0.3312	-6.0612	0.0532	-0.047	-0.3731	-0.0311	-0.007	-0.026	-0.01	-0.027	-0.3483	-0.4559	-3.706	-0.3907	-0.2964	-0.8135	-0.7675	-2.0716	-4.6397	-3.4972	-0.2236	-0.046	-0.016	-0.032	-0.027	-0.178	-0.047	-0.014	-0.083
FL1DACNP0001	-0.015	-0.046	-0.043	-0.014	-0.009	-0.063	-1.6348	-1.1998	-1.106	-0.072	-0.069	-0.173	-0.163	-4.0805	-0.29	-0.046	-0.3624	-0.0718	-0.011	-0.013	-0.063	-2.3617	-0.049	-0.008	-0.042	-0.0125	-0.017	-0.055	-0.021	-0.044	-0.8704	-1.1508	-6.9924	-0.9083	-0.5403	-2.046	-1.0751	-1.6444	-4.5149	-5.0235	-2.0122	-1.3214	-0.055	-0.099	-0.028	-0.3191	-0.077	-0.009	-0.157
FL1DACNS0001	-0.011	-0.018	-0.03	-0.006	-0.015	-0.064	-1.4118	-0.1075	-0.2321	-0.155	-0.066	-0.125	-0.191	-3.7319	-0.2372	-0.1159	-3.4888	-0.6269	-0.1702	-0.027	-0.1577	-2.2595	0.016	-0.01	-0.063	-0.0391	0.018	-0.023	-0.005	-0.088	-0.7896	-0.4465	-5.2768	-1.2174	-0.7705	-0.374	-1.3211	-1.4275	-3.1673	-3.0635	-0.023	-0.009	-0.01	-0.027	-0.024	-0.1853	0.028	-0.012	-0.015
FL1DAENI0001	-0.037	-0.037	-0.063	-0.032	-0.052	-1.2833	-4.1285	-3.4902	-1.3374	-0.1583	-0.081	-0.167	-0.195	-4.2128	-0.3037	-0.086	-1.5636	-1.1732	-1.2438	-0.063	-0.35	-3.2381	-0.0539	-0.029	-0.3139	-0.5668	-0.001	-0.056	-0.04	-0.011	-0.083	0.0351	-6.0438	-3.3067	-0.3861	-1.0591	-0.2091	-1.08	-5.429	-1.4703	-0.215	-0.013	-0.007	-0.016	-0.013	-0.089	-0.022	-0.0523	-0.048
FL1DBANI0001	-0.018	-0.038	-0.04	-0.016	-0.01	-0.058	-1.994	-0.7686	-1.5296	-0.059	-0.055	-0.153	-0.072	-4.1775	-0.7706	-0.111	-0.7055	0.0088	-0.023	-0.023	-0.1292	-3.4965	-0.1021	-0.018	-0.0766	-0.2443	-0.009	-0.028	-0.018	-0.006	-0.037	-0.066	-3.2578	-0.7912	-0.2131	-1.1299	-0.098	-0.2413	-1.5337	-1.0768	-2.2773	-0.9337	-0.032	-0.044	-0.024	-0.066	-0.047	-0.015	-0.099
FL1DBANS0001	-0.025	-0.015	-0.026	-0.019	-0.011	-0.073	-1.0659	-2.9189	-1.2558	-0.119	-0.067	-0.166	-0.296	-6.023	-0.3536	-0.095	-1.3055	-0.0929	-0.085	-0.04	-0.1679	-4.3595	-0.2141	-0.087	-0.6102	-0.2093	0.001	-0.035	-0.02	-0.011	-0.077	0.0346	-3.8046	-2.356	-0.4034	-1.5712	-0.1567	-1.2542	-2.3925	-0.2255	-0.021	-0.005	-0.003	-0.005	-0.01	-0.041	-0.022	-0.0247	-0.055
FL1DBBNS0001	-0.003	-0.007	-0.007	-0.004	-0.002	-0.009	-0.052	-0.021	-0.047	-0.001	-0.021	-0.077	-0.114	-3.1093	-0.0717	-0.075	-1.2304	0.0705	-0.038	-0.023	-0.9973	-4.124	-0.3187	-0.025	-0.5941	-0.8531	-0.011	-0.025	-0.004	0	-0.3124	-0.872	-4.5695	-0.1159	-0.2013	-1.122	-0.3516	-0.9859	-2.3803	-4.4082	-0.141	-0.038	-0.011	-0.02	-0.03	-0.0799	-0.076	-0.028	-0.029
FL1DBCNI0001	-0.035	-0.037	-0.086	-0.019	-0.035	-0.8082	-3.7852	-2.1285	-0.4424	-0.165	-0.082	-0.12	-0.087	-6.1724	-0.4964	-0.103	-0.9802	-0.3783	-0.169	-0.022	-0.4469	-4.2237	-0.1091	-0.013	-0.3001	-0.6063	0.011	-0.051	-0.0631	-0.087	-0.7901	-0.4246	-7.5811	-1.9932	-0.7992	-0.5547	-1.1838	-1.4391	-2.9538	-3.3538	-0.051	-0.018	-0.011	-0.029	-0.029	-0.1737	0.013	-0.019	-0.022
FL1DBCNS0001	-0.004	-0.01	-0.017	-0.009	-0.005	-0.029	-1.0212	-0.0575	-0.153	-0.004	-0.023	-0.098	-0.235	-3.8104	-0.1928	-0.146	-1.8002	0.141	-0.036	-0.028	-0.1679	-2.5734	-0.046	-0.028	-0.1562	-0.0615	-0.004	-0.008	-0.004	-0.003	-0.024	-0.036	-0.5644	-0.0348	-0.02	-0.6805	-0.1785	-1.2103	-3.6491	-1.3751	-1.7595	-1.2976	-0.04	-0.033	-0.016	-0.052	-0.068	-0.05	-0.057
FL1DBFNS0001	-0.005	-0.012	-0.01	-0.016	-0.004	-0.019	-0.9668	-0.06	-0.1145	-0.04	-0.056	-0.123	-0.225	-3.8709	-0.2963	-0.218	-3.0474	0.0336	-0.085	-0.043	-0.6474	-4.3054	-0.1899	-0.034	-0.4421	-0.9944	-0.003	-0.023	-0.005	-0.038	-0.3037	-1.0527	-5.0046	-0.3644	-0.1818	0.0178	-0.5299	-0.1878	-3.1744	-5.2666	-0.2113	-0.1353	-0.019	-0.024	-0.041	-0.133	0.017	-0.02	-0.026
FL1DCAGS0001	-0.041	-0.035	-0.042	-0.04	-0.017	-0.4638	-3.958	-4.0962	-1.3439	-0.202	-0.103	-0.154	-0.234	-3.5888	-0.3429	-0.1918	-1.5377	-0.3532	-1.0956	-0.055	-0.1537	-2.706	0.002	-0.013	-0.07	-0.0349	0.004	-0.114	-0.051	-0.139	-1.6364	-0.8268	-9.2655	-2.4948	-0.8588	-1.6138	-1.5717	-0.9999	-2.5117	-3.1567	-0.009	-0.007	-0.013	-0.034	-0.021	-0.2304	0.009	-0.011	-0.016
FL1DCANM0001	-0.009	-0.021	-0.024	-0.021	-0.008	-0.061	-1.9549	-0.7989	-0.453	-0.031	-0.056	-0.144	-0.142	-5.4446	-0.3077	-0.0776	-1.2855	-0.3677	-0.1421	-0.031	-0.1	-3.5726	-0.076	-0.016	-0.072	-0.181	-0.003	-0.013	-0.008	-0.005	-0.029	-0.025	-2.3225	-0.5245	-0.095	-0.8465	-0.1269	-0.0044	-3.3902	-1.2427	-0.282	-0.1142	-0.006	-0.013	-0.014	-0.063	0.004	-0.032	-0.04
FL1DCANM0002	-0.001	-0.006	-0.007	-0.003	-0.002	-0.008	-0.0679	-0.016	-0.031	-0.006	-0.037	-0.103	-0.301	-3.0906	-0.067	-0.174	-1.6638	0.2576	-0.055	-0.05	-0.3224	-3.9092	-0.0613	-0.062	-0.4395	-0.7964	-0.002	-0.004	-0.002	-0.004	-0.017	-0.015	-0.1414	-0.016	-0.019	-0.1684	-0.067	-0.5379	-2.3168	-2.8271	-1.2767	-1.338	-0.027	-0.023	-0.034	-0.049	-0.036	-0.015	-0.066
FL1DCANS0001	-0.003	-0.01	-0.009	-0.007	-0.002	-0.012	-0.199	-0.036	-0.1055	-0.013	-0.022	-0.109	-0.167	-4.418	-0.104	-0.111	-1.8872	0.0611	-0.042	-0.034	-1.0464	-3.4927	-0.2495	-0.0181	-0.4874	-0.9167	-0.006	-0.018	-0.004	-0.016	-0.1912	-0.4594	-4.8246	-0.2119	-0.1186	-0.5942	-0.569	-1.5754	-3.3544	-3.0907	-0.006	-0.003	-0.01	-0.023	-0.012	-0.094	-0.031	-0.024	-0.045
FL1DCBNS0001	-0.005	-0.01	-0.006	-0.026	-0.004	-0.029	-1.0442	-0.056	-0.092	0	-0.032	-0.108	-0.131	-3.0433	-0.3311	-0.0444	-1.7385	-0.5842	-0.1599	-0.029	-0.2212	-3.8243	-0.105	-0.03	-0.1415	-0.269	-0.011	-0.021	-0.005	-0.009	-0.1267	-0.5211	-2.1854	-0.1864	-0.2322	-0.9822	-0.7331	-3.702	-5.1046	-2.3962	-0.0967	-0.007	-0.009	-0.022	-0.011	-0.1	-0.051	-0.043	-0.028
FL1DCFNS0001	-0.004	-0.011	-0.017	-0.02	-0.006	-0.0472	-1.7536	-0.064	-0.1213	-0.012	-0.037	-0.087	-0.146	-3.646	-0.292	-0.2132	-2.2679	-0.4056	-0.3808	-0.055	-0.2522	-3.7849	-0.0351	-0.028	-0.1608	-0.3173	-0.002	-0.006	-0.003	-0.004	-0.019	-0.015	-0.4854	-0.054	-0.04	-0.2704	-0.079	-0.2325	-3.0324	-0.6197	-1.28	-1.0817	-0.02	-0.025	-0.014	-0.048	-0.04	-0.058	-0.053
FL1DDAGS0001	-0.037	-0.011	-0.025	-0.027	-0.013	-0.095	-2.5267	-0.4184	-1.5318	-0.147	-0.17	-0.2936	-0.266	-4.2849	-0.5865	-0.161	-1.8642	-0.3232	-0.0337	-0.034	-0.2048	-3.6414	-0.059	-0.032	-0.1552	-0.2088	-0.002	-0.042	-0.022	-0.02	-0.229	-0.3492	-5.6239	-1.152	-0.2683	-1.1049	-0.2367	-1.0235	-4.4467	-5.0841	-0.4794	-0.274	-0.026	-0.028	-0.046	-0.129	-0.032	-0.035	-0.041
FL1DDANS0001	-0.019	-0.023	-0.033	-0.015	-0.013	-0.091	-2.3894	-1.9333	-1.0657	-0.042	-0.031	-0.135	-0.221	-5.298	-0.3989	-0.116	-1.1645	0.0537	-0.059	-0.021	-0.0856	-2.5221	-0.013	-0.024	-0.1982	-0.0235	-0.009	-0.03	-0.022	-0.004	-0.032	-0.057	-2.605	-0.9408	-0.0793	-0.9707	-0.1405	-0.7508	-2.8546	-1.0648	-0.3679	-0.0615	-0.006	-0.004	-0.02	-0.027	-0.055	-0.029	-0.088
FL1DDBNS0001	-0.004	-0.009	-0.005	-0.034	-0.004	-0.039	-0.9853	-0.062	-0.1209	-0.007	-0.019	-0.101	-0.204	-4.6817	-0.3314	-0.0743	-2.1834	-0.5389	-0.245	-0.04	-0.1702	-3.7606	-0.037	-0.03	-0.2033	-0.1305	-0.004	-0.007	-0.003	-0.003	-0.024	-0.029	-0.5115	-0.033	-0.018	-0.6922	-0.1438	-1.2616	-3.5043	-1.4192	-1.6449	-1.9322	-0.0605	-0.037	-0.022	-0.063	-0.057	-0.037	-0.062
FL1DDCNS0001	-0.005	-0.011	-0.008	-0.017	-0.004	-0.019	-1.173	-0.07	-0.1552	-0.021	-0.026	-0.105	-0.116	-5.0814	-0.2255	-0.1	-2.0346	-0.0904	-0.104	-0.036	-0.581	-4.6164	-0.2382	-0.0373	-0.4632	-1.0608	-0.006	-0.031	-0.007	-0.023	-0.3877	-0.9505	-7.2846	-0.3351	-0.2157	-0.8119	-0.6503	-0.8044	-3.1087	-2.4036	-0.073	-0.026	-0.012	-0.028	-0.015	-0.095	-0.046	-0.048	-0.011
FL1DE9GS0001	-0.039	-0.009	-0.056	-0.04	-0.053	-2.0194	-3.6718	-1.7316	-1.2188	-0.0778	-0.098	-0.122	-0.135	-1.8764	-0.269	-0.012	-0.2179	-0.3555	-0.8701	-0.019	-0.051	-1.8781	-0.055	-0.011	-0.025	0.005	-0.014	-0.052	-0.035	-0.038	-0.228	-0.3491	-10.8054	-1.7607	-0.4855	-2.587	-0.6658	-1.8442	-5.5308	-3.1026	-2.1097	-1.0277	-0.028	-0.085	0.025	-0.263	-0.036	0.012	-0.122
FL1DE9NI0001	-0.01	-0.016	-0.037	-0.008	-0.026	-0.1954	-2.6616	-0.1456	-0.3255	-0.044	-0.043	-0.091	-0.057	-4.2032	-0.4147	-0.078	-1.147	-1.0155	-1.1916	-0.04	-0.1205	-2.8669	-0.026	-0.006	-0.032	-0.04	-0.005	-0.027	-0.008	-0.012	-0.2888	-0.2868	-4.4044	-0.6959	-0.2663	-0.9629	-0.4467	-0.7797	-4.8372	-3.2674	-0.8804	-0.3358	-0.019	-0.037	-0.015	-0.1561	-0.0584	-0.023	-0.06
FL1DE9NP0001	-0.016	-0.055	-0.054	-0.02	-0.009	-0.078	-2.0897	-0.8295	-1.7523	-0.072	-0.06	-0.145	-0.048	-5.1824	-0.3807	-0.032	-0.8802	-0.2124	-0.033	-0.022	-0.1386	-3.1313	-0.101	-0.016	-0.0576	-0.2358	-0.012	-0.03	-0.02	-0.009	-0.048	-0.1082	-3.3405	-0.894	-0.3234	-1.5976	-0.2231	-0.4792	-4.1424	-1.0938	-0.6655	-0.2919	-0.013	-0.02	-0.016	-0.096	-0.003	-0.032	-0.054
FL1DE9NS0001	-0.005	-0.01	-0.008	-0.004	-0.002	-0.011	-0.0991	-0.032	-0.087	-0.032	-0.042	-0.117	-0.24	-4.1802	-0.081	-0.078	-1.0893	-0.0902	-0.049	-0.025	-0.3382	-3.3591	-0.087	-0.039	-0.4388	-0.4487	-0.008	-0.038	-0.005	-0.023	-0.473	-1.5031	-7.1634	-0.7738	-0.4749	-1.401	-0.5139	-1.456	-2.8176	-3.3012	-0.092	-0.021	-0.012	-0.026	-0.021	-0.0881	-0.058	-0.036	-0.03
FL1DE9NS0002	-0.006	-0.01	-0.006	-0.015	-0.003	-0.014	-1.0356	-0.066	-0.1427	-0.038	-0.033	-0.106	-0.095	-5.036	-0.1647	-0.084	-1.6973	-0.09	-0.107	-0.036	-0.4504	-4.6	-0.1987	-0.026	-0.4545	-1.017	-0.007	-0.0351	-0.005	-0.048	-0.7916	-1.1736	-5.4321	-0.4682	-0.5159	-0.811	-1.2953	-1.2603	-4.2412	-3.1647	-0.059	-0.022	-0.013	-0.035	-0.014	-0.2254	-0.022	-0.04	-0.025
FL1DE9NS0003	-0.005	-0.01	-0.009	-0.005	-0.003	-0.013	-0.1231	-0.034	-0.0995	-0.041	-0.034	-0.114	-0.255	-4.494	-0.099	-0.099	-1.2029	-0.1857	-0.057	-0.028	-0.4573	-3.1325	-0.0894	-0.04	-0.507	-0.7094	-0.002	-0.022	-0.003	-0.019	-0.4149	-0.6699	-6.9256	-0.6937	-0.192	-1.1152	-0.3777	-2.0278	-3.387	-5.0622	-0.253	-0.0995	-0.016	-0.018	-0.037	-0.1025	-0.067	-0.0544	-0.03
FL1DE9NS0004	-0.004	-0.014	-0.012	-0.018	-0.006	-0.029	-1.1813	-0.3095	-0.6371	-0.021	-0.016	-0.093	-0.023	-4.3759	-0.3766	-0.0158	-0.9229	-0.5109	-0.0919	-0.019	-0.1147	-3.5009	-0.1399	-0.018	-0.062	-0.2781	-0.004	-0.013	-0.006	-0.006	-0.045	-0.039	-2.5238	-0.3674	-0.065	-0.8943	-0.1707	-0.5902	-3.5075	-1.9313	-1.7537	-0.8064	-0.025	-0.033	-0.025	-0.068	-0.0566	-0.037	-0.0787
FL1DEANI0001	-0.005	-0.011	-0.008	-0.005	-0.002	-0.011	-0.1314	-0.043	-0.1163	-0.043	-0.057	-0.161	-0.342	-4.388	-0.093	-0.133	-1.5616	0.0365	-0.07	-0.056	-0.1047	-3.0988	0.0379	-0.086	-0.6133	-0.64	-0.002	-0.021	-0.005	-0.035	-0.2551	-0.7115	-6.8528	-0.4616	-0.2028	-1.0685	-0.3078	-0.8711	-3.7918	-4.4664	-1.7916	-1.6099	-0.049	-0.059	-0.046	-0.119	-0.0663	-0.032	-0.116
FL1DEANI0002	-0.01	-0.013	-0.012	-0.008	-0.004	-0.019	-0.6111	-0.1085	-0.3469	-0.06	-0.062	-0.168	-0.219	-5.1656	-0.1703	-0.071	-1.1623	-0.1121	-0.061	-0.026	-0.3013	-2.7152	-0.1616	-0.041	-0.4937	-0.5056	-0.002	-0.025	-0.006	-0.044	-0.3195	-0.578	-8.0979	-0.6887	-0.314	-1.6391	-0.6626	-0.7168	-4.2202	-4.1214	-1.3685	-0.8942	-0.036	-0.055	-0.044	-0.152	-0.042	-0.01	-0.109
FL1DECNF0001	-0.01	-0.021	-0.044	-0.028	-0.048	-1.7865	-2.9723	-0.4609	-0.1808	-0.015	-0.033	-0.106	-0.181	-4.2864	-0.2153	-0.108	-1.0387	-0.9176	-0.53	-0.045	-0.4165	-4.9212	-0.1469	-0.032	-0.3486	-0.7642	-0.004	-0.015	-0.012	-0.002	-0.026	-0.038	-2.5176	-0.2134	-0.058	-0.6259	-0.1507	-1.1039	-2.4844	-0.4286	-0.054	-0.015	-0.004	-0.004	-0.008	-0.014	-0.045	-0.038	-0.021
FL1DG9NS0001	-0.005	-0.01	-0.009	-0.005	-0.002	-0.01	-0.1124	-0.033	-0.078	-0.03	-0.049	-0.141	-0.279	-4.4435	-0.0802	-0.093	-1.1554	-0.1665	-0.055	-0.029	-0.4088	-3.1365	-0.1021	-0.041	-0.464	-0.5665	-0.004	-0.024	-0.005	-0.01	-0.4349	-0.7249	-5.8035	-0.3688	-0.215	-0.6625	-0.4516	-0.6974	-3.699	-4.7158	-0.4397	-0.1117	-0.017	-0.033	-0.038	-0.1053	-0.059	-0.0492	-0.035
FL1DG9NS0002	-0.007	-0.012	-0.017	-0.019	-0.006	-0.043	-1.6685	-0.0871	-0.1132	-0.015	-0.048	-0.121	-0.264	-3.7272	-0.2189	-0.0963	-2.0159	-0.7637	-0.2581	-0.034	-0.2716	-4.8457	-0.1902	-0.027	-0.1949	-0.287	-0.003	-0.011	-0.006	-0.004	-0.034	-0.031	-3.3687	-0.1372	-0.053	-0.2595	-0.097	-0.6531	-3.5945	-0.7282	-1.2316	-1.0027	-0.027	-0.029	-0.014	-0.055	-0.051	-0.044	-0.077
FL1DG9NS0003	-0.007	-0.011	-0.008	-0.005	-0.002	-0.011	-0.0955	-0.065	-0.2496	-0.077	-0.05	-0.146	-0.225	-4.5675	-0.082	-0.072	-0.969	-0.0811	-0.047	-0.021	-0.2731	-3.2972	-0.0767	-0.033	-0.3714	-0.4159	0	-0.033	-0.006	-0.01	-0.9872	-1.9165	-5.312	-0.9428	-0.4865	-1.1123	-0.6745	-0.8153	-2.8569	-5.6736	-0.2586	-0.087	-0.015	-0.023	-0.058	-0.2002	-0.038	-0.0396	-0.033
FL1DGANS0001	-0.002	-0.005	-0.004	-0.017	-0.004	-0.016	-0.5086	-0.033	-0.0763	-0.009	-0.023	-0.08	-0.097	-4.4391	-0.2217	-0.0379	-2.2722	-0.4813	-0.1722	-0.044	-0.6777	-4.2104	-0.1323	-0.0161	-0.4035	-0.6749	-0.002	-0.007	-0.004	-0.003	-0.025	-0.02	-0.6809	-0.047	-0.037	-0.2923	-0.086	-0.5804	-2.5223	-1.1336	-1.5649	-1.6848	-0.045	-0.035	-0.018	-0.048	-0.051	-0.028	-0.082
FL1DHXCS0001	-0.011	-0.031	-0.045	-0.052	-0.011	-0.8414	-4.0774	-1.3788	-0.2202	-0.024	-0.027	-0.08	-0.166	-3.5134	-0.2278	-0.155	-1.5969	-0.2601	-0.1798	-0.026	-0.1612	-4.056	0.013	-0.019	-0.1808	-0.1696	-0.006	-0.025	-0.028	-0.004	-0.026	-0.053	-3.3867	-0.4136	-0.044	-0.2576	-0.094	-0.5299	-2.7269	-1.5199	-0.5679	-0.0955	-0.008	-0.015	-0.012	-0.086	-0.033	-0.012	-0.096
FL1DHXCS0002	-0.031	-0.01	-0.079	-0.031	-0.048	-1.5979	-4.9227	-1.6206	-0.2457	-0.144	-0.075	-0.081	-0.107	-2.4434	-0.5575	-0.163	-0.8855	-1.485	-2.0203	-0.0315	-0.122	-2.3811	-0.014	-0.01	-0.03	-0.0557	0.011	-0.042	-0.024	-0.08	-0.7314	-0.6103	-7.3103	-1.5384	-0.7188	-0.4304	-1.1214	-1.6944	-2.6188	-3.4482	-0.049	-0.01	-0.011	-0.028	-0.028	-0.1727	0.01	-0.02	-0.015
FL1DHXCS0003	-0.035	-0.015	-0.033	-0.007	-0.016	-0.1125	-2.0754	-5.1419	-1.3317	-0.129	-0.059	-0.098	-0.1	-2.6644	-0.192	-0.007	-0.076	-0.026	-0.021	-0.013	-0.036	-0.9521	-0.031	-0.01	-0.039	0.0402	-0.004	-0.054	-0.032	-0.026	-0.153	-0.1398	-8.3084	-2.069	-0.2583	-1.3805	-0.8365	-1.8298	-6.4339	-3.469	-2.1055	-0.6637	-0.017	-0.049	-0.019	-0.233	-0.026	-0.025	-0.124
FL1DHXGS0001	-0.011	-0.011	-0.01	-0.005	-0.002	-0.019	-0.2068	-0.0383	-0.3014	-0.129	-0.052	-0.126	-0.237	-4.1969	-0.1325	-0.09	-0.9909	0.0772	-0.053	-0.053	-0.2408	-3.3424	-0.0733	-0.072	-0.4456	-0.1234	0.019	-0.051	-0.005	-0.039	-0.7174	0.1581	-6.2831	-3.5467	-1.3298	-1.9944	-0.9628	-2.4767	-3.8897	-3.9511	-2.0439	-0.8667	-0.034	-0.046	-0.044	-0.1005	-0.171	-0.067	-0.1084
FL1DHXNF0001	-0.004	-0.007	-0.006	-0.004	-0.002	-0.011	-0.1048	-0.037	-0.075	-0.034	-0.039	-0.09	-0.144	-2.0509	-0.051	-0.039	-0.6669	0.015	-0.039	-0.022	-0.2781	-3.4221	-0.0885	-0.019	-0.2943	-0.5694	-0.007	-0.0366	-0.007	-0.049	-0.8478	-1.2581	-6.1049	-0.4723	-0.5069	-0.7414	-1.3654	-0.8768	-2.8764	-3.1388	-0.061	-0.027	-0.013	-0.032	-0.018	-0.217	-0.011	-0.012	-0.036
FL1DHXNI0001	-0.019	-0.025	-0.057	-0.023	-0.073	-1.5488	-3.8409	-1.4366	-0.3771	-0.035	-0.067	-0.181	-0.303	-4.9939	-0.2974	-0.118	-1.4495	-1.2508	-2.2132	-0.065	-0.194	-4.8766	-0.0407	-0.021	-0.1717	-0.033	-0.006	-0.026	-0.022	-0.005	-0.032	-0.031	-4.023	-0.7812	-0.083	-0.4603	-0.116	-1.0618	-3.6249	-1.1036	-0.174	-0.025	-0.006	-0.01	-0.016	-0.065	-0.023	-0.0143	-0.071
FL1DHXNI0002	-0.018	-0.024	-0.038	-0.007	-0.014	-0.104	-2.2708	-2.568	-0.873	-0.04	-0.025	-0.105	-0.137	-6.1085	-0.4487	-0.1516	-1.3533	0.1024	-0.027	-0.029	-0.1574	-2.6177	-0.0082	-0.017	-0.1241	-0.0491	-0.009	-0.033	-0.025	-0.008	-0.034	-0.055	-3.2106	-1.0151	-0.0714	-0.6466	-0.136	-1.004	-3.2042	-1.663	-1.9208	-1.9818	-0.078	-0.0561	-0.027	-0.09	-0.037	-0.044	-0.081
FL1DHXNS0001	-0.013	-0.033	-0.016	-0.009	-0.004	-0.016	-0.2863	-0.9726	-0.8608	-0.2004	-0.053	-0.157	-0.154	-4.485	-0.1313	-0.11	-1.6542	0.1042	-0.043	-0.035	-1.1046	-3.79	-0.2993	-0.0328	-0.4382	-0.9011	0.008	-0.069	-0.021	-0.008	-0.6047	-1.2289	-5.1221	-2.6014	-1.0546	-2.7727	-0.9351	-1.3494	-3.8117	-2.8431	0.004	-0.002	-0.007	-0.02	-0.01	-0.1971	-0.02	-0.025	-0.029
FL1DHXNS0002	-0.008	-0.022	-0.022	-0.01	-0.005	-0.031	-1.1656	-1.0342	-0.8216	-0.047	-0.039	-0.102	-0.144	-3.9623	-0.1914	-0.08	-0.7276	0.0663	-0.03	-0.019	-0.104	-2.3283	0.034	-0.004	-0.0914	-0.0523	-0.004	-0.016	-0.01	-0.006	-0.035	-0.032	-2.7763	-0.8765	-0.1534	-1.1419	-0.0874	-1.0252	-3.2981	-0.621	-1.1844	-0.5227	-0.014	-0.021	-0.011	-0.047	-0.046	-0.038	-0.0575
FL1DHXNS0003	-0.043	0.001	-0.043	-0.011	-0.01	-0.068	-1.0527	-2.7502	-2.2368	-0.142	-0.113	-0.165	-0.306	-5.5584	-0.56	-0.09	-1.2698	0.0706	-0.063	-0.047	-0.1301	-3.5331	0.0212	-0.069	-0.5113	-0.3279	0.003	-0.041	-0.024	-0.012	-0.09	0.0258	-4.4906	-2.7447	-0.481	-1.9239	-0.1049	-1.0416	-1.6745	-0.2248	-0.018	-0.003	-0.002	-0.004	-0.011	-0.031	-0.018	-0.014	-0.029
FL1DHXNS0004	-0.008	-0.016	-0.032	-0.003	-0.013	-0.061	-0.7637	-0.1126	-0.2449	-0.051	-0.028	-0.087	-0.168	-3.8695	-0.3081	-0.156	-2.9703	-0.247	-0.0807	-0.03	-0.1883	-2.254	0.032	-0.011	-0.0784	-0.0395	-0.001	-0.046	-0.007	-0.0213	-1.0853	-1.1342	-5.1045	-0.5569	-0.7357	-0.6846	-1.373	-1.642	-2.638	-3.157	-0.031	-0.007	-0.008	-0.022	-0.032	-0.301	-0.005	-0.011	-0.017
FL1DHXNS0005	-0.011	-0.01	-0.006	-0.006	-0.002	-0.011	-0.258	-0.066	-0.332	-0.185	-0.056	-0.12	-0.133	-3.3272	-0.09	-0.081	-0.791	0.13	-0.043	-0.04	-0.1084	-2.4693	-0.0328	-0.059	-0.5096	-0.9838	0.028	-0.0361	-0.008	-0.031	-0.3211	-1.4407	-4.7317	-2.0446	-0.6365	-2.0389	-0.6795	-1.7168	-3.8813	-3.1486	0.0057	0.006	-0.009	-0.023	-0.01	-0.1437	-0.035	-0.0313	-0.056
FL1DHXNS0006	-0.005	-0.007	-0.006	-0.003	-0.002	-0.011	-0.0937	-0.042	-0.1053	-0.038	-0.022	-0.074	-0.048	-2.2734	-0.038	-0.016	-0.3279	-0.012	-0.022	-0.008	-0.0934	-2.3147	-0.0879	-0.017	-0.1256	-0.5106	-0.007	-0.064	-0.007	-0.127	-1.6627	-1.3061	-9.0138	-0.7637	-0.7428	-0.9209	-1.4358	-1.2798	-3.5636	-6.8138	-0.1868	-0.016	-0.013	-0.033	-0.031	-0.2023	-0.024	-0.03	-0.054
FL1DHXNS0007	-0.003	-0.009	-0.009	-0.006	-0.003	-0.013	-0.1901	-0.033	-0.1044	-0.015	-0.016	-0.12	-0.305	-4.937	-0.111	-0.163	-2.1974	0.0866	-0.049	-0.057	-0.2268	-3.048	0.008	-0.102	-0.5753	-0.9872	-0.007	-0.023	-0.004	-0.021	-0.2973	-0.7405	-5.62	-0.2953	-0.2169	-0.6161	-0.7857	-0.7228	-3.5744	-2.2263	0.004	0.003	-0.006	-0.021	-0.012	-0.107	-0.038	-0.02	-0.053
FL1DHXNS0008	-0.032	-0.019	-0.043	-0.006	-0.008	-0.062	-0.6229	-2.8927	-2.0319	-0.162	-0.105	-0.19	-0.306	-4.5373	-0.4238	-0.081	-0.8231	0.0822	-0.031	-0.037	-0.1264	-1.3779	0.0496	-0.018	-0.2522	-0.0765	0.01	-0.044	-0.019	-0.019	-0.133	-0.0184	-4.6407	-2.4671	-0.6351	-2.0985	-0.4544	0.0454	-4.1097	-0.8872	0.025	0.007	-0.004	-0.011	-0.008	-0.099	0.001	-0.017	-0.05
FL1DHYCS0001	-0.023	-0.037	-0.062	-0.014	-0.03	-0.2098	-3.2645	-1.529	-0.5854	-0.104	-0.076	-0.11	-0.244	-0.6028	-0.4617	-0.2654	-1.9073	-0.1902	0.0148	-0.018	-0.162	-3.1813	-0.013	-0.014	-0.0683	-0.155	0.003	-0.06	-0.019	-0.108	-1.2359	-0.2993	-7.1768	-2.3992	-0.706	-0.5564	-1.2858	-1.7247	-3.3874	-4.3	0.0719	0.022	-0.017	-0.053	0.008	-0.2661	-0.028	-0.018	-0.02
FL1DHYGS0001	-0.015	-0.009	-0.047	-0.017	-0.021	-0.146	-2.4523	-0.1715	-0.4266	-0.027	-0.067	-0.077	-0.093	-4.0597	-0.7474	-0.0101	-1.5479	-0.9033	-1.4757	-0.036	-0.121	-4.1396	-0.054	-0.01	-0.0558	-0.2297	-0.005	-0.021	-0.009	-0.02	-0.167	-0.3134	-6.7216	-0.2752	-0.124	-0.611	-0.3217	-0.5593	-2.9359	-3.2584	-0.162	-0.058	-0.01	-0.014	-0.041	-0.072	-0.021	-0.01	-0.076
FL1DHYNF0001	-0.005	-0.01	-0.008	-0.007	-0.003	-0.012	-0.254	-0.039	-0.089	-0.03	-0.034	-0.096	-0.174	-3.7435	-0.1209	-0.106	-1.5622	0.0264	-0.067	-0.037	-0.4475	-4.5082	-0.1341	-0.033	-0.3748	-0.8475	-0.006	-0.027	-0.004	-0.045	-0.5318	-0.8575	-5.9872	-0.3712	-0.3812	-0.6072	-1.1181	-1.6995	-5.0711	-4.5245	-0.1302	-0.037	-0.02	-0.049	0	-0.2426	-0.023	-0.029	-0.026
FL1DHYNF0002	-0.033	-0.046	-0.0934	-0.043	-0.031	-1.2452	-4.3883	-4.6315	-1.2133	-0.0681	-0.014	-0.117	-0.153	-5.1872	-0.2937	-0.1213	-1.8107	-0.248	-0.137	-0.04	-0.2634	-4.0895	-0.0687	-0.031	-0.2384	-0.4642	-0.011	-0.064	-0.1481	-0.005	-0.042	-0.043	-4.4637	-2.133	-0.166	-1.1401	-0.09	-1.3205	-1.085	-0.139	-0.02	-0.005	-0.002	-0.002	-0.005	-0.01	-0.029	-0.02	-0.011
FL1DHYNP0001	-0.015	-0.026	-0.044	-0.012	-0.024	-0.2332	-3.2415	-0.8349	-1.0512	-0.043	-0.056	-0.109	-0.064	-5.2502	-0.5582	-0.1208	-1.0753	-1.3165	-2.0154	-0.072	-0.139	-3.6111	-0.094	-0.019	-0.1136	-0.3545	-0.005	-0.018	-0.012	-0.008	-0.054	-0.038	-2.3761	-0.5874	-0.114	-0.9408	-0.1529	-0.833	-4.6887	-2.6113	-1.2928	-0.5805	-0.023	-0.021	-0.037	-0.095	-0.0755	-0.043	-0.1301
FL1DHYNS0001	-0.027	-0.022	-0.065	-0.015	-0.02	-0.2995	-3.0072	-1.6898	-0.6469	-0.038	-0.074	-0.101	-0.263	-4.3381	-0.6747	-0.1147	-1.2664	-0.056	-0.1149	-0.025	-0.092	-2.7077	0.009	-0.017	-0.1803	0.0538	-0.007	-0.031	-0.027	-0.004	-0.025	-0.04	-2.3949	-0.9007	-0.077	-0.5311	-0.084	-0.5571	-2.4574	-0.2452	-0.0317	0.005	-0.004	-0.006	-0.007	-0.049	-0.014	-0.009	-0.056
FL1DHYNS0002	-0.013	-0.022	-0.012	-0.011	-0.005	-0.019	-0.7788	-0.4294	-0.9315	-0.101	-0.062	-0.173	-0.138	-4.0126	-0.2156	-0.043	-0.3781	-0.047	-0.023	-0.008	-0.04	-1.8667	-0.061	-0.012	-0.054	-0.0445	-0.02	-0.0856	-0.016	-0.004	-0.2992	-0.9189	-4.5251	-2.3942	-0.8042	-3.5288	-0.8714	-1.4698	-4.0244	-1.5439	-0.9421	-0.5614	-0.019	-0.023	-0.023	-0.072	-0.089	-0.051	-0.092
FL1DHYNS0003	-0.014	-0.029	-0.011	-0.009	-0.003	-0.014	-0.3027	-0.8217	-1.031	-0.1821	-0.063	-0.165	-0.183	-3.7054	-0.083	-0.032	-0.3976	-0.025	-0.035	-0.023	-0.2746	-2.6679	-0.0913	-0.012	-0.3168	-0.5524	0	-0.075	-0.02	-0.015	-0.7365	-1.3253	-5.2384	-2.7466	-1.0076	-2.6224	-1.4333	-1.8867	-6.6566	-3.7156	-0.1042	-0.0266	-0.016	-0.048	0.021	-0.3477	0	-0.0214	-0.061
FL1DHYNS0004	-0.031	-0.011	-0.062	-0.006	-0.013	-0.1	-2.3581	-1.1248	-1.3424	-0.032	-0.082	-0.085	-0.179	-5.0815	-0.8924	-0.149	-1.9658	0.0959	-0.05	-0.021	-0.9959	-3.5576	-0.3071	-0.0128	-0.5276	-1.1099	-0.01	-0.032	-0.026	-0.004	-0.032	-0.051	-2.9917	-1.103	-0.1448	-1.2931	-0.1184	-1.3349	-3.2181	-0.5392	-0.1192	-0.026	-0.003	-0.005	-0.011	-0.021	-0.044	-0.049	-0.049
FL1DHYNS0005	-0.006	-0.012	-0.014	-0.005	-0.004	-0.02	-0.358	-0.056	-0.1538	-0.044	-0.047	-0.12	-0.268	-3.4288	-0.1426	-0.194	-2.0689	0.252	-0.04	-0.06	-0.1491	-2.7405	0.0178	-0.1133	-0.7201	-0.7141	-0.002	-0.033	-0.007	-0.077	-0.8176	-0.8336	-5.4257	-0.6372	-0.5034	-0.576	-1.113	-1.08	-3.0879	-2.5855	-0.051	-0.015	-0.008	-0.021	-0.023	-0.1287	-0.004	-0.031	-0.017
FL1DQUNI0001	-0.009	-0.02	-0.036	-0.016	-0.02	-0.1504	-2.3417	-0.1386	-0.2736	-0.023	-0.041	-0.164	-0.296	-5.2467	-0.4733	-0.2425	-2.5092	-0.8699	-1.3481	-0.0804	-0.2437	-3.6615	-0.051	-0.031	-0.1764	-0.068	-0.009	-0.032	-0.009	-0.023	-0.3186	-0.8736	-7.0583	-0.5194	-0.2226	-0.9574	-0.7265	0.0119	-3.1083	-2.7313	-0.146	-0.045	-0.014	-0.028	-0.018	-0.091	-0.056	-0.027	-0.046
FL1DQUNI0002	-0.023	-0.056	-0.052	-0.054	-0.063	-1.5211	-2.5981	-1.2244	-1.5516	-0.1	-0.045	-0.197	-0.185	-4.3942	-0.4689	-0.202	-2.299	-0.8154	-1.5986	-0.063	-0.1495	-3.393	-0.036	-0.018	-0.075	-0.0612	-0.008	-0.054	-0.045	-0.011	-0.062	-0.0745	-5.3062	-1.838	-0.1933	-1.3679	-0.1597	-3.0078	-2.4578	-0.6298	-0.055	-0.014	-0.004	-0.008	-0.015	-0.052	-0.025	-0.02	-0.038
FL1DQUNI0003	-0.009	-0.013	-0.021	-0.021	-0.017	-0.2752	-1.5067	-0.1224	-0.101	-0.042	-0.043	-0.085	-0.091	-2.0612	-0.107	-0.042	-0.6921	-0.7074	-1.2822	-0.0679	-0.094	-4.1363	-0.091	-0.021	-0.0779	-0.1294	-0.007	-0.032	-0.01	-0.032	-0.5222	-0.7049	-7.2597	-0.4194	-0.3424	-0.4909	-0.8496	-1.1617	-4.7499	-4.3586	-0.094	-0.064	-0.023	-0.047	-0.02	-0.2419	-0.007	-0.02	-0.044
FL1DQUNM0001	-0.003	-0.004	-0.003	-0.01	-0.002	-0.007	-0.1009	-0.035	-0.1482	-0.023	0.034	-0.021	0.076	-3.3543	-0.0941	-0.018	-0.7556	-0.1493	-0.079	-0.02	-0.0916	-3.1337	-0.0839	-0.022	-0.1456	-0.5502	-0.01	-0.0463	-0.007	-0.038	-0.8726	-1.4064	-4.6411	-0.6635	-0.5535	-1.3133	-1.4475	-2.2736	-4.4332	-2.9481	-0.067	-0.039	-0.012	-0.025	-0.011	-0.1891	-0.052	-0.086	0.004
FL1DQUNM0002	-0.023	-0.017	-0.03	-0.022	-0.013	-0.09	-2.7219	-1.2499	-1.2806	-0.0497	-0.007	-0.1	-0.123	-5.7232	-0.4574	-0.184	-1.8839	-0.0301	-0.128	-0.043	-0.1724	-4.5326	-0.214	-0.059	-0.413	-0.8198	-0.009	-0.034	-0.03	-0.004	-0.033	-0.045	-3.0024	-1.124	-0.1251	-0.9202	-0.076	-1.3227	-1.6048	-0.4117	-0.066	-0.023	-0.005	-0.004	-0.006	-0.006	-0.051	-0.0769	-0.01
FL1DQUNM0003	-0.014	-0.011	-0.008	-0.005	-0.002	-0.015	-0.4077	-0.2191	-0.86	-0.142	-0.052	-0.117	-0.068	-2.0244	-0.076	-0.008	-0.063	-0.005	-0.017	-0.004	-0.022	-0.9438	-0.032	-0.005	-0.02	-0.012	0.004	-0.048	-0.014	-0.024	-0.3783	-0.9356	-6.389	-2.1552	-0.7845	-3.2722	-0.9032	-1.6044	-5.069	-2.9061	-1.3798	-0.7089	-0.024	-0.039	-0.012	-0.1377	-0.108	-0.038	-0.0831
FL1DQUNP0001	-0.036	-0.024	-0.04	-0.035	-0.037	-0.9024	-3.8835	-3.5751	-0.3198	-0.033	-0.033	-0.122	-0.165	-3.7346	-0.2659	-0.171	-1.8072	-0.1671	-0.0913	-0.035	-0.182	-3.7007	-0.078	-0.029	-0.1545	-0.4499	-0.012	-0.052	-0.1876	-0.008	-0.054	-0.086	-4.6997	-0.9402	-0.088	-0.8926	-0.1955	-1.2487	-2.9113	-2.3031	-0.1971	-0.045	-0.009	-0.013	-0.022	-0.054	-0.038	-0.0628	-0.023
FL1DQUNP0002	-0.02	-0.019	-0.049	-0.018	-0.039	-0.4779	-2.4756	-0.3207	-0.803	-0.081	-0.067	-0.151	-0.109	-5.5866	-0.628	-0.0902	-1.6052	-1.2914	-1.5423	-0.048	-0.1203	-3.2501	-0.048	-0.016	-0.061	-0.1549	-0.01	-0.057	-0.018	-0.016	-0.589	-1.3246	-5.7252	-1.4399	-0.63	-2.1266	-0.9041	-1.6181	-4.0867	-2.0696	-0.1145	-0.024	-0.009	-0.02	-0.042	-0.2265	-0.06	-0.059	-0.043
FL1DRTNI0001	-0.024	-0.036	-0.045	-0.041	-0.028	-1.3343	-4.413	-3.0368	-1.2995	-0.053	-0.036	-0.135	-0.221	-4.2859	-0.249	-0.106	-1.2661	-0.1532	-0.6304	-0.046	-0.1558	-3.6451	0.031	-0.049	-0.4055	-0.5346	-0.011	-0.038	-0.03	-0.005	-0.039	-0.075	-5.2206	-1.3125	-0.1284	-1.285	-0.179	-0.5137	-2.3833	-0.2069	-0.004	-0.005	-0.003	-0.005	-0.007	-0.043	-0.001	-0.021	-0.023
FL1DRTNS0001	-0.005	-0.008	-0.007	-0.006	-0.002	-0.01	-0.1167	-0.037	-0.106	-0.009	-0.022	-0.109	-0.222	-4.8232	-0.094	-0.121	-1.7612	-0.011	-0.067	-0.052	-0.133	-3.1739	0.0244	-0.083	-0.5736	-0.8912	-0.02	-0.044	-0.007	-0.017	-0.4959	-1.4189	-5.0556	-0.4372	-0.5403	-0.8596	-1.2017	-0.8163	-2.8886	-2.9034	-0.023	-0.007	-0.009	-0.024	-0.011	-0.1429	-0.023	-0.031	-0.019
FL1DRTNS0002	-0.013	-0.01	-0.006	-0.005	-0.002	-0.013	-0.1027	-0.043	-0.254	-0.189	-0.075	-0.14	-0.159	-4.0645	-0.086	-0.077	-1.4286	0.0559	-0.037	-0.03	-0.9337	-3.4777	-0.2574	-0.0198	-0.4783	-0.887	0.027	-0.0405	-0.01	-0.034	-0.3384	-1.2835	-4.8742	-2.0351	-0.6136	-1.8879	-0.8568	-1.1367	-4.3977	-3.0392	0.0377	0.009	-0.009	-0.025	-0.01	-0.1517	-0.004	-0.015	-0.053
FL1DRTNS0003	-0.016	-0.011	-0.007	-0.005	-0.003	-0.014	-0.1277	-0.0579	-0.282	-0.214	-0.082	-0.157	-0.198	-4.6521	-0.105	-0.099	-1.6707	0.0677	-0.041	-0.034	-0.8759	-3.5443	-0.2515	-0.0322	-0.5103	-0.8191	0.036	-0.055	-0.012	-0.037	-0.3884	-1.2645	-4.8182	-2.1128	-0.7111	-1.9735	-0.7961	-1.1938	-5.4494	-2.9443	0.0125	-0.001	-0.009	-0.022	-0.013	-0.1411	-0.006	-0.053	-0.022
FL1DRTNS0004	-0.011	-0.012	-0.007	-0.007	-0.003	-0.015	-0.489	-0.062	-0.2841	-0.187	-0.081	-0.176	-0.278	-5.0724	-0.1573	-0.12	-1.5307	0.1096	-0.064	-0.049	-0.2647	-3.831	-0.0285	-0.054	-0.4084	-0.5652	0.028	-0.0344	-0.008	-0.035	-0.3365	-1.3128	-4.8867	-2.0636	-0.6147	-1.6974	-0.8035	-1.1409	-4.5998	-3.0452	0.0359	0.009	-0.009	-0.024	-0.013	-0.1542	-0.005	-0.007	-0.064
FL1DRTNS0005	-0.006	-0.014	-0.011	-0.014	-0.004	-0.017	-0.9888	-0.0785	-0.2948	-0.046	-0.048	-0.151	-0.179	-5.3408	-0.2925	-0.129	-2.1416	0.0412	-0.067	-0.04	-0.863	-4.0593	-0.2472	-0.0342	-0.5719	-0.926	-0.008	-0.058	-0.009	-0.163	-1.7994	-1.1524	-4.6509	-0.9639	-0.7045	-1.2874	-1.8112	-1.3176	-3.4119	-3.2283	-0.055	-0.015	-0.01	-0.028	-0.031	-0.288	-0.01	-0.05	-0.011
FL1DRTNS0006	-0.005	-0.008	-0.006	-0.004	-0.002	-0.01	-0.1291	-0.051	-0.1396	-0.055	-0.03	-0.105	-0.131	-3.6132	-0.066	-0.029	-0.445	-0.036	-0.029	-0.014	-0.1011	-2.5279	-0.071	-0.021	-0.1617	-0.2523	0.001	-0.048	-0.007	-0.158	-1.8202	-1.0391	-5.0328	-0.7522	-0.7644	-1.1027	-1.7676	-1.4809	-2.8809	-4.5421	-0.069	-0.022	-0.012	-0.03	-0.036	-0.2872	-0.009	-0.03	-0.026
FL1DRTNS0007	-0.004	-0.009	-0.008	-0.005	-0.002	-0.01	-0.0942	-0.036	-0.095	-0.041	-0.028	-0.103	-0.24	-3.6982	-0.095	-0.167	-1.7052	0.2079	-0.05	-0.053	-0.3248	-3.2987	-0.0277	-0.055	-0.4092	-0.7597	-0.002	-0.0492	-0.004	-0.115	-1.397	-1.2078	-3.8636	-0.5449	-0.5667	-0.7139	-1.4818	-1.4888	-3.0675	-3.9035	0.02	0.005	-0.01	-0.036	-0.013	-0.1922	-0.018	-0.02	-0.022
FL1DRTNS0008	-0.013	-0.012	-0.007	-0.008	-0.003	-0.014	-0.4835	-0.063	-0.2909	-0.193	-0.077	-0.156	-0.164	-5.0178	-0.1512	-0.089	-1.6085	0.0256	-0.056	-0.035	-0.9775	-4.025	-0.2641	-0.0203	-0.4742	-0.9208	0.03	-0.0358	-0.008	-0.038	-0.3611	-1.3644	-4.9995	-2.0931	-0.6302	-1.6858	-0.8198	-1.1384	-4.4698	-3.074	0.0344	0.008	-0.009	-0.025	-0.011	-0.1576	-0.006	-0.017	-0.053
FL1DRTNS0009	-0.015	-0.01	-0.005	-0.011	-0.003	-0.016	-0.5635	-0.0743	-0.3177	-0.219	-0.082	-0.173	-0.246	-5.4247	-0.2236	-0.087	-1.6013	-0.0671	-0.087	-0.05	-0.1237	-3.9547	-0.0169	-0.079	-0.5226	-0.4789	0.036	-0.0479	-0.011	-0.036	-0.3406	-1.1995	-4.8397	-2.1543	-0.6619	-2.0696	-0.7005	-1.1589	-5.5431	-2.7109	-0.0162	-0.005	-0.008	-0.02	-0.016	-0.1321	-0.002	-0.044	-0.027
FL1DRTNS0010	-0.005	-0.009	-0.009	-0.023	-0.005	-0.032	-1.0599	-0.059	-0.1198	-0.017	-0.039	-0.114	-0.151	-5.2875	-0.2985	-0.0255	-2.0418	-0.8344	-0.1828	-0.022	-0.5554	-4.1927	-0.2025	-0.026	-0.465	-0.7554	-0.003	-0.008	-0.005	-0.004	-0.023	-0.016	-0.7325	-0.1074	-0.05	-0.3772	-0.06	-2.04	-4.0339	-0.9484	-1.2461	-0.6261	-0.022	-0.022	-0.011	-0.052	-0.066	-0.0816	-0.035
FL1DRTNS0011	-0.004	-0.012	-0.007	-0.025	-0.004	-0.028	-1.3677	-0.1338	-0.2766	-0.01	-0.018	-0.134	-0.198	-5.2954	-0.2942	-0.053	-1.5689	-0.8387	-0.1829	-0.026	-0.1673	-3.3832	-0.062	-0.027	-0.1559	-0.1809	-0.003	-0.01	-0.004	-0.003	-0.027	-0.041	-1.2151	-0.1214	-0.031	-0.6782	-0.2034	-1.2925	-4.4183	-0.991	-1.289	-0.5874	-0.025	-0.023	-0.011	-0.05	-0.077	-0.0691	-0.047
FL1DUNNM0001	-0.003	-0.006	-0.003	-0.017	-0.003	-0.013	-0.5841	-0.058	-0.2445	-0.031	0.017	-0.062	0.049	-6.8448	-0.2816	-0.0496	-1.407	-0.2032	-0.102	-0.026	-0.1547	-4.1036	-0.1522	-0.036	-0.2401	-0.8308	-0.011	-0.0463	-0.008	-0.039	-0.8287	-1.3572	-4.3471	-0.7638	-0.5782	-1.153	-1.3486	-1.4242	-2.7577	-2.1626	-0.027	-0.013	-0.01	-0.023	-0.015	-0.1888	-0.011	-0.064	-0.008
FL2F18NC0001	-0.036	-0.035	-0.074	-0.047	-0.045	-1.3796	-4.4319	-2.6705	-1.4571	-0.066	-0.09	-0.1919	-0.379	-3.3546	-0.4355	-0.3611	-3.2265	-0.6237	-1.3584	-0.0925	-0.4072	-5.0825	-0.0092	-0.044	-0.2615	-0.2963	-0.01	-0.043	-0.052	-0.004	-0.033	-0.067	-3.4392	-1.1656	-0.163	-1.3218	-0.124	-0.351	-3.046	-1.0256	-0.3403	-0.0895	-0.007	-0.012	-0.015	-0.072	-0.019	-0.015	-0.073
FL2F19GM0001	-0.001	-0.094	-0.045	-0.041	-0.013	-0.096	-2.1206	-2.3794	-1.6127	-0.173	-0.024	-0.2134	-0.139	-5.1248	-0.5267	-0.1012	-1.7557	-0.5411	-0.0984	-0.027	-0.1162	-4.5217	-0.115	-0.041	-0.3347	-0.2224	0.003	-0.038	-0.01	-0.011	-0.067	0.0599	-3.3377	-2.4229	-0.335	-1.2303	-0.062	-0.2907	-3.627	-1.1596	-0.7656	-0.2488	-0.013	-0.018	-0.015	-0.075	-0.025	-0.057	-0.043
FL2F19GS0001	-0.043	-0.015	-0.041	-0.011	-0.037	-0.3588	-3.7683	-2.0917	-1.2739	-0.142	-0.109	-0.149	-0.188	-3.7718	-0.3899	-0.0395	-1.2342	-0.4366	-0.058	-0.029	-0.138	-4.1642	-0.1003	-0.047	-0.4081	-0.2546	-0.003	-0.078	-0.057	-0.008	-0.042	0.028	-4.7596	-2.0777	-0.2347	-1.0942	-0.001	-0.1612	-3.383	-1.4705	-0.6308	-0.149	-0.01	-0.014	-0.016	-0.069	-0.02	-0.045	-0.037
FL2F19NC0001	-0.009	-0.05	-0.023	-0.041	-0.006	-0.056	-2.1378	-0.982	-1.5142	-0.065	0	-0.174	-0.147	-4.906	-0.3929	-0.084	-1.5425	-0.3394	-0.148	-0.036	-0.2634	-4.5042	-0.1188	-0.034	-0.3331	-0.3989	-0.01	-0.065	-0.022	-0.02	-0.1953	-0.243	-6.0332	-3.2582	-0.6167	-1.7004	-0.7179	-1.3722	-3.9927	-2.9033	-0.0238	-0.005	-0.009	-0.019	-0.008	-0.099	-0.045	-0.036	-0.028
FL2F19NI0001	-0.027	-0.04	-0.033	-0.017	-0.01	-0.1131	-1.6993	-1.6262	-1.3913	-0.1621	-0.057	-0.17	-0.184	-4.6954	-0.1532	-0.066	-0.7881	-0.0923	-0.045	-0.027	-0.2786	-3.3581	-0.1162	-0.033	-0.3493	-0.3806	-0.001	-0.067	-0.051	-0.018	-0.1055	-0.2887	-5.499	-2.5956	-0.5347	-2.2967	-0.4428	-1.5773	-3.75	-2.0871	0.016	-0.003	-0.006	-0.014	-0.003	-0.09	-0.024	-0.032	-0.021
FL2F19NI0002	-0.009	-0.015	-0.025	-0.017	-0.01	-0.059	-1.9005	-0.1112	-0.1495	-0.029	-0.038	-0.085	-0.116	-4.0584	-0.2778	-0.065	-1.4754	-0.7989	-0.2216	-0.029	-0.1396	-3.6087	-0.117	-0.023	-0.2122	-0.0689	-0.005	-0.017	-0.006	-0.024	-0.2722	-0.2816	-2.385	-0.1887	-0.1917	-0.8086	-0.8953	-1.3472	-5.5672	-3.3456	-0.5936	-0.4686	-0.025	-0.057	0	-0.254	-0.032	-0.031	-0.079
FL2F19NI0003	-0.025	-0.034	-0.035	-0.017	-0.01	-0.0997	-2.0179	-1.0643	-1.3909	-0.169	-0.076	-0.18	-0.229	-5.1212	-0.2252	-0.083	-0.9907	-0.1481	-0.055	-0.032	-0.407	-3.4769	-0.1001	-0.035	-0.4391	-0.5527	0.008	-0.048	-0.026	-0.02	-0.1362	-0.1077	-5.8907	-2.6769	-0.6551	-2.1283	-0.4133	-1.5347	-3.5058	-1.9513	0.0147	-0.001	-0.005	-0.013	-0.007	-0.086	-0.019	-0.028	-0.024
FL2F19NI0004	-0.019	-0.031	-0.03	-0.019	-0.011	-0.1088	-2.2758	-1.3476	-1.0922	-0.071	-0.05	-0.159	-0.098	-4.8445	-0.2547	-0.056	-0.5305	-0.035	-0.058	-0.018	-0.1035	-3.3367	-0.0343	-0.019	-0.0972	-0.0988	-0.021	-0.0721	-0.029	-0.028	-0.5251	-0.8959	-9.7528	-1.7251	-1.0909	-2.1361	-1.3338	-0.8048	-4.9636	-2.5729	-1.0083	-0.4607	-0.021	-0.034	-0.027	-0.187	-0.054	-0.047	-0.0557
FL2F19NI0005	-0.007	-0.012	-0.023	-0.019	-0.011	-0.075	-2.104	-0.1106	-0.1213	-0.021	-0.027	-0.086	-0.153	-4.6898	-0.2665	-0.052	-1.71	-0.8232	-0.2435	-0.025	-0.1559	-4.3174	-0.132	-0.032	-0.2777	-0.047	-0.005	-0.015	-0.006	-0.013	-0.1187	-0.172	-2.141	-0.1454	-0.0937	-0.5959	-0.6616	-0.9152	-5.0232	-3.4171	-0.4735	-0.143	-0.014	-0.023	-0.025	-0.1201	-0.032	-0.048	-0.03
FL2F19NP0002	-0.008	-0.023	-0.019	-0.025	-0.007	-0.043	-1.6416	-0.4485	-0.6546	-0.036	-0.035	-0.119	-0.118	-4.5962	-0.3827	-0.071	-0.9764	-0.1436	-0.075	-0.019	-0.076	-3.4668	-0.088	-0.025	-0.1452	-0.011	-0.007	-0.022	-0.007	-0.017	-0.2136	-0.2879	-3.937	-0.4369	-0.2069	-0.7177	-0.7562	-0.8941	-5.5411	-2.8407	-1.2314	-0.6333	-0.029	-0.04	-0.022	-0.1502	-0.058	-0.072	-0.047
FL2F19NP0003	-0.011	-0.021	-0.018	-0.012	-0.005	-0.034	-1.5109	-0.6677	-1.1117	-0.047	-0.024	-0.114	-0.077	-2.8373	-0.1951	-0.029	-0.0965	-0.026	-0.024	-0.007	-0.026	-0.8546	-0.067	-0.012	-0.031	-0.0033	-0.011	-0.043	-0.014	-0.02	-0.5547	-0.9193	-5.2473	-0.8095	-0.2536	-1.4134	-0.7778	-1.4315	-6.0788	-4.939	-1.3708	-0.9882	-0.039	-0.062	-0.026	-0.2283	-0.0857	-0.071	-0.0822
FL2F19NS0001	-0.011	-0.011	-0.007	-0.006	-0.003	-0.013	-0.1316	-0.1162	-0.3795	-0.143	-0.059	-0.137	-0.18	-4.2474	-0.087	-0.052	-0.7994	-0.0847	-0.041	-0.024	-0.2563	-3.1806	-0.0996	-0.03	-0.3156	-0.3915	0.016	-0.035	-0.007	-0.02	-0.1694	-0.1143	-4.3191	-1.9	-0.7906	-1.834	-0.503	-1.5734	-3.9202	-2.4522	0.02	-0.001	-0.007	-0.016	-0.003	-0.098	-0.024	-0.031	-0.021
FL2F19NS0002	-0.008	-0.029	-0.015	-0.009	-0.003	-0.014	-0.3117	-0.9067	-1.0205	-0.1262	-0.045	-0.159	-0.177	-4.5036	-0.096	-0.06	-0.7604	-0.0801	-0.04	-0.024	-0.2576	-3.2927	-0.108	-0.03	-0.325	-0.3709	0.002	-0.037	-0.013	-0.015	-0.0992	-0.3325	-3.5749	-2.2936	-0.6021	-2.4259	-0.4876	-1.5326	-3.8225	-2.2641	0.0174	-0.002	-0.006	-0.014	-0.002	-0.091	-0.026	-0.031	-0.022
FL2F1ACS0001	-0.026	-0.079	-0.043	-0.029	-0.009	-0.086	-2.443	-1.5678	-0.1547	-0.3216	-0.172	-0.3449	-0.235	-5.4994	-0.4624	-0.1069	-1.0561	-0.4298	-0.0361	-0.029	-0.156	-3.544	-0.042	-0.016	-0.0769	-0.1772	0.019	-0.058	-0.023	-0.087	-0.8104	-0.1855	-8.2229	-3.2428	-0.9776	-1.483	-0.8291	-0.9349	-2.9682	-2.7761	-0.04	-0.014	-0.01	-0.026	-0.03	-0.1533	0.015	-0.017	-0.026
FL2F1AGS0001	-0.023	-0.021	-0.009	-0.029	-0.02	-0.7527	-2.7242	-2.1365	-0.3418	-0.04	-0.031	-0.11	-0.234	-4.3504	-0.174	-0.134	-1.5879	0.0525	-0.057	-0.049	-0.2202	-3.7506	-0.0024	-0.048	-0.3751	-0.7083	-0.026	-0.2223	-0.6398	-0.004	-0.028	-0.087	-5.1334	-1.389	-0.0819	-0.7444	-0.124	-0.6869	-2.0696	-0.2203	-0.008	-0.006	-0.003	-0.003	-0.006	-0.03	-0.011	-0.021	-0.02
FL2F1AGS0002	-0.023	-0.036	-0.042	-0.029	-0.019	-0.2274	-2.6728	-3.1243	-1.0187	-0.081	-0.055	-0.11	-0.142	-4.7217	-0.4433	-0.095	-1.7909	-0.1835	-0.1879	-0.037	-0.2288	-4.2671	-0.0759	-0.034	-0.193	-0.3071	-0.007	-0.059	-0.042	-0.006	-0.036	-0.011	-3.9412	-1.8076	-0.14	-0.6165	-0.072	-0.3421	-3.2326	-1.9953	-0.6656	-0.1686	-0.01	-0.016	-0.013	-0.083	-0.025	-0.034	-0.061
FL2F1AGS0003	-0.025	-0.028	-0.075	-0.0212	-0.114	-2.5426	-4.4168	-1.5421	-0.1789	-0.02	-0.028	-0.063	-0.071	-3.5768	-0.3016	-0.078	-1.031	-0.7951	-2.8446	-0.0829	-0.112	-4.2382	-0.089	-0.016	-0.054	-0.0964	-0.009	-0.037	-0.071	-0.005	-0.025	-0.047	-1.8179	-0.297	-0.044	-0.284	-0.078	-0.6838	-3.2522	-1.4897	-0.3847	-0.2672	-0.01	-0.015	-0.013	-0.043	-0.036	-0.025	-0.071
FL2F1AGS0004	-0.03	-0.042	-0.108	-0.031	-0.041	-1.3046	-4.084	-2.2178	-0.4452	-0.038	-0.026	-0.079	-0.15	-4.6157	-0.3463	-0.061	-1.5529	-1.3123	-0.6412	-0.035	-0.2006	-4.5007	-0.1245	-0.042	-0.4211	-0.4735	-0.008	-0.033	-0.0458	-0.005	-0.033	-0.044	-1.9516	-0.6068	-0.051	-0.101	-0.084	-0.3435	-3.0391	-3.0091	-1.1496	-1.6796	-0.0182	-0.034	-0.034	-0.059	-0.024	-0.042	-0.039
FL2F1AGS0005	-0.015	-0.01	-0.02	-0.058	-0.011	-0.771	-3.5892	-0.6037	-0.4216	-0.031	-0.037	-0.101	-0.091	-4.7924	-0.3509	-0.047	-1.4689	-0.5212	-0.7846	-0.043	-0.1331	-5.0879	-0.1802	-0.035	-0.2032	-0.1685	-0.005	-0.021	-0.015	-0.005	-0.034	-0.038	-4.794	-0.595	-0.075	-0.3842	-0.061	-0.2485	-2.3645	-1.579	-1.2766	-2.9439	-0.0432	-0.069	-0.016	-0.05	-0.026	-0.037	-0.042
FL2F1AGS0006	-0.0199	-0.052	-0.133	-0.021	-0.074	-1.4042	-3.8553	-2.5673	-0.4333	-0.067	-0.039	-0.116	-0.221	-4.7652	-0.3247	-0.068	-1.1337	-1.2913	-2.1128	-0.063	-0.109	-4.0005	-0.093	-0.021	-0.1191	0.0388	-0.032	-0.2962	-1.8691	-0.005	-0.035	-0.074	-3.676	-1.5781	-0.0866	-0.3729	-0.084	-0.6697	-3.3377	-0.6301	-0.2148	-0.0181	-0.005	-0.009	-0.007	-0.044	-0.029	-0.063	-0.028
FL2F1AGS0007	-0.005	-0.015	-0.038	-0.0311	-0.1362	-3.4622	-3.8294	-0.082	-0.039	-0.014	-0.038	-0.08	-0.081	-2.2043	-0.101	-0.04	-0.7475	-0.8692	-3.4358	-0.127	-0.151	-4.7671	-0.2297	-0.024	-0.049	0.0117	-0.003	-0.009	-0.006	-0.006	-0.026	-0.028	-0.4454	-0.037	-0.04	-0.1798	-0.172	-1.0524	-3.8744	-2.7274	-2.1157	-1.7791	-0.0454	-0.031	-0.047	-0.182	0.012	0.02	-0.154
FL2F1AGSN001	-0.025	-0.021	-0.031	-0.02	-0.014	-0.1987	-2.2022	-1.3096	-1.4031	-0.1153	-0.039	-0.1394	-0.104	-3.1945	-0.1903	-0.039	-0.166	-0.074	-0.045	-0.014	-0.06	-3.1537	-0.055	-0.011	-0.04	0.011	-0.01	-0.074	-0.032	-0.025	-0.3847	-2.2882	-9.6106	-1.8833	-0.2556	-1.5312	-0.1902	-1.2588	-2.3577	-8.5431	-1.7039	-1.1962	-0.02	-0.014	-0.103	-0.046	-0.1027	-0.022	-0.174
FL2F1ANF0001	-0.007	-0.034	-0.029	-0.021	-0.008	-0.049	-1.5253	-1.1053	-1.2655	-0.031	-0.017	-0.131	-0.131	-4.958	-0.3529	-0.071	-1.3252	-0.2964	-0.078	-0.032	-0.1304	-4.2055	-0.0772	-0.046	-0.3511	-0.3452	-0.012	-0.027	-0.012	-0.005	-0.039	-0.1088	-3.6443	-0.7498	-0.2327	-1.1418	-0.1995	-0.748	-3.5816	-2.0286	-0.8891	-0.2622	-0.014	-0.021	-0.012	-0.099	-0.044	-0.058	-0.0659
FL2F1ANI0002	-0.02	-0.026	-0.031	-0.015	-0.014	-0.0988	-2.2372	-2.09	-1.1295	-0.069	-0.028	-0.116	-0.1	-4.1999	-0.2217	-0.035	-0.3601	-0.063	-0.058	-0.013	-0.05	-2.078	-0.042	-0.011	-0.045	-0.0267	-0.018	-0.0688	-0.024	-0.042	-0.8173	-0.7732	-7.0347	-1.6647	-1.0226	-1.5007	-1.1413	-1.0079	-4.8802	-4.4221	-1.1686	-0.9526	-0.031	-0.057	-0.011	-0.3091	-0.017	-0.027	-0.071
FL2F1ANI0003	-0.017	-0.032	-0.031	-0.014	-0.008	-0.043	-1.6359	-0.7419	-1.0254	-0.075	-0.061	-0.1665	-0.214	-4.5786	-0.4174	-0.202	-1.8477	0.1515	-0.021	-0.026	-0.1881	-2.6354	-0.023	-0.018	-0.1126	-0.2229	-0.006	-0.037	-0.014	-0.068	-0.7147	-0.5199	-5.1735	-1.2228	-0.4559	-0.9151	-1.1501	-1.6731	-3.237	-3.4068	-0.056	-0.02	-0.011	-0.026	-0.02	-0.1406	-0.035	-0.028	-0.034
FL2F1ANI0004	-0.006	-0.012	-0.018	-0.007	-0.005	-0.034	-0.8443	-0.06	-0.139	-0.04	-0.029	-0.081	-0.109	-4.0085	-0.2156	-0.054	-1.2469	-0.2343	-0.025	-0.016	-0.0897	-2.5679	-0.03	-0.011	-0.046	-0.1288	-0.002	-0.038	-0.006	-0.079	-0.8581	-1.4448	-7.5662	-0.3712	-0.3554	-0.2654	-0.9585	-1.6904	-3.1275	-4.4968	-0.065	-0.028	-0.017	-0.038	-0.023	-0.1573	-0.041	-0.03	-0.02
FL2F1ANI0005	-0.004	-0.007	-0.006	-0.005	-0.002	-0.008	-0.052	-0.026	-0.062	-0.027	-0.034	-0.114	-0.203	-3.5664	-0.072	-0.057	-0.9771	-0.0852	-0.049	-0.027	-0.2276	-2.5969	-0.1228	-0.032	-0.3589	-0.396	-0.003	-0.038	-0.005	-0.024	-0.5283	-0.6679	-4.8254	-0.334	-0.3192	-0.5364	-0.8657	-1.6215	-5.0362	-4.234	-1.2612	-1.7592	-0.05	-0.05	-0.06	-0.1652	-0.061	-0.014	-0.133
FL2F1ANI0006	-0.009	-0.017	-0.031	-0.02	-0.024	-0.2747	-2.2878	-0.1606	-0.1821	-0.016	-0.035	-0.088	-0.128	-4.5755	-0.432	-0.1407	-2.071	-1.2971	-1.3072	-0.0676	-0.1845	-5.1368	-0.0894	-0.04	-0.2722	-0.3158	-0.003	-0.008	-0.005	-0.003	-0.017	-0.017	-1.0266	-0.0964	-0.041	-0.2529	-0.084	-0.3562	-3.3928	-1.7112	-0.848	-0.311	-0.014	-0.021	-0.011	-0.096	-0.037	-0.052	-0.0712
FL2F1ANI0007	-0.007	-0.013	-0.024	-0.019	-0.011	-0.0774	-1.9579	-0.1087	-0.1113	-0.011	-0.028	-0.076	-0.108	-3.5821	-0.3448	-0.147	-2.4105	-0.9753	-0.6136	-0.054	-0.8362	-5.345	-0.254	-0.025	-0.4555	-1.0726	-0.002	-0.008	-0.005	-0.004	-0.021	-0.021	-0.7314	-0.044	-0.031	-0.1771	-0.069	-0.3378	-2.7969	-1.1259	-2.0059	-0.9054	-0.03	-0.034	-0.016	-0.056	-0.059	-0.04	-0.1101
FL2F1ANI0008	-0.018	-0.033	-0.035	-0.012	-0.01	-0.053	-1.6329	-0.7715	-0.9025	-0.085	-0.06	-0.1525	-0.145	-4.929	-0.3615	-0.0671	-1.0802	-0.3612	-0.017	-0.021	-0.1337	-2.9247	-0.038	-0.013	-0.0672	-0.1818	-0.008	-0.052	-0.018	-0.077	-0.7589	-1.3005	-8.4626	-1.3146	-0.4458	-1.1492	-1.0321	-1.6649	-3.3371	-4.4941	-0.07	-0.03	-0.018	-0.041	-0.026	-0.1665	-0.035	-0.03	-0.028
FL2F1ANI0009	-0.016	-0.032	-0.039	-0.015	-0.008	-0.059	-1.8318	-0.7704	-1.2987	-0.073	-0.101	-0.16	-0.315	-2.2139	-0.3714	-0.177	-1.5874	0.1939	-0.04	-0.033	-0.2365	-3.1523	-0.045	-0.025	-0.1466	-0.2351	-0.004	-0.034	-0.01	-0.062	-0.6292	-0.4053	-7.7614	-1.212	-0.4091	-0.9134	-1.0033	-1.5681	-3.0331	-3.784	-0.086	-0.027	-0.012	-0.028	-0.023	-0.1384	-0.041	-0.03	-0.038
FL2F1ANI0010	-0.018	-0.037	-0.043	-0.014	-0.008	-0.063	-1.7071	-1.0163	-1.456	-0.08	-0.092	-0.142	-0.268	-1.9011	-0.3665	-0.163	-1.5335	0.1607	-0.018	-0.023	-0.1939	-2.8954	-0.053	-0.019	-0.1005	-0.1633	-0.006	-0.041	-0.012	-0.075	-0.7872	-0.438	-7.3154	-1.4578	-0.5198	-0.8808	-1.2706	-1.9358	-3.6723	-3.7189	-0.073	-0.027	-0.013	-0.029	-0.021	-0.1555	-0.044	-0.027	-0.033
FL2F1ANI0011	-0.022	-0.04	-0.037	-0.016	-0.009	-0.068	-1.9927	-1.0241	-1.1105	-0.147	-0.065	-0.142	-0.121	-4.4061	-0.3282	-0.058	-1.0358	-0.2799	-0.021	-0.018	-0.1106	-2.9262	-0.034	-0.011	-0.052	-0.15	0.001	-0.055	-0.022	-0.091	-0.9649	-0.2703	-8.5449	-2.7841	-0.6987	-1.0155	-1.5273	-1.655	-3.4613	-3.3609	-0.045	-0.017	-0.011	-0.03	-0.024	-0.2032	-0.023	-0.027	-0.024
FL2F1ANI0012	-0.005	-0.012	-0.012	-0.009	-0.003	-0.02	-0.6134	-0.088	-0.2388	-0.037	-0.027	-0.112	-0.077	-4.5372	-0.1597	-0.024	-0.7936	-0.1549	-0.06	-0.019	-0.2956	-4.0607	-0.2132	-0.021	-0.3744	-0.6768	-0.007	-0.048	-0.009	-0.124	-1.4861	-1.0571	-3.9858	-0.7139	-0.6753	-0.9113	-1.7381	-1.1961	-3.6854	-4.4636	-0.242	-0.0675	-0.016	-0.034	-0.037	-0.2476	-0.013	-0.026	-0.045
FL2F1ANI0013	-0.028	-0.03	-0.046	-0.022	-0.023	-0.1555	-2.7625	-0.8598	-1.1469	-0.164	-0.1	-0.197	-0.307	-4.7078	-0.5429	-0.2571	-2.5835	-0.7641	-0.7711	-0.073	-0.3822	-4.0663	0.0026	-0.049	-0.366	-0.7263	0.007	-0.051	-0.026	-0.037	-0.2615	-0.917	-7.7421	-2.8218	-0.5568	-1.8221	-0.7425	-1.289	-4.2554	-2.9578	0.0038	0	-0.009	-0.025	-0.012	-0.1283	-0.025	-0.027	-0.027
FL2F1ANM0001	-0.006	-0.011	-0.01	-0.016	-0.004	-0.017	-0.7813	-0.053	-0.1178	-0.045	-0.036	-0.104	-0.166	-4.5534	-0.2968	-0.1621	-2.4463	-0.2031	-0.091	-0.036	-0.4485	-3.9009	-0.1275	-0.035	-0.4526	-0.4808	-0.001	-0.039	-0.005	-0.0223	-1.0309	-0.9998	-4.0116	-0.3891	-0.5758	-0.6118	-1.6189	-1.6172	-3.1872	-4.2953	-0.106	-0.029	-0.01	-0.027	-0.036	-0.3227	-0.037	-0.032	-0.031
FL2F1ANN0001	-0.033	-0.019	-0.033	-0.024	-0.029	-0.9126	-4.0578	-2.9731	-0.5556	-0.039	-0.035	-0.111	-0.132	-4.1147	-0.17	-0.021	-0.12	-0.06	-0.052	-0.012	-0.037	-1.4821	-0.06	-0.013	-0.05	0.0435	-0.014	-0.05	-0.1154	-0.006	-0.049	-0.1197	-3.9714	-1.3394	-0.1469	-1.0129	-0.2222	-1.9665	-4.6713	-1.627	-0.6008	-0.1984	-0.009	-0.016	-0.014	-0.055	-0.068	-0.0679	-0.058
FL2F1ANN0002	-0.024	-0.033	-0.051	-0.026	-0.012	-0.6959	-2.3805	-2.0043	-1.6327	-0.073	-0.061	-0.0991	-0.044	-2.7884	-0.2089	-0.021	-0.1353	-0.062	-0.041	-0.011	-0.045	-2.5948	-0.054	-0.01	-0.022	-0.032	-0.008	-0.032	-0.027	-0.006	-0.036	-0.072	-3.8233	-1.1517	-0.164	-1.6434	-0.066	-0.3971	-1.0853	-1.098	-0.7726	-2.3165	-0.032	-0.036	-0.016	-0.046	-0.016	-0.013	-0.027
FL2F1ANP0001	-0.014	-0.017	-0.012	-0.015	-0.005	-0.027	-1.0609	-0.6985	-1.0364	-0.097	-0.054	-0.132	-0.066	-5.174	-0.2961	-0.064	-0.7226	-0.0253	-0.037	-0.011	-0.065	-2.2729	-0.074	-0.014	-0.048	-0.1429	0.002	-0.023	-0.011	-0.009	-0.059	0.0376	-2.6491	-1.3357	-0.3308	-1.2334	-0.0715	-0.4307	-4.081	-1.8841	-1.0451	-0.8281	-0.022	-0.015	-0.047	-0.084	-0.0552	-0.032	-0.1228
FL2F1ANP0002	-0.019	-0.058	-0.058	-0.029	-0.021	-0.1874	-2.9644	-1.0428	-1.5862	-0.0685	-0.055	-0.145	-0.126	-4.71	-0.4095	-0.079	-1.1828	-1.0787	-1.4392	-0.0477	-0.1268	-3.7881	-0.075	-0.016	-0.055	-0.0515	-0.015	-0.032	-0.02	-0.007	-0.045	-0.1304	-3.1607	-0.9758	-0.2909	-1.646	-0.1636	-1.3865	-3.7812	-1.205	-0.4133	-0.3217	-0.01	-0.016	-0.015	-0.049	-0.053	-0.029	-0.09
FL2F1ANP0003	-0.029	-0.03	-0.051	-0.029	-0.035	-0.6192	-3.3273	-1.5948	-1.4706	-0.152	-0.053	-0.142	-0.147	-4.7018	-0.267	-0.089	-1.3862	-1.0177	-1.263	-0.0602	-0.2453	-5.0483	-0.1602	-0.04	-0.4208	-0.3678	-0.003	-0.051	-0.034	-0.007	-0.055	-0.064	-4.5152	-2.1556	-0.3313	-1.5097	-0.138	-1.3945	-3.203	-1.4176	-0.4352	-0.1742	-0.015	-0.013	-0.03	-0.067	-0.042	-0.037	-0.059
FL2F1ANP0005	-0.01	-0.05	-0.029	-0.022	-0.005	-0.036	-1.53	-1.2011	-1.4368	-0.085	-0.045	-0.1728	-0.115	-3.8409	-0.3334	-0.048	-0.2782	-0.034	-0.047	-0.021	-0.0832	-2.6427	-0.1003	-0.021	-0.1354	-0.2025	-0.009	-0.032	-0.015	-0.011	-0.073	-0.1137	-4.9831	-1.3549	-0.2344	-1.4517	-0.2942	-0.8767	-3.6794	-2.7865	-0.916	-0.6684	-0.028	-0.032	-0.032	-0.108	-0.048	-0.0382	-0.097
FL2F1ANP0006	-0.015	-0.034	-0.038	-0.024	-0.01	-0.065	-1.7624	-1.042	-1.3018	-0.072	-0.046	-0.129	-0.143	-5.2549	-0.4913	-0.084	-1.5974	-0.1877	-0.098	-0.035	-0.2084	-4.2057	-0.0694	-0.034	-0.2108	-0.3132	-0.005	-0.026	-0.014	-0.009	-0.058	-0.0324	-3.5257	-2.0914	-0.1788	-1.7499	-0.1398	-0.584	-3.4275	-1.9402	-0.6722	-0.1833	-0.01	-0.017	-0.014	-0.086	-0.028	-0.038	-0.06
FL2F1ANP0007	-0.01	-0.033	-0.03	-0.023	-0.008	-0.048	-1.6081	-1.0353	-1.1033	-0.04	-0.04	-0.1529	-0.145	-5.3813	-0.4295	-0.095	-1.8659	-0.1558	-0.099	-0.036	-0.2214	-4.2212	-0.0934	-0.035	-0.2195	-0.3377	-0.01	-0.022	-0.012	-0.005	-0.029	-0.073	-2.2632	-1.049	-0.1498	-1.8359	-0.138	-0.4557	-3.07	-1.1809	-0.8849	-0.6543	-0.02	-0.014	-0.019	-0.076	-0.029	-0.039	-0.059
FL2F1ANP0008	-0.031	-0.045	-0.044	-0.023	-0.017	-0.2065	-2.5864	-1.7739	-1.8923	-0.136	-0.069	-0.157	-0.08	-5.3533	-0.3958	-0.069	-0.6432	-0.0346	-0.038	-0.012	-0.065	-2.2422	-0.069	-0.014	-0.047	-0.1267	-0.001	-0.046	-0.038	-0.014	-0.075	0.0229	-3.8132	-1.7434	-0.4409	-1.5523	-0.0775	-0.4534	-4.2505	-1.8323	-1.068	-0.8535	-0.022	-0.016	-0.047	-0.093	-0.0518	-0.032	-0.1295
FL2F1ANP0009	-0.011	-0.035	-0.033	-0.025	-0.008	-0.053	-1.6439	-1.0742	-1.1098	-0.044	-0.045	-0.1574	-0.151	-5.4156	-0.4409	-0.0961	-1.9135	-0.1621	-0.104	-0.036	-0.2293	-4.2898	-0.087	-0.036	-0.217	-0.3437	-0.012	-0.026	-0.014	-0.01	-0.057	-0.112	-3.2903	-1.0624	-0.1608	-1.8859	-0.195	-0.5179	-3.9101	-3.6784	-0.7258	-0.2551	-0.019	-0.034	-0.026	-0.107	-0.033	-0.039	-0.053
FL2F1ANP0010	-0.011	-0.015	-0.027	-0.007	-0.005	-0.04	-0.89	-0.2556	-0.6198	-0.029	-0.055	-0.124	-0.14	-4.3338	-0.3774	-0.068	-0.7503	-0.0552	-0.056	-0.029	-0.1212	-3.2843	-0.1409	-0.034	-0.1878	-0.4433	-0.005	-0.023	-0.009	-0.01	-0.1	-0.0839	-3.8684	-0.5499	-0.1798	-1.2418	-0.3147	-1.1233	-3.5108	-1.79	-1.4835	-1.2944	-0.033	-0.019	-0.046	-0.062	-0.076	-0.056	-0.078
FL2F1ANP0011	-0.015	-0.038	-0.071	-0.0722	-0.062	-1.8729	-3.6458	-1.5693	-1.0543	-0.021	-0.038	-0.075	-0.099	-2.57	-0.5157	-0.056	-1.0361	-1.1754	-2.0948	-0.0929	-0.116	-4.4618	-0.096	-0.017	-0.043	-0.0885	-0.009	-0.021	-0.018	-0.003	-0.03	-0.061	-3.4888	-0.6262	-0.077	-0.8832	-0.089	-0.4599	-1.5319	-0.6497	-0.073	-0.029	-0.004	-0.005	-0.011	-0.021	-0.024	-0.025	-0.014
FL2F1ANS0001	-0.006	-0.011	-0.019	-0.006	-0.005	-0.032	-0.8399	-0.057	-0.1338	-0.038	-0.03	-0.08	-0.102	-3.9027	-0.2126	-0.053	-1.22	-0.2258	-0.021	-0.015	-0.0861	-2.5589	-0.025	-0.01	-0.043	-0.122	-0.001	-0.029	-0.005	-0.079	-0.9208	-0.623	-4.8317	-0.4186	-0.4447	-0.2263	-1.2105	-1.4086	-2.9494	-3.4898	-0.046	-0.017	-0.009	-0.026	-0.019	-0.1514	-0.025	-0.026	-0.017
FL2F1ANS0002	-0.006	-0.013	-0.01	-0.02	-0.004	-0.022	-1.4579	-0.07	-0.1359	-0.036	-0.029	-0.09	-0.133	-3.6492	-0.309	-0.1521	-2.1145	-0.1371	-0.077	-0.024	-0.1451	-2.9496	-0.048	-0.016	-0.0893	-0.2366	-0.002	-0.024	-0.004	-0.067	-0.7295	-0.4966	-4.2407	-0.3504	-0.3665	0.0561	-1.1415	-1.6704	-3.1874	-3.4739	-0.057	-0.02	-0.011	-0.026	-0.018	-0.139	-0.035	-0.028	-0.028
FL2F1ANS0003	-0.01	-0.01	-0.007	-0.004	-0.003	-0.012	-0.1103	-0.038	-0.1922	-0.134	-0.064	-0.124	-0.146	-3.8753	-0.079	-0.085	-1.5263	0.0515	-0.041	-0.029	-0.8272	-3.5452	-0.2246	-0.0207	-0.4491	-0.8981	0.013	-0.0305	-0.008	-0.027	-0.2509	-1.3723	-4.4804	-1.7889	-0.4101	-1.4186	-0.7249	-1.0139	-3.6493	-3.0629	-0.0101	-0.006	-0.009	-0.023	-0.011	-0.1101	-0.023	-0.035	-0.017
FL2F1CCS0001	-0.016	-0.074	-0.038	-0.03	-0.008	-0.063	-2.3893	-1.1639	-0.3153	-0.26	-0.132	-0.3136	-0.351	-4.4534	-0.4829	-0.2846	-1.6463	0.1226	0.0202	-0.033	-0.2137	-2.8846	-0.024	-0.025	-0.1588	-0.3155	0.011	-0.048	-0.013	-0.071	-0.6471	-0.5014	-9.2907	-2.5198	-0.776	-1.5418	-0.7165	-1.1742	-2.9888	-3.666	-0.051	-0.016	-0.01	-0.023	-0.028	-0.105	-0.024	-0.029	-0.032
FL2F1CGS0001	-0.023	-0.028	-0.049	-0.027	-0.057	-0.5362	-3.7702	-2.7323	-1.0639	-0.043	-0.014	-0.094	-0.12	-4.0191	-0.3856	-0.128	-1.7569	-2.1902	-3.2171	-0.0464	-0.132	-5.1245	-0.071	-0.018	-0.064	-0.1295	-0.011	-0.036	-0.035	-0.015	-0.126	-0.2254	-7.1202	-0.8951	-0.1115	-0.6619	-0.1839	-0.321	-1.5164	-4.7596	-0.35	-0.2877	-0.014	-0.045	-0.024	-0.074	-0.013	-0.012	-0.022
FL2F1CGS0002	-0.035	-0.019	-0.041	-0.038	-0.036	-2.1622	-4.505	-3.8964	-0.9314	-0.046	-0.047	-0.128	-0.265	-3.9935	-0.268	-0.153	-1.8581	-0.0226	-1.7533	-0.066	-0.3589	-3.9468	-0.048	-0.055	-0.3837	-0.6591	-0.014	-0.067	-0.054	-0.005	-0.043	-0.089	-6.2399	-1.0479	-0.1548	-1.2688	-0.157	-1.4443	-2.0612	-0.2822	-0.014	-0.007	-0.003	-0.003	-0.006	-0.024	-0.027	-0.022	-0.022
FL2F1CGS0003	-0.042	-0.004	-0.034	-0.036	-0.016	-0.109	-2.4522	-0.5755	-1.2038	-0.157	-0.147	-0.2615	-0.246	-2.6153	-0.8415	-0.1693	-2.2163	-0.4621	-0.0909	-0.031	-0.1891	-3.7405	-0.057	-0.022	-0.1219	-0.2608	0.001	-0.046	-0.025	-0.051	-0.4723	-0.5467	-6.4689	-1.2087	-0.4025	-1.6865	-0.5857	-1.5109	-2.7928	-4.8968	-0.082	-0.029	-0.012	-0.026	-0.023	-0.106	-0.041	-0.03	-0.036
FL2F1CNF0001	-0.01	-0.017	-0.012	-0.008	-0.004	-0.017	-0.2186	-0.3192	-0.549	-0.092	-0.053	-0.136	-0.113	-4.7068	-0.1266	-0.102	-1.8035	0.0559	-0.051	-0.039	-0.8661	-3.7273	-0.2141	-0.0087	-0.4968	-1.082	0.001	-0.038	-0.01	-0.02	-0.2389	-0.381	-4.4487	-1.4505	-0.9885	-2.2327	-0.6711	-1.3818	-3.7236	-3.0427	0.0025	-0.003	-0.007	-0.019	-0.008	-0.1117	-0.029	-0.028	-0.028
FL2F1CNI0001	-0.015	-0.032	-0.03	-0.013	-0.008	-0.041	-1.5745	-0.699	-1.139	-0.07	-0.066	-0.177	-0.228	-4.8122	-0.4388	-0.218	-1.9431	0.1869	-0.0303	-0.035	-0.2436	-2.8612	-0.032	-0.022	-0.1555	-0.2835	-0.014	-0.0522	-0.014	0.004	-0.5568	-1.4368	-5.2815	-1.0924	-0.411	-1.1806	-0.7935	-1.7646	-3.1117	-2.6229	-0.083	-0.027	-0.011	-0.024	-0.022	-0.1717	-0.048	-0.03	-0.039
FL2F1CNI0002	-0.009	-0.015	-0.027	-0.018	-0.016	-0.0935	-1.6952	-0.2129	-0.151	-0.027	-0.027	-0.084	-0.092	-5.0168	-0.3432	-0.0371	-1.2416	-0.7148	-0.1325	-0.024	-0.122	-4.1738	-0.128	-0.028	-0.1823	-0.0363	-0.005	-0.02	-0.008	-0.02	-0.2203	-0.315	-3.4694	-0.222	-0.1737	-0.7093	-0.7899	-1.182	-5.7845	-4.1349	-1.027	-1.0674	-0.037	-0.047	-0.034	-0.1993	-0.058	-0.048	-0.108
FL2F1CNI0003	-0.019	-0.028	-0.026	-0.034	-0.01	-0.069	-2.0405	-0.8235	-1.0693	-0.083	-0.046	-0.132	-0.092	-5.435	-0.4401	-0.0394	-1.4437	-1.0676	-0.2585	-0.025	-0.1392	-3.1371	-0.045	-0.012	-0.05	-0.1723	-0.016	-0.0706	-0.02	0.016	-0.8148	-1.6886	-5.6016	-1.2521	-0.6336	-1.389	-0.7111	-1.6464	-2.8493	-2.9577	-0.079	-0.026	-0.011	-0.027	-0.023	-0.2248	-0.054	-0.034	-0.022
FL2F1CNP0001	-0.009	-0.027	-0.027	-0.02	-0.006	-0.045	-1.7644	-0.8778	-1.2402	-0.034	-0.04	-0.1321	-0.14	-5.0124	-0.4044	-0.065	-1.0844	-0.2147	-0.086	-0.031	-0.1367	-4.4928	-0.1166	-0.041	-0.2892	-0.2797	-0.007	-0.017	-0.011	-0.005	-0.027	-0.053	-2.0458	-0.7365	-0.1003	-1.5824	-0.108	-0.3901	-2.6799	-1.0582	-1.2216	-0.4977	-0.01	-0.007	-0.042	-0.047	-0.05	-0.038	-0.113
FL2F1CNP0002	-0.011	-0.034	-0.031	-0.022	-0.008	-0.049	-1.7152	-1.0546	-1.2116	-0.041	-0.044	-0.1532	-0.143	-5.4029	-0.4297	-0.077	-1.393	-0.167	-0.086	-0.031	-0.1781	-4.208	-0.0713	-0.035	-0.2228	-0.3107	-0.009	-0.02	-0.012	-0.005	-0.028	-0.064	-2.2489	-0.9306	-0.1312	-1.7818	-0.141	-0.4801	-3.4836	-2.3256	-0.8269	-0.221	-0.011	-0.018	-0.015	-0.092	-0.029	-0.039	-0.062
FL2F1CNP0003	-0.01	-0.032	-0.029	-0.023	-0.009	-0.048	-1.533	-1.005	-1.1501	-0.039	-0.04	-0.1519	-0.146	-5.4385	-0.4435	-0.0891	-1.6303	-0.1726	-0.098	-0.035	-0.2028	-4.3255	-0.1247	-0.037	-0.2301	-0.3411	-0.011	-0.022	-0.013	-0.005	-0.03	-0.074	-2.2563	-1.039	-0.1499	-1.841	-0.122	-0.4015	-3.3415	-0.8838	-1.1994	-0.5215	-0.013	-0.013	-0.031	-0.035	-0.0449	-0.055	-0.053
FL2F1CNS0001	-0.006	-0.012	-0.019	-0.006	-0.005	-0.034	-0.8633	-0.057	-0.1451	-0.031	-0.024	-0.078	-0.101	-4.1374	-0.2259	-0.055	-1.273	-0.2421	-0.023	-0.015	-0.0846	-2.5174	-0.028	-0.01	-0.045	-0.1268	-0.004	-0.032	-0.005	-0.063	-0.7527	-0.7052	-6.546	-0.3682	-0.4281	-0.3322	-0.7819	-1.4964	-2.8764	-3.7322	-0.044	-0.014	-0.009	-0.023	-0.018	-0.097	-0.054	-0.031	-0.017
FL2F1LNF0001	-0.011	-0.02	-0.025	-0.025	-0.022	-0.214	-3.7645	-0.1846	-0.2503	-0.086	-0.049	-0.115	-0.111	-4.358	-0.2544	-0.148	-1.5524	-1.2926	-0.531	-0.016	-0.1653	-2.6555	-0.034	-0.014	-0.053	-0.1776	0	-0.038	-0.008	-0.077	-0.9059	-0.9182	-5.7872	-1.097	-0.542	-1.3043	-0.8762	-1.1789	-2.4881	-3.7009	-0.053	-0.018	-0.009	-0.021	-0.026	-0.128	-0.016	-0.026	-0.019
FL2F1LNI0001	-0.006	-0.012	-0.01	-0.009	-0.003	-0.017	-0.4516	-0.08	-0.1931	-0.047	-0.033	-0.121	-0.127	-3.8807	-0.1217	-0.032	-0.4046	-0.054	-0.055	-0.024	-0.08	-3.0815	-0.071	-0.015	-0.0824	-0.1236	0	-0.055	-0.008	-0.153	-1.795	-0.8065	-4.4985	-0.7287	-0.9157	-0.97	-1.8821	-1.2279	-4.9995	-4.5001	-0.8537	-0.2614	-0.029	-0.059	-0.032	-0.3247	-0.022	-0.016	-0.098
FL2F1LNI0002	-0.005	-0.01	-0.009	-0.008	-0.003	-0.015	-0.4061	-0.065	-0.1806	-0.044	-0.027	-0.109	-0.146	-3.8018	-0.1095	-0.033	-0.4715	-0.046	-0.051	-0.021	-0.0612	-2.7588	-0.008	-0.013	-0.1244	0.0256	0	-0.045	-0.007	-0.127	-1.5864	-0.8065	-4.0722	-0.6126	-0.7515	-0.82	-1.722	-1.3339	-4.5641	-4.1801	-0.5852	-0.2048	-0.018	-0.042	-0.03	-0.2645	-0.026	-0.026	-0.071
FL2F1LNI0003	-0.028	-0.035	-0.064	-0.041	-0.048	-1.0973	-3.6642	-1.7827	-1.4278	-0.128	-0.06	-0.168	-0.198	-4.5805	-0.3676	-0.132	-1.4756	-1.3687	-1.2538	-0.0762	-0.3155	-5.3171	-0.2216	-0.029	-0.248	-0.359	-0.003	-0.047	-0.034	-0.005	-0.038	-0.03	-3.5112	-2.1605	-0.2611	-1.5273	-0.123	-1.3565	-3.402	-1.1439	-0.3504	-0.0726	-0.009	-0.011	-0.013	-0.055	-0.047	-0.037	-0.053
FL2F1LNI0004	-0.009	-0.014	-0.019	-0.015	-0.005	-0.029	-1.0904	-0.1941	-0.6403	-0.018	-0.058	-0.1885	-0.265	-4.827	-0.3576	-0.108	-1.0605	0.0561	-0.064	-0.037	-0.1578	-3.2099	-0.067	-0.034	-0.1538	-0.1263	-0.015	-0.052	-0.011	-0.115	-1.3499	-1.3644	-4.1817	-0.6916	-0.5451	-1.2237	-1.6813	-1.4108	-5.5644	-5.7944	-1.331	-0.4523	-0.027	-0.046	-0.048	-0.3095	-0.0633	-0.058	-0.1458
FL2F1LNS0001	-0.006	-0.01	-0.007	-0.01	-0.003	-0.014	-0.6307	-0.054	-0.1235	-0.036	-0.037	-0.098	-0.11	-4.1363	-0.1378	-0.105	-1.767	0.0063	-0.079	-0.036	-0.7826	-4.6801	-0.2116	-0.0078	-0.5271	-1.1349	-0.008	-0.0403	-0.005	0.009	-0.773	-1.0776	-4.0573	-0.3798	-0.462	-0.3593	-1.1731	-0.574	-2.5807	-3.895	-0.084	-0.03	-0.011	-0.022	-0.026	-0.2266	-0.011	-0.018	-0.03
FL2F29NF0001	-0.01	-0.018	-0.012	-0.008	-0.003	-0.016	-0.3191	-0.4828	-0.7119	-0.107	-0.058	-0.158	-0.199	-4.8604	-0.114	-0.069	-0.9442	-0.1155	-0.048	-0.028	-0.3593	-3.314	-0.0993	-0.033	-0.403	-0.5211	0.002	-0.049	-0.01	-0.008	-0.749	-0.6633	-4.9795	-1.9643	-0.9685	-2.1372	-0.7538	-1.4955	-3.6469	-3.7354	-0.0264	-0.007	-0.007	-0.014	-0.019	-0.1509	-0.04	-0.032	-0.023
FL2F29NP0001	-0.015	-0.045	-0.031	-0.019	-0.006	-0.04	-1.24	-1.3735	-0.9728	-0.1225	-0.054	-0.163	-0.207	-5.1702	-0.1879	-0.082	-0.9253	-0.1514	-0.061	-0.033	-0.5074	-3.8626	-0.1242	-0.039	-0.5439	-0.6368	-0.01	-0.07	-0.022	-0.008	-0.394	-0.7634	-6.2138	-3.2106	-0.9813	-2.4353	-0.5164	-1.4093	-3.4592	-2.3084	0.0025	-0.004	-0.007	-0.014	-0.006	-0.09	-0.042	-0.032	-0.024
FL2F2CNI0001	-0.006	-0.013	-0.023	-0.021	-0.015	-0.1488	-2.112	-0.068	-0.129	-0.01	-0.028	-0.084	-0.151	-4.1976	-0.3861	-0.19	-2.8467	-0.912	-1.1676	-0.064	-0.8508	-5.6393	-0.2861	-0.0291	-0.4859	-1.0871	-0.002	-0.008	-0.004	-0.003	-0.023	-0.021	-0.6754	-0.04	-0.03	-0.2106	-0.068	-0.3205	-2.9148	-1.244	-1.661	-1.5572	-0.037	-0.028	-0.021	-0.037	-0.057	-0.047	-0.0633
FL2F2CNP0001	-0.007	-0.017	-0.013	-0.055	-0.009	-0.067	-1.6836	-0.099	-0.1897	-0.021	-0.036	-0.114	-0.143	-4.0433	-0.8159	-0.3009	-3.2146	-0.8428	-0.7288	-0.065	-0.9503	-4.2345	-0.2258	-0.032	-0.5741	-1.03	-0.028	-0.0596	-0.009	-0.013	-0.5528	-1.908	-3.4741	-0.4553	-0.3355	-0.4523	-1.0779	-1.8698	-3.0784	-2.9859	-0.09	-0.03	-0.012	-0.026	-0.019	-0.1856	-0.042	-0.041	-0.029
FL2F2CNP0002	-0.024	-0.033	-0.056	-0.046	-0.032	-1.6013	-4.0637	-2.3786	-0.9252	-0.072	-0.034	-0.13	-0.092	-5.5782	-0.3102	-0.081	-1.4584	-0.4223	-0.9302	-0.043	-0.8564	-4.4657	-0.1922	-0.0133	-0.4436	-0.7576	-0.007	-0.031	-0.0611	-0.002	-0.028	-0.036	-3.515	-2.0436	-0.2446	-1.0791	-0.034	-0.8644	-1.4248	-0.2165	-0.05	-0.012	-0.003	-0.002	-0.007	-0.011	-0.03	-0.028	-0.027
FL2F2CNS0001	-0.005	-0.011	-0.017	-0.004	-0.003	-0.023	-0.6019	-0.045	-0.1091	-0.034	-0.039	-0.093	-0.206	-3.2338	-0.1969	-0.179	-1.3966	0.1944	-0.009	-0.035	-0.2009	-2.421	-0.023	-0.02	-0.1135	-0.1976	0	-0.025	-0.004	-0.062	-0.6489	-0.6122	-5.5866	-0.3163	-0.3352	-0.6354	-0.7728	-1.5492	-2.6167	-4.1589	-0.066	-0.023	-0.01	-0.025	-0.02	-0.1104	-0.049	-0.029	-0.021
FL2F2CNS0002	-0.006	-0.012	-0.01	-0.018	-0.005	-0.019	-0.9584	-0.057	-0.1271	-0.016	-0.034	-0.103	-0.161	-4.6281	-0.3164	-0.2244	-3.1798	0.0329	-0.083	-0.047	-0.7932	-4.0354	-0.2208	-0.037	-0.5731	-1.0487	-0.03	-0.0606	-0.007	-0.015	-0.5758	-1.9467	-3.3309	-0.457	-0.3615	-0.5106	-1.1422	-1.8386	-3.0488	-2.9249	-0.089	-0.03	-0.011	-0.023	-0.019	-0.1774	-0.04	-0.041	-0.025
FL2F39NS0001	-0.016	-0.014	-0.012	-0.01	-0.003	-0.022	-0.8456	-0.2336	-0.6545	-0.137	-0.081	-0.164	-0.227	-5.4109	-0.1621	-0.072	-0.9834	-0.1434	-0.058	-0.031	-0.3783	-3.4068	-0.0997	-0.034	-0.4154	-0.5465	0.009	-0.037	-0.011	-0.016	-0.1257	-0.1203	-4.2383	-1.9744	-0.6514	-1.9261	-0.407	-1.5156	-3.4501	-1.9529	0.01	-0.002	-0.005	-0.012	-0.006	-0.081	-0.024	-0.029	-0.022
FL2F39NS0002	-0.023	-0.02	-0.032	-0.016	-0.009	-0.062	-1.6473	-0.9669	-1.1586	-0.0394	-0.054	-0.126	-0.229	-3.4181	-0.2587	-0.1465	-2.5596	-0.4788	-0.1589	-0.04	-0.8707	-4.2354	-0.273	-0.027	-0.5159	-1.1279	-0.012	-0.035	-0.024	-0.005	-0.04	-0.067	-3.4433	-1.3657	-0.2113	-1.4003	-0.1783	-1.379	-2.0618	-0.413	-0.014	-0.008	-0.004	-0.003	-0.005	-0.025	-0.027	-0.03	-0.01
FL2F3ANS0001	-0.004	-0.012	-0.013	-0.007	-0.003	-0.019	-0.5326	-0.045	-0.095	-0.034	-0.032	-0.089	-0.165	-3.1062	-0.1449	-0.15	-1.6087	0.1063	-0.013	-0.021	-0.1659	-2.6782	-0.037	-0.016	-0.1008	-0.2407	-0.001	-0.023	-0.004	-0.065	-0.7027	-0.4819	-4.46	-0.3419	-0.3636	-0.0188	-1.1153	-1.64	-3.1081	-3.584	-0.064	-0.023	-0.011	-0.025	-0.019	-0.1373	-0.036	-0.03	-0.029
FL2F3CGS0001	-0.01	-0.022	-0.044	-0.017	-0.041	-0.6293	-4.3854	-0.4275	-0.1566	-0.017	-0.034	-0.085	-0.149	-4.1562	-0.308	-0.0996	-1.2242	-1.3907	-1.3239	-0.064	-0.1588	-5.746	-0.161	-0.063	-0.544	-0.4419	-0.006	-0.011	-0.009	-0.004	-0.02	-0.031	-3.0601	-0.2235	-0.047	-0.202	-0.071	-0.1274	-2.8256	-1.2099	-0.5311	-0.2629	-0.007	-0.013	-0.012	-0.052	-0.021	-0.051	-0.036
FL2F3CGS0002	-0.016	-0.017	-0.06	0.004	-0.061	-0.6441	-2.8589	-0.6064	-0.1723	-0.014	-0.033	-0.076	-0.116	-4.8179	-0.3692	-0.087	-1.4195	-0.7121	-1.0697	-0.06	-0.1879	-5.2093	-0.0957	-0.036	-0.245	-0.4267	-0.006	-0.014	-0.014	-0.004	-0.021	-0.026	-2.7302	-0.1907	-0.05	-0.262	-0.076	-0.3392	-3.1578	-2.2953	-0.6501	-0.2154	-0.008	-0.015	-0.014	-0.068	-0.027	-0.044	-0.053
FL2F3CGS0003	-0.024	-0.039	-0.041	-0.028	-0.021	-0.447	-1.98	-1.8024	-1.6537	-0.1421	-0.013	-0.0939	0.038	-2.582	-0.1671	-0.03	-0.4205	-0.062	-0.035	-0.015	-0.113	-2.9088	-0.0876	-0.024	-0.1616	-0.7718	-0.008	-0.058	-0.054	-0.006	-0.089	-0.1228	-5.1065	-2.6006	-0.3312	-1.2679	-0.3024	-1.9002	-4.5087	-6.1638	-1.428	-0.7544	-0.028	-0.019	-0.036	-0.117	-0.087	-0.091	-0.044
FL2F3CNS0001	-0.007	-0.012	-0.017	-0.008	-0.005	-0.034	-0.9123	-0.066	-0.179	-0.044	-0.034	-0.09	-0.107	-4.4498	-0.2302	-0.044	-1.0446	-0.1844	-0.029	-0.016	-0.08	-2.5442	-0.032	-0.01	-0.045	-0.1328	-0.001	-0.031	-0.005	-0.071	-0.775	-0.6645	-7.0183	-0.4585	-0.4401	-0.4596	-0.8316	-1.4393	-2.8358	-3.9976	-0.052	-0.018	-0.01	-0.025	-0.019	-0.1147	-0.056	-0.035	-0.019
FL2F3CNS0002	-0.007	-0.019	-0.021	-0.01	-0.006	-0.036	-1.278	-0.3298	-0.5556	-0.042	-0.017	-0.095	-0.093	-4.9107	-0.3061	-0.064	-1.2229	-0.2598	-0.023	-0.016	-0.0899	-2.6221	-0.035	-0.011	-0.0512	-0.1581	-0.001	-0.032	-0.006	-0.072	-0.7763	-0.6694	-6.952	-0.5644	-0.4271	-0.5295	-0.8265	-1.7092	-2.9583	-3.8047	-0.049	-0.016	-0.009	-0.024	-0.019	-0.1071	-0.056	-0.034	-0.018
FL2F3CNS0003	-0.013	-0.015	-0.013	-0.011	-0.004	-0.022	-0.8937	-0.1558	-0.4676	-0.127	-0.093	-0.19	-0.34	-6.0546	-0.2569	-0.2557	-3.1381	0.2935	-0.07	-0.064	-0.3565	-3.4452	-0.0059	-0.063	-0.4366	-0.8051	0.007	-0.031	-0.009	-0.025	-0.2018	-0.8978	-4.1514	-1.8715	-0.4168	-2.3843	-0.6349	-1.0663	-3.9877	-2.9713	-0.0036	-0.003	-0.009	-0.021	-0.01	-0.1096	-0.026	-0.026	-0.026
FL2F3GGS0001	-0.021	-0.022	-0.026	-0.02	-0.009	-0.1006	-1.5714	-1.4011	-1.5769	-0.09	-0.069	-0.1458	-0.011	-4.0893	-0.213	-0.017	-0.2008	-0.085	-0.035	-0.02	-0.073	-2.3573	-0.172	-0.031	-0.0784	-0.3438	-0.008	-0.036	-0.022	-0.011	-0.056	-0.1	-4.9502	-1.1242	-0.2086	-1.4882	-0.2876	-1.4629	-5.4107	-2.5163	-1.8937	-1.0333	-0.026	-0.091	0.047	-0.21	-0.011	-0.027	-0.059
FL2F4ANS0001	-0.016	-0.011	-0.008	-0.005	-0.002	-0.016	-0.1733	-0.036	-0.4027	-0.228	-0.1	-0.159	-0.168	-4.6665	-0.106	-0.089	-1.7054	0.0542	-0.044	-0.033	-0.8821	-3.5004	-0.2332	-0.0234	-0.5229	-0.9169	0.029	-0.0612	-0.01	-0.0143	-1.2293	-1.7854	-5.2924	-2.6143	-0.9918	-3.3473	-1.1407	-1.3376	-3.8437	-4.4843	-0.0443	-0.013	-0.008	-0.019	-0.036	-0.3008	-0.042	-0.038	-0.016
FL2F9AGI0001	-0.005	-0.008	-0.007	-0.006	-0.002	-0.01	-0.062	-0.033	-0.058	-0.024	-0.035	-0.102	-0.156	-3.5417	-0.0854	-0.057	-0.9979	-0.1237	-0.058	-0.028	-0.2764	-1.9197	-0.0662	-0.03	-0.3109	-0.62	-0.008	-0.064	-0.008	-0.068	-0.6528	-4.6934	-6.1679	-0.0314	-0.086	-0.4861	-0.2265	-1.1348	-4.4992	-9.2373	-0.3494	-0.1913	-0.054	-0.1156	-0.078	-0.137	-0.026	-0.0394	-0.071
FL2F9ANI0001	-0.007	-0.011	-0.019	-0.023	-0.01	-0.06	-1.6349	-0.067	-0.1361	-0.015	-0.037	-0.096	-0.116	-3.379	-0.4366	-0.1274	-1.2075	-0.8107	-0.4291	-0.033	-0.1586	-4.1828	-0.0843	-0.016	-0.066	-0.0871	-0.004	-0.009	-0.005	-0.004	-0.033	-0.021	-0.7975	-0.07	-0.049	-0.4365	-0.1249	-0.4462	-3.5917	-2.0548	-2.0545	-1.1754	-0.034	-0.033	-0.03	-0.058	-0.0625	-0.041	-0.1076
FL2F9ANS0001	-0.004	-0.007	-0.007	-0.004	-0.002	-0.01	-0.0822	-0.034	-0.07	-0.026	-0.029	-0.082	-0.109	-2.8482	-0.068	-0.078	-1.2508	0.0625	-0.045	-0.028	-0.7207	-4.2362	-0.2279	-0.0233	-0.3341	-0.9708	-0.003	-0.032	-0.004	-0.057	-0.6601	-0.5479	-6.0677	-0.3892	-0.4807	-0.0888	-0.9596	-0.7866	-2.6676	-3.1056	-0.054	-0.019	-0.009	-0.02	-0.023	-0.097	-0.024	-0.021	-0.019
FL2F9ANS0002	-0.014	-0.031	-0.023	-0.01	-0.005	-0.03	-0.8903	-0.9423	-1.3662	-0.121	-0.071	-0.177	-0.267	-4.1689	-0.2021	-0.105	-1.0467	0.0307	-0.046	-0.042	-0.0786	-2.4612	0.0568	-0.058	-0.4907	-0.5591	0.003	-0.036	-0.012	-0.019	-0.1447	0.0612	-3.9036	-2.0403	-0.8666	-2.2724	-0.3967	-1.9288	-2.2639	-0.4436	-0.026	-0.009	-0.003	-0.005	-0.011	-0.045	-0.029	-0.028	-0.021
FL2F9CNS0001	-0.008	-0.017	-0.012	-0.007	-0.003	-0.015	-0.2394	-0.2428	-0.4852	-0.108	-0.038	-0.114	-0.131	-4.4008	-0.1247	-0.126	-2.0477	0.0437	-0.051	-0.039	-0.8065	-3.8225	-0.2303	-0.0361	-0.5465	-1.0332	0.01	-0.0652	-0.009	-0.015	-1.0104	-0.7296	-5.8618	-1.9006	-1.5652	-1.3678	-1.1582	-1.1366	-2.8419	-3.2831	-0.115	-0.028	-0.009	-0.017	-0.039	-0.2439	-0.034	-0.039	-0.026
FL2FA8GS0001	-0.022	-0.017	-0.021	-0.024	-0.009	-0.075	-2.0027	-0.6308	-0.8536	-0.134	-0.089	-0.208	-0.218	-5.7461	-0.3243	-0.061	-1.3332	-0.3551	-0.117	-0.037	-0.339	-4.499	-0.1226	-0.035	-0.3549	-0.5484	0.001	-0.056	-0.024	-0.018	-0.154	-0.432	-4.5917	-2.433	-0.8338	-2.407	-0.6094	-0.9789	-3.2863	-2.9774	-0.2704	-0.1087	-0.008	-0.04	0.01	-0.101	-0.063	-0.047	-0.021
FL2FA8GS0002	-0.011	-0.027	-0.042	-0.01	-0.023	-0.2877	-2.9083	-0.3523	-0.5179	-0.075	-0.055	-0.144	-0.13	-3.5929	-0.2572	-0.164	-0.5398	-0.6237	-1.6394	-0.039	-0.128	-2.5468	-0.022	-0.006	-0.043	0.032	-0.003	-0.038	-0.014	-0.034	-0.2858	-0.7565	-6.1548	-1.0099	-0.2599	-0.9412	-0.2731	-0.3811	-3.7792	-5.668	-0.6366	-0.1755	-0.021	-0.016	-0.092	-0.125	-0.027	-0.015	-0.084
FL2FA8GS0003	-0.022	-0.025	-0.042	-0.03	-0.017	-0.4921	-3.3701	-0.733	-0.6157	-0.07	-0.062	-0.116	-0.246	-3.3986	-0.3441	-0.167	-1.7648	0.0184	-0.1749	-0.051	-0.204	-3.555	-0.0862	-0.044	-0.3011	-0.3432	-0.004	-0.044	-0.027	-0.007	-0.049	-0.017	-3.8725	-1.7136	-0.1154	-0.3907	-0.105	-0.4032	-3.0053	-1.8999	-0.2599	-0.2161	-0.016	-0.02	-0.014	-0.086	-0.005	-0.026	-0.022
FL2FA8GS0004	-0.007	-0.014	-0.027	-0.011	-0.021	-0.101	-2.1668	-0.1703	-0.1467	-0.019	-0.027	-0.097	-0.149	-5.0528	-0.2246	-0.044	-2.502	-1.1031	-0.243	-0.025	-0.114	-3.4765	-0.08	-0.018	-0.1188	-0.0853	-0.003	-0.011	-0.006	-0.007	-0.032	-0.032	-2.339	-0.1887	-0.046	-0.2427	-0.162	-0.6038	-4.7654	-2.6474	-2.1698	-1.5505	-0.04	-0.051	-0.03	-0.148	-0.0462	-0.012	-0.1731
FL2FA8NI0001	-0.043	-0.019	-0.062	-0.013	-0.028	-0.1582	-2.9594	-2.8202	-1.9439	-0.18	-0.106	-0.197	-0.284	-5.7164	-0.6975	-0.1767	-1.8466	-0.9249	-0.5445	-0.039	-0.2177	-4.0896	-0.054	-0.028	-0.1607	-0.1445	0.008	-0.058	-0.03	-0.019	-0.147	-0.0016	-5.5571	-2.7377	-0.7758	-2.5059	-0.465	-2.3479	-2.484	-0.4991	-0.067	-0.018	-0.004	-0.005	-0.017	-0.037	-0.053	-0.034	-0.034
FL2FA8NI0002	-0.011	-0.028	-0.034	-0.023	-0.014	-0.103	-2.7662	-0.2715	-0.7687	-0.138	-0.066	-0.185	-0.244	-3.7821	-0.3097	-0.1209	-1.4237	-0.6336	-0.369	-0.035	-0.1488	-3.0593	-0.03	-0.015	-0.072	-0.013	0.007	-0.039	-0.011	-0.034	-0.2024	-0.2865	-5.7198	-3.2666	-0.733	-1.3454	-0.6477	-0.8035	-6.2048	-2.8101	-1.0002	-0.6172	-0.024	-0.048	-0.002	-0.2057	-0.02	-0.0296	-0.087
FL2FA8NI0003	-0.009	-0.017	-0.025	-0.009	-0.006	-0.035	-1.082	-0.1239	-0.3584	-0.036	-0.066	-0.1537	-0.207	-4.1153	-0.347	-0.096	-1.2909	-0.1192	-0.063	-0.033	-0.6607	-4.5338	-0.1636	-0.028	-0.4619	-0.6856	-0.005	-0.023	-0.007	-0.03	-0.2361	-0.3447	-3.9236	-0.3685	-0.1232	-1.5868	-0.9359	-1.8535	-5.7573	-3.4288	-1.1784	-0.5236	-0.026	-0.043	-0.037	-0.2011	-0.0492	-0.0574	-0.1412
FL2FA8NI0004	-0.021	-0.038	-0.053	-0.02	-0.022	-0.2043	-3.1892	-0.3837	-1.3289	-0.194	-0.107	-0.226	-0.357	-4.7941	-0.5398	-0.224	-2.6336	-0.8484	-1.2354	-0.077	-0.7104	-4.8831	-0.1203	-0.064	-0.7844	-0.2337	0.011	-0.047	-0.019	-0.025	-0.1401	-0.2441	-5.1233	-3.4289	-0.6496	-2.4182	-0.4916	-0.7096	-4.1165	-2.2059	-0.1021	-0.021	-0.008	-0.014	-0.031	-0.1147	0.005	-0.0257	-0.056
FL2FA8NI0005	-0.041	-0.051	-0.059	-0.038	-0.026	-0.2453	-2.8418	-1.1187	-1.9146	-0.249	-0.151	-0.283	-0.372	-5.8905	-0.5862	-0.2016	-2.3649	-0.8909	-1.0516	-0.057	-0.539	-4.9227	-0.1366	-0.043	-0.5091	-0.5484	0.01	-0.055	-0.036	-0.029	-0.1467	-0.0913	-7.3454	-3.2781	-0.6688	-2.4509	-0.4316	-1.0718	-4.8001	-1.858	0.056	0.01	-0.007	-0.019	-0.011	-0.139	0.014	-0.016	-0.053
FL2FA8NI0006	-0.041	-0.009	-0.053	-0.017	-0.02	-0.113	-2.6418	-2.6811	-2.1562	-0.16	-0.121	-0.246	-0.28	-5.4986	-0.8413	-0.1244	-1.525	-0.8999	-0.6235	-0.042	-0.1961	-3.734	-0.1455	-0.03	-0.1578	-0.1308	0.005	-0.05	-0.026	-0.016	-0.127	-0.0026	-3.977	-2.5943	-0.7001	-2.4606	-0.415	-3.8159	-2.7628	-0.3823	-0.026	-0.006	-0.004	-0.006	-0.016	-0.057	-0.032	-0.0451	-0.057
FL2FA8NI0007	-0.011	-0.025	-0.032	-0.02	-0.013	-0.084	-2.4266	-0.2451	-0.602	-0.091	-0.062	-0.176	-0.24	-3.7725	-0.29	-0.1053	-1.2534	-0.6362	-0.3027	-0.032	-0.1394	-3.0946	-0.039	-0.016	-0.073	-0.0224	-0.007	-0.062	-0.012	-0.005	-0.5398	-0.8024	-5.4569	-2.9346	-0.7882	-1.3719	-0.4541	-1.1183	-6.552	-3.8277	-1.1719	-0.6698	-0.027	-0.049	-0.004	-0.2358	-0.0462	-0.0344	-0.098
FL2FA8NI0008	-0.008	-0.014	-0.025	-0.008	-0.006	-0.038	-1.0305	-0.1178	-0.349	-0.022	-0.059	-0.1697	-0.292	-6.0484	-0.3732	-0.1213	-1.2012	0.041	-0.064	-0.045	-0.1876	-3.8773	-0.0467	-0.042	-0.1998	-0.1673	-0.008	-0.028	-0.009	-0.022	-0.3761	-0.5438	-4.2572	-0.402	-0.2108	-1.2712	-0.4617	-2.0821	-5.449	-6.0018	-1.4835	-0.6633	-0.027	-0.043	-0.042	-0.1802	-0.0893	-0.0626	-0.109
FL2FA8NP0001	-0.009	-0.023	-0.022	-0.017	-0.007	-0.038	-1.5245	-0.5575	-0.7489	-0.043	-0.042	-0.123	-0.164	-3.1502	-0.2148	-0.105	-1.0307	0.025	-0.043	-0.021	-0.097	-3.2421	-0.071	-0.025	-0.1381	-0.1276	-0.008	-0.029	-0.01	-0.024	-0.3459	-0.4169	-5.3937	-0.8508	-0.2787	-1.6563	-0.7781	-1.2086	-5.6952	-3.0148	-1.244	-0.6022	-0.026	-0.042	-0.022	-0.2026	-0.0679	-0.073	-0.0477
FL2FA8NP0002	-0.014	-0.04	-0.033	-0.017	-0.007	-0.043	-1.1211	-1.4006	-1.4448	-0.0628	-0.059	-0.1678	-0.186	-3.6287	-0.352	-0.108	-0.884	0.016	-0.044	-0.02	-0.1181	-3.6939	-0.08	-0.019	-0.1004	-0.1105	-0.016	-0.045	-0.017	-0.025	-0.4288	-0.5342	-5.0877	-1.3818	-0.5198	-1.6396	-0.8623	-1.0752	-5.2928	-2.8096	-0.4879	-0.2685	-0.017	-0.032	-0.026	-0.2307	-0.032	-0.022	-0.069
FL2FA8NP0003	-0.018	-0.016	-0.027	-0.012	-0.007	-0.054	-1.3022	-0.219	-0.6221	-0.208	-0.076	-0.165	-0.153	-5.2925	-0.3405	-0.084	-1.4784	-0.1055	-0.058	-0.032	-0.2595	-4.1689	-0.2291	-0.042	-0.3819	-0.7439	0.027	-0.0769	-0.018	-0.045	-0.8939	-0.6634	-4.7489	-2.5399	-1.2196	-2.1526	-1.3059	-1.3004	-5.3267	-2.364	-0.8242	-0.2601	-0.018	-0.032	-0.036	-0.2556	-0.0232	-0.0722	-0.065
FL2FA8NS0001	-0.005	-0.008	-0.006	-0.004	-0.002	-0.008	-0.065	-0.039	-0.099	-0.084	-0.047	-0.11	-0.129	-2.5278	-0.045	-0.027	-0.3613	0.007	-0.024	-0.011	-0.08	-2.2009	-0.042	-0.016	-0.1207	-0.3441	0.007	-0.017	-0.004	-0.039	-0.298	-1.14	-5.2689	-0.9295	-0.5474	-0.2922	-0.8389	-0.7186	-3.8303	-3.6283	-0.061	-0.011	-0.01	-0.022	-0.027	-0.126	-0.005	-0.024	-0.043
FL2FA8NS0002	-0.013	-0.015	-0.012	-0.006	-0.004	-0.021	-0.2666	-0.171	-0.5204	-0.157	-0.078	-0.183	-0.3	-5.1971	-0.124	-0.089	-1.2512	-0.1441	-0.0374	-0.025	-0.4841	-2.8105	-0.0746	-0.026	-0.4337	-0.6135	0.013	-0.045	-0.011	-0.009	-0.3942	-0.4572	-4.6063	-2.1602	-0.8121	-2.1571	-0.6942	-1.9653	-4.2723	-2.939	0.008	-0.002	-0.007	-0.016	-0.014	-0.17	-0.023	-0.016	-0.052
FL2FA8NS0003	-0.026	-0.019	-0.023	-0.008	-0.007	-0.048	-1.051	-0.9917	-1.2166	-0.224	-0.095	-0.171	-0.313	-4.5883	-0.2282	-0.171	-1.5171	0.23	-0.031	-0.052	-0.3981	-3.405	-0.0291	-0.051	-0.4239	-0.586	0.026	-0.048	-0.024	-0.014	-0.083	0.0263	-4.1981	-2.7612	-0.6	-2.8505	-0.1147	-1.4087	-2.1635	-0.3123	-0.019	-0.005	-0.003	-0.004	-0.01	-0.028	-0.028	-0.011	-0.046
FL2FA8NS0004	-0.015	-0.013	-0.017	-0.03	-0.007	-0.0996	-1.6703	-0.0995	-0.4425	-0.15	-0.059	-0.131	-0.13	-4.3557	-0.2547	-0.0467	-1.5298	-0.6994	-0.5488	-0.032	-0.09	-2.6241	-0.005	-0.008	-0.044	-0.0549	-0.01	-0.0767	-0.013	-0.032	-0.6691	-1.2522	-5.8779	-2.7509	-0.8854	-2.3565	-1.3839	-1.2221	-3.4341	-2.1829	0.033	0.003	-0.008	-0.026	-0.006	-0.248	0	-0.019	-0.012
FL2FA8NS0005	-0.033	-0.008	-0.04	-0.008	-0.008	-0.063	-0.8755	-2.8759	-2.1242	-0.125	-0.102	-0.181	-0.247	-4.5342	-0.4834	-0.03	-0.4377	-0.0634	-0.034	-0.018	-0.1333	-2.8495	-0.1534	-0.029	-0.1867	-0.1024	0.002	-0.04	-0.02	-0.012	-0.098	-0.0185	-3.543	-2.3043	-0.5236	-2.2187	-0.3091	-3.2541	-2.3365	-0.2912	-0.019	-0.005	-0.003	-0.004	-0.012	-0.047	-0.026	-0.028	-0.057
FL2FA8NS0006	-0.008	-0.01	-0.007	-0.007	-0.002	-0.014	-0.3121	-0.0873	-0.4519	-0.105	-0.043	-0.128	-0.108	-3.5146	-0.105	-0.032	-0.4608	-0.0744	-0.047	-0.021	-0.1545	-3.4996	-0.1263	-0.027	-0.1777	-0.1816	-0.003	-0.058	-0.009	0.001	-1.0653	-1.5154	-4.6772	-1.9594	-0.8102	-1.6867	-1.567	-1.2186	-3.4646	-1.7383	-0.011	0.001	-0.01	-0.03	-0.012	-0.401	0.002	-0.012	-0.04
FL2FA8NS0007	-0.016	-0.014	-0.012	-0.036	-0.007	-0.0831	-1.3254	-0.09	-0.3908	-0.249	-0.088	-0.147	-0.161	-5.2088	-0.3242	-0.0445	-1.6696	-1.0558	-0.4421	-0.032	-0.1266	-2.9779	-0.005	-0.011	-0.0717	-0.1051	0.033	-0.0354	-0.01	-0.04	-0.4461	-2.0149	-6.8001	-2.8389	-0.6989	-3.8743	-0.7888	-1.3095	-2.2724	-2.0791	-0.046	-0.014	-0.007	-0.017	-0.026	-0.1289	0.001	-0.019	-0.015
FL2FA8NS0008	-0.009	-0.009	-0.006	-0.009	-0.002	-0.012	-0.225	-0.0703	-0.4088	-0.114	-0.041	-0.134	-0.156	-4.3681	-0.1101	-0.02	-0.5891	-0.3492	-0.0701	-0.023	-0.2889	-3.0141	-0.1127	-0.034	-0.3343	-0.3057	0	-0.061	-0.009	-0.002	-1.1341	-1.6244	-4.9716	-1.871	-0.9081	-1.6772	-1.6357	-1.397	-4.123	-1.7546	-0.017	0.002	-0.012	-0.038	-0.01	-0.4588	-0.001	-0.023	-0.039
FL2FA8NS0009	-0.024	-0.023	-0.043	-0.015	-0.009	-0.0845	-1.5824	-1.3632	-1.2577	-0.134	-0.08	-0.178	-0.36	-4.0477	-0.2535	-0.17	-2.1007	-0.007	-0.082	-0.048	-0.3387	-3.8693	-0.1174	-0.05	-0.3129	-0.472	0.006	-0.04	-0.022	-0.017	-0.129	0.0166	-4.9491	-2.5706	-0.7432	-2.05	-0.448	-1.8436	-2.1586	-0.3757	-0.039	-0.012	-0.004	-0.005	-0.013	-0.04	-0.031	-0.023	-0.023
FL2FA8NS0011	-0.008	-0.013	-0.014	-0.02	-0.006	-0.035	-1.6497	-0.067	-0.155	-0.016	-0.033	-0.111	-0.168	-4.5068	-0.2496	-0.1601	-2.4367	-0.3688	-0.2229	-0.029	-0.6145	-3.7142	-0.277	-0.026	-0.5277	-0.8208	-0.031	-0.0687	-0.009	-0.006	-0.4632	-1.2553	-4.9385	-1.3319	-0.79	-1.4182	-0.9489	-1.2046	-3.2466	-3.611	-0.1984	-0.067	-0.014	-0.016	-0.032	-0.109	-0.055	-0.038	-0.033
FL2FA9GM0001	-0.016	-0.027	-0.026	-0.025	-0.011	-0.075	-2.4218	-1.2554	-1.1904	-0.05	-0.019	-0.149	-0.186	-5.3375	-0.3988	-0.15	-1.6466	0.0249	-0.106	-0.032	-0.108	-4.006	-0.121	-0.035	-0.1636	-0.1295	-0.008	-0.029	-0.022	-0.006	-0.041	-0.054	-3.3194	-1.1663	-0.1135	-0.919	-0.138	-0.5727	-3.2823	-2.6023	-0.6343	-0.5554	-0.009	-0.019	-0.026	-0.074	-0.023	-0.025	-0.073
FL2FA9GM0002	-0.018	-0.027	-0.028	-0.025	-0.013	-0.083	-2.6045	-1.3251	-1.265	-0.059	-0.028	-0.153	-0.185	-5.237	-0.4043	-0.15	-1.6493	0.0329	-0.102	-0.03	-0.114	-3.4108	-0.024	-0.021	-0.149	-0.0987	-0.009	-0.033	-0.024	-0.016	-0.12	-0.2559	-7.1552	-1.1395	-0.1434	-0.9881	-0.2848	-0.5981	-4.05	-4.9044	-0.2588	-0.1926	-0.016	-0.025	-0.033	-0.121	-0.006	-0.022	-0.048
FL2FA9GM0003	-0.019	-0.022	-0.029	-0.023	-0.014	-0.101	-2.7778	-1.3261	-1.0543	-0.053	-0.031	-0.134	-0.167	-5.0414	-0.3278	-0.108	-1.4638	-0.0221	-0.119	-0.027	-0.103	-3.163	-0.026	-0.017	-0.1112	-0.0757	-0.01	-0.038	-0.023	-0.038	-0.2635	-1.4554	-8.5514	-0.8206	-0.1288	-0.7559	-0.3486	-0.6517	-4.5663	-6.657	-0.22	-0.1367	-0.024	-0.046	-0.024	-0.184	0.003	-0.022	-0.049
FL2FA9GM0004	-0.022	-0.023	-0.026	-0.026	-0.012	-0.074	-2.3946	-1.2382	-1.2404	-0.0876	-0.036	-0.18	-0.192	-5.6515	-0.4047	-0.168	-1.7004	0.0384	-0.114	-0.037	-0.1338	-4.3506	-0.1166	-0.041	-0.19	-0.1708	-0.01	-0.067	-0.032	-0.043	-0.8116	-0.4513	-8.719	-1.7873	-0.5012	-1.2945	-1.0549	-0.6561	-4.3251	-7.4004	-0.768	-0.4133	-0.019	-0.049	-0.032	-0.2563	-0.03	-0.031	-0.08
FL2FA9GS0001	-0.02	-0.032	-0.039	-0.017	-0.013	-0.114	-2.4301	-1.4123	-1.0985	-0.056	-0.02	-0.069	-0.029	-1.2836	-0.2618	-0.027	-0.105	-0.118	-0.3374	-0.016	-0.032	-2.8485	-0.09	-0.011	-0.017	-0.016	-0.015	-0.068	-0.026	-0.132	-1.3666	-2.1853	-5.1844	-1.0505	-0.3925	-1.2841	-1.3419	-0.9809	-3.7328	-6.6466	-0.3093	-0.4068	-0.03	-0.075	0.001	-0.3987	-0.015	-0.001	-0.045
FL2FA9GS0002	-0.019	-0.007	-0.007	-0.004	-0.002	-0.02	-0.374	-0.0799	-0.7637	-0.353	-0.093	-0.1664	-0.167	-3.8448	-0.112	-0.009	-0.071	-0.005	-0.022	-0.011	-0.033	-0.8744	-0.047	-0.012	-0.062	0.0353	0.057	-0.048	-0.014	-0.037	-0.4795	-0.8542	-6.1492	-4.3306	-1.5528	-2.6012	-0.3808	-1.8208	-5.6654	-4.1272	-1.8375	-1.4038	-0.036	-0.035	-0.065	-0.1011	-0.091	-0.0473	-0.132
FL2FA9GS0003	-0.011	-0.021	-0.02	-0.017	-0.009	-0.054	-1.612	-1.0234	-0.9567	-0.039	-0.011	-0.1034	-0.114	-4.8206	-0.2817	-0.079	-1.0996	-0.0457	-0.09	-0.031	-0.1051	-3.1222	-0.0851	-0.03	-0.1656	-0.1421	-0.005	-0.019	-0.012	-0.006	-0.033	-0.037	-3.128	-0.7671	-0.066	-0.6507	-0.142	-0.6709	-2.9616	-4.0709	-2.8764	-1.6039	-0.037	-0.093	0.008	-0.141	-0.033	-0.012	-0.088
FL2FA9GS0004	-0.018	-0.015	-0.02	-0.018	-0.008	-0.057	-1.6248	-0.9309	-0.9633	-0.033	-0.021	-0.112	-0.152	-4.0678	-0.2757	-0.113	-1.4567	0.0236	-0.108	-0.037	-0.1441	-4.1482	-0.0425	-0.027	-0.1757	-0.1172	-0.016	-0.061	-0.021	-0.023	-0.6397	-0.9185	-9.6542	-1.396	-0.5054	-1.5077	-0.4465	-1.0779	-3.0532	-5.9778	-1.9555	-1.5422	-0.033	-0.063	-0.069	-0.1786	-0.109	-0.022	-0.085
FL2FA9GS0005	-0.06	0.003	-0.045	-0.021	-0.077	-1.0035	-2.7221	-0.5869	-1.2938	-0.2893	-0.108	-0.1491	-0.22	-3.8058	-0.4651	-0.17	-2.4686	-3.304	-2.3497	-0.0611	-0.2374	-4.7995	-0.106	-0.043	-0.2755	-0.2575	0.026	-0.089	-0.063	-0.016	-0.08	0.0331	-5.6444	-3.1235	-0.4826	-1.7686	-0.0159	-0.4501	-3.6463	-1.2483	-0.8462	-0.3073	-0.015	-0.02	-0.017	-0.072	-0.032	-0.054	-0.041
FL2FA9GS0006	-0.008	-0.019	-0.031	-0.017	-0.016	-0.1083	-2.2663	-0.1777	-0.3533	-0.049	-0.024	-0.086	-0.07	-3.2141	-0.3322	-0.0792	-1.2017	-0.7895	-0.5675	-0.023	-0.1219	-2.9619	-0.067	-0.017	-0.033	-0.023	-0.006	-0.028	-0.01	-0.025	-0.164	-0.1379	-6.631	-1.0936	-0.1865	-0.9158	-0.6016	-0.8717	-3.322	-5.6861	-1.3893	-1.2342	-0.029	-0.032	-0.085	-0.151	-0.029	-0.01	-0.099
FL2FA9GS0007	-0.02	-0.015	-0.024	-0.015	-0.009	-0.058	-1.6898	-1.1055	-1.2099	-0.0418	-0.023	-0.1	-0.127	-3.8597	-0.2199	-0.042	-0.4581	-0.062	-0.078	-0.016	-0.064	-3.3828	-0.03	-0.007	-0.065	-0.0245	-0.012	-0.041	-0.023	-0.022	-0.1717	-0.4898	-8.3604	-1.2643	-0.1927	-1.0658	-0.1771	-0.7197	-2.8992	-7.344	-1.9023	-2.0896	-0.044	-0.057	-0.094	-0.063	-0.0924	-0.035	-0.1192
FL2FA9GS0008	-0.018	-0.02	-0.024	-0.011	-0.007	-0.045	-1.2826	-0.8955	-1.1701	-0.0328	-0.038	-0.111	-0.072	-3.2674	-0.163	-0.019	-0.4793	-0.083	-0.04	-0.021	-0.2525	-3.1884	-0.1725	-0.024	-0.3066	-0.5406	-0.012	-0.035	-0.019	-0.007	-0.061	-0.099	-3.1064	-1.3892	-0.202	-1.2155	-0.3667	-1.6675	-4.6561	-3.2664	-2.4928	-2.0439	-0.016	-0.06	-0.038	-0.165	-0.069	0.006	-0.203
FL2FA9GS0009	-0.015	-0.025	-0.026	-0.018	-0.008	-0.062	-1.8841	-1.1934	-1.0086	-0.049	-0.011	-0.1132	-0.112	-4.3735	-0.2879	-0.069	-0.9014	-0.0448	-0.085	-0.026	-0.091	-3.1487	-0.049	-0.016	-0.0947	-0.0749	-0.006	-0.024	-0.017	-0.006	-0.04	-0.043	-3.2308	-1.0886	-0.0883	-0.8844	-0.155	-0.6512	-2.8379	-2.4754	-2.5471	-2.1104	-0.014	-0.054	-0.047	-0.139	-0.045	0.012	-0.184
FL2FA9GS0010	-0.018	-0.019	-0.025	-0.016	-0.01	-0.068	-1.9267	-1.3564	-1.0919	-0.044	-0.014	-0.089	-0.101	-3.8537	-0.2211	-0.045	-0.5249	-0.059	-0.089	-0.023	-0.071	-2.9523	-0.9885	-0.015	-0.063	-0.0434	-0.011	-0.032	-0.021	-0.015	-0.101	-0.2091	-7.4255	-1.1626	-0.1288	-1.1265	-0.167	-0.6031	-2.1589	-4.2388	-1.171	-2.468	-0.019	-0.026	-0.073	-0.086	-0.032	-0.021	-0.054
FL2FA9NC0001	-0.007	-0.015	-0.03	-0.015	-0.016	-0.1293	-2.3502	-0.079	-0.1423	-0.016	-0.041	-0.103	-0.161	-4.1825	-0.3442	-0.1097	-1.4467	-0.8783	-0.8713	-0.052	-0.2166	-4.5755	-0.0253	-0.022	-0.123	-0.0359	-0.004	-0.01	-0.006	-0.004	-0.032	-0.027	-1.626	-0.094	-0.055	-0.4278	-0.1212	-0.4311	-3.4406	-1.5046	-1.3569	-0.7628	-0.021	-0.022	-0.023	-0.046	-0.059	-0.038	-0.0714
FL2FA9NC0002	-0.042	-0.02	-0.028	-0.013	-0.013	-0.1122	-2.1546	-3.672	-1.6185	-0.252	-0.103	-0.184	-0.219	-4.8574	-0.25	-0.068	-0.9917	-0.1251	-0.057	-0.033	-0.3214	-3.4996	-0.0805	-0.032	-0.3569	-0.454	0.02	-0.07	-0.039	-0.042	-0.2637	-0.0407	-7.6602	-3.1307	-0.9231	-2.3175	-0.874	-1.8124	-3.9588	-1.9685	0.0154	0.001	-0.008	-0.024	-0.006	-0.1636	-0.008	-0.027	-0.024
FL2FA9NC0003	-0.045	-0.019	-0.028	-0.011	-0.013	-0.1147	-2.1656	-3.64	-1.6442	-0.267	-0.106	-0.184	-0.203	-4.5209	-0.243	-0.055	-0.8031	-0.0927	-0.05	-0.028	-0.2357	-3.4483	-0.0853	-0.028	-0.2832	-0.3348	0.02	-0.083	-0.043	-0.018	-0.6414	-0.6489	-7.8998	-3.2002	-1.11	-2.6434	-0.8989	-1.8011	-4.7786	-3.6888	0.0335	-0.001	-0.011	-0.028	-0.004	-0.2586	-0.024	-0.031	-0.026
FL2FA9NC0004	-0.015	-0.029	-0.056	0	-0.035	-0.3498	-3.1794	-0.1948	-0.1956	-0.044	-0.065	-0.114	-0.202	-2.8201	-0.3665	-0.3104	-1.892	-0.2685	-1.6805	-0.053	-0.2079	-4.0279	-0.064	-0.025	-0.112	-0.0595	-0.009	-0.032	-0.013	-0.03	-0.4603	-0.7029	-9.5594	-0.4596	-0.3133	-0.8671	-0.6908	-2.8226	-5.9171	-3.0719	-1.0121	-0.5418	-0.027	-0.05	-0.015	-0.206	-0.058	-0.044	-0.056
FL2FA9NC0005	-0.013	-0.024	-0.045	-0.013	-0.019	-0.132	-2.1577	-0.1493	-0.2409	-0.045	-0.069	-0.115	-0.234	-2.6095	-0.3532	-0.1163	-3.7584	-0.8657	-1.2843	-0.044	-0.173	-4.0455	-0.064	-0.022	-0.1014	-0.0545	-0.01	-0.038	-0.01	-0.04	-0.61	-1.1476	-7.6759	-0.6858	-0.5067	-0.8355	-1.2904	-1.0074	-5.5677	-4.2559	-1.0728	-0.575	-0.029	-0.054	-0.016	-0.2222	-0.032	-0.053	-0.0555
FL2FA9NC0006	-0.033	-0.036	-0.053	-0.011	-0.022	-0.123	-2.5763	-0.9064	-1.3086	-0.237	-0.148	-0.22	-0.292	-5.0259	-0.5409	-0.1558	-4.2847	-0.8849	-1.1568	-0.061	-0.3393	-5.0181	-0.0874	-0.04	-0.3633	-0.4045	0.017	-0.061	-0.022	-0.075	-0.4793	-1.9902	-13.474	-3.1983	-0.8701	-2.7378	-0.3886	-0.5932	-2.7555	-5.0177	-0.102	-0.034	-0.019	-0.042	-0.038	-0.119	0	-0.013	-0.035
FL2FA9NC0007	-0.005	-0.012	-0.009	-0.008	-0.003	-0.013	-0.1535	-0.044	-0.2011	-0.041	-0.037	-0.131	-0.213	-4.5267	-0.107	-0.083	-1.0155	-0.1762	-0.108	-0.04	-0.2959	-4.3624	-0.114	-0.035	-0.3561	-0.657	-0.004	-0.025	-0.006	-0.031	-0.2465	-0.3799	-5.0399	-0.5745	-0.1895	-1.1752	-0.52	-1.6135	-5.043	-4.1953	-0.9161	-0.3745	-0.038	-0.069	-0.022	-0.1837	-0.048	-0.032	-0.084
FL2FA9NC0008	-0.004	-0.007	-0.005	-0.005	-0.002	-0.01	-0.06	-0.03	-0.061	-0.019	-0.027	-0.082	-0.111	-3.0563	-0.075	-0.038	-0.5024	-0.035	-0.063	-0.026	-0.1641	-3.7022	-0.2071	-0.041	-0.1882	-0.1795	-0.004	-0.017	-0.004	-0.016	-0.1063	-0.1707	-4.1341	-0.1677	-0.0713	-0.3929	-0.394	-0.8184	-3.9499	-4.1679	-2.1509	-1.9021	-0.0779	-0.075	-0.047	-0.1059	-0.072	-0.059	-0.078
FL2FA9NC0009	-0.005	-0.012	-0.009	-0.008	-0.003	-0.013	-0.1535	-0.044	-0.2011	-0.041	-0.037	-0.131	-0.213	-4.5267	-0.107	-0.083	-1.0155	-0.1762	-0.108	-0.04	-0.2959	-4.3624	-0.114	-0.035	-0.3561	-0.657	-0.004	-0.025	-0.006	-0.031	-0.2465	-0.3799	-5.0399	-0.5745	-0.1895	-1.1752	-0.52	-1.6135	-5.043	-4.1953	-0.9161	-0.3745	-0.038	-0.069	-0.022	-0.1837	-0.048	-0.032	-0.084
FL2FA9NC0010	-0.005	-0.01	-0.008	-0.009	-0.002	-0.012	-0.1514	-0.043	-0.2035	-0.044	-0.034	-0.118	-0.175	-4.3376	-0.106	-0.066	-0.898	-0.1562	-0.091	-0.037	-0.3271	-4.0796	-0.1075	-0.034	-0.3853	-0.5406	-0.003	-0.025	-0.006	-0.033	-0.2925	-0.4195	-4.9713	-0.5628	-0.2164	-1.3162	-0.5532	-1.469	-4.313	-5.6487	-0.7756	-0.6394	-0.056	-0.105	-0.007	-0.1941	-0.041	-0.027	-0.068
FL2FA9NC0013	-0.001	-0.005	-0.003	-0.003	-0.001	-0.006	-0.024	-0.011	-0.028	-0.007	-0.015	-0.053	-0.046	-2.1381	-0.037	-0.016	-0.0809	-0.023	-0.098	-0.03	-0.047	-1.7201	-0.6109	-0.037	-0.0523	-0.0858	-0.003	-0.005	-0.001	-0.005	-0.023	-0.022	-0.1466	-0.016	-0.015	-0.2074	-0.065	-0.7663	-3.1213	-1.9372	-1.5965	-2.1143	-0.043	-0.032	-0.042	-0.048	-0.05	-0.041	-0.08
FL2FA9NC0014	-0.007	-0.013	-0.014	-0.011	-0.005	-0.039	-1.4047	-0.0941	-0.2386	-0.03	-0.034	-0.081	-0.07	-2.7339	-0.1803	-0.038	-0.3016	-0.04	-0.0929	-0.017	-0.061	-1.9962	-0.063	-0.015	-0.036	-0.021	-0.005	-0.025	-0.007	-0.026	-0.204	-0.4975	-7.0145	-0.272	-0.099	-0.5985	-0.2295	-1.0282	-3.8715	-6.3101	-1.5432	-2.4753	-0.071	-0.1	-0.075	-0.123	-0.037	-0.034	-0.067
FL2FA9NC0015	-0.007	-0.013	-0.014	-0.011	-0.005	-0.039	-1.4047	-0.0941	-0.2386	-0.03	-0.034	-0.081	-0.07	-2.7339	-0.1803	-0.038	-0.3016	-0.04	-0.0929	-0.017	-0.061	-1.9962	-0.063	-0.015	-0.036	-0.021	-0.005	-0.025	-0.007	-0.026	-0.204	-0.4975	-7.0145	-0.272	-0.099	-0.5985	-0.2295	-1.0282	-3.8715	-6.3101	-1.5432	-2.4753	-0.071	-0.1	-0.075	-0.123	-0.037	-0.034	-0.067
FL2FA9NC0016	-0.015	-0.026	-0.02	-0.013	-0.005	-0.031	-1.0187	-0.7762	-1.4569	-0.047	-0.048	-0.11	-0.055	-3.1607	-0.3163	-0.035	-0.1281	-0.036	-0.026	-0.011	-0.029	-1.15	-0.051	-0.008	-0.015	-0.02	-0.01	-0.034	-0.014	-0.016	-0.104	-0.328	-4.8418	-0.7042	-0.1675	-1.7439	-0.1565	-0.8876	-2.171	-5.1663	-1.1705	-4.1037	-0.1614	-0.3834	0.023	-0.081	-0.026	-0.017	-0.029
FL2FA9NC0017	-0.015	-0.026	-0.02	-0.013	-0.005	-0.031	-1.0187	-0.7762	-1.4569	-0.047	-0.048	-0.11	-0.055	-3.1607	-0.3163	-0.035	-0.1281	-0.036	-0.026	-0.011	-0.029	-1.15	-0.051	-0.008	-0.015	-0.02	-0.01	-0.034	-0.014	-0.016	-0.104	-0.328	-4.8418	-0.7042	-0.1675	-1.7439	-0.1565	-0.8876	-2.171	-5.1663	-1.1705	-4.1037	-0.1614	-0.3834	0.023	-0.081	-0.026	-0.017	-0.029
FL2FA9NF0001	-0.011	-0.022	-0.033	-0.018	-0.015	-0.092	-2.5635	-0.2911	-0.6698	-0.101	-0.029	-0.1	-0.056	-3.3882	-0.418	-0.0828	-1.0208	-0.6822	-0.4243	-0.025	-0.1	-2.5187	-0.036	-0.009	-0.027	-0.031	-0.001	-0.054	-0.012	0.001	-0.4408	-0.727	-5.3406	-3.102	-0.8021	-1.7703	-0.2667	-0.904	-3.6502	-3.4316	-0.4411	-0.116	-0.012	-0.02	-0.023	-0.1066	-0.048	-0.026	-0.027
FL2FA9NI0001	-0.042	-0.008	-0.051	-0.017	-0.021	-0.114	-2.7139	-2.7936	-2.2468	-0.173	-0.102	-0.185	-0.192	-5.2495	-0.845	-0.1211	-1.4271	-0.8892	-0.5888	-0.039	-0.1711	-3.6621	-0.1054	-0.026	-0.1307	-0.1182	0.008	-0.055	-0.027	-0.017	-0.137	0.0015	-4.1331	-2.6168	-0.7624	-2.5433	-0.407	-2.2516	-2.157	-0.416	-0.044	-0.01	-0.004	-0.005	-0.014	-0.035	-0.048	-0.039	-0.022
FL2FA9NI0002	-0.011	-0.013	-0.016	-0.019	-0.008	-0.051	-1.5781	-0.6197	-0.6664	-0.027	-0.019	-0.115	-0.177	-5.1994	-0.2739	-0.115	-1.7319	-0.0233	-0.122	-0.041	-0.1689	-3.2062	-0.0694	-0.043	-0.323	-0.1816	-0.006	-0.018	-0.012	-0.005	-0.026	-0.04	-3.0101	-0.7394	-0.0714	-0.8692	-0.127	-0.5863	-3.8386	-0.1478	-1.3161	-0.8172	-0.027	-0.035	0.014	-0.092	-0.034	-0.042	-0.0817
FL2FA9NI0003	-0.009	-0.018	-0.035	-0.012	-0.019	-0.1811	-2.7084	-0.1471	-0.1837	-0.017	-0.047	-0.096	-0.2	-3.2505	-0.3679	-0.207	-2.2484	-0.8293	-1.2255	-0.06	-0.1779	-4.4228	-0.0748	-0.035	-0.2097	-0.1819	-0.003	-0.009	-0.005	-0.005	-0.02	-0.02	-1.4914	-0.1229	-0.047	-0.2966	-0.079	-0.3406	-3.5355	-0.9669	-0.9677	-0.429	-0.015	-0.019	-0.012	-0.064	-0.037	-0.051	-0.0466
FL2FA9NI0004	-0.007	-0.015	-0.026	-0.014	-0.013	-0.0834	-1.9073	-0.0815	-0.1115	-0.012	-0.037	-0.089	-0.144	-3.1773	-0.3644	-0.186	-2.6088	-0.9131	-0.9976	-0.066	-0.8836	-5.2057	-0.2481	-0.028	-0.4552	-1.0562	-0.002	-0.008	-0.005	-0.003	-0.022	-0.023	-0.8437	-0.054	-0.038	-0.2442	-0.068	-0.3273	-2.6863	-1.0167	-1.2335	-0.6989	-0.02	-0.023	-0.016	-0.043	-0.053	-0.036	-0.07
FL2FA9NI0005	-0.042	-0.007	-0.049	-0.019	-0.018	-0.109	-2.4848	-2.7479	-2.2259	-0.172	-0.104	-0.183	-0.18	-5.3705	-0.8202	-0.0952	-1.3594	-0.9933	-0.6263	-0.04	-0.1779	-2.7622	-0.117	-0.026	-0.1295	-0.1138	0.008	-0.053	-0.026	-0.017	-0.134	-0.0036	-4.1848	-2.5945	-0.7408	-2.5168	-0.3791	-2.0552	-2.1361	-0.4184	-0.045	-0.011	-0.003	-0.005	-0.014	-0.036	-0.044	-0.035	-0.024
FL2FA9NI0006	-0.041	-0.006	-0.043	-0.029	-0.019	-0.101	-2.9896	-2.7392	-2.2114	-0.17	-0.095	-0.181	-0.167	-5.5745	-0.8867	-0.1403	-1.3222	-1.8903	0.0486	-0.016	-0.2025	-3.5598	-0.109	-0.027	-0.1357	-0.1321	0.007	-0.053	-0.026	-0.017	-0.136	-0.0047	-4.063	-2.5828	-0.7439	-2.5173	-0.4011	-2.2184	-2.1335	-0.4391	-0.047	-0.01	-0.004	-0.005	-0.014	-0.033	-0.048	-0.038	-0.022
FL2FA9NI0007	-0.031	-0.036	-0.05	-0.029	-0.028	-0.3526	-3.3444	-1.2688	-1.353	-0.219	-0.09	-0.186	-0.209	-4.7788	-0.3706	-0.1336	-1.8289	-1.4387	-1.0067	-0.053	-0.3377	-4.3944	-0.0945	-0.032	-0.2842	-0.3236	0.019	-0.059	-0.028	-0.046	-0.3155	-0.1331	-6.9359	-2.6342	-0.9252	-2.3685	-1.0981	-1.8252	-4.0007	-2.2605	0.0142	0	-0.008	-0.025	-0.005	-0.1769	-0.014	-0.029	-0.025
FL2FA9NI0008	-0.039	-0.012	-0.054	-0.024	-0.02	-0.1254	-3.0854	-1.2255	-1.9258	-0.141	-0.087	-0.192	-0.202	-5.4462	-0.7702	-0.1394	-1.3695	-0.8786	-0.5689	-0.039	-0.1955	-3.6784	-0.1079	-0.029	-0.1788	-0.1622	0.002	-0.048	-0.031	-0.019	-0.14	0.0147	-4.4972	-2.6022	-0.7536	-2.2668	-0.4484	-2.2374	-2.5669	-0.4468	-0.042	-0.012	-0.003	-0.005	-0.013	-0.043	-0.044	-0.041	-0.024
FL2FA9NI0009	-0.068	-0.02	-0.063	-0.036	-0.022	-0.2382	-3.1475	-1.5796	-2.0705	-0.221	-0.097	-0.191	-0.183	-5.2917	-0.7068	-0.1339	-1.4294	-0.7603	-0.5606	-0.038	-0.165	-3.8687	-0.104	-0.027	-0.1431	-0.1235	0.004	-0.14	-0.2606	-0.025	-0.1735	0.0409	-6.4272	-4.1245	-0.9943	-2.6448	-0.4877	-2.3075	-2.4936	-0.4383	-0.039	-0.011	-0.003	-0.006	-0.016	-0.049	-0.04	-0.036	-0.023
FL2FA9NI0010	-0.027	-0.039	-0.033	-0.017	-0.01	-0.1132	-1.649	-1.6225	-1.4091	-0.1565	-0.057	-0.171	-0.187	-4.7159	-0.1542	-0.068	-0.7962	-0.0927	-0.046	-0.026	-0.2744	-3.3492	-0.1108	-0.033	-0.3439	-0.3768	-0.007	-0.085	-0.055	-0.007	-0.4498	-1.0729	-6.133	-2.6982	-0.7053	-2.4026	-0.8357	-1.7412	-4.3691	-3.0582	0.0199	-0.003	-0.008	-0.019	-0.005	-0.1825	-0.027	-0.032	-0.023
FL2FA9NI0011	-0.018	-0.025	-0.025	-0.023	-0.01	-0.067	-2.2335	-1.206	-1.1729	-0.0601	-0.034	-0.1712	-0.164	-5.7609	-0.3862	-0.204	-2.2872	0.134	-0.088	-0.033	-0.6266	-4.0867	-0.252	-0.035	-0.5183	-0.9887	-0.011	-0.036	-0.025	-0.013	-0.069	-0.0868	-4.3843	-1.2966	-0.1728	-1.4777	-0.2442	-0.8762	-4.9534	-2.8678	-1.2405	-0.5406	-0.024	-0.029	-0.033	-0.111	-0.0579	-0.055	-0.0904
FL2FA9NI0012	-0.043	-0.019	-0.095	0.029	-0.03	-0.1418	-3.4801	-1.2155	-1.8165	-0.178	-0.101	-0.169	-0.189	-5.3256	-0.7347	-0.1389	-3.5218	-1.047	-0.6434	-0.049	-0.1777	-2.8886	-0.066	-0.023	-0.131	-0.2345	0.012	-0.058	-0.032	-0.021	-0.1712	0.0253	-4.9688	-2.9232	-0.9306	-2.5638	-0.5893	-1.9236	-2.6355	-0.5423	-0.059	-0.015	-0.003	-0.005	-0.018	-0.049	-0.046	-0.033	-0.036
FL2FA9NI0013	-0.012	-0.019	-0.033	-0.023	-0.016	-0.114	-2.2883	-0.1173	-0.4027	-0.029	-0.071	-0.151	-0.222	-4.2342	-0.5253	-0.1659	-1.8274	-0.6997	-0.5517	-0.038	-0.1676	-4.2513	-0.0608	-0.026	-0.1286	-0.1259	-0.005	-0.012	-0.008	-0.006	-0.035	-0.036	-1.4132	-0.2228	-0.07	-1.307	-0.1932	-0.7605	-4.1985	-1.1484	-1.0977	-0.5366	-0.017	-0.024	-0.014	-0.077	-0.045	-0.048	-0.0612
FL2FA9NI0014	-0.012	-0.021	-0.037	-0.013	-0.02	-0.2161	-2.7823	-0.1832	-0.2093	-0.038	-0.059	-0.111	-0.201	-3.0546	-0.3171	-0.176	-1.8877	-0.8311	-1.1727	-0.052	-0.1546	-4.4115	-0.075	-0.028	-0.1518	-0.1266	-0.007	-0.026	-0.008	-0.02	-0.2668	-0.4158	-5.0488	-0.4567	-0.3561	-0.7698	-0.7392	-0.7048	-4.9646	-2.1903	-0.9892	-0.4637	-0.022	-0.034	-0.025	-0.1553	-0.041	-0.048	-0.051
FL2FA9NI0015	-0.013	-0.027	-0.024	-0.021	-0.01	-0.063	-2.0381	-1.1753	-1.0224	-0.048	-0.016	-0.1334	-0.147	-5.1962	-0.3732	-0.127	-1.6939	0.0175	-0.108	-0.036	-0.1521	-3.0963	-0.022	-0.025	-0.206	-0.1334	-0.006	-0.021	-0.016	-0.005	-0.028	-0.031	-2.8211	-0.9423	-0.075	-0.7207	-0.109	-0.5515	-3.243	-1.0901	-1.1769	-0.9395	-0.021	-0.017	-0.025	-0.058	-0.045	-0.05	-0.0795
FL2FA9NI0016	-0.012	-0.024	-0.034	-0.018	-0.017	-0.095	-2.7052	-0.313	-0.7689	-0.096	-0.047	-0.149	-0.118	-5.1835	-0.4581	-0.1035	-1.0299	-0.7644	-0.5416	-0.029	-0.128	-2.8473	-0.029	-0.015	-0.0802	-0.1991	-0.011	-0.0636	-0.014	-0.005	-0.3959	-0.9164	-5.1042	-3.1059	-0.8896	-2.1464	-0.6663	-0.8358	-4.8973	-3.4426	-0.1225	-0.034	-0.011	-0.02	-0.017	-0.1377	-0.017	-0.0401	-0.043
FL2FA9NI0017	-0.007	-0.024	-0.009	-0.025	-0.004	-0.022	-1.394	-0.5392	-0.7772	-0.054	-0.041	-0.153	-0.126	-5.7372	-0.3018	-0.0798	-1.7103	-0.4882	-0.1791	-0.029	-0.1659	-3.6177	-0.0321	-0.021	-0.1157	-0.1294	-0.018	-0.0541	-0.01	-0.029	-0.532	-0.8721	-7.6803	-1.2109	-1.0715	-1.8998	-1.3468	-0.8492	-4.9166	-2.5604	-0.8936	-0.3663	-0.018	-0.032	-0.025	-0.1832	-0.053	-0.048	-0.053
FL2FA9NI0018	-0.027	-0.015	-0.043	-0.038	-0.013	-0.097	-2.6682	-1.3436	-1.63	-0.0536	-0.066	-0.12	-0.123	-5.2681	-0.6194	-0.0087	-1.7542	-1.045	-0.2232	-0.023	-0.3869	-4.1006	-0.1536	-0.014	-0.3125	-0.5777	-0.019	-0.047	-0.026	-0.028	-0.392	-0.6376	-4.8452	-0.8438	-0.5013	-1.6827	-0.8124	-1.7586	-3.3358	-3.0553	-0.05	-0.019	-0.012	-0.028	-0.01	-0.1559	-0.045	-0.033	-0.025
FL2FA9NI0019	-0.021	-0.017	-0.035	-0.047	-0.015	-0.3436	-3.3783	-0.7767	-0.2674	-0.049	-0.046	-0.113	-0.195	-5.0326	-0.4175	-0.0655	-1.4632	-1.1472	-0.3306	-0.03	-0.1507	-3.0334	-0.007	-0.014	-0.0885	-0.1009	-0.01	-0.045	-0.022	-0.029	-0.4069	-0.8524	-8.1803	-1.183	-0.3444	-0.8564	-0.9589	-1.296	-2.6299	-2.5555	-0.043	-0.016	-0.009	-0.023	-0.014	-0.1192	-0.031	-0.024	-0.019
FL2FA9NI0020	-0.011	-0.041	-0.035	-0.013	-0.007	-0.041	-1.1157	-1.3148	-1.3348	-0.093	-0.059	-0.145	-0.114	-5.3122	-0.4202	-0.108	-1.1975	0.026	-0.033	-0.019	-0.112	-2.3942	-0.059	-0.013	-0.06	-0.1764	-0.012	-0.0505	-0.014	-0.032	-0.5444	-0.8243	-4.9133	-1.1279	-0.8889	-1.8081	-1.1935	-0.7529	-3.6073	-1.9456	-0.2227	-0.0503	-0.009	-0.021	-0.025	-0.1565	-0.011	-0.034	-0.039
FL2FA9NI0021	-0.025	-0.035	-0.031	-0.015	-0.009	-0.0713	-1.6785	-1.011	-1.4194	-0.167	-0.077	-0.181	-0.233	-4.737	-0.2131	-0.082	-1.0153	-0.1478	-0.054	-0.033	-0.4403	-3.4935	-0.0989	-0.036	-0.4711	-0.6041	0.006	-0.056	-0.027	-0.04	-0.4501	-0.4806	-7.2244	-2.3366	-0.8727	-1.9843	-0.7679	-1.5357	-4.6038	-2.5613	0.0592	0.012	-0.01	-0.032	0.003	-0.1952	-0.002	-0.027	-0.026
FL2FA9NI0022	-0.01	-0.025	-0.035	-0.017	-0.016	-0.095	-2.6401	-0.3151	-0.6859	-0.117	-0.047	-0.138	-0.144	-4.6124	-0.4081	-0.1042	-1.3102	-0.7149	-0.4559	-0.039	-0.202	-4.034	-0.1499	-0.035	-0.3041	-0.5352	0.005	-0.036	-0.011	-0.028	-0.1878	-0.0749	-5.024	-3.0597	-0.6429	-1.3309	-0.4667	-0.9326	-6.0687	-3.407	-0.9373	-0.2962	-0.021	-0.036	-0.013	-0.1665	-0.024	-0.038	-0.09
FL2FA9NI0023	-0.037	-0.013	-0.027	-0.019	-0.013	-0.1132	-2.6482	-2.6668	-1.4112	-0.1868	-0.07	-0.125	-0.121	-4.4503	-0.2789	-0.04	-0.7328	-0.09	-0.102	-0.024	-0.086	-3.3577	-0.037	-0.009	-0.069	-0.0444	0.002	-0.068	-0.038	-0.031	-0.4654	-0.7681	-7.9882	-1.9521	-0.6091	-1.6998	-0.6042	-0.8641	-4.0516	-3.2872	-1.0686	-0.6263	-0.026	-0.041	-0.034	-0.1809	-0.0652	-0.022	-0.103
FL2FA9NM0001	-0.003	-0.007	-0.008	-0.005	-0.002	-0.012	-0.2483	-0.023	-0.0494	-0.006	-0.03	-0.089	-0.24	-2.884	-0.1521	-0.127	-1.1701	0.0862	-0.063	-0.047	-0.28	-4.3139	-0.0929	-0.049	-0.3284	-0.4537	-0.002	-0.005	-0.002	-0.003	-0.018	-0.016	-0.5197	-0.029	-0.027	-0.1698	-0.062	-0.2917	-2.7286	-0.9574	-1.329	-0.7352	-0.02	-0.023	-0.014	-0.041	-0.054	-0.03	-0.087
FL2FA9NM0002	-0.005	-0.01	-0.01	-0.009	-0.003	-0.015	-0.3619	-0.056	-0.1752	-0.014	-0.04	-0.145	-0.257	-3.7744	-0.0779	-0.053	-1.1268	-0.2225	-0.077	-0.022	-0.0994	-2.3246	-0.0458	-0.018	-0.2329	-0.3756	-0.009	-0.035	-0.007	-0.034	-0.7434	-1.2655	-4.1786	-0.3686	-0.4273	-1.0923	-1.2157	-1.5318	-4.211	-2.872	-0.02	-0.005	-0.011	-0.032	-0.012	-0.2023	-0.034	-0.016	-0.067
FL2FA9NM0003	-0.002	-0.007	-0.008	-0.006	-0.004	-0.013	-0.2695	-0.023	-0.0559	-0.006	-0.023	-0.07	-0.11	-3.139	-0.1714	-0.096	-1.239	-0.0199	-0.066	-0.039	-0.7999	-4.7509	-0.2629	-0.03	-0.2844	-1.0953	-0.002	-0.005	-0.003	-0.003	-0.019	-0.017	-0.5901	-0.032	-0.027	-0.1789	-0.061	-0.3259	-2.7296	-0.9784	-1.3371	-0.7032	-0.021	-0.024	-0.013	-0.044	-0.056	-0.04	-0.0781
FL2FA9NM0004	-0.031	-0.005	-0.031	-0.014	-0.009	-0.06	-1.173	-2.3158	-1.7763	-0.144	-0.082	-0.159	-0.173	-4.9141	-0.5183	-0.045	-0.5778	-0.0691	-0.038	-0.019	-0.115	-3.248	-0.1115	-0.026	-0.1648	-0.1548	0.006	-0.043	-0.02	-0.017	-0.125	0.026	-3.9706	-2.6243	-0.6677	-2.255	-0.4038	-2.1929	-2.4304	-0.4103	-0.042	-0.011	-0.004	-0.005	-0.013	-0.038	-0.04	-0.038	-0.021
FL2FA9NM0005	-0.018	-0.021	-0.028	-0.014	-0.009	-0.058	-1.5018	-1.1273	-1.0597	-0.0364	-0.033	-0.126	-0.162	-4.7366	-0.2825	-0.104	-1.7588	-0.0817	-0.067	-0.034	-0.6917	-4.0579	-0.2246	-0.0324	-0.4813	-0.9577	-0.01	-0.032	-0.022	-0.004	-0.039	-0.069	-3.4051	-1.3939	-0.1699	-1.4058	-0.2314	-1.7286	-2.7424	-0.4573	-0.012	-0.005	-0.003	-0.005	-0.007	-0.039	-0.028	-0.027	-0.031
FL2FA9NM0006	-0.02	-0.025	-0.032	-0.017	-0.01	-0.069	-1.8186	-1.2634	-1.0259	-0.0422	-0.037	-0.154	-0.272	-4.8672	-0.3372	-0.1584	-2.0984	0.0022	-0.075	-0.045	-0.2835	-3.7343	-0.0843	-0.045	-0.3213	-0.4486	-0.011	-0.034	-0.023	-0.004	-0.037	-0.067	-3.2256	-1.3097	-0.1435	-1.5034	-0.2287	-1.5022	-2.5388	-0.3219	-0.009	-0.004	-0.003	-0.003	-0.007	-0.037	-0.022	-0.018	-0.039
FL2FA9NM0007	-0.019	-0.038	-0.041	-0.018	-0.012	-0.083	-2.0406	-1.1763	-1.1405	-0.053	-0.026	-0.125	-0.089	-4.741	-0.3362	-0.077	-1.7492	-0.1629	-0.076	-0.037	-0.6755	-4.3029	-0.1225	-0.025	-0.5363	-0.8247	-0.009	-0.031	-0.023	-0.004	-0.034	-0.054	-2.7448	-1.2558	-0.0906	-1.3684	-0.2114	-1.324	-2.489	-0.312	-0.011	-0.003	-0.003	-0.004	-0.007	-0.041	-0.017	-0.028	-0.033
FL2FA9NM0008	-0.004	-0.009	-0.013	-0.012	-0.005	-0.033	-0.9333	-0.0562	-0.1773	-0.016	-0.029	-0.092	-0.117	-4.6936	-0.3017	-0.101	-1.4828	-0.0097	-0.061	-0.03	-0.1145	-3.654	-0.1044	-0.036	-0.2142	-0.2375	-0.003	-0.008	-0.005	-0.004	-0.025	-0.023	-1.3428	-0.1317	-0.048	-0.5922	-0.1061	-0.6031	-3.9524	-1.1717	-0.9837	-0.4335	-0.015	-0.019	-0.014	-0.067	-0.04	-0.055	-0.0467
FL2FA9NM0010	-0.019	-0.024	-0.025	-0.025	-0.01	-0.069	-2.4032	-1.2488	-1.1772	-0.0554	-0.033	-0.1711	-0.202	-5.618	-0.4042	-0.186	-1.7372	0.0626	-0.098	-0.037	-0.1429	-3.4008	-0.0242	-0.03	-0.1834	-0.1294	-0.01	-0.031	-0.024	-0.007	-0.037	-0.047	-3.2457	-1.1975	-0.1541	-1.3247	-0.1673	-0.729	-4.8436	-1.6037	-1.3591	-0.3753	-0.017	-0.019	-0.033	-0.086	-0.0569	-0.054	-0.0754
FL2FA9NM0011	-0.01	-0.025	-0.012	-0.008	-0.003	-0.014	-0.2488	-0.7633	-1.015	-0.1265	-0.049	-0.157	-0.166	-4.2176	-0.095	-0.057	-0.7786	-0.0819	-0.043	-0.025	-0.2692	-3.3883	-0.1036	-0.03	-0.321	-0.3672	-0.006	-0.0669	-0.016	-0.03	-0.4612	-0.8861	-4.5672	-2.5052	-1.1931	-2.6961	-1.1539	-1.6268	-4.9043	-3.6329	0.0325	-0.003	-0.011	-0.03	0	-0.2221	-0.014	-0.029	-0.024
FL2FA9NM0012	-0.007	-0.011	-0.012	-0.016	-0.004	-0.021	-0.8861	-0.068	-0.2076	-0.028	-0.033	-0.099	-0.153	-3.9184	-0.2311	-0.064	-1.9373	-0.6858	-0.1782	-0.032	-0.1139	-3.7285	-0.0287	-0.028	-0.4042	-0.125	-0.007	-0.026	-0.005	-0.028	-0.4486	-0.8489	-4.8914	-0.3491	-0.3024	-0.8075	-0.7429	-1.3861	-2.6294	-3.0287	-0.0891	-0.025	-0.012	-0.026	-0.017	-0.1282	-0.047	-0.026	-0.035
FL2FA9NM0013	-0.006	-0.01	-0.009	-0.005	-0.002	-0.012	-0.098	-0.046	-0.1965	-0.027	-0.042	-0.127	-0.189	-3.1397	-0.088	-0.063	-0.9281	-0.087	-0.054	-0.034	-0.4152	-3.8455	-0.1236	-0.04	-0.502	-0.5773	-0.016	-0.045	-0.007	-0.02	-0.4552	-1.2728	-7.9262	-0.9809	-0.7348	-1.5028	-0.811	-0.9551	-3.5042	-3.3701	-0.0773	-0.019	-0.012	-0.03	-0.016	-0.1089	-0.042	-0.026	-0.027
FL2FA9NM0014	-0.005	-0.008	-0.006	-0.007	-0.002	-0.009	-0.0965	-0.033	-0.1419	-0.017	-0.025	-0.111	-0.171	-4.3434	-0.09	-0.058	-0.8019	-0.1296	-0.062	-0.032	-0.3877	-3.7834	-0.1046	-0.036	-0.4583	-0.6103	-0.011	-0.031	-0.007	-0.005	-0.2931	-0.7723	-6.1433	-0.5314	-0.3899	-1.8364	-0.5286	-1.6588	-3.6598	-4.5964	-0.1191	-0.057	-0.019	-0.04	-0.014	-0.0942	-0.067	-0.029	-0.034
FL2FA9NM0015	-0.007	-0.012	-0.015	-0.005	-0.004	-0.02	-0.4586	-0.054	-0.1451	-0.097	-0.053	-0.118	-0.225	-3.7275	-0.1519	-0.086	-0.9325	-0.3315	-0.0501	-0.03	-0.3287	-3.1684	-0.0341	-0.023	-0.298	-0.2175	0.005	-0.018	-0.005	-0.043	-0.3424	-1.2216	-6.0428	-0.7459	-0.4113	-0.4742	-0.6423	-1.5792	-2.7939	-2.4205	-0.062	-0.019	-0.008	-0.019	-0.024	-0.111	-0.021	-0.026	-0.033
FL2FA9NM0016	-0.009	-0.02	-0.017	-0.008	-0.004	-0.021	-0.5654	-0.2596	-0.547	-0.101	-0.052	-0.155	-0.307	-4.8577	-0.1921	-0.21	-1.9083	0.1941	-0.036	-0.04	-0.3966	-3.1914	-0.026	-0.034	-0.539	-0.1874	0.008	-0.038	-0.009	-0.034	-0.3591	-0.4872	-5.3209	-1.8202	-1.0818	-1.4061	-0.7867	-1.2169	-2.7642	-2.4687	-0.096	-0.023	-0.01	-0.017	-0.027	-0.1121	-0.03	-0.02	-0.049
FL2FA9NM0017	-0.019	-0.006	-0.009	-0.008	-0.003	-0.02	-0.5651	-0.1377	-0.8925	-0.181	-0.072	-0.152	-0.157	-4.784	-0.1553	-0.049	-0.7754	-0.0903	-0.05	-0.028	-0.2493	-3.2996	-0.1005	-0.03	-0.301	-0.3611	0.007	-0.0757	-0.018	-0.037	-0.6324	-0.6051	-4.7871	-2.5761	-1.3712	-2.9085	-1.4141	-2.0766	-5.089	-3.9273	0.0351	-0.002	-0.012	-0.032	0.001	-0.2757	-0.01	-0.031	-0.023
FL2FA9NN0001	-0.026	0.007	-0.052	-0.016	-0.028	-0.1497	-3.1841	-1.1972	-1.2225	-0.021	-0.074	-0.12	-0.131	-3.9108	-0.4615	-0.059	-2.2289	-1.2146	-0.2311	-0.013	-0.1512	-4.6642	-0.1164	-0.024	-0.1211	-0.3015	-0.01	-0.027	-0.019	-0.006	-0.04	-0.077	-4.3157	-0.8205	-0.139	-1.2088	-0.1749	-1.5734	-2.6951	-0.9922	-0.091	-0.032	-0.005	-0.007	-0.018	-0.044	-0.032	-0.0295	-0.046
FL2FA9NN0002	-0.028	0.008	-0.056	-0.017	-0.025	-0.2035	-3.5818	-1.1563	-1.2369	-0.02	-0.078	-0.126	-0.147	-4.2241	-0.512	-0.08	-1.2681	-0.6955	-0.6162	-0.033	-0.1601	-4.9018	-0.1471	-0.03	-0.1841	-0.4314	-0.01	-0.025	-0.019	-0.006	-0.035	-0.071	-4.1382	-0.7685	-0.131	-1.2845	-0.156	-1.344	-2.5411	-0.7838	-0.081	-0.029	-0.006	-0.006	-0.016	-0.039	-0.03	-0.031	-0.045
FL2FA9NP0001	-0.015	-0.043	-0.03	-0.017	-0.005	-0.037	-1.1305	-1.2058	-0.6647	-0.0983	-0.05	-0.158	-0.176	-4.8704	-0.1668	-0.066	-0.7596	-0.0891	-0.047	-0.026	-0.2878	-3.5805	-0.1236	-0.034	-0.3753	-0.4113	-0.016	-0.061	-0.024	-0.002	-0.4289	-0.9832	-4.8194	-2.5427	-0.5734	-2.2623	-0.9315	-1.6153	-4.916	-3.5258	0.0397	0	-0.009	-0.025	0.004	-0.2279	-0.03	-0.035	-0.024
FL2FA9NP0002	-0.018	-0.035	-0.037	-0.014	-0.009	-0.071	-1.5634	-1.0913	-1.0195	-0.0476	-0.042	-0.131	-0.098	-4.553	-0.202	-0.046	-0.8104	-0.0866	-0.048	-0.026	-0.2984	-3.466	-0.2468	-0.033	-0.449	-0.7915	-0.013	-0.042	-0.024	-0.01	-0.083	-0.1687	-2.8534	-1.475	-0.1875	-1.0873	-0.5506	-1.4331	-4.6618	-1.7258	-0.7579	-0.5	-0.019	-0.032	-0.004	-0.142	-0.036	-0.055	-0.062
FL2FA9NP0003	-0.008	-0.025	-0.025	-0.014	-0.006	-0.037	-1.4161	-0.6303	-0.9733	-0.029	-0.048	-0.134	-0.211	-4.0432	-0.2776	-0.173	-1.5011	0.1555	-0.05	-0.039	-0.1767	-3.4436	-0.0664	-0.042	-0.2895	-0.2916	-0.007	-0.016	-0.009	-0.005	-0.028	-0.05	-1.9809	-0.637	-0.0907	-1.4943	-0.123	-0.4735	-3.7381	-1.3177	-0.8351	-0.3258	-0.014	-0.018	-0.014	-0.071	-0.031	-0.049	-0.039
FL2FA9NP0004	-0.016	-0.024	-0.019	-0.009	-0.006	-0.028	-0.9304	-0.9017	-1.4487	-0.064	-0.071	-0.155	-0.116	-3.3999	-0.2516	-0.023	-0.078	-0.014	-0.017	-0.007	-0.029	-0.7616	-0.065	-0.013	-0.031	0.018	-0.012	-0.044	-0.018	-0.019	-0.2702	-0.6342	-5.338	-0.8929	-0.2943	-2.1742	-0.3497	-0.5956	-5.2021	-4.3628	-1.4447	-1.0528	-0.04	-0.056	-0.024	-0.137	-0.0695	-0.065	-0.0935
FL2FA9NR0001	-0.017	-0.021	-0.027	-0.018	-0.011	-0.076	-1.6145	-0.7486	-1.072	-0.057	-0.047	-0.134	-0.138	-3.2746	-0.2205	-0.059	-0.3353	-0.038	-0.048	-0.015	-0.072	-2.8356	-0.074	-0.019	-0.064	0.0133	-0.008	-0.031	-0.019	-0.01	-0.058	-0.0929	-4.6724	-1.2457	-0.2225	-1.335	-0.1868	-0.7895	-3.6516	-0.916	-1.4366	-0.8467	-0.026	-0.03	-0.014	-0.061	-0.0721	-0.063	-0.103
FL2FA9NR0002	-0.022	-0.026	-0.032	-0.015	-0.012	-0.079	-1.6229	-0.7641	-1.1591	-0.077	-0.066	-0.1555	-0.153	-3.0939	-0.2397	-0.067	-0.3581	-0.018	-0.029	-0.018	-0.094	-3.4704	-0.081	-0.019	-0.069	-0.0011	-0.011	-0.045	-0.021	-0.035	-0.3131	-0.7499	-7.3627	-1.3901	-0.2935	-1.2182	-0.3858	-0.9167	-4.493	-4.0368	-1.4773	-0.903	-0.046	-0.072	-0.024	-0.149	-0.0718	-0.063	-0.1189
FL2FA9NR0003	-0.013	-0.023	-0.037	-0.042	-0.02	-0.7202	-3.555	-0.2238	-0.3882	-0.041	-0.069	-0.157	-0.198	-4.9378	-0.4232	-0.1514	-3.135	-0.9139	-2.1051	-0.087	-0.2319	-4.9067	-0.0431	-0.028	-0.1373	-0.0708	-0.002	-0.015	-0.008	-0.007	-0.033	-0.017	-3.5303	-0.3347	-0.1	-1.195	-0.084	-0.1976	-3.916	-0.7692	-1.0846	-0.5542	-0.018	-0.023	-0.013	-0.082	-0.0261	-0.046	-0.0662
FL2FA9NR0004	-0.016	-0.024	-0.04	-0.047	-0.022	-1.096	-4.2459	-0.308	-0.3674	-0.058	-0.071	-0.144	-0.205	-4.3146	-0.3966	-0.1339	-3.369	-0.9074	-2.1845	-0.0972	-0.2202	-4.8081	-0.0531	-0.025	-0.1309	-0.0615	-0.005	-0.031	-0.011	-0.026	-0.4446	-0.445	-5.2925	-0.6006	-0.3319	-1.0941	-0.7435	-0.9773	-5.6347	-2.9873	-1.006	-0.5151	-0.024	-0.043	-0.022	-0.2592	-0.045	-0.046	-0.0601
FL2FA9NS0001	-0.035	-0.006	-0.039	-0.007	-0.009	-0.061	-0.8952	-2.8359	-2.1816	-0.15	-0.092	-0.142	-0.169	-4.3324	-0.4652	-0.027	-0.4254	-0.0552	-0.031	-0.017	-0.112	-3.1516	-0.1147	-0.025	-0.1442	-0.1203	0.006	-0.047	-0.023	-0.013	-0.107	-0.0107	-3.8473	-2.4406	-0.5854	-2.323	-0.28	-1.8211	-1.9994	-0.3188	-0.037	-0.009	-0.002	-0.003	-0.011	-0.029	-0.036	-0.03	-0.021
FL2FA9NS0002	-0.013	-0.011	-0.007	-0.005	-0.003	-0.015	-0.1521	-0.1352	-0.4486	-0.156	-0.064	-0.143	-0.182	-4.2873	-0.091	-0.052	-0.7911	-0.0835	-0.041	-0.024	-0.2463	-3.1572	-0.0949	-0.028	-0.3045	-0.3822	0.011	-0.048	-0.01	-0.009	-0.5279	-0.6743	-4.8401	-2.1432	-0.8476	-2.0065	-0.8379	-1.7092	-4.5846	-3.6312	0.0246	-0.002	-0.009	-0.022	-0.004	-0.2173	-0.026	-0.032	-0.023
FL2FA9NS0003	-0.009	-0.033	-0.015	-0.009	-0.003	-0.014	-0.3576	-0.7907	-0.9632	-0.1526	-0.048	-0.162	-0.169	-4.5166	-0.098	-0.059	-0.7145	-0.0738	-0.04	-0.023	-0.2277	-3.2061	-0.0998	-0.029	-0.2845	-0.3319	0.004	-0.044	-0.015	-0.031	-0.2266	-0.3299	-4.1503	-2.4972	-0.6576	-2.4103	-0.8847	-1.7374	-3.6507	-2.1733	0.0078	-0.004	-0.007	-0.017	-0.006	-0.1174	-0.024	-0.031	-0.022
FL2FA9NS0004	-0.01	-0.029	-0.014	-0.009	-0.003	-0.015	-0.3036	-0.897	-1.035	-0.125	-0.047	-0.161	-0.177	-4.4816	-0.096	-0.06	-0.745	-0.074	-0.04	-0.023	-0.2435	-3.2388	-0.1031	-0.03	-0.3092	-0.3553	-0.003	-0.053	-0.015	-0.004	-0.4725	-1.0269	-4.2725	-2.3378	-0.7335	-2.4975	-0.9222	-1.6931	-4.5062	-3.5248	0.0228	-0.002	-0.008	-0.022	-0.002	-0.1987	-0.03	-0.033	-0.023
FL2FA9NS0005	-0.009	-0.02	-0.019	-0.018	-0.008	-0.054	-1.5722	-0.8972	-0.8106	-0.035	-0.016	-0.122	-0.158	-5.5439	-0.3254	-0.109	-1.6476	-0.041	-0.106	-0.039	-0.1632	-3.041	-0.0486	-0.032	-0.2938	-0.2007	-0.005	-0.015	-0.009	-0.005	-0.027	-0.03	-2.9226	-0.598	-0.058	-0.5169	-0.117	-0.5912	-3.2606	-0.8267	-1.5884	-1.3912	-0.027	-0.039	-0.013	-0.085	-0.031	-0.031	-0.088
FL2FA9NS0006	-0.016	-0.02	-0.026	-0.012	-0.006	-0.045	-1.2914	-0.9287	-1.1975	-0.0227	-0.03	-0.133	-0.262	-4.0528	-0.196	-0.173	-1.5545	0.2589	-0.045	-0.05	-0.3822	-3.2057	-0.0265	-0.043	-0.3382	-0.5331	-0.01	-0.029	-0.017	-0.002	-0.038	-0.079	-3.8139	-1.2796	-0.1776	-0.9683	-0.2165	-1.7856	-2.4296	-0.2784	-0.011	-0.005	-0.003	-0.003	-0.006	-0.027	-0.034	-0.018	-0.04
FL2FA9NS0007	-0.033	-0.011	-0.041	-0.008	-0.009	-0.062	-0.7851	-2.8785	-2.1082	-0.131	-0.092	-0.153	-0.253	-4.7598	-0.5019	-0.058	-0.7323	0.0369	-0.035	-0.033	-0.0906	-3.0454	0.0145	-0.039	-0.3446	-0.0417	0.003	-0.042	-0.02	-0.013	-0.101	-0.0266	-3.7035	-2.2646	-0.5326	-2.2363	-0.2856	-1.742	-2.0947	-0.3448	-0.044	-0.012	-0.003	-0.004	-0.011	-0.027	-0.036	-0.025	-0.028
FL2FA9NS0008	-0.013	-0.021	-0.022	-0.02	-0.01	-0.063	-1.9527	-1.1135	-1.0284	-0.04	-0.009	-0.106	-0.128	-4.6568	-0.3117	-0.117	-1.5627	-0.0016	-0.104	-0.029	-0.1254	-3.5542	-0.0401	-0.023	-0.1697	-0.1408	-0.007	-0.022	-0.016	-0.006	-0.029	-0.039	-3.2658	-0.9941	-0.0742	-0.7259	-0.094	-0.4612	-3.1292	-1.0336	-1.5232	-1.0892	-0.027	-0.023	-0.018	-0.044	-0.0493	-0.04	-0.0869
FL2FA9NS0009	-0.004	-0.01	-0.011	-0.004	-0.004	-0.015	-0.3415	-0.034	-0.077	-0.024	-0.034	-0.098	-0.259	-3.3653	-0.1344	-0.208	-1.8177	0.2442	-0.014	-0.032	-0.1948	-2.5635	0.0225	-0.03	-0.2862	-0.0598	-0.011	-0.033	-0.005	-0.001	-0.6862	-1.0715	-3.3129	-0.3148	-0.3824	-0.6043	-1.0801	-1.4085	-3.2323	-4.7282	-0.084	-0.026	-0.012	-0.025	-0.022	-0.1832	-0.039	-0.027	-0.039
FL2FAACS0003	-0.021	-0.024	-0.032	-0.013	-0.013	-0.0941	-2.0854	-2.6295	-1.1256	-0.151	-0.032	-0.095	-0.076	-3.2173	-0.1921	-0.024	-0.2236	-0.07	-0.069	-0.018	-0.063	-2.4859	-0.05	-0.011	-0.046	0.0129	0.03	-0.0835	-0.02	-0.126	-1.8148	-1.3566	-6.6653	-1.5106	-2.0318	-2.0318	-0.7342	-0.9744	-5.1375	-6.3999	-2.3593	-2.1294	-0.026	-0.092	-0.042	-0.3331	-0.0217	0.011	-0.1521
FL2FAAGC0001	-0.007	-0.007	-0.005	-0.003	-0.003	-0.011	-0.074	-0.03	-0.1673	-0.093	-0.041	-0.071	-0.039	-1.3061	-0.041	-0.006	-0.046	-0.012	-0.03	-0.01	-0.034	-1.3208	-0.098	-0.015	-0.018	-0.003	0.003	-0.062	-0.009	-0.078	-1.0109	-1.516	-6.4606	-1.692	-0.6224	-1.2996	-1.1017	-0.4937	-2.9737	-3.1588	-0.7381	-0.9109	-0.055	-0.08	-0.039	-0.2032	-0.017	-0.014	-0.032
FL2FAAGC0002	-0.011	-0.015	-0.018	-0.013	-0.005	-0.036	-0.8846	-0.1255	-0.423	-0.037	-0.113	-0.289	-0.426	-3.6519	-0.181	-0.11	-1.1184	-0.0676	-0.112	-0.051	-0.145	-5.7665	-0.1649	-0.025	-0.161	-0.2391	-0.005	-0.023	-0.011	-0.016	-0.103	-0.2161	-6.4746	-0.4828	-0.133	-1.036	-0.2995	-0.8807	-2.4748	-1.5641	-0.4032	-0.1776	-0.018	-0.032	-0.032	-0.089	-0.025	-0.0187	-0.08
FL2FAAGI0001	-0.037	-0.034	-0.069	-0.038	-0.088	-2.5863	-6.0796	-3.3231	-1.1729	-0.165	-0.043	-0.101	-0.083	-4.0227	-0.4238	-0.1329	-1.3871	-1.2974	-0.6702	-0.035	-0.1809	-2.8368	-0.074	-0.02	-0.045	-0.0479	0.001	-0.078	-0.05	-0.009	-0.077	-0.0069	-5.1673	-2.4628	-0.4189	-1.2464	-0.1819	-1.586	-3.4258	-1.8325	-2.2092	-2.1306	-0.04	-0.048	-0.022	-0.156	-0.046	-0.001	-0.148
FL2FAAGI0002	-0.018	-0.032	-0.029	-0.021	-0.012	-0.087	-2.2965	-2.1266	-1.201	-0.066	-0.021	-0.134	-0.136	-4.6934	-0.3466	-0.095	-1.2812	-0.038	-0.101	-0.029	-0.1132	-3.6222	-0.06	-0.021	-0.1244	-0.1045	-0.011	-0.04	-0.023	-0.022	-0.2974	-0.3815	-5.2314	-1.1778	-0.2684	-1.3185	-0.8666	-1.3262	-4.4816	-4.4053	-1.5535	-1.4671	-0.03	-0.037	-0.057	-0.2374	-0.056	0.009	-0.19
FL2FAAGI0003	-0.035	-0.039	-0.038	-0.025	-0.021	-0.2037	-3.3687	-4.7197	-1.3774	-0.123	-0.082	-0.153	-0.183	-4.2507	-0.4383	-0.162	-1.3597	-0.0474	-0.1618	-0.035	-0.1989	-4.1519	-0.065	-0.026	-0.1218	-0.2259	-0.006	-0.084	-0.069	-0.019	-0.1407	-0.1967	-8.5859	-1.5333	-0.2498	-1.2913	-0.5039	-1.0615	-4.3143	-3.5202	-0.8033	-0.2203	-0.016	-0.027	-0.029	-0.134	-0.043	-0.035	-0.078
FL2FAAGM0001	-0.025	-0.018	-0.039	-0.034	-0.015	-0.1949	-2.8034	-1.014	-0.439	-0.089	-0.06	-0.115	-0.212	-3.3033	-0.4191	-0.1227	-1.0432	-0.751	0.1106	-0.013	-0.1604	-3.7511	-0.006	-0.013	-0.077	-0.0914	0	-0.06	-0.023	-0.116	-1.4046	-0.5118	-8.4887	-1.858	-0.7091	-0.7149	-1.4951	-1.4974	-2.8914	-3.4322	-0.045	-0.018	-0.012	-0.032	-0.022	-0.2241	-0.032	-0.025	-0.019
FL2FAAGM0002	-0.017	-0.029	-0.025	-0.025	-0.011	-0.078	-2.2782	-1.9256	-1.2213	-0.055	-0.023	-0.152	-0.189	-5.3084	-0.3447	-0.155	-1.6177	0.0305	-0.104	-0.032	-0.1214	-4.1246	-0.0904	-0.035	-0.1803	-0.1327	-0.01	-0.036	-0.026	-0.008	-0.046	-0.073	-3.6706	-1.0581	-0.1202	-1.1378	-0.1784	-0.8373	-3.6681	-1.9439	-0.6307	-0.415	-0.009	-0.02	-0.027	-0.082	-0.026	-0.024	-0.079
FL2FAAGM0003	-0.025	0.001	-0.012	-0.007	-0.005	-0.035	-0.8901	-0.564	-1.0511	-0.074	-0.071	-0.092	-0.075	-1.8289	-0.1336	-0.005	-0.074	-0.024	-0.052	-0.01	-0.037	-1.6391	-0.049	-0.008	-0.023	0.001	-0.007	-0.041	-0.017	-0.015	-0.123	-0.2235	-5.7438	-1.3787	-0.1859	-0.4359	-0.1486	-0.6861	-1.0563	-6.2018	-3.8141	-2.7734	-0.1664	-0.2036	-0.109	-0.114	-0.046	-0.006	-0.087
FL2FAAGM0004	-0.019	-0.03	-0.027	-0.026	-0.012	-0.088	-2.5235	-1.9719	-1.2437	-0.067	-0.033	-0.165	-0.213	-5.5645	-0.3946	-0.172	-1.6904	0.0343	-0.115	-0.033	-0.1296	-4.0837	-0.107	-0.037	-0.1923	-0.1495	-0.011	-0.044	-0.029	-0.029	-0.1693	-0.5761	-9.212	-1.1254	-0.1615	-0.9789	-0.245	-0.6938	-3.9391	-7.6739	-0.596	-0.4214	-0.019	-0.046	-0.041	-0.109	-0.021	-0.014	-0.11
FL2FAAGS0001	-0.064	-0.003	-0.045	-0.02	-0.041	-0.9681	-4.1121	-3.5804	-1.8822	-0.4313	-0.106	-0.144	-0.233	-4.1826	-0.4433	-0.178	-1.9737	-0.9646	-0.8644	-0.061	-0.2656	-5.4604	-0.1617	-0.063	-0.4167	-0.4554	0.042	-0.101	-0.06	-0.026	-0.168	0.0997	-8.4287	-4.9833	-0.9743	-2.001	-0.1433	-1.0868	-1.8829	-2.1508	-0.3892	-0.3502	-0.01	-0.017	-0.027	-0.036	-0.039	-0.039	-0.021
FL2FAAGS0002	-0.049	-0.03	-0.055	-0.063	-0.037	-1.0665	-4.3654	-6.6071	-1.5669	-0.118	-0.105	-0.125	-0.206	-3.7116	-0.4946	-0.205	-1.728	-1.8852	-1.9724	-0.0633	-0.2924	-4.9532	-0.071	-0.029	-0.1319	-0.2328	-0.01	-0.095	-0.079	-0.005	-0.031	-0.0473	-3.727	-1.3608	-0.1727	-1.0348	-0.074	-0.4271	-3.5055	-1.9791	-0.8195	-0.2486	-0.013	-0.019	-0.016	-0.099	-0.031	-0.035	-0.073
FL2FAAGS0003	-0.006	-0.023	-0.021	-0.06	-0.037	-0.7188	-2.2924	-0.2327	-0.196	-0.049	-0.026	-0.117	-0.207	-4.4443	-0.2772	-0.179	-1.9761	-1.5119	-0.3544	-0.013	-0.1812	-3.9614	0.015	-0.016	-0.1078	-0.1035	-0.001	-0.035	-0.008	-0.088	-1.0134	-0.5624	-6.0575	-0.5029	-0.546	-0.5444	-1.3504	-1.3034	-2.8597	-3.198	-0.046	-0.016	-0.01	-0.025	-0.022	-0.1594	-0.026	-0.026	-0.023
FL2FAAGS0004	-0.017	-0.021	-0.029	-0.011	-0.011	-0.0809	-1.7186	-2.4674	-0.9045	-0.029	-0.032	-0.129	-0.208	-3.9574	-0.171	-0.069	-0.6907	0.034	-0.052	-0.03	-0.1231	-4.213	-0.0912	-0.041	-0.2336	-0.2214	-0.01	-0.03	-0.02	-0.006	-0.048	-0.083	-3.611	-1.0117	-0.1046	-1.3729	-0.3117	-1.891	-4.7268	-1.9932	-0.7481	-0.403	-0.01	-0.027	-0.013	-0.12	-0.037	-0.027	-0.074
FL2FAAGS0005	-0.036	-0.001	-0.047	-0.011	-0.008	-0.074	-1.9177	-0.6207	-1.1706	-0.1	-0.164	-0.204	-0.433	-3.6198	-0.6001	-0.096	-1.3412	-0.052	-0.083	-0.034	-0.1223	-2.9656	-0.069	-0.029	-0.1965	-0.4007	-0.003	-0.029	-0.015	-0.01	-0.07	0.026	-2.8842	-1.5993	-0.25	-1.2072	-0.1213	-0.1275	-4.3184	-1.9786	-1.7558	-1.2792	-0.036	-0.032	-0.038	-0.07	-0.054	-0.046	-0.1343
FL2FAAGS0006	-0.003	-0.008	-0.006	-0.004	-0.002	-0.009	-0.06	-0.03	-0.059	-0.035	-0.037	-0.088	-0.174	-2.6022	-0.067	-0.14	-1.2793	0.1486	-0.0605	-0.062	-0.2602	-2.4609	-0.0603	-0.072	-0.5581	-1.4827	-0.002	-0.018	-0.004	-0.041	-0.2226	-0.8132	-5.0094	-0.4227	-0.163	-0.3249	-0.4095	-0.6808	-4.0884	-5.8846	-1.5752	-3.404	-0.066	-0.1887	-0.001	-0.152	-0.03	-0.038	-0.038
FL2FAAGS0007	-0.013	-0.027	-0.024	-0.02	-0.011	-0.073	-1.9329	-1.7645	-1.0712	-0.045	-0.009	-0.11	-0.111	-4.8074	-0.3041	-0.09	-1.2197	-0.0303	-0.094	-0.032	-0.1098	-3.1137	-0.0901	-0.03	-0.1429	-0.139	-0.007	-0.024	-0.016	-0.007	-0.033	-0.045	-2.9215	-0.9282	-0.072	-0.687	-0.168	-0.724	-2.7381	-3.944	-2.7011	-0.848	-0.045	-0.085	0.014	-0.185	-0.0377	-0.007	-0.123
FL2FAAGS0008	-0.012	-0.011	-0.027	-0.006	-0.007	-0.039	-0.9911	-0.1716	-0.6912	-0.037	-0.05	-0.092	-0.118	-2.5076	-0.3935	-0.09	-0.479	-0.1567	-0.026	-0.02	-0.058	-2.5546	-0.064	-0.01	-0.031	-0.03	-0.005	-0.019	-0.008	-0.007	-0.055	-0.0181	-1.9692	-0.7808	-0.1528	-0.8417	-0.1679	-1.355	-3.3506	-2.1059	-2.0348	-1.8731	-0.0295	-0.092	-0.004	-0.084	-0.041	-0.022	-0.04
FL2FAAGS0009	-0.032	-0.015	-0.043	-0.03	-0.035	-0.9479	-4.3875	-3.1161	-1.0102	-0.067	-0.016	-0.1127	-0.11	-4.7063	-0.3961	-0.09	-1.3528	-0.0501	-0.084	-0.028	-0.1147	-3.2144	0	-0.011	-0.1104	-0.1089	-0.025	-0.173	-0.6289	-0.005	-0.033	-0.063	-5.5807	-2.2775	-0.0945	-0.8287	-0.109	-0.4638	-1.9276	-0.5193	-0.01	0.001	-0.003	-0.007	-0.005	-0.04	-0.009	-0.014	-0.024
FL2FAAGS0010	-0.019	-0.02	-0.025	-0.021	-0.012	-0.081	-2.1885	-0.5714	-1.0517	-0.074	-0.038	-0.1782	-0.176	-5.6315	-0.4628	-0.135	-1.8148	0.0667	-0.118	-0.042	-0.2033	-4.314	-0.0731	-0.051	-0.3068	-0.4001	-0.008	-0.037	-0.022	-0.028	-0.1797	-0.337	-8.9623	-1.2814	-0.1742	-1.0531	-0.2799	-0.5372	-4.2371	-5.5619	-1.7918	-0.9923	-0.027	-0.042	-0.05	-0.115	-0.0327	-0.031	-0.1168
FL2FAAGS0011	-0.024	-0.045	-0.053	-0.031	-0.048	-1.0422	-4.5186	-3.4025	-1.3684	-0.072	-0.024	-0.105	-0.121	-4.2034	-0.3652	-0.074	-0.824	-0.3983	-1.3878	-0.042	-0.104	-4.8791	-0.03	-0.01	-0.066	-0.052	-0.009	-0.043	-0.031	-0.031	-0.181	-0.5483	-10.8484	-1.0613	-0.1412	-0.508	-0.3131	-0.4032	-2.0999	-2.9937	-0.0653	-0.034	-0.012	-0.027	-0.012	-0.11	0	-0.011	-0.024
FL2FAAGS0012	-0.019	-0.027	-0.034	-0.017	-0.02	-0.0944	-2.4317	-0.332	-1.3323	-0.276	-0.078	-0.185	-0.267	-4.5345	-0.3603	-0.1815	-3.3345	-1.1159	-0.2371	-0.058	-0.2568	-4.6777	-0.0434	-0.055	-0.4429	-0.6948	0.03	-0.064	-0.021	-0.042	-0.2792	-0.7881	-6.5621	-3.942	-1.0633	-2.5189	-0.6121	-0.5638	-4.0361	-4.9896	-0.7399	-0.4791	-0.026	-0.061	-0.044	-0.169	-0.009	-0.034	-0.05
FL2FAAGS0013	-0.024	-0.023	-0.033	-0.017	-0.023	-0.1056	-2.7354	-0.3542	-1.5395	-0.288	-0.062	-0.133	-0.054	-3.2067	-0.3527	-0.0611	-2.1649	-1.2214	-0.2349	-0.01	-0.1085	-1.9385	-0.061	-0.012	-0.022	-0.022	0.027	-0.095	-0.028	-0.095	-0.83	-3.4435	-8.3949	-3.7822	-0.8978	-2.9918	-0.6491	-0.6181	-3.2213	-7.3123	-0.9003	-2.138	-0.069	-0.068	-0.146	-0.1995	-0.01	-0.015	-0.035
FL2FAAGS0014	-0.009	-0.013	-0.019	-0.022	-0.01	-0.1488	-2.347	-0.2441	-0.1005	-0.021	-0.041	-0.094	-0.286	-2.6912	-0.145	-0.146	-1.9932	0.106	-0.7322	-0.076	-0.2675	-5.3469	-0.0394	-0.082	-0.5648	-0.9852	-0.006	-0.034	-0.01	-0.039	-0.2878	-2.0002	-7.7963	-0.1508	-0.081	-0.116	-0.146	-0.4454	-2.9338	-4.8255	-0.105	-0.1574	-0.028	-0.043	-0.024	-0.099	-0.024	-0.02	-0.029
FL2FAAGS0015	-0.016	-0.032	-0.027	-0.024	-0.012	-0.082	-2.254	-1.9885	-1.1694	-0.058	-0.017	-0.139	-0.151	-5.3167	-0.3867	-0.129	-1.7111	-0.0074	-0.119	-0.033	-0.1415	-3.6613	-0.096	-0.034	-0.1827	-0.1349	-0.009	-0.035	-0.021	-0.018	-0.124	-0.3628	-8.332	-1.0617	-0.112	-0.6347	-0.171	-0.7068	-3.1686	-4.052	-0.9479	-0.7295	-0.02	-0.026	-0.046	-0.113	-0.034	-0.009	-0.132
FL2FAAGS0016	-0.043	-0.019	-0.0727	-0.019	-0.063	-2.4543	-4.7326	-2.9769	-0.2409	-0.048	-0.055	-0.098	-0.218	-2.6046	-0.4375	-0.1445	-3.7765	-1.233	-0.0787	-0.024	-0.161	-4.1363	-0.028	-0.017	-0.1036	-0.1551	-0.011	-0.059	-0.0817	-0.013	-0.096	-0.1608	-5.1956	-1.0595	-0.1347	-0.382	-0.1278	-0.6292	-2.0246	-4.0723	-0.1563	-0.061	-0.016	-0.028	-0.022	-0.047	-0.051	-0.021	-0.056
FL2FAAGS0017	-0.03	-0.04	-0.043	-0.038	-0.026	-0.427	-3.4977	-2.4682	-1.308	-0.127	-0.103	-0.237	-0.283	-5.0354	-0.3618	-0.105	-1.2656	-0.2046	-0.088	-0.033	-0.168	-4.7649	-0.1864	-0.033	-0.0941	-0.099	-0.009	-0.096	-0.083	-0.02	-0.195	-0.3047	-9.3963	-1.7171	-0.2911	-1.1917	-0.4345	-1.0107	-4.3688	-3.3261	-0.0914	0	-0.009	-0.024	-0.048	-0.179	0.048	0.028	-0.14
FL2FAAGS0018	-0.029	-0.064	-0.065	-0.032	-0.028	-0.0401	-3.1305	-3.5721	-1.0595	-0.08	-0.05	-0.127	-0.135	-2.4123	-0.123	-0.025	-0.1081	-0.035	-0.087	-0.024	-0.061	-1.7249	0.031	0.002	-0.046	0.091	-0.032	-0.3871	-1.2005	-0.014	-0.069	-0.1286	-6.5855	-2.2927	-0.2139	-0.9481	-0.2155	-0.5279	-4.0909	-3.0274	-2.0573	-0.9859	-0.019	-0.051	-0.032	-0.143	-0.027	0.006	-0.1832
FL2FAAGS0019	-0.012	-0.027	-0.039	-0.1186	-0.071	-3.9918	-3.9521	-0.7191	-0.7429	-0.143	-0.03	-0.103	-0.077	-2.0008	-0.2741	-0.12	-0.8565	-2.6249	-2.5091	-0.029	-0.091	-1.9827	-0.046	-0.008	-0.025	-0.015	0.01	-0.052	-0.016	-0.043	-0.3353	-0.0604	-5.7683	-3.0833	-1.0038	-1.5859	-0.6662	-0.8918	-4.1355	-6.6068	-0.5942	-0.561	-0.051	-0.1252	-0.012	-0.1869	0	-0.004	-0.066
FL2FAAGS0021	-0.013	-0.014	-0.023	-0.022	-0.013	-0.1084	-3.4403	-0.1301	-0.3939	-0.135	-0.024	-0.122	-0.166	-5.1226	-0.2567	-0.045	-1.2911	-0.4328	-0.164	-0.031	-0.094	-3.8529	-0.1799	-0.019	-0.1121	0.0714	0.016	-0.067	-0.017	-0.034	-0.4539	-0.4234	-6.6279	-2.7237	-0.844	-1.9003	-1.499	-1.3706	-4.641	-5.7657	-0.4692	-0.3136	-0.026	-0.047	-0.045	-0.1797	-0.05	-0.028	-0.069
FL2FAAGS0022	-0.011	-0.013	-0.017	-0.008	-0.004	-0.031	-0.8614	-0.3178	-0.6952	-0.073	-0.05	-0.104	-0.07	-4.2804	-0.2396	-0.032	-0.3842	-0.006	-0.033	-0.017	-0.058	-1.8983	-0.1222	-0.016	-0.033	-0.076	0.003	-0.022	-0.008	-0.015	-0.09	0.0325	-3.2222	-0.8403	-0.4023	-1.2367	-0.1593	-0.594	-3.2118	-0.7345	-1.5222	-2.2887	-0.0436	-0.069	-0.014	-0.09	-0.012	-0.026	-0.044
FL2FAAGS0023	-0.014	-0.028	-0.026	-0.02	-0.01	-0.078	-2.1048	-1.8962	-1.1345	-0.048	-0.01	-0.115	-0.12	-4.6676	-0.3211	-0.087	-1.1994	-0.043	-0.095	-0.029	-0.1034	-3.3558	-0.058	-0.02	-0.1208	-0.1112	-0.007	-0.029	-0.019	-0.005	-0.048	-0.06	-3.0324	-0.9989	-0.08	-0.7043	-0.148	-0.616	-2.7846	-4.4534	-2.958	-2.4809	-0.0908	-0.0832	-0.1362	-0.169	-0.051	0.009	-0.173
FL2FAAGS0024	-0.033	-0.021	-0.075	-0.008	-0.048	-0.4173	-4.208	-2.3966	-0.3786	-0.08	-0.065	-0.106	-0.146	-3.2621	-0.3519	-0.0713	-2.7517	-0.6067	-0.4185	-0.03	-0.1181	-4.7243	-0.046	-0.012	-0.043	-0.0663	-0.003	-0.054	-0.044	-0.078	-0.6232	-1.4749	-8.2516	-0.8876	-0.4052	-0.8172	-1.0108	-1.1913	-4.1057	-4.5933	-0.088	-0.034	-0.012	-0.025	-0.052	-0.2469	0.06	-0.014	-0.032
FL2FAAGS0025	-0.026	-0.045	-0.043	-0.036	-0.028	-0.8172	-3.8096	-3.2969	-1.3859	-0.068	-0.02	-0.126	-0.136	-4.7809	-0.4471	-0.132	-1.5984	-0.0622	-0.3969	-0.033	-0.1402	-5.1296	-0.011	-0.015	-0.1232	-0.13	-0.02	-0.075	-0.042	-0.002	-0.4481	-1.0124	-11.0481	-1.5993	-0.3291	-1.2142	-0.5217	-0.4638	-2.8368	-4.6561	-0.109	-0.058	-0.018	-0.034	-0.01	-0.1948	-0.017	-0.014	-0.028
FL2FAAGS0026	-0.019	-0.034	-0.05	-0.036	-0.045	-1.6272	-3.1064	-0.7448	-0.6628	-0.167	-0.095	-0.178	-0.25	-3.5584	-0.2334	-0.081	-0.7444	-0.2803	-0.3931	-0.038	-0.071	-3.5727	-0.116	-0.028	-0.1798	0.0673	0.015	-0.0514	-0.021	-0.162	-1.0518	-1.6747	-8.9791	-2.1906	-0.6622	-1.5235	-1.8854	-2.3275	-4.2587	-3.6103	-1.314	-2.015	-0.029	-0.072	-0.057	-0.4699	0.066	0.018	-0.176
FL2FAAGS0027	-0.013	-0.016	-0.022	-0.026	-0.017	-0.7612	-2.2346	-0.6542	-0.123	-0.061	-0.055	-0.1641	-0.259	-4.7886	-0.1601	-0.068	-0.8802	-0.0048	-1.039	-0.049	-0.1086	-4.9674	0.055	-0.014	-0.1989	0.0282	-0.003	-0.045	-0.02	-0.008	-0.5549	-0.6913	-5.7906	-0.7185	-0.457	-0.8101	-0.4131	-3.0026	-3.4999	-4.1949	-0.169	-0.041	-0.009	-0.007	-0.055	-0.1168	-0.053	-0.0523	-0.089
FL2FAAGS0028	-0.017	-0.052	-0.051	-0.016	-0.018	-0.1421	-1.2635	-0.7898	0.0188	-0.1055	-0.046	-0.174	-0.133	-4.192	-0.3245	-0.05	-0.1879	-0.1387	-1.8258	-0.044	-0.108	-3.1386	-0.027	-0.006	-0.047	0.0783	-0.009	-0.049	-0.023	-0.02	-0.136	-0.184	-8.1875	-1.8414	-0.2196	-1.0493	-0.218	-1.5819	-3.6196	-5.5258	-1.7188	-2.2163	-0.0308	-0.12	-0.011	-0.101	-0.071	-0.019	-0.074
FL2FAANF0002	-0.016	-0.019	-0.023	-0.012	-0.009	-0.072	-1.6483	-1.8938	-0.8709	-0.048	-0.024	-0.118	-0.14	-4.4555	-0.1807	-0.035	-0.3054	-0.059	-0.055	-0.015	-0.054	-2.0337	-0.027	-0.009	-0.069	-0.0167	-0.012	-0.047	-0.018	-0.033	-0.5008	-0.9209	-6.6369	-1.2544	-0.4613	-1.4047	-0.7264	-1.496	-5.6428	-3.6998	-1.2458	-1.1411	-0.033	-0.043	-0.033	-0.2094	-0.055	-0.041	-0.087
FL2FAANF0003	-0.003	-0.007	-0.007	-0.005	-0.002	-0.009	-0.0784	-0.024	-0.054	-0.013	-0.029	-0.095	-0.282	-3.2901	-0.086	-0.176	-1.8663	0.1649	-0.072	-0.065	-0.3209	-3.9316	-0.0683	-0.085	-0.5874	-1.0899	-0.003	-0.021	-0.004	-0.02	-0.1936	-0.7055	-5.1332	-0.1089	-0.075	-0.3255	-0.142	-0.7742	-2.5357	-6.0025	-0.9974	-1.9145	-0.0649	-0.045	-0.064	-0.088	-0.047	-0.022	-0.052
FL2FAANF0004	-0.038	-0.043	-0.073	-0.014	-0.016	-0.122	-2.4835	-1.443	-1.8973	-0.123	-0.09	-0.132	-0.102	-4.9649	-0.9514	-0.1078	-1.2052	-0.4328	-0.1761	-0.027	-0.0945	-2.2507	-0.049	-0.01	-0.035	-0.0528	-0.007	-0.069	-0.042	-0.037	-0.2687	-0.1386	-5.6159	-2.6211	-0.6942	-1.7282	-0.9456	-0.8916	-3.2223	-2.0549	-0.7526	-0.494	-0.014	-0.028	-0.041	-0.1663	-0.043	-0.026	-0.03
FL2FAANF0005	-0.03	-0.016	-0.033	-0.022	-0.029	-0.5678	-4.2062	-2.4421	-0.653	-0.024	-0.047	-0.152	-0.228	-5.2838	-0.3026	-0.14	-2.0361	-0.0236	-0.072	-0.037	-0.5363	-4.8253	-0.2902	-0.054	-0.6927	-0.6631	-0.013	-0.044	-0.069	-0.003	-0.027	-0.075	-2.1885	-1.0577	-0.1119	-1.2622	-0.1535	-0.6602	-1.824	-0.1134	-0.012	-0.005	-0.003	-0.004	-0.007	-0.036	-0.005	-0.04	-0.025
FL2FAANF0006	-0.007	-0.024	-0.021	-0.049	-0.009	-0.2392	-2.1494	-0.2955	-0.2933	-0.049	-0.034	-0.121	-0.221	-4.4001	-0.3373	-0.17	-1.7955	-0.7161	-0.8853	-0.032	-0.1464	-3.4542	0.006	-0.015	-0.1134	-0.1024	-0.001	-0.035	-0.007	-0.083	-0.9653	-0.5858	-5.6213	-0.5248	-0.5342	-0.4978	-1.2745	-1.3018	-2.8421	-3.1584	-0.047	-0.016	-0.01	-0.024	-0.022	-0.1511	-0.026	-0.026	-0.023
FL2FAANF0007	-0.02	-0.039	-0.045	-0.028	-0.023	-0.1575	-2.9581	-0.7848	-1.1984	-0.123	-0.061	-0.177	-0.251	-4.5618	-0.6126	-0.2093	-1.6955	-1.4191	-1.3721	-0.0875	-0.2192	-5.1825	0.0552	-0.039	-0.2833	-0.2112	0.001	-0.036	-0.018	-0.013	-0.073	0.047	-3.4453	-3.1037	-0.2838	-1.6398	-0.1055	-0.7343	-3.9681	-1.8768	-1.0766	-0.5419	-0.022	-0.03	-0.009	-0.106	-0.041	-0.054	-0.0574
FL2FAANF0008	-0.02	-0.039	-0.045	-0.028	-0.023	-0.1575	-2.9581	-0.7848	-1.1984	-0.123	-0.061	-0.177	-0.251	-4.5618	-0.6126	-0.2093	-1.6955	-1.4191	-1.3721	-0.0875	-0.2192	-5.1825	0.0552	-0.039	-0.2833	-0.2112	0.001	-0.036	-0.018	-0.013	-0.073	0.047	-3.4453	-3.1037	-0.2838	-1.6398	-0.1055	-0.7343	-3.9681	-1.8768	-1.0766	-0.5419	-0.022	-0.03	-0.009	-0.106	-0.041	-0.054	-0.0574
FL2FAANF0009	-0.02	-0.024	-0.031	-0.016	-0.014	-0.1058	-2.3719	-2.0544	-1.0784	-0.054	-0.02	-0.107	-0.112	-4.2489	-0.2301	-0.042	-0.4095	-0.072	-0.067	-0.016	-0.056	-2.5292	-0.065	-0.015	-0.057	-0.0346	-0.012	-0.049	-0.023	-0.03	-0.5743	-0.9203	-7.2086	-1.2145	-0.4064	-1.4706	-0.6123	-0.9021	-4.2052	-5.3945	-0.9487	-0.7919	-0.021	-0.041	-0.043	-0.1683	-0.042	-0.033	-0.046
FL2FAANF0010	-0.02	-0.024	-0.031	-0.016	-0.014	-0.1058	-2.3719	-2.0544	-1.0784	-0.054	-0.02	-0.107	-0.112	-4.2489	-0.2301	-0.042	-0.4095	-0.072	-0.067	-0.016	-0.056	-2.5292	-0.065	-0.015	-0.057	-0.0346	-0.012	-0.049	-0.023	-0.03	-0.5743	-0.9203	-7.2086	-1.2145	-0.4064	-1.4706	-0.6123	-0.9021	-4.2052	-5.3945	-0.9487	-0.7919	-0.021	-0.041	-0.043	-0.1683	-0.042	-0.033	-0.046
FL2FAANF0011	-0.016	-0.022	-0.026	-0.013	-0.012	-0.0891	-1.9242	-2.0693	-0.9561	-0.034	-0.012	-0.093	-0.084	-3.0621	-0.1532	-0.022	-0.1231	-0.056	-0.041	-0.011	-0.038	-1.7727	-0.041	-0.007	-0.032	0.0036	-0.009	-0.028	-0.02	-0.006	-0.046	-0.077	-4.1933	-1.0697	-0.0892	-1.2996	-0.168	-0.8923	-3.3686	-1.5164	-1.6204	-0.9535	-0.03	-0.04	-0.016	-0.084	-0.038	-0.018	-0.076
FL2FAANF0012	-0.012	-0.021	-0.018	-0.012	-0.005	-0.028	-0.9101	-0.4521	-0.7067	-0.115	-0.065	-0.152	-0.191	-5.0855	-0.2988	-0.18	-1.4137	0.1609	-0.058	-0.052	-0.2365	-3.4083	-0.0929	-0.059	-0.4106	-0.4165	0.007	-0.031	-0.009	-0.022	-0.15	0.0902	-5.5951	-1.4238	-0.5679	-1.3507	-0.2482	-0.6077	-3.8773	-2.0098	-0.9728	-0.4264	-0.019	-0.027	-0.015	-0.118	-0.03	-0.058	-0.0593
FL2FAANI0001	-0.036	-0.012	-0.018	-0.012	-0.008	-0.066	-1.4173	-1.4264	-1.3685	-0.2508	-0.114	-0.183	-0.209	-4.3365	-0.199	-0.055	-1.0929	-0.0961	-0.075	-0.037	-0.3996	-3.2862	-0.1982	-0.05	-0.6309	-0.4255	0.014	-0.054	-0.037	-0.014	-0.063	0.0451	-3.8845	-2.1558	-0.5906	-1.0925	-0.043	-0.7767	-4.3011	-1.3932	-1.2967	-0.7107	-0.024	-0.029	-0.036	-0.106	-0.0396	-0.0234	-0.172
FL2FAANI0002	-0.043	-0.022	-0.052	-0.013	-0.018	-0.1544	-2.689	-1.7687	-1.6062	-0.131	-0.106	-0.176	-0.183	-4.9453	-0.5602	-0.084	-0.7377	-0.047	-0.045	-0.03	-0.1369	-3.2563	-0.1181	-0.03	-0.2191	-0.4735	-0.005	-0.061	-0.049	-0.015	-0.133	-0.0791	-6.0048	-2.4569	-0.3776	-2.1134	-0.3601	-1.5905	-3.9526	-2.265	-0.6314	-0.1588	-0.012	-0.023	-0.022	-0.091	-0.059	-0.035	-0.059
FL2FAANI0003	-0.016	-0.021	-0.026	-0.012	-0.011	-0.075	-1.7922	-2.2168	-1.0872	-0.038	-0.01	-0.092	-0.081	-3.6509	-0.1725	-0.023	-0.1466	-0.054	-0.041	-0.011	-0.038	-1.6023	-0.037	-0.005	-0.036	0.0053	-0.009	-0.028	-0.019	-0.012	-0.059	-0.076	-3.9501	-1.0799	-0.1011	-1.2595	-0.237	-1.0581	-3.7647	-3.6555	-1.3378	-0.9817	-0.03	-0.039	-0.019	-0.107	-0.036	-0.019	-0.068
FL2FAANI0004	-0.01	-0.012	-0.021	-0.007	-0.005	-0.038	-0.9542	-0.2839	-0.5933	-0.063	-0.054	-0.112	-0.094	-5.1506	-0.2971	-0.058	-0.8255	0.0146	-0.03	-0.015	-0.084	-2.0999	-0.081	-0.013	-0.051	-0.1606	0	-0.017	-0.006	-0.009	-0.055	0.0156	-2.4473	-0.9707	-0.2284	-0.9938	-0.1008	-0.5646	-3.7713	-1.7671	-1.5496	-2.3237	-0.048	-0.021	-0.049	-0.091	-0.039	-0.035	-0.122
FL2FAANI0005	-0.017	-0.033	-0.033	-0.011	-0.009	-0.05	-1.6849	-0.7265	-0.872	-0.085	-0.06	-0.1676	-0.246	-5.1572	-0.3522	-0.113	-1.3384	-0.2447	-0.0265	-0.027	-0.1287	-2.9362	0.011	-0.018	-0.1524	-0.0843	-0.006	-0.041	-0.017	-0.075	-0.7785	-0.3299	-4.8512	-1.3782	-0.559	-1.0381	-1.5032	-1.7764	-3.5102	-3.241	-0.049	-0.017	-0.011	-0.028	-0.02	-0.1764	-0.028	-0.027	-0.028
FL2FAANI0006	-0.008	-0.02	-0.021	-0.026	-0.012	-0.064	-1.8438	-0.3045	-0.2735	-0.041	-0.034	-0.123	-0.234	-4.7058	-0.4641	-0.218	-2.4897	-0.1746	-0.3111	-0.042	-0.1573	-3.9914	0.0206	-0.024	-0.2064	-0.0504	-0.003	-0.025	-0.008	-0.064	-0.6759	-0.3959	-4.559	-0.3829	-0.3182	-0.0463	-1.1445	-1.6226	-3.3301	-3.6383	-0.061	-0.021	-0.011	-0.027	-0.019	-0.1561	-0.038	-0.026	-0.035
FL2FAANI0007	-0.018	-0.031	-0.034	-0.012	-0.01	-0.053	-1.6801	-0.7579	-0.9619	-0.086	-0.062	-0.1675	-0.256	-5.3243	-0.3296	-0.1181	-1.5362	-0.2624	-0.0296	-0.03	-0.1417	-2.9365	0.009	-0.021	-0.164	-0.1359	-0.008	-0.051	-0.018	-0.073	-0.6998	-1.1992	-8.3029	-1.3634	-0.433	-1.1106	-1.024	-1.7408	-3.4121	-4.4158	-0.068	-0.03	-0.018	-0.039	-0.024	-0.1621	-0.033	-0.027	-0.028
FL2FAANI0008	-0.026	-0.015	-0.031	-0.024	-0.025	-0.2813	-2.8783	-0.6811	-1.1027	-0.098	-0.053	-0.151	-0.162	-5.4551	-0.265	-0.1	-1.7714	-0.8361	-1.3421	-0.0807	-0.4577	-5.3502	-0.2015	-0.0571	-0.7094	-0.3061	-0.008	-0.056	-0.036	-0.008	-0.048	-0.072	-4.005	-1.6535	-0.2392	-1.3524	-0.184	-1.2213	-4.0293	-1.5611	-0.5336	-0.4115	-0.016	-0.022	-0.023	-0.094	-0.025	-0.0388	-0.076
FL2FAANI0009	-0.046	-0.022	-0.051	-0.011	-0.018	-0.1347	-2.7689	-1.7336	-1.6639	-0.147	-0.115	-0.185	-0.181	-4.7761	-0.5755	-0.077	-0.6703	-0.045	-0.047	-0.029	-0.1162	-3.0924	-0.0912	-0.026	-0.1835	-0.416	-0.005	-0.067	-0.054	-0.02	-0.157	-0.084	-6.0373	-2.6876	-0.415	-2.1523	-0.3652	-1.2812	-3.2482	-3.953	-1.1656	-1.3825	-0.1043	-0.1802	-0.052	-0.109	-0.053	-0.032	-0.051
FL2FAANI0010	-0.018	-0.032	-0.034	-0.012	-0.01	-0.052	-1.693	-0.7379	-0.8658	-0.083	-0.061	-0.1647	-0.247	-5.2054	-0.3431	-0.116	-1.4859	-0.2626	-0.035	-0.03	-0.1404	-3.0125	0.003	-0.021	-0.1606	-0.1158	-0.007	-0.044	-0.017	-0.063	-0.6016	-0.7161	-6.1636	-1.3604	-0.4181	-1.3582	-0.8986	-1.7389	-3.1529	-6.0362	-0.2826	-0.2855	-0.029	-0.041	-0.045	-0.15	-0.044	-0.03	-0.029
FL2FAANI0011	-0.016	-0.02	-0.025	-0.014	-0.01	-0.075	-1.8536	-2.2814	-1.0714	-0.038	-0.013	-0.096	-0.093	-3.9285	-0.1852	-0.028	-0.2348	-0.058	-0.052	-0.013	-0.048	-1.836	-0.036	-0.005	-0.047	0.0029	-0.009	-0.028	-0.018	-0.014	-0.058	-0.071	-3.6061	-1.0254	-0.0994	-1.2015	-0.247	-0.975	-3.9907	-5.3099	-2.6188	-3.6364	-0.1333	-0.1421	-0.027	-0.141	-0.035	-0.019	-0.094
FL2FAANI0012	-0.032	-0.036	-0.05	-0.027	-0.027	-0.293	-3.1611	-1.3579	-1.3176	-0.231	-0.097	-0.198	-0.272	-5.0675	-0.395	-0.2314	-2.8612	-1.3633	-1.0519	-0.088	-0.3959	-3.7986	0.0271	-0.057	-0.4422	-0.9954	0.022	-0.063	-0.029	-0.049	-0.3457	-0.1614	-6.9331	-2.6253	-1.0159	-2.493	-1.0862	-1.9599	-3.8681	-2.2995	0.0172	0	-0.008	-0.024	-0.006	-0.1702	-0.02	-0.031	-0.026
FL2FAANI0013	-0.028	-0.047	-0.046	-0.018	-0.014	-0.0911	-2.222	-1.1065	-1.6683	-0.145	-0.109	-0.212	-0.174	-4.9503	-0.4476	-0.093	-0.8179	0.0238	-0.029	-0.025	-0.1372	-3.1225	-0.064	-0.019	-0.0842	-0.1204	-0.007	-0.049	-0.026	-0.055	-0.6103	-0.6251	-9.0298	-1.7494	-0.4778	-1.996	-1.1216	-0.9714	-7.3332	-3.2695	-0.718	-0.3672	-0.033	-0.09	0.053	-0.4982	-0.008	-0.036	-0.0985
FL2FAANI0014	-0.007	-0.012	-0.02	-0.007	-0.006	-0.037	-0.8271	-0.061	-0.1383	-0.04	-0.034	-0.092	-0.18	-4.2149	-0.217	-0.078	-1.5733	-0.1761	-0.041	-0.023	-0.1111	-2.8536	0	-0.014	-0.109	-0.1225	-0.002	-0.036	-0.007	-0.073	-0.7725	-1.2788	-7.753	-0.3629	-0.3346	-0.4055	-0.8976	-1.7679	-3.1362	-4.3766	-0.058	-0.027	-0.015	-0.037	-0.022	-0.1451	-0.036	-0.027	-0.018
FL2FAANI0015	-0.011	-0.015	-0.022	-0.009	-0.005	-0.04	-0.9328	-0.3559	-0.6501	-0.068	-0.055	-0.115	-0.096	-5.1363	-0.3204	-0.068	-0.9684	0.0086	-0.036	-0.017	-0.091	-2.292	-0.092	-0.016	-0.052	-0.1486	-0.001	-0.018	-0.008	-0.012	-0.066	0.0069	-2.4684	-1.0481	-0.2254	-1.0245	-0.0879	-0.4709	-3.3104	-3.5936	-2.3854	-4.0163	-0.2722	-0.3602	-0.0752	-0.113	-0.029	-0.033	-0.092
FL2FAANI0016	-0.035	-0.05	-0.058	-0.015	-0.017	-0.2181	-2.5052	-1.1708	-1.7582	-0.177	-0.112	-0.2	-0.21	-5.0993	-0.4713	-0.094	-0.7592	-0.043	-0.037	-0.031	-0.1624	-3.3659	-0.1352	-0.033	-0.2378	-0.4938	0.005	-0.062	-0.034	-0.018	-0.157	0.0253	-6.604	-2.2226	-0.4486	-1.713	-0.295	-1.4815	-4.0317	-2.2422	-0.7101	-0.1994	-0.013	-0.023	-0.024	-0.099	-0.054	-0.037	-0.062
FL2FAANI0017	-0.018	-0.031	-0.036	-0.011	-0.01	-0.056	-1.6456	-0.7719	-0.9591	-0.075	-0.059	-0.162	-0.239	-5.2776	-0.3238	-0.1011	-1.5287	-0.3147	-0.0295	-0.028	-0.1401	-3.0918	-0.001	-0.02	-0.1548	-0.1512	-0.01	-0.045	-0.018	-0.064	-0.5857	-0.7572	-6.756	-1.2188	-0.3897	-1.4653	-0.8094	-1.802	-3.2805	-5.8693	-0.036	-0.024	-0.023	-0.064	-0.003	-0.1394	-0.05	-0.029	-0.028
FL2FAANI0018	-0.009	-0.016	-0.026	-0.009	-0.006	-0.038	-1.1502	-0.1822	-0.5108	-0.037	-0.063	-0.167	-0.234	-5.8472	-0.4098	-0.0801	-0.8621	-0.08	-0.058	-0.04	-0.149	-3.3095	-0.0161	-0.019	-0.1291	-0.0756	-0.009	-0.052	-0.011	-0.123	-1.4443	-1.1538	-4.2686	-0.8921	-0.68	-1.091	-1.6493	-1.296	-4.784	-3.9506	-0.8021	-0.4818	-0.022	-0.043	-0.034	-0.2722	-0.031	-0.0403	-0.117
FL2FAANI0019	-0.016	-0.023	-0.028	-0.011	-0.008	-0.046	-1.349	-0.7864	-0.9947	-0.07	-0.066	-0.154	-0.259	-4.0885	-0.2341	-0.093	-0.9203	-0.2069	-0.046	-0.032	-0.3287	-3.6059	-0.0393	-0.027	-0.365	-0.229	-0.006	-0.045	-0.015	-0.077	-0.8189	-0.5186	-6.78	-1.106	-0.5726	-1.0733	-1.1215	-1.7421	-3.0913	-3.5823	-0.072	-0.023	-0.012	-0.029	-0.023	-0.1506	-0.041	-0.022	-0.042
FL2FAANI0020	-0.007	-0.014	-0.022	-0.026	-0.012	-0.075	-1.7869	-0.075	-0.1608	-0.015	-0.047	-0.12	-0.209	-4.0572	-0.4825	-0.1692	-1.5762	-0.8626	-0.5781	-0.049	-0.219	-5.0452	-0.1133	-0.032	-0.1812	-0.1217	-0.003	-0.01	-0.004	-0.004	-0.036	-0.026	-1.0221	-0.0866	-0.054	-0.4671	-0.1186	-0.5164	-2.9995	-1.7906	-2.0853	-0.9888	-0.032	-0.032	-0.028	-0.053	-0.0797	-0.047	-0.1207
FL2FAANI0021	-0.022	-0.033	-0.042	-0.028	-0.029	-0.9004	-3.1142	-3.3842	-1.2262	-0.047	-0.012	-0.099	-0.097	-3.8013	-0.2241	-0.045	-0.4029	-0.3278	-0.8657	-0.024	-0.065	-2.3908	-0.031	-0.006	-0.046	-0.0031	-0.012	-0.037	-0.028	-0.012	-0.059	-0.083	-4.4894	-1.1712	-0.1201	-1.3015	-0.2689	-0.9776	-3.807	-3.4063	-1.1975	-1.0638	-0.029	-0.041	-0.006	-0.134	-0.031	-0.02	-0.078
FL2FAANI0023	-0.007	-0.016	-0.024	-0.009	-0.006	-0.037	-1.2201	-0.1428	-0.3112	-0.037	-0.04	-0.13	-0.233	-4.2954	-0.2941	-0.169	-1.4671	0.0882	-0.036	-0.031	-0.1558	-3.7979	-0.0328	-0.033	-0.1832	-0.168	-0.007	-0.041	-0.01	-0.093	-1.0228	-0.9294	-4.4011	-0.7798	-0.5754	-0.8458	-1.4639	-1.2324	-3.0511	-3.1524	-0.063	-0.012	-0.01	-0.026	-0.026	-0.1868	-0.008	-0.033	-0.031
FL2FAANI0024	-0.006	-0.012	-0.018	-0.007	-0.005	-0.031	-0.8032	-0.049	-0.1127	-0.024	-0.032	-0.094	-0.196	-4.3175	-0.2048	-0.08	-1.5454	-0.2473	-0.046	-0.028	-0.1293	-3.0364	-0.031	-0.021	-0.1542	-0.1698	-0.004	-0.023	-0.006	-0.047	-0.3525	-0.8634	-5.0394	-0.2233	-0.1583	-0.8013	-0.6339	-1.6107	-4.2277	-5.687	-1.3619	-1.6271	-0.067	-0.081	-0.035	-0.154	-0.055	-0.036	-0.05
FL2FAANI0025	-0.042	-0.044	-0.047	-0.025	-0.02	-0.3094	-2.9265	-2.5459	-1.4119	-0.127	-0.067	-0.1904	-0.224	-4.6529	-0.4118	-0.12	-1.5173	-0.1455	-0.019	-0.022	-0.114	-2.6642	0.008	-0.013	-0.0864	-0.0961	-0.01	-0.095	-0.1732	-0.095	-1.0348	-0.4975	-6.2628	-2.6603	-0.6762	-1.3237	-1.4785	-1.5924	-3.1496	-3.4574	-0.039	-0.015	-0.012	-0.031	-0.021	-0.197	-0.027	-0.027	-0.02
FL2FAANI0026	-0.034	-0.015	-0.054	-0.006	-0.012	-0.09	-2.3302	-0.8681	-1.6611	-0.086	-0.121	-0.14	-0.278	-4.9675	-0.5106	-0.087	-1.2578	-0.1262	-0.02	-0.025	-0.1103	-2.8184	0.008	-0.016	-0.1187	-0.0639	-0.008	-0.052	-0.027	-0.083	-0.9202	-0.453	-5.9628	-1.1312	-0.5786	-0.7309	-1.3256	-1.7026	-3.4168	-3.5596	-0.048	-0.018	-0.011	-0.03	-0.019	-0.194	-0.037	-0.028	-0.026
FL2FAANM0001	-0.018	-0.027	-0.034	-0.013	-0.013	-0.0925	-1.9891	-2.2644	-1.0204	-0.036	-0.034	-0.139	-0.276	-4.3662	-0.2347	-0.177	-1.6835	0.2235	-0.048	-0.048	-0.3729	-3.4175	-0.1114	-0.051	-0.4266	-0.5552	-0.009	-0.03	-0.024	-0.003	-0.03	-0.061	-3.2892	-1.1173	-0.0868	-1.4894	-0.171	-1.1323	-2.1541	-0.2177	-0.008	-0.004	-0.003	-0.004	-0.007	-0.03	-0.017	-0.015	-0.036
FL2FAANM0002	-0.009	-0.016	-0.022	-0.009	-0.007	-0.041	-1.2223	-0.1434	-0.2392	-0.052	-0.039	-0.112	-0.197	-4.3458	-0.2147	-0.089	-1.0646	-0.4569	-0.0732	-0.028	-0.2249	-2.7682	-0.005	-0.014	-0.1025	-0.095	0	-0.041	-0.007	-0.11	-1.353	-0.6722	-5.7709	-0.6347	-0.6443	-0.7871	-1.45	-1.2264	-2.7398	-3.3742	-0.047	-0.016	-0.011	-0.028	-0.023	-0.1915	-0.025	-0.023	-0.021
FL2FAANM0003	-0.036	-0.006	-0.045	-0.009	-0.011	-0.07	-1.1115	-3.0839	-2.2875	-0.134	-0.095	-0.156	-0.262	-5.0224	-0.4902	-0.087	-1.1608	-0.0037	-0.057	-0.046	-0.0662	-2.4041	0.0566	-0.065	-0.5291	-0.6139	0.003	-0.043	-0.023	-0.012	-0.102	-0.0103	-3.8247	-2.31	-0.5602	-2.298	-0.2512	-1.7299	-1.8692	-0.5144	-0.039	-0.01	-0.003	-0.003	-0.011	-0.03	-0.039	-0.028	-0.022
FL2FAANMH001	-0.008	-0.013	-0.022	-0.009	-0.007	-0.041	-0.8751	-0.1163	-0.2604	-0.041	-0.038	-0.099	-0.156	-4.9047	-0.304	-0.0731	-1.5279	-0.1856	-0.054	-0.026	-0.126	-3.0757	-0.009	-0.015	-0.1086	-0.1054	-0.002	-0.027	-0.007	-0.071	-0.7647	-0.4191	-4.8063	-0.4494	-0.3532	-0.1076	-1.1275	-1.6582	-3.6366	-3.7651	-0.068	-0.024	-0.012	-0.03	-0.018	-0.1709	-0.029	-0.027	-0.022
FL2FAANN0001	-0.028	0.009	-0.055	-0.018	-0.024	-0.2198	-3.6041	-1.1208	-1.2534	-0.019	-0.077	-0.131	-0.18	-4.1217	-0.4921	-0.118	-1.7359	-0.581	-0.6002	-0.054	-0.137	-4.3697	-0.0523	-0.054	-0.4309	-0.8117	-0.01	-0.026	-0.019	-0.005	-0.034	-0.071	-4.1784	-0.7612	-0.127	-1.3521	-0.151	-1.1448	-2.2955	-0.7515	-0.081	-0.03	-0.005	-0.005	-0.016	-0.036	-0.027	-0.024	-0.04
FL2FAANP0001	-0.012	-0.03	-0.051	-0.012	-0.051	-1.0221	-2.6321	-0.6441	-0.4387	-0.048	-0.07	-0.198	-0.262	-6.2889	-0.2491	-0.128	-1.8666	-0.8223	-0.825	-0.046	-0.4892	-4.8747	-0.2861	-0.044	-0.5832	-0.3384	-0.004	-0.02	-0.012	-0.009	-0.05	-0.012	-2.5878	-1.0026	-0.142	-1.1397	-0.2023	-0.0379	-3.5317	-1.4604	-0.2107	-0.0385	-0.008	-0.013	-0.019	-0.086	-0.016	-0.0385	-0.054
FL2FAANP0002	-0.012	-0.036	-0.028	-0.017	-0.007	-0.037	-1.0783	-1.1252	-1.344	-0.06	-0.053	-0.1565	-0.164	-3.5846	-0.328	-0.108	-0.8574	0.033	-0.037	-0.021	-0.1083	-3.4208	-0.075	-0.022	-0.1063	-0.1235	-0.013	-0.039	-0.015	-0.027	-0.4338	-0.4992	-5.0741	-1.5082	-0.4578	-1.7427	-0.8157	-1.2029	-5.0178	-2.9528	-1.2886	-0.5272	-0.029	-0.051	-0.013	-0.2631	-0.0596	-0.047	-0.0791
FL2FAANP0003	-0.012	-0.037	-0.038	-0.016	-0.01	-0.054	-1.749	-1.1186	-0.9555	-0.0455	-0.043	-0.148	-0.142	-4.4788	-0.4027	-0.1809	-1.4068	-0.1297	-0.0409	-0.035	-0.2123	-3.8933	-0.077	-0.028	-0.1369	-0.272	-0.012	-0.028	-0.016	-0.005	-0.031	-0.101	-2.3762	-0.7327	-0.1989	-1.8998	-0.163	-0.5051	-3.3421	-1.9653	-0.6355	-0.1564	-0.009	-0.016	-0.015	-0.087	-0.026	-0.033	-0.066
FL2FAANP0004	-0.008	-0.029	-0.028	-0.018	-0.007	-0.043	-1.5153	-0.7757	-1.0553	-0.029	-0.043	-0.131	-0.235	-3.7377	-0.3685	-0.184	-1.745	0.1336	-0.07	-0.045	-0.2014	-3.6474	-0.0817	-0.044	-0.3096	-0.3039	-0.005	-0.015	-0.009	-0.006	-0.036	-0.049	-1.8103	-0.4613	-0.068	-1.073	-0.098	-0.3104	-2.3868	-2.2423	-1.4813	-2.1151	-0.1013	-0.0745	-0.047	-0.072	-0.03	-0.037	-0.027
FL2FAANP0005	-0.009	-0.03	-0.03	-0.022	-0.008	-0.049	-1.5907	-0.8495	-1.0791	-0.029	-0.043	-0.126	-0.24	-3.5389	-0.4091	-0.178	-1.8341	0.1029	-0.078	-0.044	-0.1909	-3.5362	-0.1319	-0.048	-0.2723	-0.2918	-0.006	-0.014	-0.008	-0.005	-0.032	-0.04	-1.5639	-0.4199	-0.062	-0.8568	-0.089	-0.288	-2.1504	-2.5479	-1.2946	-1.5546	-0.034	-0.04	-0.026	-0.057	-0.036	-0.033	-0.068
FL2FAANP0006	-0.04	-0.028	-0.053	-0.013	-0.017	-0.1462	-2.8189	-1.6431	-1.5232	-0.135	-0.109	-0.196	-0.247	-5.8537	-0.5842	-0.102	-1.0123	-0.073	-0.046	-0.031	-0.2339	-3.0106	-0.1464	-0.037	-0.2922	-0.4832	-0.005	-0.064	-0.048	-0.017	-0.15	-0.118	-6.1151	-2.4231	-0.409	-2.3284	-0.4026	-1.6143	-4.0635	-2.2576	-1.3672	-1.5141	-0.041	-0.032	-0.039	-0.104	-0.074	-0.037	-0.106
FL2FAANP0007	-0.022	-0.08	-0.05	-0.035	-0.011	-0.0772	-1.9371	-1.4261	-2.146	-0.223	-0.071	-0.1861	-0.1	-3.573	-0.6577	-0.096	-1.3076	-0.1941	-0.0956	-0.021	-0.0891	-2.5323	-0.061	-0.011	-0.04	-0.0797	0.005	-0.07	-0.029	-0.05	-0.4445	-0.1109	-6.1318	-2.9117	-1.5488	-2.9936	-1.166	-1.0974	-2.6804	-2.4236	-0.6404	-1.6672	-0.042	-0.035	-0.057	-0.1743	-0.046	-0.024	-0.036
FL2FAANP0008	-0.012	-0.029	-0.051	-0.033	-0.063	-2.2339	-2.5414	-0.4107	-0.3419	-0.039	-0.065	-0.183	-0.258	-6.1269	-0.2547	-0.143	-2.5124	-1.1405	-1.3059	-0.058	-0.5692	-4.487	-0.3039	-0.049	-0.6005	-0.2456	-0.005	-0.018	-0.012	-0.007	-0.037	-0.022	-3.6029	-0.6919	-0.099	-1.0716	-0.1371	-0.0964	-3.9707	-0.8184	-0.1505	-0.027	-0.007	-0.01	-0.013	-0.069	-0.017	-0.045	-0.052
FL2FAANP0009	-0.008	-0.023	-0.025	-0.021	-0.008	-0.051	-2.0503	-0.7003	-0.6274	-0.024	-0.038	-0.096	-0.168	-3.5075	-0.2679	-0.146	-1.613	0.0261	-0.054	-0.029	-0.1237	-3.545	-0.0769	-0.031	-0.1934	-0.2092	-0.005	-0.014	-0.009	-0.005	-0.022	-0.032	-2.0801	-0.5086	-0.064	-0.6027	-0.102	-0.4745	-3.6496	-1.1992	-0.9948	-0.5311	-0.023	-0.029	-0.004	-0.098	-0.044	-0.061	-0.0713
FL2FAANP0010	-0.039	-0.022	-0.037	-0.017	-0.016	-0.1367	-2.5886	-1.805	-1.5603	-0.129	-0.078	-0.145	-0.118	-3.0145	-0.4056	-0.069	-0.2717	-0.007	-0.013	-0.009	-0.047	-1.2323	-0.049	-0.01	-0.027	-0.007	-0.005	-0.059	-0.047	-0.015	-0.137	-0.0837	-5.8141	-2.4378	-0.3681	-2.1098	-0.3643	-1.5373	-3.8042	-2.2284	-1.3662	-1.4996	-0.04	-0.03	-0.036	-0.094	-0.072	-0.027	-0.092
FL2FAANP0011	-0.009	-0.04	-0.029	-0.017	-0.007	-0.033	-1.0466	-1.1917	-1.314	-0.0492	-0.045	-0.1584	-0.152	-4.0081	-0.3294	-0.101	-0.8248	0.0331	-0.037	-0.022	-0.1117	-3.1906	-0.072	-0.021	-0.0938	-0.1208	-0.013	-0.026	-0.013	-0.009	-0.047	-0.0866	-2.2579	-1.2822	-0.2661	-1.4454	-0.173	-0.5749	-3.5861	-2.3616	-2.0816	-2.3884	-0.1033	-0.1143	-0.035	-0.13	-0.045	-0.042	-0.0896
FL2FAANP0012	-0.007	-0.021	-0.03	-0.014	-0.021	-0.0984	-1.8813	-0.221	-0.4453	-0.062	-0.029	-0.124	-0.122	-4.4376	-0.2833	-0.0754	-2.6005	-1.1774	-0.2839	-0.024	-0.1704	-3.9771	-0.1159	-0.031	-0.1761	-0.2649	-0.001	-0.028	-0.009	-0.022	-0.1519	-0.1238	-3.1237	-1.8575	-0.3027	-1.3878	-0.7681	-1.3465	-4.7742	-2.3655	-0.2836	-0.0985	-0.014	-0.024	-0.024	-0.122	-0.034	-0.043	-0.073
FL2FAANP0013	-0.01	-0.016	-0.024	-0.027	-0.011	-0.2011	-1.4366	-0.4114	-0.251	-0.031	-0.018	-0.075	-0.075	-3.5426	-0.183	-0.064	-0.5764	-0.266	-0.6166	-0.029	-0.084	-3.3608	-0.074	-0.014	-0.049	-0.069	-0.004	-0.019	-0.01	-0.006	-0.054	-0.039	-3.5542	-0.6286	-0.091	-0.9315	-0.2031	-1.3514	-3.4635	-1.4117	-1.0477	-1.4636	-0.032	-0.017	-0.034	-0.054	-0.07	-0.058	-0.051
FL2FAANP0014	-0.016	-0.016	-0.036	-0.005	-0.009	-0.051	-1.2111	-0.185	-0.8934	-0.054	-0.081	-0.144	-0.214	-4.6653	-0.515	-0.093	-1.4027	-0.184	-0.0837	-0.044	-0.288	-3.4246	-0.1525	-0.047	-0.5096	-0.491	-0.004	-0.024	-0.011	-0.008	-0.068	-0.0217	-2.6378	-0.8065	-0.1852	-1.1618	-0.1822	-1.2287	-3.4856	-1.4894	-1.4274	-1.3698	-0.03	-0.017	-0.043	-0.056	-0.072	-0.049	-0.077
FL2FAANP0016	-0.013	-0.04	-0.03	-0.016	-0.007	-0.035	-1.0691	-1.023	-1.2634	-0.0944	-0.07	-0.1996	-0.17	-4.4681	-0.3627	-0.105	-0.8678	0.0381	-0.038	-0.025	-0.1293	-3.3709	-0.067	-0.022	-0.0961	-0.1147	-0.009	-0.044	-0.015	-0.023	-0.4713	-0.5485	-6.511	-2.1217	-0.5495	-2.1229	-0.7121	-1.1215	-4.1721	-3.1509	-1.1411	-0.478	-0.025	-0.038	-0.03	-0.2049	-0.0784	-0.05	-0.0984
FL2FAANP0017	-0.012	-0.02	-0.025	-0.016	-0.008	-0.063	-2.157	-0.5249	-0.3513	-0.051	-0.055	-0.114	-0.165	-3.3815	-0.1946	-0.101	-1.0448	-0.0066	-0.052	-0.022	-0.103	-3.4222	-0.076	-0.022	-0.1079	-0.1174	-0.008	-0.033	-0.014	-0.024	-0.2384	-0.3729	-5.8523	-1.1679	-0.3899	-1.0111	-0.8719	-0.909	-5.7359	-2.6735	-1.1984	-0.5136	-0.026	-0.052	0.003	-0.2117	-0.0235	-0.051	-0.0742
FL2FAANP0018	-0.013	-0.036	-0.028	-0.016	-0.007	-0.038	-1.0425	-1.0968	-1.3041	-0.09	-0.055	-0.1576	-0.155	-3.583	-0.3257	-0.1	-0.7822	0.023	-0.033	-0.021	-0.0982	-3.1486	-0.066	-0.021	-0.0983	-0.1281	-0.009	-0.054	-0.015	-0.023	-0.6741	-0.8598	-10.7345	-2.5685	-0.7946	-1.5393	-0.4398	-1.2313	-4.2225	-3.2499	-1.3856	-0.5641	-0.027	-0.041	-0.028	-0.1985	-0.0898	-0.057	-0.0852
FL2FAANP0019	-0.014	-0.031	-0.03	-0.026	-0.009	-0.063	-1.8332	-0.7166	-0.8164	-0.093	-0.096	-0.182	-0.224	-5.0556	-0.3717	-0.17	-1.9601	-0.0073	-0.064	-0.037	-0.1577	-3.879	-0.0856	-0.038	-0.239	-0.2248	-0.004	-0.028	-0.01	-0.025	-0.2894	-0.2574	-7.386	-1.0929	-0.4301	-2.4371	-0.7507	-0.7172	-4.908	-2.8058	-1.0909	-0.5342	-0.027	-0.04	-0.025	-0.1707	-0.0584	-0.064	-0.0745
FL2FAANP0020	-0.008	-0.016	-0.022	-0.01	-0.005	-0.029	-0.8346	-0.1465	-0.5717	-0.016	-0.036	-0.137	-0.18	-4.5421	-0.2418	-0.098	-1.3152	-0.0607	-0.055	-0.029	-0.357	-4.5655	-0.2391	-0.042	-0.4524	-0.8201	-0.017	-0.0846	-0.011	-0.195	-2.1144	-1.3774	-3.979	-0.8866	-0.6249	-1.6131	-1.8908	-1.672	-3.3478	-5.6218	-0.4792	-0.1533	-0.021	-0.038	-0.046	-0.3307	-0.054	-0.049	-0.046
FL2FAANP0021	-0.008	-0.016	-0.022	-0.01	-0.005	-0.029	-0.8346	-0.1465	-0.5717	-0.016	-0.036	-0.137	-0.18	-4.5421	-0.2418	-0.098	-1.3152	-0.0607	-0.055	-0.029	-0.357	-4.5655	-0.2391	-0.042	-0.4524	-0.8201	-0.017	-0.0846	-0.011	-0.195	-2.1144	-1.3774	-3.979	-0.8866	-0.6249	-1.6131	-1.8908	-1.672	-3.3478	-5.6218	-0.4792	-0.1533	-0.021	-0.038	-0.046	-0.3307	-0.054	-0.049	-0.046
FL2FAANS0001	-0.007	-0.013	-0.021	-0.006	-0.006	-0.037	-0.8652	-0.061	-0.1461	-0.038	-0.033	-0.096	-0.195	-4.2387	-0.2179	-0.099	-1.7865	-0.1599	-0.029	-0.022	-0.1142	-2.6576	0.01	-0.013	-0.1058	-0.1195	-0.002	-0.028	-0.005	-0.072	-0.7947	-0.5821	-4.7075	-0.4147	-0.4145	-0.1391	-1.1646	-1.4574	-2.9827	-3.3135	-0.042	-0.016	-0.009	-0.024	-0.019	-0.1385	-0.021	-0.025	-0.017
FL2FAANSS001	-0.024	-0.012	-0.033	-0.012	-0.009	-0.051	-1.656	-3.6111	-1.6301	-0.16	-0.068	-0.102	-0.107	-4.6893	-0.3899	-0.093	-1.0458	-0.0137	-0.031	-0.02	-0.1205	-2.8679	-0.069	-0.018	-0.071	-0.2243	0.013	-0.043	-0.023	-0.01	-0.058	0.0741	-3.7536	-2.249	-0.3789	-1.3445	-0.027	-0.4692	-3.5166	-1.732	-0.6392	-0.1744	-0.009	-0.016	-0.015	-0.091	-0.025	-0.032	-0.072
FL2FABGM0001	-0.104	0.06	-0.013	-0.003	-0.015	-0.107	-1.7053	-0.146	-1.9887	-0.5568	-0.197	-0.1496	-0.228	-4.6175	-0.7922	-0.137	-2.1513	0.0043	-0.0705	-0.045	-0.1952	-3.7678	-0.116	-0.049	-0.2936	-0.2002	0.106	-0.1533	-0.101	-0.057	-0.3736	1.0463	-4.2909	-5.6686	-2.4364	-3.4484	-0.1024	-0.7113	-3.6392	-0.6726	-2.172	-0.8295	-0.036	-0.047	-0.008	-0.093	-0.0353	-0.059	-0.0614
FL2FABGM0002	-0.013	-0.018	-0.03	-0.018	-0.012	-0.09	-2.0586	-0.2138	-0.2475	-0.038	-0.056	-0.107	-0.181	-3.7206	-0.4023	-0.163	-1.5959	-0.053	-0.0731	-0.038	-0.1648	-5.1399	-0.1021	-0.032	-0.174	-0.2122	-0.006	-0.029	-0.011	-0.023	-0.199	-0.5679	-9.8463	-0.3337	-0.115	-0.486	-0.153	-0.4706	-3.7932	-4.883	-1.4053	-1.0814	-0.041	-0.0511	-0.052	-0.129	-0.033	-0.044	-0.069
FL2FABGM0003	-0.008	-0.017	-0.009	-0.031	-0.007	-0.029	-1.4886	-0.082	-0.1536	-0.092	-0.061	-0.114	-0.168	-3.4829	-0.513	-0.2428	-2.4476	-0.1665	-0.064	-0.036	-0.276	-4.5738	-0.145	-0.033	-0.1345	-0.2518	0	-0.036	-0.004	-0.064	-1.1386	-1.5443	-7.0246	-0.6917	-0.3408	-0.6245	-2.1204	-1.378	-6.6445	-6.4203	-0.7963	-1.4798	-0.062	-0.163	0.01	-0.8283	0.095	-0.011	-0.108
FL2FABGM0004	-0.007	-0.014	-0.036	-0.0282	-0.059	-1.3301	-2.0438	-0.066	-0.03	-0.007	-0.013	-0.025	-0.052	-0.0496	-0.1053	-0.076	-2.1962	-1.4962	-4.4381	-0.1185	-0.193	-4.4247	-0.9917	-0.011	-0.029	0	-0.003	-0.013	-0.007	-0.006	-0.031	-0.068	-2.0378	-0.039	-0.025	-0.034	-0.055	-0.105	-2.5533	-2.1487	-0.7282	-0.2261	-0.019	-0.016	-0.031	-0.037	-0.029	-0.025	-0.033
FL2FABGM0005	-0.031	-0.022	-0.023	-0.028	-0.013	-0.1168	-2.7726	-1.0028	-1.2247	-0.091	-0.04	-0.167	-0.198	-5.5217	-0.3855	-0.175	-1.7501	0.0263	-0.126	-0.044	-0.1542	-4.4457	-0.1098	-0.042	-0.2014	-0.1741	-0.013	-0.101	-0.0918	-0.028	-0.6349	-0.6809	-11.9364	-2.0872	-0.3692	-0.9565	-0.8685	-0.846	-3.786	-6.7727	-1.1426	-0.4592	-0.017	-0.035	-0.062	-0.2416	-0.033	-0.019	-0.1
FL2FABGS0001	-0.027	-0.032	-0.059	-0.038	-0.056	-0.7916	-4.3089	-3.6334	-0.5217	-0.064	-0.022	-0.089	-0.128	-3.8669	-0.3183	-0.175	-1.7759	-0.1288	-1.9624	-0.06	-0.1523	-3.4874	-0.081	-0.021	-0.083	-0.194	-0.023	-0.2729	-0.2607	-0.008	-0.054	-0.1817	-4.6492	-1.1157	-0.0992	-0.4586	-0.083	-0.3946	-3.401	-0.8988	-1.1268	-0.4582	-0.01	-0.011	-0.03	-0.03	-0.0495	-0.055	-0.048
FL2FABGS0002	-0.023	-0.015	-0.047	-0.006	-0.008	-0.073	-1.3666	-0.5253	-0.7175	-0.084	-0.122	-0.195	-0.333	-5.0365	-0.702	-0.0974	-0.7142	-0.01	-0.052	-0.029	-0.095	-2.4523	-0.077	-0.023	-0.1373	-0.2027	0	-0.034	-0.01	-0.014	-0.115	0.0161	-3.8943	-2.3263	-0.294	-1.0446	-0.2564	-0.2416	-4.7572	-2.5474	-1.9025	-2.321	-0.049	-0.034	-0.043	-0.088	-0.041	-0.042	-0.105
FL2FABGS0003	-0.008	-0.022	-0.036	-0.052	-0.047	-1.132	-2.3942	-0.2203	-0.1639	-0.012	-0.026	-0.099	-0.22	-4.1607	-0.3434	-0.254	-2.1721	-0.2045	-2.2153	-0.0955	-0.1718	-3.6456	0.001	-0.025	-0.1683	-0.1591	-0.017	-0.049	-0.008	0.014	-0.8959	-1.8957	-4.8187	-0.2813	-0.4382	-0.6968	-0.5795	-1.6763	-3.1322	-2.5193	-0.056	-0.018	-0.01	-0.026	-0.016	-0.2637	-0.069	-0.031	-0.022
FL2FABGS0004	-0.015	-0.021	-0.045	-0.018	-0.023	-0.2666	-2.8911	-0.2485	-0.1931	-0.02	-0.035	-0.093	-0.203	-3.9605	-0.3437	-0.205	-2.7105	-1.6239	-2.2626	-0.0111	-0.259	-3.6073	0.015	-0.019	-0.1019	-0.1259	-0.017	-0.053	-0.013	0.011	-0.9737	-1.8804	-9.2023	-0.4742	-0.4363	-0.6047	-0.7931	-1.5095	-2.2831	-2.1113	-0.038	-0.014	-0.009	-0.025	-0.016	-0.2551	-0.041	-0.022	-0.014
FL2FABGS0005	-0.029	-0.011	-0.044	-0.007	-0.011	-0.099	-1.333	-0.8222	-0.9781	-0.128	-0.136	-0.203	-0.4	-3.516	-0.2796	-0.104	-0.8934	0.05	-0.0788	-0.049	-0.1012	-3.5767	-0.063	-0.036	-0.2615	-0.0953	-0.001	-0.037	-0.019	-0.01	-0.052	-0.034	-5.1782	-1.9767	-0.2939	-1.849	-0.0767	-1.2559	-4.2931	-1.8071	-1.382	-1.1378	-0.031	-0.032	-0.03	-0.114	-0.043	-0.0131	-0.157
FL2FABGS0006	-0.001	-0.0977	-0.055	-0.023	-0.009	-0.069	-1.4765	-0.9984	-1.498	-0.059	-0.031	-0.079	-0.07	-1.4885	-0.3438	-0.031	-0.094	-0.06	-0.3517	-0.017	-0.034	-1.3995	-0.053	-0.008	-0.02	0.011	-0.008	-0.018	-0.008	-0.003	-0.069	-0.089	-5.093	-0.7275	-0.0926	-0.536	-0.086	-0.19	-2.0829	-6.4922	-3.3146	-2.4555	-0.028	-0.025	-0.136	-0.116	-0.041	0.015	-0.148
FL2FABGS0007	-0.012	-0.017	-0.043	-0.012	-0.02	-0.3725	-2.9325	-0.1159	-0.1845	-0.014	-0.042	-0.107	-0.204	-4.0439	-0.3055	-0.113	-1.5433	-1.0661	-2.2752	-0.1033	-0.1336	-4.5747	-0.028	-0.022	-0.1415	-0.1369	-0.017	-0.051	-0.009	0.016	-0.8818	-1.9215	-4.8673	-0.2617	-0.4378	-0.8388	-0.5717	-1.5421	-3.2482	-2.9932	-0.062	-0.021	-0.011	-0.031	-0.016	-0.3324	-0.069	-0.033	-0.022
FL2FABGS0008	-0.017	-0.02	-0.045	-0.024	-0.023	-0.3609	-3.0849	-0.4154	-0.1871	-0.02	-0.038	-0.09	-0.196	-3.9734	-0.3171	-0.177	-1.7897	-1.5995	-1.5937	-0.0242	-0.2239	-3.986	0.005	-0.019	-0.1179	-0.142	-0.018	-0.056	-0.014	0.012	-0.9628	-1.8779	-9.016	-0.5632	-0.4679	-0.49	-0.7027	-1.6845	-2.6911	-2.244	-0.042	-0.015	-0.009	-0.025	-0.017	-0.2744	-0.051	-0.024	-0.015
FL2FABGS0009	-0.018	-0.022	-0.052	-0.002	-0.03	-0.1665	-2.1019	-0.2024	-0.2879	-0.042	-0.057	-0.125	-0.208	-4.3574	-0.4029	-0.215	-2.0532	-0.7884	-5.2128	-0.062	-0.2236	-4.3875	0.017	-0.015	-0.079	-0.1016	-0.02	-0.061	-0.018	-0.022	-0.9565	-1.525	-8.4291	-0.546	-0.4308	-0.9933	-1.6594	-1.4075	-3.3399	-2.1566	-0.0402	-0.008	-0.017	-0.046	-0.013	-0.3845	-0.001	-0.022	-0.016
FL2FABNI0001	-0.018	-0.032	-0.036	-0.012	-0.01	-0.054	-1.7694	-0.7433	-0.9626	-0.063	-0.061	-0.1707	-0.262	-5.4666	-0.3856	-0.1243	-1.4259	-0.331	-0.0352	-0.03	-0.1578	-3.0004	0.011	-0.023	-0.1825	-0.1307	-0.02	-0.071	-0.019	-0.008	-1.0011	-2.3489	-8.4821	-1.3293	-0.5428	-1.6231	-0.8825	-1.7067	-3.3546	-3.8819	-0.076	-0.032	-0.018	-0.042	-0.023	-0.281	-0.059	-0.028	-0.03
FL2FABNI0002	-0.019	-0.036	-0.039	-0.011	-0.011	-0.057	-1.8774	-0.7079	-0.9912	-0.084	-0.066	-0.1671	-0.243	-5.141	-0.4237	-0.1125	-1.1023	-0.4151	-0.0347	-0.028	-0.1424	-3.1633	0.004	-0.019	-0.1636	-0.0861	-0.007	-0.057	-0.018	-0.027	-1.1704	-1.1225	-5.3589	-1.4306	-0.6453	-1.2367	-1.3047	-1.3081	-3.0509	-3.7815	-0.085	-0.024	-0.01	-0.024	-0.036	-0.2747	-0.026	-0.026	-0.029
FL2FABNI0003	-0.037	-0.03	-0.043	-0.015	-0.015	-0.1162	-2.5795	-1.7202	-1.4785	-0.146	-0.088	-0.164	-0.121	-4.7367	-0.4573	-0.059	-0.5608	0.003	-0.036	-0.015	-0.076	-2.0519	-0.076	-0.012	-0.043	-0.0691	-0.001	-0.054	-0.049	-0.021	-0.111	-0.0216	-5.5939	-1.8875	-0.4828	-2.0354	-0.2714	-0.7646	-4.2373	-1.8883	-1.8211	-1.6625	-0.0765	-0.0434	-0.046	-0.085	-0.039	-0.046	-0.0761
FL2FABNI0004	-0.018	-0.027	-0.034	-0.009	-0.006	-0.049	-1.3639	-0.7364	-1.2357	-0.096	-0.079	-0.164	-0.164	-4.5928	-0.4271	-0.075	-0.6668	-0.025	-0.045	-0.027	-0.12	-3.1128	-0.1153	-0.029	-0.1786	-0.4192	-0.002	-0.037	-0.016	-0.017	-0.137	-0.0865	-3.7428	-1.6903	-0.3284	-1.9288	-0.4193	-1.3041	-3.3656	-3.6695	-1.6053	-2.286	-0.1237	-0.139	-0.054	-0.1	-0.062	-0.041	-0.053
FL2FABNI0005	-0.026	-0.025	-0.058	-0.003	-0.011	-0.071	-1.6295	-0.7738	-0.9413	-0.051	-0.11	-0.156	-0.298	-4.2937	-0.6329	-0.0946	-1.074	-0.2991	-0.038	-0.033	-0.1389	-3.4593	0.003	-0.021	-0.188	-0.0552	-0.022	-0.066	-0.02	0.007	-0.8842	-1.8873	-4.8749	-1.348	-0.5547	-1.9345	-0.8132	-1.5917	-3.3275	-2.969	-0.064	-0.021	-0.012	-0.031	-0.017	-0.2784	-0.062	-0.027	-0.034
FL2FABNI0006	-0.018	-0.036	-0.059	-0.038	-0.06	-0.8747	-5.1653	-1.6102	-0.8336	-0.036	-0.025	-0.118	-0.166	-5.4472	-0.3995	-0.139	-2.3878	-1.9929	-1.162	-0.069	-0.2315	-4.5887	-0.0315	-0.033	-0.3131	-0.2688	-0.008	-0.02	-0.02	-0.007	-0.039	-0.064	-2.8176	-0.901	-0.082	-0.6195	-0.139	-0.5907	-2.9317	-1.8294	-0.1675	-0.039	-0.01	-0.017	-0.019	-0.076	-0.014	-0.013	-0.054
FL2FABNI0007	-0.005	-0.01	-0.007	-0.006	-0.002	-0.01	-0.081	-0.044	-0.1159	-0.029	-0.052	-0.144	-0.186	-4.3081	-0.094	-0.062	-0.939	-0.1485	-0.0591	-0.034	-0.4055	-2.5516	-0.2102	-0.051	-0.6191	-0.5081	-0.01	-0.033	-0.005	-0.038	-0.6497	-1.0343	-3.3657	-0.4352	-0.5478	-1.0989	-1.0481	-0.3653	-5.7277	-5.2892	-1.9208	-2.0822	-0.047	-0.047	-0.063	-0.2287	-0.035	-0.043	-0.09
FL2FABNI0008	-0.019	-0.011	-0.025	-0.018	-0.012	-0.1137	-2.1178	-1.3354	-0.9962	-0.048	-0.044	-0.154	-0.15	-5.225	-0.232	-0.069	-1.0951	-0.1314	-0.0881	-0.034	-0.4082	-4.0926	-0.205	-0.055	-0.6107	-0.5011	-0.009	-0.035	-0.022	-0.009	-0.041	-0.078	-3.3842	-1.0931	-0.1228	-1.3662	-0.23	-1.1365	-4.1048	-1.8627	-0.5605	-0.4269	-0.02	-0.028	-0.025	-0.117	-0.017	-0.0502	-0.087
FL2FABNI0009	-0.005	-0.009	-0.007	-0.005	-0.003	-0.012	-0.1101	-0.039	-0.118	-0.062	-0.034	-0.106	-0.109	-3.6185	-0.074	-0.037	-0.2499	-0.025	-0.037	-0.02	-0.073	-2.5768	-0.138	-0.03	-0.1377	-0.4722	0.001	-0.036	-0.004	-0.04	-0.9237	-1.0963	-6.1703	-0.6595	-0.5685	-1.6322	-0.604	-1.5415	-4.9748	-5.3858	-1.9165	-2.2697	-0.045	-0.038	-0.092	-0.229	-0.077	-0.0763	-0.114
FL2FABNM0001	-0.007	-0.015	-0.016	-0.007	-0.003	-0.019	-0.6415	-0.061	-0.1543	-0.044	-0.048	-0.132	-0.317	-4.4089	-0.1822	-0.224	-2.1525	0.1743	-0.034	-0.041	-0.4525	-3.1449	-0.0193	-0.034	-0.5336	-0.2054	-0.001	-0.041	-0.005	-0.026	-1.1255	-1.0804	-4.7678	-0.4272	-0.5445	-0.6148	-1.2069	-1.3259	-3.0226	-4.1588	-0.104	-0.028	-0.01	-0.024	-0.036	-0.2591	-0.038	-0.022	-0.047
FL2FABNM0002	-0.008	-0.014	-0.022	-0.007	-0.007	-0.035	-1.2434	-0.0864	-0.2002	-0.011	-0.031	-0.1	-0.212	-4.5983	-0.2396	-0.108	-1.7409	-0.2686	-0.0313	-0.027	-0.1372	-2.9609	0.012	-0.019	-0.1519	-0.1354	-0.016	-0.049	-0.007	0.014	-0.8867	-1.91	-4.812	-0.3027	-0.4391	-0.8679	-0.6099	-1.6706	-3.1246	-2.5359	-0.057	-0.018	-0.009	-0.026	-0.016	-0.2577	-0.068	-0.029	-0.022
FL2FABNN0001	-0.025	0.007	-0.048	-0.018	-0.029	-0.182	-3.0728	-0.8615	-1.0808	-0.021	-0.057	-0.135	-0.161	-4.9274	-0.3795	-0.12	-3.2362	-1.0238	-0.292	-0.027	-1.0759	-5.946	-0.3334	-0.0326	-0.493	-1.021	-0.01	-0.029	-0.022	-0.006	-0.037	-0.079	-4.2884	-1.0757	-0.134	-1.0083	-0.1642	-0.7215	-2.0175	-0.667	-0.074	-0.027	-0.005	-0.006	-0.015	-0.035	-0.021	-0.028	-0.024
FL2FABNP0001	-0.007	-0.017	-0.014	-0.059	-0.01	-0.079	-1.7608	-0.1099	-0.1958	-0.049	-0.039	-0.121	-0.201	-3.8507	-0.8195	-0.2721	-2.3486	-0.9196	-0.7466	-0.053	-0.2448	-3.2532	0.003	-0.023	-0.1853	-0.0667	-0.002	-0.042	-0.007	-0.022	-1.0949	-1.0381	-4.28	-0.4308	-0.5958	-0.5789	-1.5796	-1.5082	-3.2673	-4.0653	-0.098	-0.027	-0.01	-0.024	-0.037	-0.3148	-0.034	-0.027	-0.036
FL2FABNS0001	-0.004	-0.012	-0.014	-0.005	-0.003	-0.017	-0.4972	-0.039	-0.086	-0.006	-0.025	-0.095	-0.245	-3.5968	-0.1657	-0.2227	-1.9877	0.2105	-0.001	-0.029	-0.1928	-2.531	0.0283	-0.025	-0.2362	-0.0755	-0.014	-0.044	-0.004	0.012	-0.8981	-1.8167	-4.179	-0.2378	-0.4122	-0.8052	-0.6464	-1.6669	-3.2062	-2.6018	-0.066	-0.021	-0.01	-0.025	-0.017	-0.2379	-0.072	-0.028	-0.032
FL2FACCS0001	-0.054	-0.02	-0.04	-0.021	-0.02	-0.2442	-3.7179	-1.5147	-1.642	-0.2381	-0.171	-0.225	-0.307	-3.9124	-0.4426	-0.163	-1.0043	-0.0143	-0.005	-0.024	-0.1367	-2.8	0.006	-0.018	-0.1368	-0.1286	0.007	-0.098	-0.055	-0.075	-0.7305	-0.5254	-9.9327	-2.319	-0.6696	-1.8583	-0.7637	-1.4366	-2.9424	-3.2847	-0.033	-0.014	-0.01	-0.024	-0.023	-0.121	-0.02	-0.023	-0.02
FL2FACGM0001	-0.051	0.047	0.001	-0.028	-0.029	-0.275	-3.9883	-0.5166	-0.4037	-0.156	-0.076	-0.119	-0.205	-3.8215	-0.39	-0.0972	-1.0327	-0.4459	-0.2793	-0.029	-0.1788	-3.1589	-0.009	-0.014	-0.0841	-0.1044	0.012	-0.082	-0.075	-0.119	-1.2017	-0.8844	-7.2227	-2.2139	-0.837	-0.6019	-1.2434	-1.4585	-2.7004	-3.0948	-0.051	-0.02	-0.011	-0.03	-0.029	-0.1831	-0.012	-0.023	-0.019
FL2FACGM0002	-0.021	-0.015	-0.025	-0.023	-0.016	-0.1536	-2.4424	-0.9153	-1.0611	-0.087	-0.044	-0.149	-0.072	-4.6776	-0.283	-0.05	-0.6057	-0.113	-0.0886	-0.021	-0.12	-4.2328	-0.077	-0.018	-0.2048	-0.5188	-0.007	-0.054	-0.023	-0.057	-0.3577	-0.899	-4.825	-1.6139	-0.2306	-1.4071	-0.8396	-1.0458	-3.8363	-6.7737	-0.3487	-0.3222	-0.022	-0.068	-0.003	-0.2595	0.042	-0.008	-0.081
FL2FACGS0001	-0.033	-0.012	-0.04	-0.037	-0.034	-1.1159	-2.8373	-0.5064	-0.9395	-0.246	-0.087	-0.127	-0.233	-3.8552	-0.3492	-0.1782	-1.8955	-0.2831	-0.5784	-0.065	-0.2462	-5.7222	-0.1491	-0.064	-0.4362	-0.4392	0.039	-0.053	-0.026	-0.046	-0.2773	0.1813	-11.709	-3.6934	-1.3234	-1.5755	-0.1673	-1.0256	-2.4311	-2.04	-0.2929	-0.3067	-0.012	-0.02	-0.031	-0.05	-0.03	-0.044	-0.017
FL2FACGS0002	-0.035	0	-0.046	-0.011	-0.009	-0.073	-1.93	-0.6088	-1.1601	-0.099	-0.163	-0.203	-0.431	-3.5835	-0.5938	-0.095	-1.3345	-0.0547	-0.084	-0.034	-0.1222	-2.9846	-0.07	-0.03	-0.1949	-0.4145	-0.002	-0.029	-0.015	-0.01	-0.069	0.025	-2.878	-1.5787	-0.247	-1.1929	-0.1166	-0.1612	-4.1237	-2.078	-2.4122	-1.5208	-0.05	-0.044	-0.039	-0.081	-0.0598	-0.05	-0.188
FL2FACGS0003	-0.014	-0.018	-0.03	-0.017	-0.016	-0.096	-2.0284	-0.3463	-0.4221	-0.057	-0.069	-0.167	-0.293	-4.1987	-0.2927	-0.144	-2.2939	-0.299	-0.1601	-0.048	-0.2535	-4.2793	-0.1096	-0.043	-0.2831	-0.5029	-0.003	-0.026	-0.012	-0.008	-0.061	-0.011	-5.1818	-1.4614	-0.1392	-0.6983	-0.111	-0.205	-3.9605	-1.2866	-2.7	-1.177	-0.032	-0.045	-0.022	-0.074	-0.059	-0.056	-0.1156
FL2FACGS0004	-0.015	-0.02	-0.046	-0.027	-0.021	-0.2578	-2.8904	-0.4241	-0.2351	-0.045	-0.038	-0.096	-0.206	-4.2128	-0.3798	-0.1841	-2.6246	-1.4776	-2.443	-0.019	-0.2358	-3.2446	0.011	-0.018	-0.1111	-0.1332	-0.003	-0.036	-0.014	-0.068	-0.7127	-0.6641	-7.7515	-0.5432	-0.4229	-0.1629	-0.9818	-1.8108	-2.69	-3.9631	-0.034	-0.013	-0.008	-0.022	-0.02	-0.103	-0.032	-0.026	-0.014
FL2FACGS0005	-0.005	-0.02	-0.012	-0.077	-0.015	-0.8607	-3.8808	-0.3953	-0.2136	-0.043	-0.013	-0.1	-0.174	-4.5671	-0.2295	-0.147	-2.1221	-1.0112	0.1125	-0.017	-0.191	-3.3393	0.007	-0.018	-0.1306	-0.1716	-0.002	-0.034	-0.01	-0.066	-0.6983	-0.6958	-7.4775	-0.5305	-0.4091	-0.1084	-0.9464	-1.8182	-2.8517	-3.6486	-0.04	-0.015	-0.009	-0.022	-0.019	-0.098	-0.049	-0.032	-0.02
FL2FACGS0006	-0.046	0.001	-0.054	-0.016	-0.088	-1.8353	-3.7299	-1.2253	-1.1157	-0.085	-0.08	-0.15	-0.33	-4.0299	-0.3196	-0.166	-1.8055	-0.1527	-1.635	-0.071	-0.3751	-4.4441	-0.0313	-0.053	-0.453	-0.7246	-0.008	-0.071	-0.05	-0.006	-0.051	-0.04	-4.6979	-1.6676	-0.1914	-0.1653	-0.1445	-1.6395	-2.1777	-0.3512	-0.03	-0.006	-0.004	-0.004	-0.009	-0.026	-0.039	-0.011	-0.054
FL2FACGS0007	-0.019	-0.018	-0.036	-0.006	-0.008	-0.067	-1.5368	-0.3853	-0.6262	-0.092	-0.115	-0.205	-0.339	-4.5228	-0.4623	-0.0722	-0.5708	-0.058	-0.056	-0.027	-0.078	-2.3126	-0.074	-0.022	-0.1005	0.0283	-0.001	-0.034	-0.011	-0.016	-0.135	0.0086	-3.6377	-2.542	-0.281	-1.1859	-0.2884	-0.2019	-4.5642	-7.446	-4.0081	-3.745	-0.4742	-0.4639	-0.192	-0.125	-0.039	-0.037	-0.081
FL2FACGS0008	-0.014	-0.023	-0.025	-0.023	-0.012	-0.092	-2.0385	-1.1725	-0.816	-0.049	-0.026	-0.139	-0.184	-5.2232	-0.3637	-0.153	-1.8831	0.0682	-0.108	-0.044	-0.1914	-4.7687	-0.0636	-0.044	-0.2475	-0.2392	-0.008	-0.031	-0.016	-0.024	-0.139	-0.2393	-9.1563	-0.8476	-0.109	-0.5515	-0.3015	-0.7934	-3.6089	-5.052	-2.1491	-0.6488	-0.047	-0.115	0.032	-0.26	-0.0374	-0.003	-0.124
FL2FACGS0009	-0.013	-0.02	-0.055	0.024	-0.026	-0.099	-4.3958	-0.1878	-0.2616	-0.032	-0.064	-0.137	-0.298	-3.8974	-0.2774	-0.2204	-1.3966	-0.6494	-0.4146	-0.062	-0.2198	-4.3144	-0.0815	-0.042	-0.305	-0.6533	-0.004	-0.02	-0.009	-0.005	-0.044	-0.028	-3.8913	-0.7735	-0.099	-0.5073	-0.085	-0.5751	-2.8148	-1.2626	-2.6186	-1.0335	-0.037	-0.05	-0.018	-0.077	-0.071	-0.038	-0.1331
FL2FACGS0010	-0.016	-0.022	-0.053	-0.002	-0.026	-0.2585	-4.1838	-0.5557	-0.3132	-0.033	-0.058	-0.111	-0.23	-3.5535	-0.3084	-0.222	-2.5788	-0.7715	-0.0935	-0.047	-0.2558	-4.2256	-0.1125	-0.06	-0.4263	-0.4146	-0.006	-0.023	-0.015	-0.005	-0.029	-0.025	-2.7851	-0.7265	-0.077	-0.3138	-0.066	-0.3188	-3.3294	-1.2881	-0.9201	-0.5927	-0.014	-0.021	-0.012	-0.067	-0.031	-0.062	-0.043
FL2FACGS0011	-0.02	-0.064	-0.062	-0.03	-0.025	-0.252	-4.0384	-3.9589	-0.9418	-0.08	0.046	-0.0956	0.035	-2.475	-0.302	-0.052	-0.112	-0.11	-0.8177	-0.036	-0.048	-3.6242	-0.1614	-0.019	-0.024	-0.048	-0.007	-0.043	-0.0884	-0.008	-0.077	-0.07	-7.3882	-2.697	-0.1831	-1.2086	-0.2321	-1.0237	-2.9292	-1.7548	-1.5234	-2.3781	-0.032	-0.025	-0.048	-0.01	-0.0989	-0.06	-0.1022
FL2FACGS0015	-0.002	-0.092	-0.069	-0.061	-0.013	-0.399	-2.9009	-2.3753	-1.5374	-0.104	-0.004	-0.139	-0.164	-4.5566	-0.3368	-0.173	-1.6031	-0.5286	0.0542	-0.022	-0.1481	-3.2832	-0.003	-0.017	-0.1032	-0.1548	-0.006	-0.045	-0.013	-0.063	-0.7227	-0.6377	-9.7937	-2.8443	-0.5747	-0.8653	-0.8858	-1.9143	-2.8536	-3.7323	-0.035	-0.012	-0.008	-0.023	-0.019	-0.1031	-0.048	-0.032	-0.016
FL2FACGS0016	-0.012	-0.024	-0.022	-0.023	-0.01	-0.077	-1.8174	-0.8782	-0.8986	-0.05	-0.016	-0.145	-0.153	-5.7204	-0.429	-0.106	-1.6273	-0.0747	-0.09	-0.038	-0.1498	-3.3461	-0.1016	-0.045	-0.3368	-0.295	-0.006	-0.034	-0.015	-0.029	-0.202	-0.7852	-9.5277	-0.7891	-0.1383	-0.4575	-0.2055	-0.6486	-3.8684	-3.4105	-0.8673	-0.808	-0.022	-0.044	-0.034	-0.112	-0.028	-0.029	-0.118
FL2FACNF0001	-0.022	-0.013	-0.019	-0.011	-0.008	-0.072	-1.5319	-2.5153	-1.0267	-0.094	-0.036	-0.105	-0.128	-4.3949	-0.1731	-0.02	-0.2174	-0.07	-0.051	-0.013	-0.04	-1.7804	-0.046	-0.012	-0.062	0.0036	-0.001	-0.035	-0.018	-0.007	-0.05	-0.017	-3.8085	-1.6008	-0.179	-1.0317	-0.124	-1.0996	-4.3347	-1.5134	-1.5175	-1.158	-0.026	-0.027	-0.032	-0.06	-0.061	-0.036	-0.1
FL2FACNF0002	-0.014	-0.009	-0.006	-0.006	-0.002	-0.013	-0.1548	-0.0616	-0.4437	-0.245	-0.062	-0.154	-0.205	-4.7178	-0.1	-0.053	-0.9741	-0.0961	-0.052	-0.027	-0.1894	-2.2561	-0.0609	-0.025	-0.3491	-0.3504	0.036	-0.0857	-0.015	-0.167	-1.7585	-0.2362	-5.1389	-2.5216	-1.593	-2.4534	-1.6189	-1.9366	-6.5154	-3.6289	-0.6886	-0.3521	-0.022	-0.038	-0.053	-0.3391	-0.033	-0.014	-0.168
FL2FACNF0003	-0.061	-0.043	-0.087	-0.03	-0.12	-1.9729	-6.3926	-2.6011	-1.1317	-0.133	-0.066	-0.163	-0.293	-6.0135	-0.3496	-0.136	-1.4717	-1.0624	-1.2557	-0.08	-0.1869	-4.2347	0.0521	-0.053	-0.4843	-0.058	-0.013	-0.1797	-0.5979	-0.005	-0.045	-0.055	-4.9922	-3.1463	-0.2807	-0.95	-0.014	-0.472	-0.4919	-0.045	-0.009	-0.003	-0.002	-0.002	-0.006	-0.017	-0.01	0.001	-0.031
FL2FACNF0004	-0.013	-0.023	-0.023	-0.014	-0.009	-0.074	-1.3746	-1.376	-0.8319	-0.047	-0.02	-0.128	-0.15	-4.6271	-0.1846	-0.039	-0.2869	-0.07	-0.015	-0.012	-0.048	-1.9902	-0.041	-0.009	-0.07	-0.0151	-0.011	-0.038	-0.013	-0.033	-0.536	-0.8461	-6.7409	-1.0641	-0.356	-1.6497	-0.7348	-1.6114	-5.5184	-3.9801	-1.3683	-1.1485	-0.035	-0.05	-0.038	-0.2525	-0.061	-0.031	-0.128
FL2FACNF0005	-0.061	-0.043	-0.087	-0.03	-0.12	-1.9729	-6.3926	-2.6011	-1.1317	-0.133	-0.066	-0.163	-0.293	-6.0135	-0.3496	-0.136	-1.4717	-1.0624	-1.2557	-0.08	-0.1869	-4.2347	0.0521	-0.053	-0.4843	-0.058	-0.013	-0.1797	-0.5979	-0.005	-0.045	-0.055	-4.9922	-3.1463	-0.2807	-0.95	-0.014	-0.472	-0.4919	-0.045	-0.009	-0.003	-0.002	-0.002	-0.006	-0.017	-0.01	0.001	-0.031
FL2FACNF0006	-0.013	-0.023	-0.023	-0.014	-0.009	-0.074	-1.3746	-1.376	-0.8319	-0.047	-0.02	-0.128	-0.15	-4.6271	-0.1846	-0.039	-0.2869	-0.07	-0.015	-0.012	-0.048	-1.9902	-0.041	-0.009	-0.07	-0.0151	-0.011	-0.038	-0.013	-0.033	-0.536	-0.8461	-6.7409	-1.0641	-0.356	-1.6497	-0.7348	-1.6114	-5.5184	-3.9801	-1.3683	-1.1485	-0.035	-0.05	-0.038	-0.2525	-0.061	-0.031	-0.128
FL2FACNI0001	-0.024	-0.014	-0.024	-0.011	-0.011	-0.084	-1.9975	-3.4375	-1.1791	-0.098	-0.036	-0.092	-0.084	-4.0978	-0.2016	-0.015	-0.2003	-0.082	-0.056	-0.014	-0.041	-1.9062	-0.047	-0.007	-0.047	-0.005	-0.003	-0.037	-0.022	-0.01	-0.056	-0.023	-3.4897	-1.4921	-0.1767	-1.0965	-0.166	-1.0359	-3.8503	-3.8343	-1.2408	-0.9739	-0.031	-0.037	-0.023	-0.102	-0.044	-0.02	-0.094
FL2FACNI0002	-0.021	-0.024	-0.038	-0.01	-0.011	-0.067	-1.9522	-1.0845	-1.1774	-0.0829	-0.061	-0.138	-0.243	-4.9595	-0.3241	-0.1091	-1.4838	-0.1946	-0.025	-0.026	-0.1262	-2.9533	0.007	-0.019	-0.1502	-0.1366	-0.008	-0.052	-0.024	-0.062	-0.6179	-0.6188	-8.2522	-1.1225	-0.5765	-1.0486	-0.8677	-1.6564	-3.1068	-3.6729	-0.045	-0.016	-0.01	-0.024	-0.021	-0.11	-0.043	-0.03	-0.023
FL2FACNI0003	-0.009	-0.015	-0.021	-0.006	-0.007	-0.037	-0.8899	-0.07	-0.1781	-0.105	-0.048	-0.106	-0.206	-4.3631	-0.224	-0.104	-1.9693	-0.2047	-0.036	-0.026	-0.1298	-2.7737	0.007	-0.017	-0.1292	-0.1513	0.008	-0.031	-0.006	-0.089	-0.7783	-1.5677	-8.2716	-0.8624	-0.5742	0.0424	-0.9391	-1.7283	-3.0449	-3.7404	-0.05	-0.026	-0.016	-0.041	-0.028	-0.1564	-0.008	-0.027	-0.019
FL2FACNI0004	-0.012	-0.018	-0.028	-0.019	-0.013	-0.1067	-2.2174	-0.1435	-0.1683	-0.098	-0.073	-0.155	-0.347	-3.7625	-0.2965	-0.221	-2.6342	-0.7874	-0.797	-0.074	-0.2945	-4.036	0.0094	-0.037	-0.3006	-0.358	0.008	-0.0221	-0.007	-0.045	-0.3428	-1.3728	-6.1636	-1.0678	-0.6144	-0.283	-0.8101	-0.6868	-3.8624	-4.8184	-0.7401	-0.248	-0.019	-0.033	-0.036	-0.131	-0.032	-0.018	-0.079
FL2FACNI0005	-0.035	-0.024	-0.043	-0.029	-0.033	-0.4696	-3.5756	-5.0031	-1.3432	-0.129	-0.056	-0.116	-0.126	-3.9074	-0.272	-0.05	-0.9179	-1.0623	-1.7978	-0.05	-0.096	-3.0992	-0.038	-0.009	-0.057	0.0189	-0.012	-0.0833	-0.035	-0.043	-0.7581	-0.8413	-7.7084	-1.8878	-0.9665	-1.5682	-1.0207	-0.9838	-4.6852	-5.3157	-1.3012	-1.0066	-0.035	-0.058	-0.016	-0.2735	-0.019	-0.02	-0.071
FL2FACNI0006	-0.015	-0.02	-0.025	-0.013	-0.01	-0.086	-1.774	-1.5236	-0.9662	-0.035	-0.008	-0.098	-0.093	-4.163	-0.2006	-0.028	-0.229	-0.074	-0.025	-0.011	-0.044	-1.9196	-0.038	-0.006	-0.051	0.0009	-0.008	-0.025	-0.015	-0.014	-0.057	-0.069	-3.4243	-0.9102	-0.0828	-1.1935	-0.25	-1.1173	-4.1417	-5.3524	-2.6366	-3.664	-0.1302	-0.1357	-0.027	-0.14	-0.04	-0.021	-0.101
FL2FACNI0007	-0.006	-0.012	-0.02	-0.008	-0.005	-0.037	-0.8365	-0.061	-0.1524	-0.038	-0.031	-0.095	-0.184	-4.4321	-0.232	-0.085	-1.6752	-0.2031	-0.049	-0.026	-0.1206	-3.4682	-0.036	-0.018	-0.1189	-0.151	-0.001	-0.03	-0.006	-0.066	-0.652	-0.736	-6.2128	-0.3862	-0.3626	-0.2801	-0.8875	-1.8142	-3.5491	-5.2499	-0.1876	-0.0678	-0.016	-0.033	-0.026	-0.114	-0.048	-0.033	-0.026
FL2FACNI0008	-0.019	-0.035	-0.036	-0.012	-0.011	-0.056	-1.7119	-0.7772	-0.9352	-0.142	-0.076	-0.1753	-0.246	-5.39	-0.3561	-0.1022	-1.4902	-0.3322	-0.0265	-0.028	-0.1426	-3.0768	-0.002	-0.02	-0.1623	-0.1583	0.002	-0.039	-0.017	-0.079	-0.5912	-0.8743	-7.049	-1.76	-0.6104	-0.8735	-0.9528	-1.7774	-3.3445	-4.1504	-0.103	-0.0858	-0.023	-0.045	-0.033	-0.161	-0.009	-0.028	-0.028
FL2FACNI0009	-0.012	-0.022	-0.034	-0.017	-0.022	-0.2873	-2.6596	-0.2009	-0.2127	-0.039	-0.051	-0.118	-0.19	-5.739	-0.3992	-0.182	-1.9464	-0.8755	-1.1998	-0.054	-0.1788	-4.4411	-0.056	-0.029	-0.181	-0.1714	-0.007	-0.023	-0.006	-0.018	-0.2321	-0.3443	-4.9292	-0.4165	-0.2876	-0.7285	-0.7179	-0.7493	-4.7439	-2.7557	-1.102	-0.4832	-0.02	-0.037	-0.022	-0.1655	-0.047	-0.057	-0.0856
FL2FACNI0011	-0.045	0.006	-0.029	-0.032	-0.026	-0.4033	-2.97	-1.4818	-1.1818	-0.139	-0.075	-0.097	-0.093	-3.5172	-0.287	-0.035	-0.7771	-1.0377	-1.6724	-0.043	-0.083	-2.8251	-0.06	-0.011	-0.04	-0.0104	-0.001	-0.056	-0.038	-0.011	-0.066	-0.023	-4.636	-1.8073	-0.2398	-1.1856	-0.108	-0.9404	-3.3271	-3.1224	-1.2231	-0.8189	-0.026	-0.035	-0.025	-0.083	-0.043	-0.024	-0.069
FL2FACNI0012	-0.039	-0.035	-0.061	-0.017	-0.022	-0.229	-2.3796	-2.5332	-0.8431	-0.032	-0.035	-0.134	-0.324	-4.0989	-0.234	-0.176	-1.8193	0.1447	-0.028	-0.057	-0.4197	-3.5681	-0.0335	-0.07	-0.5608	-0.7729	-0.015	-0.052	-0.2672	-0.004	-0.027	-0.093	-3.7992	-1.3186	-0.1231	-1.2795	-0.148	-1.3848	-2.2041	-0.2102	-0.014	-0.005	-0.003	-0.003	-0.006	-0.028	-0.026	-0.012	-0.054
FL2FACNI0013	-0.04	-0.029	-0.057	-0.041	-0.051	-1.6179	-3.9157	-4.7464	-1.2376	-0.121	-0.08	-0.157	-0.342	-4.7167	-0.4033	-0.221	-2.8879	-0.8471	-1.4167	-0.082	-0.3748	-4.6343	-0.0087	-0.055	-0.4141	-0.6839	-0.004	-0.055	-0.039	-0.006	-0.045	-0.029	-4.884	-1.6771	-0.2028	-1.368	-0.107	-1.3111	-2.3746	-0.2665	-0.011	-0.004	-0.003	-0.005	-0.008	-0.035	-0.023	-0.01	-0.049
FL2FACNI0015	-0.1484	-0.061	-0.076	-0.035	-0.028	-0.2418	-3.2848	-2.9234	-1.4202	-0.119	-0.07	-0.149	-0.252	-3.4297	-0.4347	-0.171	-2.2362	-0.4655	-0.3658	-0.055	-0.3007	-4.4273	-0.1192	-0.035	-0.1765	-0.1494	-0.035	-0.4955	-2.1799	-0.008	-0.048	-0.09	-3.4176	-1.9773	-0.1852	-0.6162	-0.116	-0.4612	-3.7959	-1.5843	-2.123	-1.247	-0.039	-0.043	-0.028	-0.072	-0.0803	-0.051	-0.1838
FL2FACNI0016	-0.025	-0.041	-0.042	-0.014	-0.013	-0.077	-2.1575	-1.5298	-1.5755	-0.1214	-0.078	-0.148	-0.252	-5.389	-0.3602	-0.1187	-1.5098	-0.3658	-0.0369	-0.029	-0.1581	-2.884	0.007	-0.023	-0.1884	-0.1882	-0.002	-0.047	-0.023	-0.05	-0.5185	-0.5238	-7.8122	-1.5938	-0.4821	-0.7483	-0.7993	-1.7117	-3.0748	-3.6222	-0.045	-0.014	-0.008	-0.022	-0.019	-0.09	-0.052	-0.033	-0.026
FL2FACNI0017	-0.016	-0.027	-0.029	-0.012	-0.01	-0.0897	-1.6586	-1.6744	-1.0268	-0.091	-0.027	-0.11	-0.09	-3.8049	-0.1836	-0.022	-0.1472	-0.068	-0.006	-0.009	-0.041	-1.6526	-0.038	-0.006	-0.036	0.0074	-0.003	-0.053	-0.014	-0.06	-1.2332	-1.6738	-12.414	-1.7207	-0.5575	-1.623	-0.8995	-1.3817	-4.5099	-5.4637	-1.3693	-0.9426	-0.04	-0.071	-0.029	-0.3147	-0.041	-0.019	-0.076
FL2FACNI0018	-0.005	-0.013	-0.015	-0.009	-0.004	-0.023	-0.5942	-0.078	-0.2088	-0.02	-0.03	-0.127	-0.188	-3.8966	-0.1442	-0.066	-0.6047	-0.0912	-0.041	-0.028	-0.1093	-3.05	-0.049	-0.019	-0.1204	-0.1419	-0.011	-0.048	-0.009	-0.081	-1.0025	-1.4874	-5.0877	-0.6498	-0.5363	-0.7662	-1.3509	-1.2933	-4.4397	-8.0603	-1.8152	-1.0604	-0.039	-0.05	-0.029	-0.1912	-0.047	-0.036	-0.092
FL2FACNI0021	-0.015	-0.019	-0.024	-0.014	-0.01	-0.082	-1.7065	-1.4785	-0.9241	-0.035	-0.011	-0.102	-0.104	-4.3024	-0.1944	-0.03	-0.252	-0.072	-0.028	-0.014	-0.049	-1.9418	-0.044	-0.006	-0.056	0.0034	-0.008	-0.024	-0.015	-0.014	-0.057	-0.068	-3.4945	-0.911	-0.084	-1.1454	-0.265	-1.1111	-4.3502	-5.5651	-2.5526	-2.9454	-0.0791	-0.169	0.014	-0.149	-0.037	-0.023	-0.106
FL2FACNI0022	-0.007	-0.012	-0.022	-0.008	-0.007	-0.04	-0.8428	-0.067	-0.1647	-0.045	-0.032	-0.093	-0.178	-4.3515	-0.2369	-0.088	-1.6952	-0.1679	-0.053	-0.028	-0.1195	-3.4708	-0.047	-0.018	-0.1075	-0.1421	0	-0.031	-0.006	-0.078	-0.7763	-0.5952	-7.0516	-0.428	-0.4481	-0.3437	-0.8879	-1.8384	-4.628	-4.9273	-1.9014	-1.3231	-0.044	-0.061	-0.036	-0.1603	-0.0963	-0.047	-0.099
FL2FACNI0024	-0.006	-0.013	-0.02	-0.027	-0.012	-0.069	-1.7415	-0.07	-0.1331	-0.016	-0.035	-0.106	-0.162	-4.0217	-0.4699	-0.1545	-1.5773	-0.89	-0.5421	-0.055	-0.1956	-4.9838	-0.041	-0.026	-0.156	-0.0474	-0.003	-0.01	-0.005	-0.008	-0.049	-0.041	-0.9224	-0.073	-0.053	-0.3958	-0.1367	-0.487	-3.557	-3.5215	-3.698	-3.0587	-0.1546	-0.1301	-0.058	-0.095	-0.0903	-0.049	-0.1529
FL2FACNM0001	-0.005	-0.013	-0.014	-0.008	-0.003	-0.02	-0.5328	-0.07	-0.1905	-0.03	-0.03	-0.129	-0.278	-4.4346	-0.1628	-0.148	-1.7162	0.1192	-0.042	-0.031	-0.3094	-2.9685	-0.0095	-0.027	-0.4467	-0.1922	-0.005	-0.041	-0.007	-0.079	-0.8886	-1.3107	-5.2631	-0.621	-0.5198	-0.5812	-1.2214	-1.1523	-3.0549	-5.1627	-0.034	-0.008	-0.008	-0.025	-0.024	-0.1232	-0.015	-0.015	-0.045
FL2FACNN0001	-0.021	-0.002	-0.028	-0.019	-0.023	-0.2999	-2.9969	-1.3516	-0.5948	-0.022	-0.033	-0.096	-0.142	-2.3873	-0.161	-0.022	-0.116	-0.08	-0.0415	-0.017	-0.051	-2.4755	-0.106	-0.021	-0.06	0.0959	-0.009	-0.034	-0.031	-0.006	-0.035	-0.073	-3.8166	-0.8175	-0.078	-0.7787	-0.132	-0.3968	-3.8457	-1.0582	-2.1078	-1.2143	-0.038	-0.044	-0.014	-0.078	-0.0605	-0.0193	-0.166
FL2FACNN0002	-0.024	-0.011	-0.019	-0.017	-0.01	-0.0995	-1.8117	-1.5869	-1.2559	-0.094	-0.057	-0.128	-0.09	-4.0081	-0.2	-0.026	-0.2201	-0.068	-0.0246	-0.024	-0.07	-3.108	-0.0039	0	-0.074	0.0107	-0.006	-0.042	-0.023	-0.01	-0.06	-0.055	-3.932	-1.474	-0.1997	-1.377	-0.179	-1.1662	-3.5577	-3.2415	-1.8055	-1.3115	-0.042	-0.054	-0.015	-0.107	-0.0747	-0.04	-0.131
FL2FACNN0003	-0.015	-0.022	-0.029	-0.021	-0.016	-0.1404	-2.4364	-0.8669	-0.7674	-0.056	-0.046	-0.162	-0.274	-4.3189	-0.3034	-0.122	-0.8147	-0.0639	-0.1371	-0.052	-0.1842	-5.1548	-0.0185	-0.058	-0.4512	-0.0537	-0.007	-0.032	-0.02	-0.007	-0.042	-0.037	-3.0243	-1.2122	-0.1315	-0.9879	-0.1385	-1.345	-3.9412	-1.2753	-1.1413	-0.6962	-0.026	-0.041	-0.009	-0.113	-0.047	-0.019	-0.0951
FL2FACNN0004	-0.028	-0.017	-0.02	-0.028	-0.009	-0.088	-2.5339	-0.9364	-1.1344	-0.196	-0.114	-0.236	-0.393	-5.0636	-0.3221	-0.097	-0.9468	-0.1953	-0.172	-0.068	-0.1948	-5.1555	-0.0184	-0.079	-0.658	0.0958	0.016	-0.059	-0.031	-0.016	-0.078	0.0254	-4.0859	-2.5374	-0.5228	-2.7502	-0.1609	-1.6838	-4.0778	-1.0615	-1.009	-0.5696	-0.022	-0.039	-0.011	-0.126	-0.024	0.007	-0.117
FL2FACNP0001	-0.053	-0.018	-0.056	-0.023	-0.015	-0.3971	-2.3099	-2.3249	-1.2593	-0.1636	-0.086	-0.155	-0.306	-4.4333	-0.2481	-0.161	-1.6435	0.1862	-0.062	-0.053	-0.3391	-3.359	-0.0142	-0.049	-0.3921	-0.6063	-0.002	-0.081	-0.0936	-0.006	-0.051	-0.019	-5.4969	-2.7737	-0.3033	-1.44	-0.0762	-1.4201	-2.3202	-0.2662	-0.013	-0.005	-0.004	-0.003	-0.007	-0.032	-0.024	-0.013	-0.046
FL2FACNP0002	-0.054	0	-0.051	-0.027	-0.02	-0.6658	-3.0725	-3.9923	-1.2997	-0.109	-0.081	-0.118	-0.118	-4.0934	-0.3561	-0.022	-0.3904	-0.096	-0.077	-0.021	-0.066	-2.3385	-0.028	-0.007	-0.065	-0.0097	-0.016	-0.085	-0.0627	-0.039	-0.6207	-0.8625	-7.82	-2.1281	-0.8261	-1.4979	-1.047	-1.1008	-5.2052	-4.4746	-1.13	-1.1806	-0.038	-0.063	-0.012	-0.313	-0.029	-0.021	-0.118
FL2FACNP0003	-0.066	-0.002	-0.088	-0.01	-0.04	-0.8648	-3.4172	-4.2575	-1.407	-0.071	-0.102	-0.132	-0.336	-4.3449	-0.4418	-0.157	-1.8113	0.1545	-0.007	-0.05	-0.3234	-3.488	-0.0145	-0.054	-0.4159	-0.765	-0.011	-0.058	-0.0762	-0.004	-0.031	-0.047	-4.0056	-1.7203	-0.135	-1.0929	-0.096	-1.0073	-2.1579	-0.2399	-0.011	-0.005	-0.003	-0.003	-0.007	-0.031	-0.018	-0.011	-0.043
FL2FACNP0004	-0.011	-0.016	-0.024	-0.015	-0.009	-0.055	-2.9447	-0.2893	-0.4213	-0.045	-0.038	-0.1521	-0.274	-4.8149	-0.2296	-0.111	-1.3626	-0.2002	-0.0248	-0.028	-0.2852	-3.3989	-0.1085	-0.038	-0.399	-0.3812	-0.006	-0.028	-0.011	-0.006	-0.06	-0.026	-2.714	-1.4536	-0.2064	-0.9273	-0.2926	-2.487	-5.7228	-2.3062	-1.3414	-0.8659	-0.026	-0.024	-0.042	-0.122	-0.0804	-0.0161	-0.202
FL2FACNP0005	-0.038	-0.008	-0.051	-0.044	-0.038	-1.486	-4.9295	-1.2271	-1.1442	-0.079	-0.059	-0.116	-0.093	-3.6845	-0.2823	-0.059	-1.0418	-0.933	-1.2514	-0.0565	-0.1223	-3.9462	-0.022	-0.009	-0.051	0.038	-0.011	-0.054	-0.046	-0.006	-0.048	-0.08	-3.9094	-1.3498	-0.1857	-1.367	-0.126	-0.9247	-3.3994	-2.467	-1.0553	-0.4391	-0.018	-0.014	-0.035	-0.069	-0.048	-0.019	-0.069
FL2FACNP0006	-0.04	-0.033	-0.063	-0.045	-0.044	-1.6001	-4.3336	-4.299	-1.6174	-0.147	-0.067	-0.166	-0.174	-5.8375	-0.3854	-0.129	-2.0133	-1.0994	-1.3897	-0.065	-0.457	-5.0117	-0.1822	-0.049	-0.5785	-0.3427	-0.007	-0.074	-0.054	-0.006	-0.052	-0.071	-4.6752	-1.3769	-0.2621	-1.402	-0.157	-1.111	-3.3604	-0.7334	-0.019	0.01	-0.005	-0.011	-0.01	-0.069	-0.017	-0.0323	-0.054
FL2FACNP0007	-0.06	-0.014	-0.089	-0.02	-0.029	-0.7843	-2.746	-4.3604	-1.5151	-0.066	-0.097	-0.134	-0.332	-4.3772	-0.4519	-0.159	-1.8139	0.1643	0.005	-0.049	-0.3261	-3.4457	-0.0143	-0.053	-0.4066	-0.754	-0.011	-0.056	-0.0799	-0.005	-0.03	-0.056	-3.2381	-1.8129	-0.143	-1.0706	-0.102	-0.9873	-2.1513	-0.2351	-0.01	-0.005	-0.003	-0.003	-0.007	-0.032	-0.018	-0.013	-0.043
FL2FACNP0008	-0.011	-0.035	-0.027	-0.016	-0.007	-0.036	-1.0423	-1.071	-1.2519	-0.055	-0.049	-0.1525	-0.16	-3.3264	-0.3038	-0.101	-0.7985	0.021	-0.037	-0.022	-0.1008	-3.3944	-0.088	-0.022	-0.1021	-0.1077	-0.013	-0.04	-0.014	-0.026	-0.4477	-0.5255	-5.3424	-1.4798	-0.4398	-1.6806	-0.8188	-1.1663	-5.842	-2.9157	-1.7429	-0.5644	-0.032	-0.059	-0.007	-0.2756	-0.067	-0.037	-0.1038
FL2FACNP0009	-0.009	-0.014	-0.013	-0.009	-0.005	-0.026	-0.7168	-0.1796	-0.4138	-0.087	-0.031	-0.096	-0.034	-3.0186	-0.127	-0.038	-0.3796	-0.035	-0.054	-0.018	-0.106	-2.2597	-0.086	-0.02	-0.1414	-0.5919	0.015	-0.049	-0.007	-0.125	-1.3214	-0.8834	-7.7936	-1.0579	-1.119	-2.267	-1.2645	-1.6733	-4.7148	-5.3271	-0.3573	-0.0765	-0.02	-0.052	-0.028	-0.1916	-0.037	-0.0875	-0.039
FL2FACNP0010	-0.02	-0.024	-0.022	-0.026	-0.015	-0.158	-2.4153	-3.0579	-0.5307	-0.042	-0.023	-0.098	-0.133	-3.1131	-0.181	-0.086	-1.1283	-0.061	-0.12	-0.024	-0.2062	-4.8273	-0.1864	-0.033	-0.3034	-0.6899	-0.012	-0.071	-0.056	-0.007	-0.059	-0.11	-5.3387	-0.8122	-0.0737	-0.5315	-0.1119	-0.6277	-2.3084	-2.3815	-0.1711	-0.072	-0.012	-0.012	-0.027	-0.045	-0.033	-0.0636	-0.013
FL2FACNP0011	-0.008	-0.015	-0.025	-0.015	-0.011	-0.0684	-1.7742	-0.0977	-0.1467	-0.015	-0.044	-0.114	-0.188	-3.4462	-0.3812	-0.136	-1.8611	-0.7968	-0.7729	-0.077	-0.2398	-5.2248	-0.8615	-0.04	-0.2097	-0.0575	-0.003	-0.009	-0.005	-0.004	-0.032	-0.026	-0.829	-0.071	-0.049	-0.4162	-0.0879	-0.4895	-3.2302	-1.4473	-2.002	-1.631	-0.037	-0.039	-0.029	-0.042	-0.07	-0.045	-0.0734
FL2FACNP0012	-0.015	-0.034	-0.066	-0.053	-0.125	-3.0179	-3.4497	-1.134	-0.6664	-0.036	-0.028	-0.155	-0.246	-4.864	-0.3587	-0.149	-1.9217	-0.5529	-1.5271	-0.0809	-0.3671	-4.5157	-0.1739	-0.051	-0.4935	-0.5016	-0.011	-0.04	-0.022	-0.011	-0.07	-0.135	-5.1799	-1.5046	-0.1001	-1.3674	-0.3107	-2.0089	-4.1254	-1.639	-0.068	-0.011	-0.009	-0.019	-0.014	-0.079	-0.039	-0.0512	-0.053
FL2FACNP0013	-0.017	-0.018	-0.027	-0.009	-0.01	-0.079	-1.2716	-1.2598	-0.8081	-0.116	-0.052	-0.148	-0.236	-4.503	-0.194	-0.066	-0.853	-0.0549	-0.052	-0.034	-0.2971	-3.1222	-0.1488	-0.044	-0.5917	-0.4768	0.002	-0.045	-0.018	-0.012	-0.128	0.0772	-4.7001	-2.1834	-0.5576	-1.1435	-0.3607	-2.3438	-5.768	-1.4146	-1.7265	-0.9687	-0.02	-0.039	-0.045	-0.115	-0.0878	-0.02	-0.183
FL2FACNP0014	-0.027	-0.024	-0.03	-0.019	-0.014	-0.2114	-1.7727	-3.6537	-1.4671	-0.116	-0.068	-0.123	-0.025	-5.0331	-0.193	-0.014	-0.3443	-0.115	-0.059	-0.02	-0.1322	-5.048	-0.2038	-0.025	-0.1444	-0.3551	-0.005	-0.045	-0.028	-0.007	-0.046	-0.052	-4.3368	-1.4519	-0.233	-1.3772	-0.076	-1.3989	-2.8149	-1.3981	-0.1933	-0.1987	-0.015	-0.014	-0.023	-0.074	0.002	-0.035	-0.044
FL2FACNS0001	-0.007	-0.013	-0.022	-0.006	-0.007	-0.041	-0.8567	-0.067	-0.1616	-0.03	-0.028	-0.091	-0.184	-4.2414	-0.2315	-0.108	-1.8787	-0.1246	-0.031	-0.021	-0.1153	-2.5595	0.006	-0.014	-0.0975	-0.1281	-0.004	-0.031	-0.006	-0.059	-0.6984	-0.681	-6.4388	-0.374	-0.4103	-0.2782	-0.8456	-1.6614	-2.9002	-3.755	-0.038	-0.013	-0.008	-0.021	-0.019	-0.0964	-0.046	-0.03	-0.015
FL2FADCS0001	-0.023	-0.056	-0.055	-0.022	-0.015	-0.124	-3.1788	-1.2207	-1.1125	-0.171	-0.098	-0.2294	-0.354	-3.5897	-0.5442	-0.2948	-2.0793	0.0902	0.0412	-0.028	-0.1785	-3.1932	0.0268	-0.025	-0.2035	-0.1308	-0.023	-0.0989	-0.027	-0.075	-0.8678	-1.1577	-8.486	-3.4419	-1.1626	-2.4137	-1.8507	-1.9112	-3.4716	-2.7116	-0.029	-0.012	-0.011	-0.028	-0.024	-0.1974	0.007	-0.027	-0.026
FL2FADGS0001	-0.007	-0.016	-0.032	-0.002	-0.011	-0.046	-2.0003	-0.1083	-0.1839	-0.026	-0.027	-0.069	-0.106	-3.6337	-0.3435	-0.1591	-0.8567	-0.245	0.0176	-0.024	-0.158	-3.1639	-0.103	-0.022	-0.1041	-0.2937	-0.005	-0.026	-0.008	-0.031	-0.2368	-0.2264	-3.211	-0.3506	-0.1644	0.1903	-0.6963	-1.0899	-1.936	-6.9108	-1.6176	-2.5067	-0.1366	-0.2581	0.005	-0.1458	-0.024	-0.016	-0.044
FL2FADGS0002	-0.055	0.004	-0.028	-0.036	-0.015	-0.112	-2.3339	-0.5276	-1.0588	-0.1614	-0.176	-0.3617	-0.287	-3.0155	-0.942	-0.1467	-1.803	-0.2486	-0.1021	-0.03	-0.1258	-3.3024	-0.007	-0.017	-0.1283	-0.0055	-0.01	-0.084	-0.037	-0.07	-0.8366	-1.3164	-6.6377	-1.6253	-1.1014	-2.0501	-1.4938	-1.5356	-2.7867	-4.4355	-0.096	-0.033	-0.014	-0.031	-0.025	-0.119	-0.067	-0.027	-0.038
FL2FADGS0003	-0.017	-0.031	-0.032	-0.024	-0.015	-0.1079	-2.4957	-2.7036	-1.2612	-0.05	-0.011	-0.118	-0.124	-4.901	-0.3706	-0.093	-1.3146	-0.0585	-0.1502	-0.033	-0.112	-3.4448	-0.078	-0.024	-0.127	-0.1152	-0.008	-0.031	-0.025	-0.006	-0.046	-0.058	-2.9462	-0.8574	-0.074	-0.6785	-0.166	-0.6532	-3.0764	-4.8695	-2.9443	-1.629	-0.0655	-0.0799	-0.075	-0.169	-0.039	0.013	-0.188
FL2FADGS0004	-0.006	-0.015	-0.026	-0.026	-0.031	-0.8493	-3.6828	-0.2846	-0.062	-0.012	-0.032	-0.104	-0.219	-3.5711	-0.123	-0.066	-0.7973	-0.3694	-1.8467	-0.082	-0.2072	-6.0108	-0.1497	-0.034	-0.2106	0.0015	-0.004	-0.017	-0.011	-0.009	-0.064	-0.116	-2.7551	-0.1437	-0.047	-0.0983	-0.126	-0.4089	-3.4222	-1.448	-1.5168	-1.4167	-0.046	-0.099	-0.019	-0.082	-0.032	-0.029	-0.072
FL2FADGS0005	-0.018	-0.021	-0.023	-0.024	-0.014	-0.099	-2.5174	-0.5649	-0.9746	-0.047	-0.007	-0.1318	-0.134	-5.3089	-0.3968	-0.112	-1.5884	-0.033	-0.142	-0.037	-0.1396	-3.448	-0.0762	-0.03	-0.2089	-0.1757	-0.01	-0.044	-0.027	-0.016	-0.109	-0.3159	-5.6356	-1.0805	-0.073	-0.6776	-0.15	-0.6066	-3.1859	-4.37	-1.0311	-0.9979	-0.023	-0.039	-0.048	-0.088	-0.031	-0.025	-0.086
FL2FADNI0001	-0.003	-0.007	-0.006	-0.005	-0.002	-0.008	-0.061	-0.027	-0.061	-0.021	-0.041	-0.104	-0.164	-3.5683	-0.078	-0.051	-1.0169	-0.1041	-0.05	-0.026	-0.2265	-3.0885	-0.2313	-0.044	-0.339	-0.4328	-0.002	-0.009	-0.003	-0.008	-0.057	-0.0661	-1.7496	-0.1267	-0.069	-0.4414	-0.2245	-2.4913	-4.0515	-2.7117	-1.3043	-1.5516	-0.038	-0.036	-0.036	-0.101	-0.023	-0.024	-0.069
[truncated: 4,940 more rows]
[truncated: 8 more columns]
