# Supplementary material for: In Silico Screening of Natural Flavonoids against 3-Chymotrypsin-like Protease of SARS-CoV-2 Using Machine Learning and Molecular Modeling
Source: Molecules. 2023 Dec 10;28(24):8034. doi: 10.3390/molecules28248034 (PMC10745665; doi:10.3390/molecules28248034)
Supplement: Supplementary file 1 [file molecules-28-08034-s001.zip › TableS7_FL_ML_pred_results.xlsx]

## Sheet: Cla_Pred
Identifier	Pred_Consensus	Pred_Cla1	Pred_Cla2	Pred_Cla3	Pred_Cla4	Pred_Cla5	Pred_Cla6	Pred_Cla7	Pred_Cla8	Pred_Cla9	Pred_Cla10	Pred_Cla11	Pred_Cla12	Pred_Cla13	Pred_Cla14	Pred_Cla15	Pred_Cla16	Pred_Cla17	Pred_Cla18	Pred_Cla19	Pred_Cla20	Pred_Cla21	Pred_Cla22	Pred_Cla23	Pred_Cla24	Pred_Cla25
FL1A19NF0001	0.32	1	0	0	1	0	1	0	0	1	1	0	0	0	1	0	0	1	1	0	0	0	0	0	0	0
FL1A1AGM0001	0	0	0	0	0	0	0	0	0	0	0	0	0	0	0	0	0	0	0	0	0	0	0	0	0	0
FL1A1AGS0001	0.2	1	0	0	0	0	0	1	0	0	0	0	1	0	0	1	0	1	0	0	0	0	0	0	0	0
FL1A1ANS0001	0.12	0	0	0	0	0	0	0	0	0	0	1	1	0	0	0	1	0	0	0	0	0	0	0	0	0
FL1A1CGS0001	0.08	1	0	0	1	0	0	0	0	0	0	0	0	0	0	0	0	0	0	0	0	0	0	0	0	0
FL1A1CGS0002	0.04	1	0	0	0	0	0	0	0	0	0	0	0	0	0	0	0	0	0	0	0	0	0	0	0	0
FL1A1CNF0001	0.08	1	0	0	0	0	0	0	0	0	0	0	0	0	0	0	0	1	0	0	0	0	0	0	0	0
FL1A1CNS0001	0.28	0	1	0	0	1	1	0	0	1	0	1	0	1	1	0	0	0	0	0	0	0	0	0	0	0
FL1A3CGS0001	0	0	0	0	0	0	0	0	0	0	0	0	0	0	0	0	0	0	0	0	0	0	0	0	0	0
FL1A3CGS0002	0	0	0	0	0	0	0	0	0	0	0	0	0	0	0	0	0	0	0	0	0	0	0	0	0	0
FL1A3CGS0003	0.08	0	0	0	0	0	0	1	0	0	0	0	0	0	0	0	0	0	0	1	0	0	0	0	0	0
FL1A3CGS0004	0	0	0	0	0	0	0	0	0	0	0	0	0	0	0	0	0	0	0	0	0	0	0	0	0	0
FL1A3CGS0005	0.2	1	0	0	0	0	0	0	1	0	0	0	0	0	0	1	0	1	1	0	0	0	0	0	0	0
FL1A3CGS0006	0.24	1	0	0	0	1	0	0	1	1	0	0	0	0	0	1	0	0	1	0	0	0	0	0	0	0
FL1A3CGS0007	0.12	1	0	0	1	0	0	0	0	0	0	1	0	0	0	0	0	0	0	0	0	0	0	0	0	0
FL1A3CGS0008	0.24	0	0	0	1	1	0	1	0	0	1	0	0	0	0	0	0	0	0	1	1	0	0	0	0	0
FL1A3CGS0010	0.16	0	0	1	1	0	0	1	0	1	0	0	0	0	0	0	0	0	0	0	0	0	0	0	0	0
FL1A3CGS0011	0.28	0	0	0	0	0	0	1	0	1	0	0	0	0	0	1	1	0	1	1	1	0	0	0	0	0
FL1A3CNS0001	0.68	1	0	0	1	1	1	1	1	1	1	1	1	0	1	1	1	1	1	1	1	0	0	0	0	0
FL1A3CNS0002	0.8	1	1	1	1	1	1	1	1	1	1	1	1	1	1	1	1	1	1	1	1	0	0	0	0	0
FL1A98GS0001	0.04	0	0	0	0	0	0	1	0	0	0	0	0	0	0	0	0	0	0	0	0	0	0	0	0	0
FL1A99NSH001	0	0	0	0	0	0	0	0	0	0	0	0	0	0	0	0	0	0	0	0	0	0	0	0	0	0
FL1AA9NF0001	0.28	1	1	0	0	0	0	1	0	0	0	1	1	0	0	0	0	1	0	0	1	0	0	0	0	0
FL1AA9NF0002	0.2	0	0	1	1	1	0	0	0	1	0	0	0	0	0	0	0	1	0	0	0	0	0	0	0	0
FL1AAAGM0001	0	0	0	0	0	0	0	0	0	0	0	0	0	0	0	0	0	0	0	0	0	0	0	0	0	0
FL1AAAGS0001	0.2	1	1	0	1	0	0	0	0	0	0	0	1	0	0	0	0	1	0	0	0	0	0	0	0	0
FL1AAAGS0002	0.2	0	0	0	0	0	0	0	1	0	0	0	1	0	0	1	0	1	1	0	0	0	0	0	0	0
FL1AAAGS0003	0.04	0	0	0	0	0	0	0	0	0	0	0	0	0	0	0	1	0	0	0	0	0	0	0	0	0
FL1AAAGS0004	0.56	1	1	1	1	0	1	0	1	1	1	1	1	1	1	0	0	1	0	1	0	0	0	0	0	0
FL1AAANS0001	0.56	0	1	1	0	0	0	1	1	1	0	1	1	1	1	0	0	0	0	0	0	1	1	1	1	1
FL1AACGS0001	0.08	1	0	0	0	0	0	0	0	1	0	0	0	0	0	0	0	0	0	0	0	0	0	0	0	0
FL1AACGS0002	0	0	0	0	0	0	0	0	0	0	0	0	0	0	0	0	0	0	0	0	0	0	0	0	0	0
FL1AACGS0003	0.16	1	0	0	0	1	0	1	0	0	0	0	0	0	0	1	0	0	0	0	0	0	0	0	0	0
FL1AACGS0004	0.68	1	1	1	1	1	1	1	0	1	1	1	1	0	1	1	1	0	1	1	1	0	0	0	0	0
FL1AACGS0005	0.28	1	0	0	1	0	0	0	1	0	1	0	0	0	0	0	1	1	1	0	0	0	0	0	0	0
FL1AACNI0001	0.48	1	0	1	0	0	1	0	0	1	1	1	1	0	0	1	1	1	0	1	1	0	0	0	0	0
FL1AACNI0002	0.04	0	0	0	0	1	0	0	0	0	0	0	0	0	0	0	0	0	0	0	0	0	0	0	0	0
FL1AACNM0001	0.32	0	0	0	1	0	0	1	1	0	0	1	0	0	0	1	0	1	0	1	1	0	0	0	0	0
FL1AACNM0002	0.44	1	1	0	1	0	0	1	0	1	1	0	0	0	0	1	1	1	1	1	0	0	0	0	0	0
FL1AACNS0001	0.48	1	1	0	1	0	0	1	0	1	1	0	0	0	1	1	1	1	1	1	0	0	0	0	0	0
FL1AAGGS0001	0.08	1	0	0	0	0	0	0	0	0	1	0	0	0	0	0	0	0	0	0	0	0	0	0	0	0
FL1AAGGS0002	0.44	1	0	0	1	0	0	1	1	1	1	0	0	0	0	1	1	1	0	1	1	0	0	0	0	0
FL1AAGNS0001	0.76	1	0	1	1	1	1	1	1	0	0	1	1	0	1	1	1	1	0	1	1	1	1	1	0	1
FL1AAKGM0001	0.08	0	0	0	0	0	0	1	0	0	0	0	1	0	0	0	0	0	0	0	0	0	0	0	0	0
FL1AAKGM0002	0.08	0	0	0	0	0	0	0	0	0	0	0	1	0	1	0	0	0	0	0	0	0	0	0	0	0
FL1ABCNM0001	0.12	0	0	0	0	0	0	1	0	0	0	0	0	1	1	0	0	0	0	0	0	0	0	0	0	0
FL1ABCNM0002	0.24	0	1	1	0	0	1	0	0	1	0	0	0	0	0	0	0	1	0	0	1	0	0	0	0	0
FL1ABCNS0001	0.16	0	0	0	0	0	0	0	1	1	0	0	0	0	0	0	0	0	1	0	1	0	0	0	0	0
FL1ABENM0001	0.16	0	1	0	0	0	0	0	1	0	0	1	1	0	0	0	0	0	0	0	0	0	0	0	0	0
FL1ABGGS0001	0.04	0	0	0	0	0	0	0	0	0	0	0	0	0	0	0	0	1	0	0	0	0	0	0	0	0
FL1ADFNS0001	0.2	1	0	0	0	0	0	0	1	0	0	0	0	0	0	1	0	0	0	1	1	0	0	0	0	0
FL1AE9NS0001	0.56	1	1	0	1	0	0	1	1	1	1	0	0	0	1	1	1	1	1	1	1	0	0	0	0	0
FL1AEANS0001	0.24	0	0	0	0	0	0	0	1	1	1	0	0	0	0	1	0	1	0	0	1	0	0	0	0	0
FL1AFANS0001	0.56	1	0	1	1	0	0	0	1	0	1	1	1	0	1	1	1	1	0	1	1	1	0	0	0	0
FL1AUNGS0001	0.08	0	0	0	0	0	0	0	1	0	1	0	0	0	0	0	0	0	0	0	0	0	0	0	0	0
FL1AUNGS0002	0.08	0	0	0	0	0	0	0	0	0	0	0	0	0	0	1	0	0	0	1	0	0	0	0	0	0
FL1AUNNF0001	0.36	0	1	1	0	1	1	0	0	0	1	1	1	1	1	0	0	0	0	0	0	0	0	0	0	0
FL1AUNNF0002	0.04	0	0	0	0	0	0	0	0	0	0	0	1	0	0	0	0	0	0	0	0	0	0	0	0	0
FL1B19NF0001	0	0	0	0	0	0	0	0	0	0	0	0	0	0	0	0	0	0	0	0	0	0	0	0	0	0
FL1B19NF0002	0	0	0	0	0	0	0	0	0	0	0	0	0	0	0	0	0	0	0	0	0	0	0	0	0	0
FL1B1CNF0001	0	0	0	0	0	0	0	0	0	0	0	0	0	0	0	0	0	0	0	0	0	0	0	0	0	0
FL1B1CNF0002	0.08	0	0	0	0	0	0	0	0	1	0	0	0	0	0	0	0	1	0	0	0	0	0	0	0	0
FL1B1CNS0001	0.16	0	0	0	0	0	0	1	1	1	0	0	0	0	0	0	1	0	0	0	0	0	0	0	0	0
FL1B1CNS0002	0	0	0	0	0	0	0	0	0	0	0	0	0	0	0	0	0	0	0	0	0	0	0	0	0	0
FL1B3CNS0001	0.24	0	0	0	0	1	1	0	1	0	0	1	1	0	1	0	0	0	0	0	0	0	0	0	0	0
FL1B99NSH001	0.04	0	0	0	0	1	0	0	0	0	0	0	0	0	0	0	0	0	0	0	0	0	0	0	0	0
FL1BAAGS0001	0.08	0	0	0	1	0	0	0	1	0	0	0	0	0	0	0	0	0	0	0	0	0	0	0	0	0
FL1BAAGS0002	0	0	0	0	0	0	0	0	0	0	0	0	0	0	0	0	0	0	0	0	0	0	0	0	0	0
FL1BAAGS0003	0.08	1	0	0	0	0	0	0	0	0	1	0	0	0	0	0	0	0	0	0	0	0	0	0	0	0
FL1BAANS0001	0.44	0	0	0	1	1	0	0	1	1	0	1	1	1	1	1	1	0	0	0	1	0	0	0	0	0
FL1BACNS0001	0.36	0	1	0	0	1	1	1	1	1	0	0	0	1	0	1	0	0	1	0	0	0	0	0	0	0
FL1BAGNS0001	0.12	0	0	0	0	0	1	0	0	1	0	0	0	0	0	0	1	0	0	0	0	0	0	0	0	0
FL1BAJNS0001	0.04	0	0	0	0	1	0	0	0	0	0	0	0	0	0	0	0	0	0	0	0	0	0	0	0	0
FL1BBANS0001	0.16	0	0	0	0	1	0	0	1	0	0	1	0	0	1	0	0	0	0	0	0	0	0	0	0	0
FL1BUNNS0001	0.28	0	0	0	1	0	1	0	1	1	0	0	0	0	0	1	1	0	1	0	0	0	0	0	0	0
FL1C18NP0001	0.32	0	0	1	1	0	1	1	1	0	0	1	1	0	1	0	0	0	0	0	0	0	0	0	0	0
FL1C19NF0001	0.6	1	0	1	1	1	0	1	1	1	1	0	1	0	1	1	1	1	1	0	1	0	0	0	0	0
FL1C19NF0002	0.24	1	0	0	0	0	0	1	1	0	0	0	0	0	0	0	0	1	0	1	1	0	0	0	0	0
FL1C19NF0003	0.44	0	1	0	0	0	1	1	0	1	0	0	1	1	1	1	0	1	0	0	0	0	1	0	0	1
FL1C19NF0004	0.44	1	0	0	1	0	0	0	1	1	1	0	0	0	0	1	1	1	1	1	1	0	0	0	0	0
FL1C19NF0005	0.36	0	1	0	0	0	0	1	1	1	0	0	1	0	1	0	1	0	1	0	1	0	0	0	0	0
FL1C19NI0001	0.16	0	0	1	0	0	1	0	0	0	0	0	0	1	1	0	0	0	0	0	0	0	0	0	0	0
FL1C19NI0002	0.36	0	1	1	0	1	0	1	1	0	0	1	0	0	1	0	1	0	1	0	0	0	0	0	0	0
FL1C19NI0003	0.04	0	0	0	0	0	0	0	0	0	0	0	0	0	0	0	1	0	0	0	0	0	0	0	0	0
FL1C19NI0004	0	0	0	0	0	0	0	0	0	0	0	0	0	0	0	0	0	0	0	0	0	0	0	0	0	0
FL1C19NP0001	0.28	0	1	0	0	1	0	0	1	0	0	1	1	1	1	0	0	0	0	0	0	0	0	0	0	0
FL1C19NP0002	0	0	0	0	0	0	0	0	0	0	0	0	0	0	0	0	0	0	0	0	0	0	0	0	0	0
FL1C19NP0003	0.08	0	0	0	0	0	0	0	0	1	0	0	0	0	0	0	0	0	1	0	0	0	0	0	0	0
FL1C19NP0004	0	0	0	0	0	0	0	0	0	0	0	0	0	0	0	0	0	0	0	0	0	0	0	0	0	0
FL1C19NP0005	0.04	0	0	0	0	0	1	0	0	0	0	0	0	0	0	0	0	0	0	0	0	0	0	0	0	0
FL1C19NS0001	0.32	0	1	0	0	1	1	0	0	0	0	1	1	1	1	0	0	0	0	0	1	0	0	0	0	0
FL1C19NS0002	0.12	0	1	0	0	0	0	0	0	1	0	0	0	0	0	0	0	0	1	0	0	0	0	0	0	0
FL1C19NS0003	0.16	0	0	0	0	0	0	0	1	0	0	0	0	0	0	1	0	0	1	0	1	0	0	0	0	0
FL1C1ACS0001	0.04	1	0	0	0	0	0	0	0	0	0	0	0	0	0	0	0	0	0	0	0	0	0	0	0	0
FL1C1AGS0001	0.2	0	0	0	0	1	1	0	0	0	0	0	1	1	1	0	0	0	0	0	0	0	0	0	0	0
FL1C1AGS0002	0.24	0	0	0	0	0	0	0	1	0	0	0	0	0	0	1	0	1	1	1	1	0	0	0	0	0
FL1C1AGS0003	0.16	0	0	0	0	0	0	0	0	1	0	0	0	0	0	1	1	0	1	0	0	0	0	0	0	0
FL1C1AGS0004	0.08	0	0	0	0	0	0	0	1	0	0	0	0	0	0	0	0	0	0	1	0	0	0	0	0	0
FL1C1AGS0005	0.2	0	0	0	0	0	0	0	1	1	1	0	0	0	0	0	1	1	0	0	0	0	0	0	0	0
FL1C1AGS0006	0.04	0	0	0	0	0	0	0	0	1	0	0	0	0	0	0	0	0	0	0	0	0	0	0	0	0
FL1C1AGS0007	0.32	1	0	0	1	0	1	0	0	1	1	0	0	0	1	0	0	1	1	0	0	0	0	0	0	0
FL1C1AGS0009	0	0	0	0	0	0	0	0	0	0	0	0	0	0	0	0	0	0	0	0	0	0	0	0	0	0
FL1C1AGS0010	0.2	1	0	0	0	0	0	1	0	0	0	0	1	0	0	1	0	1	0	0	0	0	0	0	0	0
FL1C1AGS0011	0.12	0	0	0	0	0	0	0	0	0	0	1	1	0	0	0	1	0	0	0	0	0	0	0	0	0
FL1C1AND0001	0.08	1	0	0	1	0	0	0	0	0	0	0	0	0	0	0	0	0	0	0	0	0	0	0	0	0
FL1C1AND0002	0.04	1	0	0	0	0	0	0	0	0	0	0	0	0	0	0	0	0	0	0	0	0	0	0	0	0
FL1C1ANF0001	0.08	1	0	0	0	0	0	0	0	0	0	0	0	0	0	0	0	1	0	0	0	0	0	0	0	0
FL1C1ANF0002	0.28	0	1	0	0	1	1	0	0	1	0	1	0	1	1	0	0	0	0	0	0	0	0	0	0	0
FL1C1ANF0003	0	0	0	0	0	0	0	0	0	0	0	0	0	0	0	0	0	0	0	0	0	0	0	0	0	0
FL1C1ANF0004	0	0	0	0	0	0	0	0	0	0	0	0	0	0	0	0	0	0	0	0	0	0	0	0	0	0
FL1C1ANF0005	0.08	0	0	0	0	0	0	1	0	0	0	0	0	0	0	0	0	0	0	1	0	0	0	0	0	0
FL1C1ANI0001	0	0	0	0	0	0	0	0	0	0	0	0	0	0	0	0	0	0	0	0	0	0	0	0	0	0
FL1C1ANI0002	0.2	1	0	0	0	0	0	0	1	0	0	0	0	0	0	1	0	1	1	0	0	0	0	0	0	0
FL1C1ANI0003	0.24	1	0	0	0	1	0	0	1	1	0	0	0	0	0	1	0	0	1	0	0	0	0	0	0	0
FL1C1ANI0004	0.12	1	0	0	1	0	0	0	0	0	0	1	0	0	0	0	0	0	0	0	0	0	0	0	0	0
FL1C1ANI0007	0.24	0	0	0	1	1	0	1	0	0	1	0	0	0	0	0	0	0	0	1	1	0	0	0	0	0
FL1C1ANI0008	0.16	0	0	1	1	0	0	1	0	1	0	0	0	0	0	0	0	0	0	0	0	0	0	0	0	0
FL1C1ANI0009	0.28	0	0	0	0	0	0	1	0	1	0	0	0	0	0	1	1	0	1	1	1	0	0	0	0	0
FL1C1ANI0010	0.68	1	0	0	1	1	1	1	1	1	1	1	1	0	1	1	1	1	1	1	1	0	0	0	0	0
FL1C1ANI0011	0.8	1	1	1	1	1	1	1	1	1	1	1	1	1	1	1	1	1	1	1	1	0	0	0	0	0
FL1C1ANI0012	0.04	0	0	0	0	0	0	1	0	0	0	0	0	0	0	0	0	0	0	0	0	0	0	0	0	0
FL1C1ANI0013	0	0	0	0	0	0	0	0	0	0	0	0	0	0	0	0	0	0	0	0	0	0	0	0	0	0
FL1C1ANI0014	0.28	1	1	0	0	0	0	1	0	0	0	1	1	0	0	0	0	1	0	0	1	0	0	0	0	0
FL1C1ANI0015	0.2	0	0	1	1	1	0	0	0	1	0	0	0	0	0	0	0	1	0	0	0	0	0	0	0	0
FL1C1ANI0018	0	0	0	0	0	0	0	0	0	0	0	0	0	0	0	0	0	0	0	0	0	0	0	0	0	0
FL1C1ANI0020	0.2	1	1	0	1	0	0	0	0	0	0	0	1	0	0	0	0	1	0	0	0	0	0	0	0	0
FL1C1ANI0021	0.2	0	0	0	0	0	0	0	1	0	0	0	1	0	0	1	0	1	1	0	0	0	0	0	0	0
FL1C1ANI0023	0.04	0	0	0	0	0	0	0	0	0	0	0	0	0	0	0	1	0	0	0	0	0	0	0	0	0
FL1C1ANI0024	0.56	1	1	1	1	0	1	0	1	1	1	1	1	1	1	0	0	1	0	1	0	0	0	0	0	0
FL1C1ANI0026	0.56	0	1	1	0	0	0	1	1	1	0	1	1	1	1	0	0	0	0	0	0	1	1	1	1	1
FL1C1ANI0027	0.08	1	0	0	0	0	0	0	0	1	0	0	0	0	0	0	0	0	0	0	0	0	0	0	0	0
FL1C1ANI0028	0	0	0	0	0	0	0	0	0	0	0	0	0	0	0	0	0	0	0	0	0	0	0	0	0	0
FL1C1ANI0029	0.16	1	0	0	0	1	0	1	0	0	0	0	0	0	0	1	0	0	0	0	0	0	0	0	0	0
FL1C1ANI0030	0.68	1	1	1	1	1	1	1	0	1	1	1	1	0	1	1	1	0	1	1	1	0	0	0	0	0
FL1C1ANI0031	0.28	1	0	0	1	0	0	0	1	0	1	0	0	0	0	0	1	1	1	0	0	0	0	0	0	0
FL1C1ANI0032	0.48	1	0	1	0	0	1	0	0	1	1	1	1	0	0	1	1	1	0	1	1	0	0	0	0	0
FL1C1ANM0001	0.04	0	0	0	0	1	0	0	0	0	0	0	0	0	0	0	0	0	0	0	0	0	0	0	0	0
FL1C1ANM0002	0.32	0	0	0	1	0	0	1	1	0	0	1	0	0	0	1	0	1	0	1	1	0	0	0	0	0
FL1C1ANN0001	0.44	1	1	0	1	0	0	1	0	1	1	0	0	0	0	1	1	1	1	1	0	0	0	0	0	0
FL1C1ANN0002	0.48	1	1	0	1	0	0	1	0	1	1	0	0	0	1	1	1	1	1	1	0	0	0	0	0	0
FL1C1ANP0001	0.08	1	0	0	0	0	0	0	0	0	1	0	0	0	0	0	0	0	0	0	0	0	0	0	0	0
FL1C1ANP0002	0.44	1	0	0	1	0	0	1	1	1	1	0	0	0	0	1	1	1	0	1	1	0	0	0	0	0
FL1C1ANP0003	0.76	1	0	1	1	1	1	1	1	0	0	1	1	0	1	1	1	1	0	1	1	1	1	1	0	1
FL1C1ANP0004	0.08	0	0	0	0	0	0	1	0	0	0	0	1	0	0	0	0	0	0	0	0	0	0	0	0	0
FL1C1ANP0005	0.08	0	0	0	0	0	0	0	0	0	0	0	1	0	1	0	0	0	0	0	0	0	0	0	0	0
FL1C1ANP0006	0.12	0	0	0	0	0	0	1	0	0	0	0	0	1	1	0	0	0	0	0	0	0	0	0	0	0
FL1C1ANP0007	0.24	0	1	1	0	0	1	0	0	1	0	0	0	0	0	0	0	1	0	0	1	0	0	0	0	0
FL1C1ANP0008	0.16	0	0	0	0	0	0	0	1	1	0	0	0	0	0	0	0	0	1	0	1	0	0	0	0	0
FL1C1ANP0009	0.16	0	1	0	0	0	0	0	1	0	0	1	1	0	0	0	0	0	0	0	0	0	0	0	0	0
FL1C1ANP0010	0.04	0	0	0	0	0	0	0	0	0	0	0	0	0	0	0	0	1	0	0	0	0	0	0	0	0
FL1C1ANP0011	0.2	1	0	0	0	0	0	0	1	0	0	0	0	0	0	1	0	0	0	1	1	0	0	0	0	0
FL1C1ANP0012	0.56	1	1	0	1	0	0	1	1	1	1	0	0	0	1	1	1	1	1	1	1	0	0	0	0	0
FL1C1ANP0013	0.24	0	0	0	0	0	0	0	1	1	1	0	0	0	0	1	0	1	0	0	1	0	0	0	0	0
FL1C1ANP0014	0.56	1	0	1	1	0	0	0	1	0	1	1	1	0	1	1	1	1	0	1	1	1	0	0	0	0
FL1C1ANP0016	0.08	0	0	0	0	0	0	0	1	0	1	0	0	0	0	0	0	0	0	0	0	0	0	0	0	0
FL1C1ANP0017	0.08	0	0	0	0	0	0	0	0	0	0	0	0	0	0	1	0	0	0	1	0	0	0	0	0	0
FL1C1ANP0018	0.36	0	1	1	0	1	1	0	0	0	1	1	1	1	1	0	0	0	0	0	0	0	0	0	0	0
FL1C1ANS0001	0.04	0	0	0	0	0	0	0	0	0	0	0	1	0	0	0	0	0	0	0	0	0	0	0	0	0
FL1C1ANS0002	0	0	0	0	0	0	0	0	0	0	0	0	0	0	0	0	0	0	0	0	0	0	0	0	0	0
FL1C1ANS0003	0	0	0	0	0	0	0	0	0	0	0	0	0	0	0	0	0	0	0	0	0	0	0	0	0	0
FL1C1ANS0004	0	0	0	0	0	0	0	0	0	0	0	0	0	0	0	0	0	0	0	0	0	0	0	0	0	0
FL1C1ANS0005	0.08	0	0	0	0	0	0	0	0	1	0	0	0	0	0	0	0	1	0	0	0	0	0	0	0	0
FL1C1CGS0001	0.16	0	0	0	0	0	0	1	1	1	0	0	0	0	0	0	1	0	0	0	0	0	0	0	0	0
FL1C1CGS0002	0	0	0	0	0	0	0	0	0	0	0	0	0	0	0	0	0	0	0	0	0	0	0	0	0	0
FL1C1CGS0003	0.24	0	0	0	0	1	1	0	1	0	0	1	1	0	1	0	0	0	0	0	0	0	0	0	0	0
FL1C1CGS0004	0.04	0	0	0	0	1	0	0	0	0	0	0	0	0	0	0	0	0	0	0	0	0	0	0	0	0
FL1C1CNF0001	0.08	0	0	0	1	0	0	0	1	0	0	0	0	0	0	0	0	0	0	0	0	0	0	0	0	0
FL1C1CNI0001	0	0	0	0	0	0	0	0	0	0	0	0	0	0	0	0	0	0	0	0	0	0	0	0	0	0
FL1C1CNI0002	0.08	1	0	0	0	0	0	0	0	0	1	0	0	0	0	0	0	0	0	0	0	0	0	0	0	0
FL1C1CNP0001	0.44	0	0	0	1	1	0	0	1	1	0	1	1	1	1	1	1	0	0	0	1	0	0	0	0	0
FL1C1CNP0002	0.36	0	1	0	0	1	1	1	1	1	0	0	0	1	0	1	0	0	1	0	0	0	0	0	0	0
FL1C1CNP0003	0.12	0	0	0	0	0	1	0	0	1	0	0	0	0	0	0	1	0	0	0	0	0	0	0	0	0
FL1C1CNS0001	0.04	0	0	0	0	1	0	0	0	0	0	0	0	0	0	0	0	0	0	0	0	0	0	0	0	0
FL1C1CNS0002	0.16	0	0	0	0	1	0	0	1	0	0	1	0	0	1	0	0	0	0	0	0	0	0	0	0	0
FL1C1CNS0003	0.28	0	0	0	1	0	1	0	1	1	0	0	0	0	0	1	1	0	1	0	0	0	0	0	0	0
FL1C1CNS0004	0.32	0	0	1	1	0	1	1	1	0	0	1	1	0	1	0	0	0	0	0	0	0	0	0	0	0
FL1C1CNS0005	0.6	1	0	1	1	1	0	1	1	1	1	0	1	0	1	1	1	1	1	0	1	0	0	0	0	0
FL1C1CNS0006	0.24	1	0	0	0	0	0	1	1	0	0	0	0	0	0	0	0	1	0	1	1	0	0	0	0	0
FL1C1CNS0007	0.44	0	1	0	0	0	1	1	0	1	0	0	1	1	1	1	0	1	0	0	0	0	1	0	0	1
FL1C1GNS0001	0.44	1	0	0	1	0	0	0	1	1	1	0	0	0	0	1	1	1	1	1	1	0	0	0	0	0
FL1C1LNI0001	0.36	0	1	0	0	0	0	1	1	1	0	0	1	0	1	0	1	0	1	0	1	0	0	0	0	0
FL1C1LNI0002	0.16	0	0	1	0	0	1	0	0	0	0	0	0	1	1	0	0	0	0	0	0	0	0	0	0	0
FL1C1LNI0003	0.36	0	1	1	0	1	0	1	1	0	0	1	0	0	1	0	1	0	1	0	0	0	0	0	0	0
FL1C1LNI0004	0.04	0	0	0	0	0	0	0	0	0	0	0	0	0	0	0	1	0	0	0	0	0	0	0	0	0
FL1C1LNI0005	0	0	0	0	0	0	0	0	0	0	0	0	0	0	0	0	0	0	0	0	0	0	0	0	0	0
FL1C1LNI0006	0.28	0	1	0	0	1	0	0	1	0	0	1	1	1	1	0	0	0	0	0	0	0	0	0	0	0
FL1C1LNI0007	0	0	0	0	0	0	0	0	0	0	0	0	0	0	0	0	0	0	0	0	0	0	0	0	0	0
FL1C1LNP0001	0.08	0	0	0	0	0	0	0	0	1	0	0	0	0	0	0	0	0	1	0	0	0	0	0	0	0
FL1C1LNP0002	0	0	0	0	0	0	0	0	0	0	0	0	0	0	0	0	0	0	0	0	0	0	0	0	0	0
FL1C1LNS0001	0.04	0	0	0	0	0	1	0	0	0	0	0	0	0	0	0	0	0	0	0	0	0	0	0	0	0
FL1C28NI0001	0.32	0	1	0	0	1	1	0	0	0	0	1	1	1	1	0	0	0	0	0	1	0	0	0	0	0
FL1C28NI0002	0.12	0	1	0	0	0	0	0	0	1	0	0	0	0	0	0	0	0	1	0	0	0	0	0	0	0
FL1C28NP0001	0.16	0	0	0	0	0	0	0	1	0	0	0	0	0	0	1	0	0	1	0	1	0	0	0	0	0
FL1C28NP0002	0.04	1	0	0	0	0	0	0	0	0	0	0	0	0	0	0	0	0	0	0	0	0	0	0	0	0
FL1C28NP0003	0.2	0	0	0	0	1	1	0	0	0	0	0	1	1	1	0	0	0	0	0	0	0	0	0	0	0
FL1C29NP0001	0.24	0	0	0	0	0	0	0	1	0	0	0	0	0	0	1	0	1	1	1	1	0	0	0	0	0
FL1C29NP0002	0.16	0	0	0	0	0	0	0	0	1	0	0	0	0	0	1	1	0	1	0	0	0	0	0	0	0
FL1C29NS0001	0.08	0	0	0	0	0	0	0	1	0	0	0	0	0	0	0	0	0	0	1	0	0	0	0	0	0
FL1C2ANP0001	0.2	0	0	0	0	0	0	0	1	1	1	0	0	0	0	0	1	1	0	0	0	0	0	0	0	0
FL1C2ANP0002	0.04	0	0	0	0	0	0	0	0	1	0	0	0	0	0	0	0	0	0	0	0	0	0	0	0	0
FL1C2ANP0003	0.32	1	0	0	1	0	1	0	0	1	1	0	0	0	1	0	0	1	1	0	0	0	0	0	0	0
FL1C2CGS0001	0	0	0	0	0	0	0	0	0	0	0	0	0	0	0	0	0	0	0	0	0	0	0	0	0	0
FL1C2CNF0001	0.2	1	0	0	0	0	0	1	0	0	0	0	1	0	0	1	0	1	0	0	0	0	0	0	0	0
FL1C2CNP0001	0.12	0	0	0	0	0	0	0	0	0	0	1	1	0	0	0	1	0	0	0	0	0	0	0	0	0
FL1C2CNS0001	0.08	1	0	0	1	0	0	0	0	0	0	0	0	0	0	0	0	0	0	0	0	0	0	0	0	0
FL1C2CNS0002	0.04	1	0	0	0	0	0	0	0	0	0	0	0	0	0	0	0	0	0	0	0	0	0	0	0	0
FL1C39NS0001	0.08	1	0	0	0	0	0	0	0	0	0	0	0	0	0	0	0	1	0	0	0	0	0	0	0	0
FL1C3AGS0001	0.28	0	1	0	0	1	1	0	0	1	0	1	0	1	1	0	0	0	0	0	0	0	0	0	0	0
FL1C3AGS0002	0	0	0	0	0	0	0	0	0	0	0	0	0	0	0	0	0	0	0	0	0	0	0	0	0	0
FL1C3AGS0003	0	0	0	0	0	0	0	0	0	0	0	0	0	0	0	0	0	0	0	0	0	0	0	0	0	0
FL1C3AGS0004	0.08	0	0	0	0	0	0	1	0	0	0	0	0	0	0	0	0	0	0	1	0	0	0	0	0	0
FL1C3AGS0005	0	0	0	0	0	0	0	0	0	0	0	0	0	0	0	0	0	0	0	0	0	0	0	0	0	0
FL1C3ANS0001	0.2	1	0	0	0	0	0	0	1	0	0	0	0	0	0	1	0	1	1	0	0	0	0	0	0	0
FL1C3ANS0002	0.24	1	0	0	0	1	0	0	1	1	0	0	0	0	0	1	0	0	1	0	0	0	0	0	0	0
FL1C3ANS0003	0.12	1	0	0	1	0	0	0	0	0	0	1	0	0	0	0	0	0	0	0	0	0	0	0	0	0
FL1C3ANS0004	0.24	0	0	0	1	1	0	1	0	0	1	0	0	0	0	0	0	0	0	1	1	0	0	0	0	0
FL1C3CGS0001	0.16	0	0	1	1	0	0	1	0	1	0	0	0	0	0	0	0	0	0	0	0	0	0	0	0	0
FL1C3CGS0002	0.28	0	0	0	0	0	0	1	0	1	0	0	0	0	0	1	1	0	1	1	1	0	0	0	0	0
FL1C3CGS0003	0.68	1	0	0	1	1	1	1	1	1	1	1	1	0	1	1	1	1	1	1	1	0	0	0	0	0
FL1C3CGS0004	0.8	1	1	1	1	1	1	1	1	1	1	1	1	1	1	1	1	1	1	1	1	0	0	0	0	0
FL1C3CGS0005	0.04	0	0	0	0	0	0	1	0	0	0	0	0	0	0	0	0	0	0	0	0	0	0	0	0	0
FL1C3CGS0006	0	0	0	0	0	0	0	0	0	0	0	0	0	0	0	0	0	0	0	0	0	0	0	0	0	0
FL1C3CGS0007	0.28	1	1	0	0	0	0	1	0	0	0	1	1	0	0	0	0	1	0	0	1	0	0	0	0	0
FL1C3CGS0008	0.2	0	0	1	1	1	0	0	0	1	0	0	0	0	0	0	0	1	0	0	0	0	0	0	0	0
FL1C3CGS0009	0	0	0	0	0	0	0	0	0	0	0	0	0	0	0	0	0	0	0	0	0	0	0	0	0	0
FL1C3CGS0010	0.2	1	1	0	1	0	0	0	0	0	0	0	1	0	0	0	0	1	0	0	0	0	0	0	0	0
FL1C3CGS0011	0.2	0	0	0	0	0	0	0	1	0	0	0	1	0	0	1	0	1	1	0	0	0	0	0	0	0
FL1C3CGS0012	0.04	0	0	0	0	0	0	0	0	0	0	0	0	0	0	0	1	0	0	0	0	0	0	0	0	0
FL1C3CGS0013	0.56	1	1	1	1	0	1	0	1	1	1	1	1	1	1	0	0	1	0	1	0	0	0	0	0	0
FL1C3CGS0014	0.56	0	1	1	0	0	0	1	1	1	0	1	1	1	1	0	0	0	0	0	0	1	1	1	1	1
FL1C3CGS0015	0.08	1	0	0	0	0	0	0	0	1	0	0	0	0	0	0	0	0	0	0	0	0	0	0	0	0
FL1C3CGS0016	0	0	0	0	0	0	0	0	0	0	0	0	0	0	0	0	0	0	0	0	0	0	0	0	0	0
FL1C3CGS0017	0.16	1	0	0	0	1	0	1	0	0	0	0	0	0	0	1	0	0	0	0	0	0	0	0	0	0
FL1C3CGS0018	0.68	1	1	1	1	1	1	1	0	1	1	1	1	0	1	1	1	0	1	1	1	0	0	0	0	0
FL1C3CGS0019	0.28	1	0	0	1	0	0	0	1	0	1	0	0	0	0	0	1	1	1	0	0	0	0	0	0	0
FL1C3CGS0020	0.48	1	0	1	0	0	1	0	0	1	1	1	1	0	0	1	1	1	0	1	1	0	0	0	0	0
FL1C3CGS0021	0.04	0	0	0	0	1	0	0	0	0	0	0	0	0	0	0	0	0	0	0	0	0	0	0	0	0
FL1C3CGS0022	0.32	0	0	0	1	0	0	1	1	0	0	1	0	0	0	1	0	1	0	1	1	0	0	0	0	0
FL1C3CGS0023	0.44	1	1	0	1	0	0	1	0	1	1	0	0	0	0	1	1	1	1	1	0	0	0	0	0	0
FL1C3CGS0024	0.48	1	1	0	1	0	0	1	0	1	1	0	0	0	1	1	1	1	1	1	0	0	0	0	0	0
FL1C3CGS0025	0.08	1	0	0	0	0	0	0	0	0	1	0	0	0	0	0	0	0	0	0	0	0	0	0	0	0
FL1C3CGS0026	0.44	1	0	0	1	0	0	1	1	1	1	0	0	0	0	1	1	1	0	1	1	0	0	0	0	0
FL1C3CNS0001	0.76	1	0	1	1	1	1	1	1	0	0	1	1	0	1	1	1	1	0	1	1	1	1	1	0	1
FL1C3CNS0002	0.08	0	0	0	0	0	0	1	0	0	0	0	1	0	0	0	0	0	0	0	0	0	0	0	0	0
FL1C3CNS0003	0.08	0	0	0	0	0	0	0	0	0	0	0	1	0	1	0	0	0	0	0	0	0	0	0	0	0
FL1C3CNS0004	0.12	0	0	0	0	0	0	1	0	0	0	0	0	1	1	0	0	0	0	0	0	0	0	0	0	0
FL1C98NI0001	0.24	0	1	1	0	0	1	0	0	1	0	0	0	0	0	0	0	1	0	0	1	0	0	0	0	0
FL1C98NS0001	0.16	0	0	0	0	0	0	0	1	1	0	0	0	0	0	0	0	0	1	0	1	0	0	0	0	0
FL1C99GS0001	0.16	0	1	0	0	0	0	0	1	0	0	1	1	0	0	0	0	0	0	0	0	0	0	0	0	0
FL1C99NS0001	0.04	0	0	0	0	0	0	0	0	0	0	0	0	0	0	0	0	1	0	0	0	0	0	0	0	0
FL1C99NS0002	0.2	1	0	0	0	0	0	0	1	0	0	0	0	0	0	1	0	0	0	1	1	0	0	0	0	0
FL1C9AGS0001	0.56	1	1	0	1	0	0	1	1	1	1	0	0	0	1	1	1	1	1	1	1	0	0	0	0	0
FL1C9AGS0002	0.24	0	0	0	0	0	0	0	1	1	1	0	0	0	0	1	0	1	0	0	1	0	0	0	0	0
FL1C9ANP0001	0.56	1	0	1	1	0	0	0	1	0	1	1	1	0	1	1	1	1	0	1	1	1	0	0	0	0
FL1C9ANS0001	0.08	0	0	0	0	0	0	0	1	0	1	0	0	0	0	0	0	0	0	0	0	0	0	0	0	0
FL1C9ANS0002	0.08	0	0	0	0	0	0	0	0	0	0	0	0	0	0	1	0	0	0	1	0	0	0	0	0	0
FL1C9ANS0003	0.36	0	1	1	0	1	1	0	0	0	1	1	1	1	1	0	0	0	0	0	0	0	0	0	0	0
FL1C9CGS0001	0.04	0	0	0	0	0	0	0	0	0	0	0	1	0	0	0	0	0	0	0	0	0	0	0	0	0
FL1C9CNS0001	0	0	0	0	0	0	0	0	0	0	0	0	0	0	0	0	0	0	0	0	0	0	0	0	0	0
FL1C9GNS0001	0	0	0	0	0	0	0	0	0	0	0	0	0	0	0	0	0	0	0	0	0	0	0	0	0	0
FL1CA8GS0001	0	0	0	0	0	0	0	0	0	0	0	0	0	0	0	0	0	0	0	0	0	0	0	0	0	0
FL1CA8NI0001	0.08	0	0	0	0	0	0	0	0	1	0	0	0	0	0	0	0	1	0	0	0	0	0	0	0	0
FL1CA8NP0001	0.16	0	0	0	0	0	0	1	1	1	0	0	0	0	0	0	1	0	0	0	0	0	0	0	0	0
FL1CA8NP0002	0	0	0	0	0	0	0	0	0	0	0	0	0	0	0	0	0	0	0	0	0	0	0	0	0	0
FL1CA8NP0003	0.24	0	0	0	0	1	1	0	1	0	0	1	1	0	1	0	0	0	0	0	0	0	0	0	0	0
FL1CA8NS0001	0.04	0	0	0	0	1	0	0	0	0	0	0	0	0	0	0	0	0	0	0	0	0	0	0	0	0
FL1CA8NS0002	0.08	0	0	0	1	0	0	0	1	0	0	0	0	0	0	0	0	0	0	0	0	0	0	0	0	0
FL1CA8NS0003	0	0	0	0	0	0	0	0	0	0	0	0	0	0	0	0	0	0	0	0	0	0	0	0	0	0
FL1CA9NC0001	0.08	1	0	0	0	0	0	0	0	0	1	0	0	0	0	0	0	0	0	0	0	0	0	0	0	0
FL1CA9NF0002	0.44	0	0	0	1	1	0	0	1	1	0	1	1	1	1	1	1	0	0	0	1	0	0	0	0	0
FL1CA9NF0003	0.36	0	1	0	0	1	1	1	1	1	0	0	0	1	0	1	0	0	1	0	0	0	0	0	0	0
FL1CA9NI0001	0.12	0	0	0	0	0	1	0	0	1	0	0	0	0	0	0	1	0	0	0	0	0	0	0	0	0
FL1CA9NI0002	0.04	0	0	0	0	1	0	0	0	0	0	0	0	0	0	0	0	0	0	0	0	0	0	0	0	0
FL1CA9NI0003	0.16	0	0	0	0	1	0	0	1	0	0	1	0	0	1	0	0	0	0	0	0	0	0	0	0	0
FL1CA9NI0004	0.28	0	0	0	1	0	1	0	1	1	0	0	0	0	0	1	1	0	1	0	0	0	0	0	0	0
FL1CA9NI0005	0.32	0	0	1	1	0	1	1	1	0	0	1	1	0	1	0	0	0	0	0	0	0	0	0	0	0
FL1CA9NI0006	0.6	1	0	1	1	1	0	1	1	1	1	0	1	0	1	1	1	1	1	0	1	0	0	0	0	0
FL1CA9NI0007	0.24	1	0	0	0	0	0	1	1	0	0	0	0	0	0	0	0	1	0	1	1	0	0	0	0	0
FL1CA9NI0008	0.44	0	1	0	0	0	1	1	0	1	0	0	1	1	1	1	0	1	0	0	0	0	1	0	0	1
FL1CA9NM0001	0.44	1	0	0	1	0	0	0	1	1	1	0	0	0	0	1	1	1	1	1	1	0	0	0	0	0
FL1CA9NM0002	0.36	0	1	0	0	0	0	1	1	1	0	0	1	0	1	0	1	0	1	0	1	0	0	0	0	0
FL1CA9NM0003	0.16	0	0	1	0	0	1	0	0	0	0	0	0	1	1	0	0	0	0	0	0	0	0	0	0	0
FL1CA9NM0004	0.36	0	1	1	0	1	0	1	1	0	0	1	0	0	1	0	1	0	1	0	0	0	0	0	0	0
FL1CA9NM0005	0.04	0	0	0	0	0	0	0	0	0	0	0	0	0	0	0	1	0	0	0	0	0	0	0	0	0
FL1CA9NM0006	0	0	0	0	0	0	0	0	0	0	0	0	0	0	0	0	0	0	0	0	0	0	0	0	0	0
FL1CA9NN0001	0.28	0	1	0	0	1	0	0	1	0	0	1	1	1	1	0	0	0	0	0	0	0	0	0	0	0
FL1CA9NP0001	0	0	0	0	0	0	0	0	0	0	0	0	0	0	0	0	0	0	0	0	0	0	0	0	0	0
FL1CA9NP0002	0.08	0	0	0	0	0	0	0	0	1	0	0	0	0	0	0	0	0	1	0	0	0	0	0	0	0
FL1CA9NP0003	0	0	0	0	0	0	0	0	0	0	0	0	0	0	0	0	0	0	0	0	0	0	0	0	0	0
FL1CA9NP0004	0.04	0	0	0	0	0	1	0	0	0	0	0	0	0	0	0	0	0	0	0	0	0	0	0	0	0
FL1CA9NP0005	0.32	0	1	0	0	1	1	0	0	0	0	1	1	1	1	0	0	0	0	0	1	0	0	0	0	0
FL1CA9NP0006	0.12	0	1	0	0	0	0	0	0	1	0	0	0	0	0	0	0	0	1	0	0	0	0	0	0	0
FL1CA9NP0007	0.16	0	0	0	0	0	0	0	1	0	0	0	0	0	0	1	0	0	1	0	1	0	0	0	0	0
FL1CA9NP0008	0.04	1	0	0	0	0	0	0	0	0	0	0	0	0	0	0	0	0	0	0	0	0	0	0	0	0
FL1CA9NP0009	0.2	0	0	0	0	1	1	0	0	0	0	0	1	1	1	0	0	0	0	0	0	0	0	0	0	0
FL1CA9NP0010	0.24	0	0	0	0	0	0	0	1	0	0	0	0	0	0	1	0	1	1	1	1	0	0	0	0	0
FL1CA9NP0011	0.16	0	0	0	0	0	0	0	0	1	0	0	0	0	0	1	1	0	1	0	0	0	0	0	0	0
FL1CA9NP0012	0.08	0	0	0	0	0	0	0	1	0	0	0	0	0	0	0	0	0	0	1	0	0	0	0	0	0
FL1CA9NR0001	0.2	0	0	0	0	0	0	0	1	1	1	0	0	0	0	0	1	1	0	0	0	0	0	0	0	0
FL1CA9NR0002	0.04	0	0	0	0	0	0	0	0	1	0	0	0	0	0	0	0	0	0	0	0	0	0	0	0	0
FL1CA9NR0003	0.32	1	0	0	1	0	1	0	0	1	1	0	0	0	1	0	0	1	1	0	0	0	0	0	0	0
FL1CA9NS0001	0	0	0	0	0	0	0	0	0	0	0	0	0	0	0	0	0	0	0	0	0	0	0	0	0	0
FL1CA9NS0002	0.2	1	0	0	0	0	0	1	0	0	0	0	1	0	0	1	0	1	0	0	0	0	0	0	0	0
FL1CA9NS0003	0.12	0	0	0	0	0	0	0	0	0	0	1	1	0	0	0	1	0	0	0	0	0	0	0	0	0
FL1CA9NS0004	0.08	1	0	0	1	0	0	0	0	0	0	0	0	0	0	0	0	0	0	0	0	0	0	0	0	0
FL1CAAGS0001	0.04	1	0	0	0	0	0	0	0	0	0	0	0	0	0	0	0	0	0	0	0	0	0	0	0	0
FL1CAAGS0002	0.08	1	0	0	0	0	0	0	0	0	0	0	0	0	0	0	0	1	0	0	0	0	0	0	0	0
FL1CAAGS0003	0.28	0	1	0	0	1	1	0	0	1	0	1	0	1	1	0	0	0	0	0	0	0	0	0	0	0
FL1CAAGS0004	0	0	0	0	0	0	0	0	0	0	0	0	0	0	0	0	0	0	0	0	0	0	0	0	0	0
FL1CAAGS0005	0	0	0	0	0	0	0	0	0	0	0	0	0	0	0	0	0	0	0	0	0	0	0	0	0	0
FL1CAAGS0006	0.08	0	0	0	0	0	0	1	0	0	0	0	0	0	0	0	0	0	0	1	0	0	0	0	0	0
FL1CAAGS0007	0	0	0	0	0	0	0	0	0	0	0	0	0	0	0	0	0	0	0	0	0	0	0	0	0	0
FL1CAAGS0008	0.2	1	0	0	0	0	0	0	1	0	0	0	0	0	0	1	0	1	1	0	0	0	0	0	0	0
FL1CAAGS0009	0.24	1	0	0	0	1	0	0	1	1	0	0	0	0	0	1	0	0	1	0	0	0	0	0	0	0
FL1CAANI0001	0.12	1	0	0	1	0	0	0	0	0	0	1	0	0	0	0	0	0	0	0	0	0	0	0	0	0
FL1CAANI0002	0.24	0	0	0	1	1	0	1	0	0	1	0	0	0	0	0	0	0	0	1	1	0	0	0	0	0
FL1CAANN0001	0.16	0	0	1	1	0	0	1	0	1	0	0	0	0	0	0	0	0	0	0	0	0	0	0	0	0
FL1CAANP0001	0.28	0	0	0	0	0	0	1	0	1	0	0	0	0	0	1	1	0	1	1	1	0	0	0	0	0
FL1CAANP0002	0.68	1	0	0	1	1	1	1	1	1	1	1	1	0	1	1	1	1	1	1	1	0	0	0	0	0
FL1CAANP0003	0.8	1	1	1	1	1	1	1	1	1	1	1	1	1	1	1	1	1	1	1	1	0	0	0	0	0
FL1CAANP0004	0.04	0	0	0	0	0	0	1	0	0	0	0	0	0	0	0	0	0	0	0	0	0	0	0	0	0
FL1CAANS0001	0	0	0	0	0	0	0	0	0	0	0	0	0	0	0	0	0	0	0	0	0	0	0	0	0	0
FL1CABNS0001	0.28	1	1	0	0	0	0	1	0	0	0	1	1	0	0	0	0	1	0	0	1	0	0	0	0	0
FL1CACGS0001	0.2	0	0	1	1	1	0	0	0	1	0	0	0	0	0	0	0	1	0	0	0	0	0	0	0	0
FL1CACGS0002	0	0	0	0	0	0	0	0	0	0	0	0	0	0	0	0	0	0	0	0	0	0	0	0	0	0
FL1CACNN0001	0.2	1	1	0	1	0	0	0	0	0	0	0	1	0	0	0	0	1	0	0	0	0	0	0	0	0
FL1CACNP0001	0.2	0	0	0	0	0	0	0	1	0	0	0	1	0	0	1	0	1	1	0	0	0	0	0	0	0
FL1CACNR0001	0.04	0	0	0	0	0	0	0	0	0	0	0	0	0	0	0	1	0	0	0	0	0	0	0	0	0
FL1CACNS0001	0.56	1	1	1	1	0	1	0	1	1	1	1	1	1	1	0	0	1	0	1	0	0	0	0	0	0
FL1CADGS0001	0.56	0	1	1	0	0	0	1	1	1	0	1	1	1	1	0	0	0	0	0	0	1	1	1	1	1
FL1CADNI0001	0.08	1	0	0	0	0	0	0	0	1	0	0	0	0	0	0	0	0	0	0	0	0	0	0	0	0
FL1CADNS0001	0	0	0	0	0	0	0	0	0	0	0	0	0	0	0	0	0	0	0	0	0	0	0	0	0	0
FL1CAENI0001	0.16	1	0	0	0	1	0	1	0	0	0	0	0	0	0	1	0	0	0	0	0	0	0	0	0	0
FL1CAENI0002	0.68	1	1	1	1	1	1	1	0	1	1	1	1	0	1	1	1	0	1	1	1	0	0	0	0	0
FL1CAENR0001	0.28	1	0	0	1	0	0	0	1	0	1	0	0	0	0	0	1	1	1	0	0	0	0	0	0	0
FL1CAFNR0001	0.48	1	0	1	0	0	1	0	0	1	1	1	1	0	0	1	1	1	0	1	1	0	0	0	0	0
FL1CAGGS0001	0.04	0	0	0	0	1	0	0	0	0	0	0	0	0	0	0	0	0	0	0	0	0	0	0	0	0
FL1CALGS0001	0.32	0	0	0	1	0	0	1	1	0	0	1	0	0	0	1	0	1	0	1	1	0	0	0	0	0
FL1CALNI0001	0.44	1	1	0	1	0	0	1	0	1	1	0	0	0	0	1	1	1	1	1	0	0	0	0	0	0
FL1CALNI0002	0.48	1	1	0	1	0	0	1	0	1	1	0	0	0	1	1	1	1	1	1	0	0	0	0	0	0
FL1CALNI0003	0.08	1	0	0	0	0	0	0	0	0	1	0	0	0	0	0	0	0	0	0	0	0	0	0	0	0
FL1CALNS0001	0.44	1	0	0	1	0	0	1	1	1	1	0	0	0	0	1	1	1	0	1	1	0	0	0	0	0
FL1CALNS0002	0.76	1	0	1	1	1	1	1	1	0	0	1	1	0	1	1	1	1	0	1	1	1	1	1	0	1
FL1CALNS0003	0.08	0	0	0	0	0	0	1	0	0	0	0	1	0	0	0	0	0	0	0	0	0	0	0	0	0
FL1CALNS0004	0.08	0	0	0	0	0	0	0	0	0	0	0	1	0	1	0	0	0	0	0	0	0	0	0	0	0
FL1CBAGS0001	0.12	0	0	0	0	0	0	1	0	0	0	0	0	1	1	0	0	0	0	0	0	0	0	0	0	0
FL1CBAGS0002	0.24	0	1	1	0	0	1	0	0	1	0	0	0	0	0	0	0	1	0	0	1	0	0	0	0	0
FL1CBAGS0003	0.16	0	0	0	0	0	0	0	1	1	0	0	0	0	0	0	0	0	1	0	1	0	0	0	0	0
FL1CBANC0001	0.16	0	1	0	0	0	0	0	1	0	0	1	1	0	0	0	0	0	0	0	0	0	0	0	0	0
FL1CBANC0002	0.04	0	0	0	0	0	0	0	0	0	0	0	0	0	0	0	0	1	0	0	0	0	0	0	0	0
FL1CBANI0003	0.2	1	0	0	0	0	0	0	1	0	0	0	0	0	0	1	0	0	0	1	1	0	0	0	0	0
FL1CBANP0002	0.56	1	1	0	1	0	0	1	1	1	1	0	0	0	1	1	1	1	1	1	1	0	0	0	0	0
FL1CBANP0003	0.24	0	0	0	0	0	0	0	1	1	1	0	0	0	0	1	0	1	0	0	1	0	0	0	0	0
FL1CBANS0001	0.56	1	0	1	1	0	0	0	1	0	1	1	1	0	1	1	1	1	0	1	1	1	0	0	0	0
FL1CBANS0002	0.08	0	0	0	0	0	0	0	1	0	1	0	0	0	0	0	0	0	0	0	0	0	0	0	0	0
FL1CBBNP0001	0.08	0	0	0	0	0	0	0	0	0	0	0	0	0	0	1	0	0	0	1	0	0	0	0	0	0
FL1CBCNP0001	0.36	0	1	1	0	1	1	0	0	0	1	1	1	1	1	0	0	0	0	0	0	0	0	0	0	0
FL1CBEGS0001	0.04	0	0	0	0	0	0	0	0	0	0	0	1	0	0	0	0	0	0	0	0	0	0	0	0	0
FL1CBFNP0001	0	0	0	0	0	0	0	0	0	0	0	0	0	0	0	0	0	0	0	0	0	0	0	0	0	0
FL1CCAGS0001	0	0	0	0	0	0	0	0	0	0	0	0	0	0	0	0	0	0	0	0	0	0	0	0	0	0
FL1CCANI0001	0	0	0	0	0	0	0	0	0	0	0	0	0	0	0	0	0	0	0	0	0	0	0	0	0	0
FL1CCANP0001	0.08	0	0	0	0	0	0	0	0	1	0	0	0	0	0	0	0	1	0	0	0	0	0	0	0	0
FL1CCANS0001	0.16	0	0	0	0	0	0	1	1	1	0	0	0	0	0	0	1	0	0	0	0	0	0	0	0	0
FL1CCBNP0001	0	0	0	0	0	0	0	0	0	0	0	0	0	0	0	0	0	0	0	0	0	0	0	0	0	0
FL1CCBNS0001	0.24	0	0	0	0	1	1	0	1	0	0	1	1	0	1	0	0	0	0	0	0	0	0	0	0	0
FL1CCBNSH001	0.04	0	0	0	0	1	0	0	0	0	0	0	0	0	0	0	0	0	0	0	0	0	0	0	0	0
FL1CCDNS0001	0.08	0	0	0	1	0	0	0	1	0	0	0	0	0	0	0	0	0	0	0	0	0	0	0	0	0
FL1CCFNP0001	0	0	0	0	0	0	0	0	0	0	0	0	0	0	0	0	0	0	0	0	0	0	0	0	0	0
FL1CDAGS0001	0.08	1	0	0	0	0	0	0	0	0	1	0	0	0	0	0	0	0	0	0	0	0	0	0	0	0
FL1CDAGS0002	0.44	0	0	0	1	1	0	0	1	1	0	1	1	1	1	1	1	0	0	0	1	0	0	0	0	0
FL1CDANI0001	0.36	0	1	0	0	1	1	1	1	1	0	0	0	1	0	1	0	0	1	0	0	0	0	0	0	0
FL1CDANS0001	0.12	0	0	0	0	0	1	0	0	1	0	0	0	0	0	0	1	0	0	0	0	0	0	0	0	0
FL1CDANS0002	0.04	0	0	0	0	1	0	0	0	0	0	0	0	0	0	0	0	0	0	0	0	0	0	0	0	0
FL1CDBNS0001	0.16	0	0	0	0	1	0	0	1	0	0	1	0	0	1	0	0	0	0	0	0	0	0	0	0	0
FL1CDBNS0002	0.28	0	0	0	1	0	1	0	1	1	0	0	0	0	0	1	1	0	1	0	0	0	0	0	0	0
FL1CDCNI0001	0.32	0	0	1	1	0	1	1	1	0	0	1	1	0	1	0	0	0	0	0	0	0	0	0	0	0
FL1CDCNS0001	0.6	1	0	1	1	1	0	1	1	1	1	0	1	0	1	1	1	1	1	0	1	0	0	0	0	0
FL1CDCNS0002	0.24	1	0	0	0	0	0	1	1	0	0	0	0	0	0	0	0	1	0	1	1	0	0	0	0	0
FL1CDDGS0001	0.44	0	1	0	0	0	1	1	0	1	0	0	1	1	1	1	0	1	0	0	0	0	1	0	0	1
FL1CDENS0001	0.44	1	0	0	1	0	0	0	1	1	1	0	0	0	0	1	1	1	1	1	1	0	0	0	0	0
FL1CDFNS0001	0.36	0	1	0	0	0	0	1	1	1	0	0	1	0	1	0	1	0	1	0	1	0	0	0	0	0
FL1CDKNS0001	0.16	0	0	1	0	0	1	0	0	0	0	0	0	1	1	0	0	0	0	0	0	0	0	0	0	0
FL1CE8NS0001	0.36	0	1	1	0	1	0	1	1	0	0	1	0	0	1	0	1	0	1	0	0	0	0	0	0	0
FL1CE9NC0001	0.04	0	0	0	0	0	0	0	0	0	0	0	0	0	0	0	1	0	0	0	0	0	0	0	0	0
FL1CE9NI0001	0	0	0	0	0	0	0	0	0	0	0	0	0	0	0	0	0	0	0	0	0	0	0	0	0	0
FL1CE9NI0002	0.28	0	1	0	0	1	0	0	1	0	0	1	1	1	1	0	0	0	0	0	0	0	0	0	0	0
FL1CE9NI0003	0	0	0	0	0	0	0	0	0	0	0	0	0	0	0	0	0	0	0	0	0	0	0	0	0	0
FL1CE9NP0001	0.08	0	0	0	0	0	0	0	0	1	0	0	0	0	0	0	0	0	1	0	0	0	0	0	0	0
FL1CE9NS0001	0	0	0	0	0	0	0	0	0	0	0	0	0	0	0	0	0	0	0	0	0	0	0	0	0	0
FL1CE9NS0002	0.04	0	0	0	0	0	1	0	0	0	0	0	0	0	0	0	0	0	0	0	0	0	0	0	0	0
FL1CE9NS0003	0.32	0	1	0	0	1	1	0	0	0	0	1	1	1	1	0	0	0	0	0	1	0	0	0	0	0
FL1CE9NS0004	0.12	0	1	0	0	0	0	0	0	1	0	0	0	0	0	0	0	0	1	0	0	0	0	0	0	0
FL1CE9NS0005	0.16	0	0	0	0	0	0	0	1	0	0	0	0	0	0	1	0	0	1	0	1	0	0	0	0	0
FL1CE9NS0006	0.04	1	0	0	0	0	0	0	0	0	0	0	0	0	0	0	0	0	0	0	0	0	0	0	0	0
FL1CE9NS0007	0.2	0	0	0	0	1	1	0	0	0	0	0	1	1	1	0	0	0	0	0	0	0	0	0	0	0
FL1CEANS0001	0.24	0	0	0	0	0	0	0	1	0	0	0	0	0	0	1	0	1	1	1	1	0	0	0	0	0
FL1CEANS0002	0.16	0	0	0	0	0	0	0	0	1	0	0	0	0	0	1	1	0	1	0	0	0	0	0	0	0
FL1CEANS0003	0.08	0	0	0	0	0	0	0	1	0	0	0	0	0	0	0	0	0	0	1	0	0	0	0	0	0
FL1CEANS0004	0.2	0	0	0	0	0	0	0	1	1	1	0	0	0	0	0	1	1	0	0	0	0	0	0	0	0
FL1CECNS0001	0.04	0	0	0	0	0	0	0	0	1	0	0	0	0	0	0	0	0	0	0	0	0	0	0	0	0
FL1CECNS0002	0.32	1	0	0	1	0	1	0	0	1	1	0	0	0	1	0	0	1	1	0	0	0	0	0	0	0
FL1CECNS0003	0	0	0	0	0	0	0	0	0	0	0	0	0	0	0	0	0	0	0	0	0	0	0	0	0	0
FL1CECNS0004	0.2	1	0	0	0	0	0	1	0	0	0	0	1	0	0	1	0	1	0	0	0	0	0	0	0	0
FL1CELNS0001	0.12	0	0	0	0	0	0	0	0	0	0	1	1	0	0	0	1	0	0	0	0	0	0	0	0	0
FL1CELNS0002	0.08	1	0	0	1	0	0	0	0	0	0	0	0	0	0	0	0	0	0	0	0	0	0	0	0	0
FL1CELNS0003	0.04	1	0	0	0	0	0	0	0	0	0	0	0	0	0	0	0	0	0	0	0	0	0	0	0	0
FL1CELNS0004	0.08	1	0	0	0	0	0	0	0	0	0	0	0	0	0	0	0	1	0	0	0	0	0	0	0	0
FL1CELNS0005	0.28	0	1	0	0	1	1	0	0	1	0	1	0	1	1	0	0	0	0	0	0	0	0	0	0	0
FL1CG9NI0001	0	0	0	0	0	0	0	0	0	0	0	0	0	0	0	0	0	0	0	0	0	0	0	0	0	0
FL1CG9NI0002	0	0	0	0	0	0	0	0	0	0	0	0	0	0	0	0	0	0	0	0	0	0	0	0	0	0
FL1CG9NI0003	0.08	0	0	0	0	0	0	1	0	0	0	0	0	0	0	0	0	0	0	1	0	0	0	0	0	0
FL1CG9NS0001	0	0	0	0	0	0	0	0	0	0	0	0	0	0	0	0	0	0	0	0	0	0	0	0	0	0
FL1CG9NS0002	0.2	1	0	0	0	0	0	0	1	0	0	0	0	0	0	1	0	1	1	0	0	0	0	0	0	0
FL1CG9NS0003	0.24	1	0	0	0	1	0	0	1	1	0	0	0	0	0	1	0	0	1	0	0	0	0	0	0	0
FL1CG9NS0004	0.12	1	0	0	1	0	0	0	0	0	0	1	0	0	0	0	0	0	0	0	0	0	0	0	0	0
FL1CG9NS0005	0.24	0	0	0	1	1	0	1	0	0	1	0	0	0	0	0	0	0	0	1	1	0	0	0	0	0
FL1CGANS0001	0.16	0	0	1	1	0	0	1	0	1	0	0	0	0	0	0	0	0	0	0	0	0	0	0	0	0
FL1CGANS0002	0.28	0	0	0	0	0	0	1	0	1	0	0	0	0	0	1	1	0	1	1	1	0	0	0	0	0
FL1CHXGS0001	0.68	1	0	0	1	1	1	1	1	1	1	1	1	0	1	1	1	1	1	1	1	0	0	0	0	0
FL1CHXNS0001	0.8	1	1	1	1	1	1	1	1	1	1	1	1	1	1	1	1	1	1	1	1	0	0	0	0	0
FL1CHYGS0001	0.04	0	0	0	0	0	0	1	0	0	0	0	0	0	0	0	0	0	0	0	0	0	0	0	0	0
FL1CHYGS0002	0	0	0	0	0	0	0	0	0	0	0	0	0	0	0	0	0	0	0	0	0	0	0	0	0	0
FL1CHYGS0003	0.28	1	1	0	0	0	0	1	0	0	0	1	1	0	0	0	0	1	0	0	1	0	0	0	0	0
FL1CHYNF0001	0.2	0	0	1	1	1	0	0	0	1	0	0	0	0	0	0	0	1	0	0	0	0	0	0	0	0
FL1CHYNF0002	0	0	0	0	0	0	0	0	0	0	0	0	0	0	0	0	0	0	0	0	0	0	0	0	0	0
FL1CHYNF0003	0.2	1	1	0	1	0	0	0	0	0	0	0	1	0	0	0	0	1	0	0	0	0	0	0	0	0
FL1CHYNF0004	0.2	0	0	0	0	0	0	0	1	0	0	0	1	0	0	1	0	1	1	0	0	0	0	0	0	0
FL1CHYNI0001	0.04	0	0	0	0	0	0	0	0	0	0	0	0	0	0	0	1	0	0	0	0	0	0	0	0	0
FL1CHYNI0002	0.56	1	1	1	1	0	1	0	1	1	1	1	1	1	1	0	0	1	0	1	0	0	0	0	0	0
FL1CHYNI0003	0.56	0	1	1	0	0	0	1	1	1	0	1	1	1	1	0	0	0	0	0	0	1	1	1	1	1
FL1CHYNI0004	0.08	1	0	0	0	0	0	0	0	1	0	0	0	0	0	0	0	0	0	0	0	0	0	0	0	0
FL1CHYNI0005	0	0	0	0	0	0	0	0	0	0	0	0	0	0	0	0	0	0	0	0	0	0	0	0	0	0
FL1CHYNI0006	0.16	1	0	0	0	1	0	1	0	0	0	0	0	0	0	1	0	0	0	0	0	0	0	0	0	0
FL1CHYNI0007	0.68	1	1	1	1	1	1	1	0	1	1	1	1	0	1	1	1	0	1	1	1	0	0	0	0	0
FL1CHYNM0001	0.28	1	0	0	1	0	0	0	1	0	1	0	0	0	0	0	1	1	1	0	0	0	0	0	0	0
FL1CHYNM0002	0.48	1	0	1	0	0	1	0	0	1	1	1	1	0	0	1	1	1	0	1	1	0	0	0	0	0
FL1CHYNM0003	0.04	0	0	0	0	1	0	0	0	0	0	0	0	0	0	0	0	0	0	0	0	0	0	0	0	0
FL1CHYNP0001	0.32	0	0	0	1	0	0	1	1	0	0	1	0	0	0	1	0	1	0	1	1	0	0	0	0	0
FL1CHYNP0002	0.44	1	1	0	1	0	0	1	0	1	1	0	0	0	0	1	1	1	1	1	0	0	0	0	0	0
FL1CHYNP0003	0.48	1	1	0	1	0	0	1	0	1	1	0	0	0	1	1	1	1	1	1	0	0	0	0	0	0
FL1CHYNP0004	0.08	1	0	0	0	0	0	0	0	0	1	0	0	0	0	0	0	0	0	0	0	0	0	0	0	0
FL1CHYNP0005	0.44	1	0	0	1	0	0	1	1	1	1	0	0	0	0	1	1	1	0	1	1	0	0	0	0	0
FL1CHYNP0006	0.76	1	0	1	1	1	1	1	1	0	0	1	1	0	1	1	1	1	0	1	1	1	1	1	0	1
FL1CHYNP0007	0.08	0	0	0	0	0	0	1	0	0	0	0	1	0	0	0	0	0	0	0	0	0	0	0	0	0
FL1CHYNP0008	0.08	0	0	0	0	0	0	0	0	0	0	0	1	0	1	0	0	0	0	0	0	0	0	0	0	0
FL1CHYNP0009	0.12	0	0	0	0	0	0	1	0	0	0	0	0	1	1	0	0	0	0	0	0	0	0	0	0	0
FL1CHYNP0010	0.24	0	1	1	0	0	1	0	0	1	0	0	0	0	0	0	0	1	0	0	1	0	0	0	0	0
FL1CHYNS0001	0.16	0	0	0	0	0	0	0	1	1	0	0	0	0	0	0	0	0	1	0	1	0	0	0	0	0
FL1CHYNS0002	0.16	0	1	0	0	0	0	0	1	0	0	1	1	0	0	0	0	0	0	0	0	0	0	0	0	0
FL1CHYNS0003	0.04	0	0	0	0	0	0	0	0	0	0	0	0	0	0	0	0	1	0	0	0	0	0	0	0	0
FL1CHYNS0004	0.2	1	0	0	0	0	0	0	1	0	0	0	0	0	0	1	0	0	0	1	1	0	0	0	0	0
FL1CHYNS0005	0.56	1	1	0	1	0	0	1	1	1	1	0	0	0	1	1	1	1	1	1	1	0	0	0	0	0
FL1CHYNS0006	0.24	0	0	0	0	0	0	0	1	1	1	0	0	0	0	1	0	1	0	0	1	0	0	0	0	0
FL1CHYNS0007	0.56	1	0	1	1	0	0	0	1	0	1	1	1	0	1	1	1	1	0	1	1	1	0	0	0	0
FL1CHYNS0008	0.08	0	0	0	0	0	0	0	1	0	1	0	0	0	0	0	0	0	0	0	0	0	0	0	0	0
FL1CHYNS0009	0.08	0	0	0	0	0	0	0	0	0	0	0	0	0	0	1	0	0	0	1	0	0	0	0	0	0
FL1CHYNS0010	0.36	0	1	1	0	1	1	0	0	0	1	1	1	1	1	0	0	0	0	0	0	0	0	0	0	0
FL1CPTNS0001	0.04	0	0	0	0	0	0	0	0	0	0	0	1	0	0	0	0	0	0	0	0	0	0	0	0	0
FL1CPTNS0002	0	0	0	0	0	0	0	0	0	0	0	0	0	0	0	0	0	0	0	0	0	0	0	0	0	0
FL1CQUCCN001	0	0	0	0	0	0	0	0	0	0	0	0	0	0	0	0	0	0	0	0	0	0	0	0	0	0
FL1CQUCN0001	0	0	0	0	0	0	0	0	0	0	0	0	0	0	0	0	0	0	0	0	0	0	0	0	0	0
FL1CQUGS0001	0.08	0	0	0	0	0	0	0	0	1	0	0	0	0	0	0	0	1	0	0	0	0	0	0	0	0
FL1CQUNC0001	0.16	0	0	0	0	0	0	1	1	1	0	0	0	0	0	0	1	0	0	0	0	0	0	0	0	0
FL1CQUNI0001	0	0	0	0	0	0	0	0	0	0	0	0	0	0	0	0	0	0	0	0	0	0	0	0	0	0
FL1CQUNI0002	0.24	0	0	0	0	1	1	0	1	0	0	1	1	0	1	0	0	0	0	0	0	0	0	0	0	0
FL1CQUNM0001	0.04	0	0	0	0	1	0	0	0	0	0	0	0	0	0	0	0	0	0	0	0	0	0	0	0	0
FL1CQUNM0002	0.08	0	0	0	1	0	0	0	1	0	0	0	0	0	0	0	0	0	0	0	0	0	0	0	0	0
FL1CQUNM0003	0	0	0	0	0	0	0	0	0	0	0	0	0	0	0	0	0	0	0	0	0	0	0	0	0	0
FL1CQUNM0004	0.08	1	0	0	0	0	0	0	0	0	1	0	0	0	0	0	0	0	0	0	0	0	0	0	0	0
FL1CQUNM0005	0.44	0	0	0	1	1	0	0	1	1	0	1	1	1	1	1	1	0	0	0	1	0	0	0	0	0
FL1CQUNS0001	0.36	0	1	0	0	1	1	1	1	1	0	0	0	1	0	1	0	0	1	0	0	0	0	0	0	0
FL1CQUNS0002	0.12	0	0	0	0	0	1	0	0	1	0	0	0	0	0	0	1	0	0	0	0	0	0	0	0	0
FL1CQUNS0003	0.04	0	0	0	0	1	0	0	0	0	0	0	0	0	0	0	0	0	0	0	0	0	0	0	0	0
FL1CRTNF0001	0.16	0	0	0	0	1	0	0	1	0	0	1	0	0	1	0	0	0	0	0	0	0	0	0	0	0
FL1CRTNI0001	0.28	0	0	0	1	0	1	0	1	1	0	0	0	0	0	1	1	0	1	0	0	0	0	0	0	0
FL1CRTNI0002	0.32	0	0	1	1	0	1	1	1	0	0	1	1	0	1	0	0	0	0	0	0	0	0	0	0	0
FL1CRTNI0003	0.6	1	0	1	1	1	0	1	1	1	1	0	1	0	1	1	1	1	1	0	1	0	0	0	0	0
FL1CRTNI0004	0.24	1	0	0	0	0	0	1	1	0	0	0	0	0	0	0	0	1	0	1	1	0	0	0	0	0
FL1CRTNM0001	0.44	0	1	0	0	0	1	1	0	1	0	0	1	1	1	1	0	1	0	0	0	0	1	0	0	1
FL1CRTNP0001	0.44	1	0	0	1	0	0	0	1	1	1	0	0	0	0	1	1	1	1	1	1	0	0	0	0	0
FL1CRTNP0002	0.36	0	1	0	0	0	0	1	1	1	0	0	1	0	1	0	1	0	1	0	1	0	0	0	0	0
FL1CRTNP0003	0.16	0	0	1	0	0	1	0	0	0	0	0	0	1	1	0	0	0	0	0	0	0	0	0	0	0
FL1CRTNS0001	0.36	0	1	1	0	1	0	1	1	0	0	1	0	0	1	0	1	0	1	0	0	0	0	0	0	0
FL1CRTNS0002	0.04	0	0	0	0	0	0	0	0	0	0	0	0	0	0	0	1	0	0	0	0	0	0	0	0	0
FL1CRTNS0003	0	0	0	0	0	0	0	0	0	0	0	0	0	0	0	0	0	0	0	0	0	0	0	0	0	0
FL1CRTNS0004	0.28	0	1	0	0	1	0	0	1	0	0	1	1	1	1	0	0	0	0	0	0	0	0	0	0	0
FL1CRTNS0005	0	0	0	0	0	0	0	0	0	0	0	0	0	0	0	0	0	0	0	0	0	0	0	0	0	0
FL1CRTNS0006	0.08	0	0	0	0	0	0	0	0	1	0	0	0	0	0	0	0	0	1	0	0	0	0	0	0	0
FL1CUNNS0001	0	0	0	0	0	0	0	0	0	0	0	0	0	0	0	0	0	0	0	0	0	0	0	0	0	0
FL1CUNNS0002	0.04	0	0	0	0	0	1	0	0	0	0	0	0	0	0	0	0	0	0	0	0	0	0	0	0	0
FL1CUNNS0003	0.32	0	1	0	0	1	1	0	0	0	0	1	1	1	1	0	0	0	0	0	1	0	0	0	0	0
FL1CUNNS0004	0.12	0	1	0	0	0	0	0	0	1	0	0	0	0	0	0	0	0	1	0	0	0	0	0	0	0
FL1D19NI0001	0.16	0	0	0	0	0	0	0	1	0	0	0	0	0	0	1	0	0	1	0	1	0	0	0	0	0
FL1D19NS0001	0.04	1	0	0	0	0	0	0	0	0	0	0	0	0	0	0	0	0	0	0	0	0	0	0	0	0
FL1D19NS0002	0.2	0	0	0	0	1	1	0	0	0	0	0	1	1	1	0	0	0	0	0	0	0	0	0	0	0
FL1D19NS0003	0.24	0	0	0	0	0	0	0	1	0	0	0	0	0	0	1	0	1	1	1	1	0	0	0	0	0
FL1D1AGS0001	0.16	0	0	0	0	0	0	0	0	1	0	0	0	0	0	1	1	0	1	0	0	0	0	0	0	0
FL1D1AGS0002	0.08	0	0	0	0	0	0	0	1	0	0	0	0	0	0	0	0	0	0	1	0	0	0	0	0	0
FL1D1AGS0003	0.2	0	0	0	0	0	0	0	1	1	1	0	0	0	0	0	1	1	0	0	0	0	0	0	0	0
FL1D1ANI0001	0.04	0	0	0	0	0	0	0	0	1	0	0	0	0	0	0	0	0	0	0	0	0	0	0	0	0
FL1D1ANI0002	0.32	1	0	0	1	0	1	0	0	1	1	0	0	0	1	0	0	1	1	0	0	0	0	0	0	0
FL1D1ANI0003	0	0	0	0	0	0	0	0	0	0	0	0	0	0	0	0	0	0	0	0	0	0	0	0	0	0
FL1D1ANP0001	0.2	1	0	0	0	0	0	1	0	0	0	0	1	0	0	1	0	1	0	0	0	0	0	0	0	0
FL1D1ANS0001	0.12	0	0	0	0	0	0	0	0	0	0	1	1	0	0	0	1	0	0	0	0	0	0	0	0	0
FL1D1ANS0002	0.08	1	0	0	1	0	0	0	0	0	0	0	0	0	0	0	0	0	0	0	0	0	0	0	0	0
FL1D1ANS0003	0.04	1	0	0	0	0	0	0	0	0	0	0	0	0	0	0	0	0	0	0	0	0	0	0	0	0
FL1D1CNI0001	0.08	1	0	0	0	0	0	0	0	0	0	0	0	0	0	0	0	1	0	0	0	0	0	0	0	0
FL1D1CNP0001	0.28	0	1	0	0	1	1	0	0	1	0	1	0	1	1	0	0	0	0	0	0	0	0	0	0	0
FL1D1CNP0002	0	0	0	0	0	0	0	0	0	0	0	0	0	0	0	0	0	0	0	0	0	0	0	0	0	0
FL1D1CNS0001	0	0	0	0	0	0	0	0	0	0	0	0	0	0	0	0	0	0	0	0	0	0	0	0	0	0
FL1D1CNS0002	0.08	0	0	0	0	0	0	1	0	0	0	0	0	0	0	0	0	0	0	1	0	0	0	0	0	0
FL1D1CNS0003	0	0	0	0	0	0	0	0	0	0	0	0	0	0	0	0	0	0	0	0	0	0	0	0	0	0
FL1D1CNS0004	0.2	1	0	0	0	0	0	0	1	0	0	0	0	0	0	1	0	1	1	0	0	0	0	0	0	0
FL1D3CNS0001	0.24	1	0	0	0	1	0	0	1	1	0	0	0	0	0	1	0	0	1	0	0	0	0	0	0	0
FL1D98NS0001	0.12	1	0	0	1	0	0	0	0	0	0	1	0	0	0	0	0	0	0	0	0	0	0	0	0	0
FL1D99NS0001	0.24	0	0	0	1	1	0	1	0	0	1	0	0	0	0	0	0	0	0	1	1	0	0	0	0	0
FL1DA9GS0002	0.16	0	0	1	1	0	0	1	0	1	0	0	0	0	0	0	0	0	0	0	0	0	0	0	0	0
FL1DA9NC0001	0.28	0	0	0	0	0	0	1	0	1	0	0	0	0	0	1	1	0	1	1	1	0	0	0	0	0
FL1DA9NC0002	0.68	1	0	0	1	1	1	1	1	1	1	1	1	0	1	1	1	1	1	1	1	0	0	0	0	0
FL1DA9NC0003	0.8	1	1	1	1	1	1	1	1	1	1	1	1	1	1	1	1	1	1	1	1	0	0	0	0	0
FL1DA9NC0004	0.04	0	0	0	0	0	0	1	0	0	0	0	0	0	0	0	0	0	0	0	0	0	0	0	0	0
FL1DA9NC0005	0	0	0	0	0	0	0	0	0	0	0	0	0	0	0	0	0	0	0	0	0	0	0	0	0	0
FL1DA9NC0006	0.28	1	1	0	0	0	0	1	0	0	0	1	1	0	0	0	0	1	0	0	1	0	0	0	0	0
FL1DA9NC0007	0.2	0	0	1	1	1	0	0	0	1	0	0	0	0	0	0	0	1	0	0	0	0	0	0	0	0
FL1DA9NC0008	0	0	0	0	0	0	0	0	0	0	0	0	0	0	0	0	0	0	0	0	0	0	0	0	0	0
FL1DA9NC0009	0.2	1	1	0	1	0	0	0	0	0	0	0	1	0	0	0	0	1	0	0	0	0	0	0	0	0
FL1DA9NC0010	0.2	0	0	0	0	0	0	0	1	0	0	0	1	0	0	1	0	1	1	0	0	0	0	0	0	0
FL1DA9NC0011	0.04	0	0	0	0	0	0	0	0	0	0	0	0	0	0	0	1	0	0	0	0	0	0	0	0	0
FL1DA9NC0012	0.56	1	1	1	1	0	1	0	1	1	1	1	1	1	1	0	0	1	0	1	0	0	0	0	0	0
FL1DA9NC0013	0.56	0	1	1	0	0	0	1	1	1	0	1	1	1	1	0	0	0	0	0	0	1	1	1	1	1
FL1DA9NC0014	0.08	1	0	0	0	0	0	0	0	1	0	0	0	0	0	0	0	0	0	0	0	0	0	0	0	0
FL1DA9NC0015	0	0	0	0	0	0	0	0	0	0	0	0	0	0	0	0	0	0	0	0	0	0	0	0	0	0
FL1DA9NI0001	0.16	1	0	0	0	1	0	1	0	0	0	0	0	0	0	1	0	0	0	0	0	0	0	0	0	0
FL1DA9NI0002	0.68	1	1	1	1	1	1	1	0	1	1	1	1	0	1	1	1	0	1	1	1	0	0	0	0	0
FL1DA9NI0003	0.28	1	0	0	1	0	0	0	1	0	1	0	0	0	0	0	1	1	1	0	0	0	0	0	0	0
FL1DA9NI0004	0.48	1	0	1	0	0	1	0	0	1	1	1	1	0	0	1	1	1	0	1	1	0	0	0	0	0
FL1DA9NI0005	0.04	0	0	0	0	1	0	0	0	0	0	0	0	0	0	0	0	0	0	0	0	0	0	0	0	0
FL1DA9NM0001	0.32	0	0	0	1	0	0	1	1	0	0	1	0	0	0	1	0	1	0	1	1	0	0	0	0	0
FL1DA9NM0002	0.44	1	1	0	1	0	0	1	0	1	1	0	0	0	0	1	1	1	1	1	0	0	0	0	0	0
FL1DA9NM0003	0.48	1	1	0	1	0	0	1	0	1	1	0	0	0	1	1	1	1	1	1	0	0	0	0	0	0
FL1DA9NM0004	0.08	1	0	0	0	0	0	0	0	0	1	0	0	0	0	0	0	0	0	0	0	0	0	0	0	0
FL1DA9NM0005	0.44	1	0	0	1	0	0	1	1	1	1	0	0	0	0	1	1	1	0	1	1	0	0	0	0	0
FL1DA9NM0006	0.76	1	0	1	1	1	1	1	1	0	0	1	1	0	1	1	1	1	0	1	1	1	1	1	0	1
FL1DA9NM0007	0.08	0	0	0	0	0	0	1	0	0	0	0	1	0	0	0	0	0	0	0	0	0	0	0	0	0
FL1DA9NM0008	0.08	0	0	0	0	0	0	0	0	0	0	0	1	0	1	0	0	0	0	0	0	0	0	0	0	0
FL1DA9NN0001	0.12	0	0	0	0	0	0	1	0	0	0	0	0	1	1	0	0	0	0	0	0	0	0	0	0	0
FL1DA9NN0002	0.24	0	1	1	0	0	1	0	0	1	0	0	0	0	0	0	0	1	0	0	1	0	0	0	0	0
FL1DA9NP0001	0.16	0	0	0	0	0	0	0	1	1	0	0	0	0	0	0	0	0	1	0	1	0	0	0	0	0
FL1DA9NP0002	0.16	0	1	0	0	0	0	0	1	0	0	1	1	0	0	0	0	0	0	0	0	0	0	0	0	0
FL1DA9NR0001	0.04	0	0	0	0	0	0	0	0	0	0	0	0	0	0	0	0	1	0	0	0	0	0	0	0	0
FL1DA9NR0002	0.2	1	0	0	0	0	0	0	1	0	0	0	0	0	0	1	0	0	0	1	1	0	0	0	0	0
FL1DA9NR0005	0.56	1	1	0	1	0	0	1	1	1	1	0	0	0	1	1	1	1	1	1	1	0	0	0	0	0
FL1DA9NR0006	0.24	0	0	0	0	0	0	0	1	1	1	0	0	0	0	1	0	1	0	0	1	0	0	0	0	0
FL1DA9NR0007	0.56	1	0	1	1	0	0	0	1	0	1	1	1	0	1	1	1	1	0	1	1	1	0	0	0	0
FL1DA9NR0008	0.08	0	0	0	0	0	0	0	1	0	1	0	0	0	0	0	0	0	0	0	0	0	0	0	0	0
FL1DA9NR0009	0.08	0	0	0	0	0	0	0	0	0	0	0	0	0	0	1	0	0	0	1	0	0	0	0	0	0
FL1DA9NR0010	0.36	0	1	1	0	1	1	0	0	0	1	1	1	1	1	0	0	0	0	0	0	0	0	0	0	0
FL1DA9NR0011	0.04	0	0	0	0	0	0	0	0	0	0	0	1	0	0	0	0	0	0	0	0	0	0	0	0	0
FL1DA9NS0001	0	0	0	0	0	0	0	0	0	0	0	0	0	0	0	0	0	0	0	0	0	0	0	0	0	0
FL1DA9NS0002	0	0	0	0	0	0	0	0	0	0	0	0	0	0	0	0	0	0	0	0	0	0	0	0	0	0
FL1DA9NS0003	0	0	0	0	0	0	0	0	0	0	0	0	0	0	0	0	0	0	0	0	0	0	0	0	0	0
FL1DA9NS0004	0.08	0	0	0	0	0	0	0	0	1	0	0	0	0	0	0	0	1	0	0	0	0	0	0	0	0
FL1DAACS0001	0.16	0	0	0	0	0	0	1	1	1	0	0	0	0	0	0	1	0	0	0	0	0	0	0	0	0
FL1DAACS0002	0	0	0	0	0	0	0	0	0	0	0	0	0	0	0	0	0	0	0	0	0	0	0	0	0	0
FL1DAAGS0001	0.24	0	0	0	0	1	1	0	1	0	0	1	1	0	1	0	0	0	0	0	0	0	0	0	0	0
FL1DAAGS0002	0.04	0	0	0	0	1	0	0	0	0	0	0	0	0	0	0	0	0	0	0	0	0	0	0	0	0
FL1DAAGS0003	0.08	0	0	0	1	0	0	0	1	0	0	0	0	0	0	0	0	0	0	0	0	0	0	0	0	0
FL1DAAGS0004	0	0	0	0	0	0	0	0	0	0	0	0	0	0	0	0	0	0	0	0	0	0	0	0	0	0
FL1DAAGS0005	0.08	1	0	0	0	0	0	0	0	0	1	0	0	0	0	0	0	0	0	0	0	0	0	0	0	0
FL1DAAGS0006	0.44	0	0	0	1	1	0	0	1	1	0	1	1	1	1	1	1	0	0	0	1	0	0	0	0	0
FL1DAANI0001	0.36	0	1	0	0	1	1	1	1	1	0	0	0	1	0	1	0	0	1	0	0	0	0	0	0	0
FL1DAANI0002	0.12	0	0	0	0	0	1	0	0	1	0	0	0	0	0	0	1	0	0	0	0	0	0	0	0	0
FL1DAANN0001	0.04	0	0	0	0	1	0	0	0	0	0	0	0	0	0	0	0	0	0	0	0	0	0	0	0	0
FL1DAANS0001	0.16	0	0	0	0	1	0	0	1	0	0	1	0	0	1	0	0	0	0	0	0	0	0	0	0	0
FL1DABGS0001	0.28	0	0	0	1	0	1	0	1	1	0	0	0	0	0	1	1	0	1	0	0	0	0	0	0	0
FL1DABNN0001	0.32	0	0	1	1	0	1	1	1	0	0	1	1	0	1	0	0	0	0	0	0	0	0	0	0	0
FL1DABNS0001	0.6	1	0	1	1	1	0	1	1	1	1	0	1	0	1	1	1	1	1	0	1	0	0	0	0	0
FL1DACCS0001	0.24	1	0	0	0	0	0	1	1	0	0	0	0	0	0	0	0	1	0	1	1	0	0	0	0	0
FL1DACGS0001	0.44	0	1	0	0	0	1	1	0	1	0	0	1	1	1	1	0	1	0	0	0	0	1	0	0	1
FL1DACNI0001	0.44	1	0	0	1	0	0	0	1	1	1	0	0	0	0	1	1	1	1	1	1	0	0	0	0	0
FL1DACNI0002	0.36	0	1	0	0	0	0	1	1	1	0	0	1	0	1	0	1	0	1	0	1	0	0	0	0	0
FL1DACNP0001	0.16	0	0	1	0	0	1	0	0	0	0	0	0	1	1	0	0	0	0	0	0	0	0	0	0	0
FL1DACNS0001	0.36	0	1	1	0	1	0	1	1	0	0	1	0	0	1	0	1	0	1	0	0	0	0	0	0	0
FL1DAENI0001	0.04	0	0	0	0	0	0	0	0	0	0	0	0	0	0	0	1	0	0	0	0	0	0	0	0	0
FL1DBANI0001	0	0	0	0	0	0	0	0	0	0	0	0	0	0	0	0	0	0	0	0	0	0	0	0	0	0
FL1DBANS0001	0.28	0	1	0	0	1	0	0	1	0	0	1	1	1	1	0	0	0	0	0	0	0	0	0	0	0
FL1DBBNS0001	0	0	0	0	0	0	0	0	0	0	0	0	0	0	0	0	0	0	0	0	0	0	0	0	0	0
FL1DBCNI0001	0.08	0	0	0	0	0	0	0	0	1	0	0	0	0	0	0	0	0	1	0	0	0	0	0	0	0
FL1DBCNS0001	0	0	0	0	0	0	0	0	0	0	0	0	0	0	0	0	0	0	0	0	0	0	0	0	0	0
FL1DBFNS0001	0.04	0	0	0	0	0	1	0	0	0	0	0	0	0	0	0	0	0	0	0	0	0	0	0	0	0
FL1DCAGS0001	0.32	0	1	0	0	1	1	0	0	0	0	1	1	1	1	0	0	0	0	0	1	0	0	0	0	0
FL1DCANM0001	0.12	0	1	0	0	0	0	0	0	1	0	0	0	0	0	0	0	0	1	0	0	0	0	0	0	0
FL1DCANM0002	0.16	0	0	0	0	0	0	0	1	0	0	0	0	0	0	1	0	0	1	0	1	0	0	0	0	0
FL1DCANS0001	0.04	1	0	0	0	0	0	0	0	0	0	0	0	0	0	0	0	0	0	0	0	0	0	0	0	0
FL1DCBNS0001	0.2	0	0	0	0	1	1	0	0	0	0	0	1	1	1	0	0	0	0	0	0	0	0	0	0	0
FL1DCFNS0001	0.24	0	0	0	0	0	0	0	1	0	0	0	0	0	0	1	0	1	1	1	1	0	0	0	0	0
FL1DDAGS0001	0.16	0	0	0	0	0	0	0	0	1	0	0	0	0	0	1	1	0	1	0	0	0	0	0	0	0
FL1DDANS0001	0.08	0	0	0	0	0	0	0	1	0	0	0	0	0	0	0	0	0	0	1	0	0	0	0	0	0
FL1DDBNS0001	0.2	0	0	0	0	0	0	0	1	1	1	0	0	0	0	0	1	1	0	0	0	0	0	0	0	0
FL1DDCNS0001	0.04	0	0	0	0	0	0	0	0	1	0	0	0	0	0	0	0	0	0	0	0	0	0	0	0	0
FL1DE9GS0001	0.32	1	0	0	1	0	1	0	0	1	1	0	0	0	1	0	0	1	1	0	0	0	0	0	0	0
FL1DE9NI0001	0	0	0	0	0	0	0	0	0	0	0	0	0	0	0	0	0	0	0	0	0	0	0	0	0	0
FL1DE9NP0001	0.2	1	0	0	0	0	0	1	0	0	0	0	1	0	0	1	0	1	0	0	0	0	0	0	0	0
FL1DE9NS0001	0.12	0	0	0	0	0	0	0	0	0	0	1	1	0	0	0	1	0	0	0	0	0	0	0	0	0
FL1DE9NS0002	0.08	1	0	0	1	0	0	0	0	0	0	0	0	0	0	0	0	0	0	0	0	0	0	0	0	0
FL1DE9NS0003	0.04	1	0	0	0	0	0	0	0	0	0	0	0	0	0	0	0	0	0	0	0	0	0	0	0	0
FL1DE9NS0004	0.08	1	0	0	0	0	0	0	0	0	0	0	0	0	0	0	0	1	0	0	0	0	0	0	0	0
FL1DEANI0001	0.28	0	1	0	0	1	1	0	0	1	0	1	0	1	1	0	0	0	0	0	0	0	0	0	0	0
FL1DEANI0002	0	0	0	0	0	0	0	0	0	0	0	0	0	0	0	0	0	0	0	0	0	0	0	0	0	0
FL1DECNF0001	0	0	0	0	0	0	0	0	0	0	0	0	0	0	0	0	0	0	0	0	0	0	0	0	0	0
FL1DG9NS0001	0.08	0	0	0	0	0	0	1	0	0	0	0	0	0	0	0	0	0	0	1	0	0	0	0	0	0
FL1DG9NS0002	0	0	0	0	0	0	0	0	0	0	0	0	0	0	0	0	0	0	0	0	0	0	0	0	0	0
FL1DG9NS0003	0.2	1	0	0	0	0	0	0	1	0	0	0	0	0	0	1	0	1	1	0	0	0	0	0	0	0
FL1DGANS0001	0.24	1	0	0	0	1	0	0	1	1	0	0	0	0	0	1	0	0	1	0	0	0	0	0	0	0
FL1DHXCS0001	0.12	1	0	0	1	0	0	0	0	0	0	1	0	0	0	0	0	0	0	0	0	0	0	0	0	0
FL1DHXCS0002	0.24	0	0	0	1	1	0	1	0	0	1	0	0	0	0	0	0	0	0	1	1	0	0	0	0	0
FL1DHXCS0003	0.16	0	0	1	1	0	0	1	0	1	0	0	0	0	0	0	0	0	0	0	0	0	0	0	0	0
FL1DHXGS0001	0.28	0	0	0	0	0	0	1	0	1	0	0	0	0	0	1	1	0	1	1	1	0	0	0	0	0
FL1DHXNF0001	0.68	1	0	0	1	1	1	1	1	1	1	1	1	0	1	1	1	1	1	1	1	0	0	0	0	0
FL1DHXNI0001	0.8	1	1	1	1	1	1	1	1	1	1	1	1	1	1	1	1	1	1	1	1	0	0	0	0	0
FL1DHXNI0002	0.04	0	0	0	0	0	0	1	0	0	0	0	0	0	0	0	0	0	0	0	0	0	0	0	0	0
FL1DHXNS0001	0	0	0	0	0	0	0	0	0	0	0	0	0	0	0	0	0	0	0	0	0	0	0	0	0	0
FL1DHXNS0002	0.28	1	1	0	0	0	0	1	0	0	0	1	1	0	0	0	0	1	0	0	1	0	0	0	0	0
FL1DHXNS0003	0.2	0	0	1	1	1	0	0	0	1	0	0	0	0	0	0	0	1	0	0	0	0	0	0	0	0
FL1DHXNS0004	0	0	0	0	0	0	0	0	0	0	0	0	0	0	0	0	0	0	0	0	0	0	0	0	0	0
FL1DHXNS0005	0.2	1	1	0	1	0	0	0	0	0	0	0	1	0	0	0	0	1	0	0	0	0	0	0	0	0
FL1DHXNS0006	0.2	0	0	0	0	0	0	0	1	0	0	0	1	0	0	1	0	1	1	0	0	0	0	0	0	0
FL1DHXNS0007	0.04	0	0	0	0	0	0	0	0	0	0	0	0	0	0	0	1	0	0	0	0	0	0	0	0	0
FL1DHXNS0008	0.56	1	1	1	1	0	1	0	1	1	1	1	1	1	1	0	0	1	0	1	0	0	0	0	0	0
FL1DHYCS0001	0.56	0	1	1	0	0	0	1	1	1	0	1	1	1	1	0	0	0	0	0	0	1	1	1	1	1
FL1DHYGS0001	0.08	1	0	0	0	0	0	0	0	1	0	0	0	0	0	0	0	0	0	0	0	0	0	0	0	0
FL1DHYNF0001	0	0	0	0	0	0	0	0	0	0	0	0	0	0	0	0	0	0	0	0	0	0	0	0	0	0
FL1DHYNF0002	0.16	1	0	0	0	1	0	1	0	0	0	0	0	0	0	1	0	0	0	0	0	0	0	0	0	0
FL1DHYNP0001	0.68	1	1	1	1	1	1	1	0	1	1	1	1	0	1	1	1	0	1	1	1	0	0	0	0	0
FL1DHYNS0001	0.28	1	0	0	1	0	0	0	1	0	1	0	0	0	0	0	1	1	1	0	0	0	0	0	0	0
FL1DHYNS0002	0.48	1	0	1	0	0	1	0	0	1	1	1	1	0	0	1	1	1	0	1	1	0	0	0	0	0
FL1DHYNS0003	0.04	0	0	0	0	1	0	0	0	0	0	0	0	0	0	0	0	0	0	0	0	0	0	0	0	0
FL1DHYNS0004	0.32	0	0	0	1	0	0	1	1	0	0	1	0	0	0	1	0	1	0	1	1	0	0	0	0	0
FL1DHYNS0005	0.44	1	1	0	1	0	0	1	0	1	1	0	0	0	0	1	1	1	1	1	0	0	0	0	0	0
FL1DQUNI0001	0.48	1	1	0	1	0	0	1	0	1	1	0	0	0	1	1	1	1	1	1	0	0	0	0	0	0
FL1DQUNI0002	0.08	1	0	0	0	0	0	0	0	0	1	0	0	0	0	0	0	0	0	0	0	0	0	0	0	0
FL1DQUNI0003	0.44	1	0	0	1	0	0	1	1	1	1	0	0	0	0	1	1	1	0	1	1	0	0	0	0	0
FL1DQUNM0001	0.76	1	0	1	1	1	1	1	1	0	0	1	1	0	1	1	1	1	0	1	1	1	1	1	0	1
FL1DQUNM0002	0.08	0	0	0	0	0	0	1	0	0	0	0	1	0	0	0	0	0	0	0	0	0	0	0	0	0
FL1DQUNM0003	0.08	0	0	0	0	0	0	0	0	0	0	0	1	0	1	0	0	0	0	0	0	0	0	0	0	0
FL1DQUNP0001	0.12	0	0	0	0	0	0	1	0	0	0	0	0	1	1	0	0	0	0	0	0	0	0	0	0	0
FL1DQUNP0002	0.24	0	1	1	0	0	1	0	0	1	0	0	0	0	0	0	0	1	0	0	1	0	0	0	0	0
FL1DRTNI0001	0.16	0	0	0	0	0	0	0	1	1	0	0	0	0	0	0	0	0	1	0	1	0	0	0	0	0
FL1DRTNS0001	0.16	0	1	0	0	0	0	0	1	0	0	1	1	0	0	0	0	0	0	0	0	0	0	0	0	0
FL1DRTNS0002	0.04	0	0	0	0	0	0	0	0	0	0	0	0	0	0	0	0	1	0	0	0	0	0	0	0	0
FL1DRTNS0003	0.2	1	0	0	0	0	0	0	1	0	0	0	0	0	0	1	0	0	0	1	1	0	0	0	0	0
FL1DRTNS0004	0.56	1	1	0	1	0	0	1	1	1	1	0	0	0	1	1	1	1	1	1	1	0	0	0	0	0
FL1DRTNS0005	0.24	0	0	0	0	0	0	0	1	1	1	0	0	0	0	1	0	1	0	0	1	0	0	0	0	0
FL1DRTNS0006	0.56	1	0	1	1	0	0	0	1	0	1	1	1	0	1	1	1	1	0	1	1	1	0	0	0	0
FL1DRTNS0007	0.08	0	0	0	0	0	0	0	1	0	1	0	0	0	0	0	0	0	0	0	0	0	0	0	0	0
FL1DRTNS0008	0.08	0	0	0	0	0	0	0	0	0	0	0	0	0	0	1	0	0	0	1	0	0	0	0	0	0
FL1DRTNS0009	0.36	0	1	1	0	1	1	0	0	0	1	1	1	1	1	0	0	0	0	0	0	0	0	0	0	0
FL1DRTNS0010	0.04	0	0	0	0	0	0	0	0	0	0	0	1	0	0	0	0	0	0	0	0	0	0	0	0	0
FL1DRTNS0011	0	0	0	0	0	0	0	0	0	0	0	0	0	0	0	0	0	0	0	0	0	0	0	0	0	0
FL1DUNNM0001	0	0	0	0	0	0	0	0	0	0	0	0	0	0	0	0	0	0	0	0	0	0	0	0	0	0
FL2F18NC0001	0	0	0	0	0	0	0	0	0	0	0	0	0	0	0	0	0	0	0	0	0	0	0	0	0	0
FL2F19GM0001	0.08	0	0	0	0	0	0	0	0	1	0	0	0	0	0	0	0	1	0	0	0	0	0	0	0	0
FL2F19GS0001	0.16	0	0	0	0	0	0	1	1	1	0	0	0	0	0	0	1	0	0	0	0	0	0	0	0	0
FL2F19NC0001	0	0	0	0	0	0	0	0	0	0	0	0	0	0	0	0	0	0	0	0	0	0	0	0	0	0
FL2F19NI0001	0.24	0	0	0	0	1	1	0	1	0	0	1	1	0	1	0	0	0	0	0	0	0	0	0	0	0
FL2F19NI0002	0.04	0	0	0	0	1	0	0	0	0	0	0	0	0	0	0	0	0	0	0	0	0	0	0	0	0
FL2F19NI0003	0.08	0	0	0	1	0	0	0	1	0	0	0	0	0	0	0	0	0	0	0	0	0	0	0	0	0
FL2F19NI0004	0	0	0	0	0	0	0	0	0	0	0	0	0	0	0	0	0	0	0	0	0	0	0	0	0	0
FL2F19NI0005	0.08	1	0	0	0	0	0	0	0	0	1	0	0	0	0	0	0	0	0	0	0	0	0	0	0	0
FL2F19NP0002	0.44	0	0	0	1	1	0	0	1	1	0	1	1	1	1	1	1	0	0	0	1	0	0	0	0	0
FL2F19NP0003	0.36	0	1	0	0	1	1	1	1	1	0	0	0	1	0	1	0	0	1	0	0	0	0	0	0	0
FL2F19NS0001	0.12	0	0	0	0	0	1	0	0	1	0	0	0	0	0	0	1	0	0	0	0	0	0	0	0	0
FL2F19NS0002	0.04	0	0	0	0	1	0	0	0	0	0	0	0	0	0	0	0	0	0	0	0	0	0	0	0	0
FL2F1ACS0001	0.16	0	0	0	0	1	0	0	1	0	0	1	0	0	1	0	0	0	0	0	0	0	0	0	0	0
FL2F1AGS0001	0.28	0	0	0	1	0	1	0	1	1	0	0	0	0	0	1	1	0	1	0	0	0	0	0	0	0
FL2F1AGS0002	0.32	0	0	1	1	0	1	1	1	0	0	1	1	0	1	0	0	0	0	0	0	0	0	0	0	0
FL2F1AGS0003	0.6	1	0	1	1	1	0	1	1	1	1	0	1	0	1	1	1	1	1	0	1	0	0	0	0	0
FL2F1AGS0004	0.24	1	0	0	0	0	0	1	1	0	0	0	0	0	0	0	0	1	0	1	1	0	0	0	0	0
FL2F1AGS0005	0.44	0	1	0	0	0	1	1	0	1	0	0	1	1	1	1	0	1	0	0	0	0	1	0	0	1
FL2F1AGS0006	0.44	1	0	0	1	0	0	0	1	1	1	0	0	0	0	1	1	1	1	1	1	0	0	0	0	0
FL2F1AGS0007	0.36	0	1	0	0	0	0	1	1	1	0	0	1	0	1	0	1	0	1	0	1	0	0	0	0	0
FL2F1AGSN001	0.16	0	0	1	0	0	1	0	0	0	0	0	0	1	1	0	0	0	0	0	0	0	0	0	0	0
FL2F1ANF0001	0.36	0	1	1	0	1	0	1	1	0	0	1	0	0	1	0	1	0	1	0	0	0	0	0	0	0
FL2F1ANI0002	0.04	0	0	0	0	0	0	0	0	0	0	0	0	0	0	0	1	0	0	0	0	0	0	0	0	0
FL2F1ANI0003	0	0	0	0	0	0	0	0	0	0	0	0	0	0	0	0	0	0	0	0	0	0	0	0	0	0
FL2F1ANI0004	0.28	0	1	0	0	1	0	0	1	0	0	1	1	1	1	0	0	0	0	0	0	0	0	0	0	0
FL2F1ANI0005	0	0	0	0	0	0	0	0	0	0	0	0	0	0	0	0	0	0	0	0	0	0	0	0	0	0
FL2F1ANI0006	0.08	0	0	0	0	0	0	0	0	1	0	0	0	0	0	0	0	0	1	0	0	0	0	0	0	0
FL2F1ANI0007	0	0	0	0	0	0	0	0	0	0	0	0	0	0	0	0	0	0	0	0	0	0	0	0	0	0
FL2F1ANI0008	0.04	0	0	0	0	0	1	0	0	0	0	0	0	0	0	0	0	0	0	0	0	0	0	0	0	0
FL2F1ANI0009	0.32	0	1	0	0	1	1	0	0	0	0	1	1	1	1	0	0	0	0	0	1	0	0	0	0	0
FL2F1ANI0010	0.12	0	1	0	0	0	0	0	0	1	0	0	0	0	0	0	0	0	1	0	0	0	0	0	0	0
FL2F1ANI0011	0.16	0	0	0	0	0	0	0	1	0	0	0	0	0	0	1	0	0	1	0	1	0	0	0	0	0
FL2F1ANI0012	0.04	1	0	0	0	0	0	0	0	0	0	0	0	0	0	0	0	0	0	0	0	0	0	0	0	0
FL2F1ANI0013	0.2	0	0	0	0	1	1	0	0	0	0	0	1	1	1	0	0	0	0	0	0	0	0	0	0	0
FL2F1ANM0001	0.24	0	0	0	0	0	0	0	1	0	0	0	0	0	0	1	0	1	1	1	1	0	0	0	0	0
FL2F1ANN0001	0.16	0	0	0	0	0	0	0	0	1	0	0	0	0	0	1	1	0	1	0	0	0	0	0	0	0
FL2F1ANN0002	0.08	0	0	0	0	0	0	0	1	0	0	0	0	0	0	0	0	0	0	1	0	0	0	0	0	0
FL2F1ANP0001	0.2	0	0	0	0	0	0	0	1	1	1	0	0	0	0	0	1	1	0	0	0	0	0	0	0	0
FL2F1ANP0002	0.04	0	0	0	0	0	0	0	0	1	0	0	0	0	0	0	0	0	0	0	0	0	0	0	0	0
FL2F1ANP0003	0.32	1	0	0	1	0	1	0	0	1	1	0	0	0	1	0	0	1	1	0	0	0	0	0	0	0
FL2F1ANP0005	0	0	0	0	0	0	0	0	0	0	0	0	0	0	0	0	0	0	0	0	0	0	0	0	0	0
FL2F1ANP0006	0.2	1	0	0	0	0	0	1	0	0	0	0	1	0	0	1	0	1	0	0	0	0	0	0	0	0
FL2F1ANP0007	0.12	0	0	0	0	0	0	0	0	0	0	1	1	0	0	0	1	0	0	0	0	0	0	0	0	0
FL2F1ANP0008	0.08	1	0	0	1	0	0	0	0	0	0	0	0	0	0	0	0	0	0	0	0	0	0	0	0	0
FL2F1ANP0009	0.04	1	0	0	0	0	0	0	0	0	0	0	0	0	0	0	0	0	0	0	0	0	0	0	0	0
FL2F1ANP0010	0.08	1	0	0	0	0	0	0	0	0	0	0	0	0	0	0	0	1	0	0	0	0	0	0	0	0
FL2F1ANP0011	0.28	0	1	0	0	1	1	0	0	1	0	1	0	1	1	0	0	0	0	0	0	0	0	0	0	0
FL2F1ANS0001	0	0	0	0	0	0	0	0	0	0	0	0	0	0	0	0	0	0	0	0	0	0	0	0	0	0
FL2F1ANS0002	0	0	0	0	0	0	0	0	0	0	0	0	0	0	0	0	0	0	0	0	0	0	0	0	0	0
FL2F1ANS0003	0.08	0	0	0	0	0	0	1	0	0	0	0	0	0	0	0	0	0	0	1	0	0	0	0	0	0
FL2F1CCS0001	0	0	0	0	0	0	0	0	0	0	0	0	0	0	0	0	0	0	0	0	0	0	0	0	0	0
FL2F1CGS0001	0.2	1	0	0	0	0	0	0	1	0	0	0	0	0	0	1	0	1	1	0	0	0	0	0	0	0
FL2F1CGS0002	0.24	1	0	0	0	1	0	0	1	1	0	0	0	0	0	1	0	0	1	0	0	0	0	0	0	0
FL2F1CGS0003	0.12	1	0	0	1	0	0	0	0	0	0	1	0	0	0	0	0	0	0	0	0	0	0	0	0	0
FL2F1CNF0001	0.24	0	0	0	1	1	0	1	0	0	1	0	0	0	0	0	0	0	0	1	1	0	0	0	0	0
FL2F1CNI0001	0.16	0	0	1	1	0	0	1	0	1	0	0	0	0	0	0	0	0	0	0	0	0	0	0	0	0
FL2F1CNI0002	0.28	0	0	0	0	0	0	1	0	1	0	0	0	0	0	1	1	0	1	1	1	0	0	0	0	0
FL2F1CNI0003	0.68	1	0	0	1	1	1	1	1	1	1	1	1	0	1	1	1	1	1	1	1	0	0	0	0	0
FL2F1CNP0001	0.8	1	1	1	1	1	1	1	1	1	1	1	1	1	1	1	1	1	1	1	1	0	0	0	0	0
FL2F1CNP0002	0.04	0	0	0	0	0	0	1	0	0	0	0	0	0	0	0	0	0	0	0	0	0	0	0	0	0
FL2F1CNP0003	0	0	0	0	0	0	0	0	0	0	0	0	0	0	0	0	0	0	0	0	0	0	0	0	0	0
FL2F1CNS0001	0.28	1	1	0	0	0	0	1	0	0	0	1	1	0	0	0	0	1	0	0	1	0	0	0	0	0
FL2F1LNF0001	0.2	0	0	1	1	1	0	0	0	1	0	0	0	0	0	0	0	1	0	0	0	0	0	0	0	0
FL2F1LNI0001	0	0	0	0	0	0	0	0	0	0	0	0	0	0	0	0	0	0	0	0	0	0	0	0	0	0
FL2F1LNI0002	0.2	1	1	0	1	0	0	0	0	0	0	0	1	0	0	0	0	1	0	0	0	0	0	0	0	0
FL2F1LNI0003	0.2	0	0	0	0	0	0	0	1	0	0	0	1	0	0	1	0	1	1	0	0	0	0	0	0	0
FL2F1LNI0004	0.04	0	0	0	0	0	0	0	0	0	0	0	0	0	0	0	1	0	0	0	0	0	0	0	0	0
FL2F1LNS0001	0.56	1	1	1	1	0	1	0	1	1	1	1	1	1	1	0	0	1	0	1	0	0	0	0	0	0
FL2F29NF0001	0.56	0	1	1	0	0	0	1	1	1	0	1	1	1	1	0	0	0	0	0	0	1	1	1	1	1
FL2F29NP0001	0.08	1	0	0	0	0	0	0	0	1	0	0	0	0	0	0	0	0	0	0	0	0	0	0	0	0
FL2F2CNI0001	0	0	0	0	0	0	0	0	0	0	0	0	0	0	0	0	0	0	0	0	0	0	0	0	0	0
FL2F2CNP0001	0.16	1	0	0	0	1	0	1	0	0	0	0	0	0	0	1	0	0	0	0	0	0	0	0	0	0
FL2F2CNP0002	0.68	1	1	1	1	1	1	1	0	1	1	1	1	0	1	1	1	0	1	1	1	0	0	0	0	0
FL2F2CNS0001	0.28	1	0	0	1	0	0	0	1	0	1	0	0	0	0	0	1	1	1	0	0	0	0	0	0	0
FL2F2CNS0002	0.48	1	0	1	0	0	1	0	0	1	1	1	1	0	0	1	1	1	0	1	1	0	0	0	0	0
FL2F39NS0001	0.04	0	0	0	0	1	0	0	0	0	0	0	0	0	0	0	0	0	0	0	0	0	0	0	0	0
FL2F39NS0002	0.32	0	0	0	1	0	0	1	1	0	0	1	0	0	0	1	0	1	0	1	1	0	0	0	0	0
FL2F3ANS0001	0.44	1	1	0	1	0	0	1	0	1	1	0	0	0	0	1	1	1	1	1	0	0	0	0	0	0
FL2F3CGS0001	0.48	1	1	0	1	0	0	1	0	1	1	0	0	0	1	1	1	1	1	1	0	0	0	0	0	0
FL2F3CGS0002	0.08	1	0	0	0	0	0	0	0	0	1	0	0	0	0	0	0	0	0	0	0	0	0	0	0	0
FL2F3CGS0003	0.44	1	0	0	1	0	0	1	1	1	1	0	0	0	0	1	1	1	0	1	1	0	0	0	0	0
FL2F3CNS0001	0.76	1	0	1	1	1	1	1	1	0	0	1	1	0	1	1	1	1	0	1	1	1	1	1	0	1
FL2F3CNS0002	0.08	0	0	0	0	0	0	1	0	0	0	0	1	0	0	0	0	0	0	0	0	0	0	0	0	0
FL2F3CNS0003	0.08	0	0	0	0	0	0	0	0	0	0	0	1	0	1	0	0	0	0	0	0	0	0	0	0	0
FL2F3GGS0001	0.12	0	0	0	0	0	0	1	0	0	0	0	0	1	1	0	0	0	0	0	0	0	0	0	0	0
FL2F4ANS0001	0.24	0	1	1	0	0	1	0	0	1	0	0	0	0	0	0	0	1	0	0	1	0	0	0	0	0
FL2F9AGI0001	0.16	0	0	0	0	0	0	0	1	1	0	0	0	0	0	0	0	0	1	0	1	0	0	0	0	0
FL2F9ANI0001	0.16	0	1	0	0	0	0	0	1	0	0	1	1	0	0	0	0	0	0	0	0	0	0	0	0	0
FL2F9ANS0001	0.04	0	0	0	0	0	0	0	0	0	0	0	0	0	0	0	0	1	0	0	0	0	0	0	0	0
FL2F9ANS0002	0.2	1	0	0	0	0	0	0	1	0	0	0	0	0	0	1	0	0	0	1	1	0	0	0	0	0
FL2F9CNS0001	0.56	1	1	0	1	0	0	1	1	1	1	0	0	0	1	1	1	1	1	1	1	0	0	0	0	0
FL2FA8GS0001	0.24	0	0	0	0	0	0	0	1	1	1	0	0	0	0	1	0	1	0	0	1	0	0	0	0	0
FL2FA8GS0002	0.56	1	0	1	1	0	0	0	1	0	1	1	1	0	1	1	1	1	0	1	1	1	0	0	0	0
FL2FA8GS0003	0.08	0	0	0	0	0	0	0	1	0	1	0	0	0	0	0	0	0	0	0	0	0	0	0	0	0
FL2FA8GS0004	0.08	0	0	0	0	0	0	0	0	0	0	0	0	0	0	1	0	0	0	1	0	0	0	0	0	0
FL2FA8NI0001	0.36	0	1	1	0	1	1	0	0	0	1	1	1	1	1	0	0	0	0	0	0	0	0	0	0	0
FL2FA8NI0002	0.04	0	0	0	0	0	0	0	0	0	0	0	1	0	0	0	0	0	0	0	0	0	0	0	0	0
FL2FA8NI0003	0	0	0	0	0	0	0	0	0	0	0	0	0	0	0	0	0	0	0	0	0	0	0	0	0	0
FL2FA8NI0004	0	0	0	0	0	0	0	0	0	0	0	0	0	0	0	0	0	0	0	0	0	0	0	0	0	0
FL2FA8NI0005	0	0	0	0	0	0	0	0	0	0	0	0	0	0	0	0	0	0	0	0	0	0	0	0	0	0
FL2FA8NI0006	0.08	0	0	0	0	0	0	0	0	1	0	0	0	0	0	0	0	1	0	0	0	0	0	0	0	0
FL2FA8NI0007	0.16	0	0	0	0	0	0	1	1	1	0	0	0	0	0	0	1	0	0	0	0	0	0	0	0	0
FL2FA8NI0008	0	0	0	0	0	0	0	0	0	0	0	0	0	0	0	0	0	0	0	0	0	0	0	0	0	0
FL2FA8NP0001	0.24	0	0	0	0	1	1	0	1	0	0	1	1	0	1	0	0	0	0	0	0	0	0	0	0	0
FL2FA8NP0002	0.04	0	0	0	0	1	0	0	0	0	0	0	0	0	0	0	0	0	0	0	0	0	0	0	0	0
FL2FA8NP0003	0.08	0	0	0	1	0	0	0	1	0	0	0	0	0	0	0	0	0	0	0	0	0	0	0	0	0
FL2FA8NS0001	0	0	0	0	0	0	0	0	0	0	0	0	0	0	0	0	0	0	0	0	0	0	0	0	0	0
FL2FA8NS0002	0.08	1	0	0	0	0	0	0	0	0	1	0	0	0	0	0	0	0	0	0	0	0	0	0	0	0
FL2FA8NS0003	0.44	0	0	0	1	1	0	0	1	1	0	1	1	1	1	1	1	0	0	0	1	0	0	0	0	0
FL2FA8NS0004	0.36	0	1	0	0	1	1	1	1	1	0	0	0	1	0	1	0	0	1	0	0	0	0	0	0	0
FL2FA8NS0005	0.12	0	0	0	0	0	1	0	0	1	0	0	0	0	0	0	1	0	0	0	0	0	0	0	0	0
FL2FA8NS0006	0.04	0	0	0	0	1	0	0	0	0	0	0	0	0	0	0	0	0	0	0	0	0	0	0	0	0
FL2FA8NS0007	0.16	0	0	0	0	1	0	0	1	0	0	1	0	0	1	0	0	0	0	0	0	0	0	0	0	0
FL2FA8NS0008	0.28	0	0	0	1	0	1	0	1	1	0	0	0	0	0	1	1	0	1	0	0	0	0	0	0	0
FL2FA8NS0009	0.32	0	0	1	1	0	1	1	1	0	0	1	1	0	1	0	0	0	0	0	0	0	0	0	0	0
FL2FA8NS0011	0.6	1	0	1	1	1	0	1	1	1	1	0	1	0	1	1	1	1	1	0	1	0	0	0	0	0
FL2FA9GM0001	0.24	1	0	0	0	0	0	1	1	0	0	0	0	0	0	0	0	1	0	1	1	0	0	0	0	0
FL2FA9GM0002	0.44	0	1	0	0	0	1	1	0	1	0	0	1	1	1	1	0	1	0	0	0	0	1	0	0	1
FL2FA9GM0003	0.44	1	0	0	1	0	0	0	1	1	1	0	0	0	0	1	1	1	1	1	1	0	0	0	0	0
FL2FA9GM0004	0.36	0	1	0	0	0	0	1	1	1	0	0	1	0	1	0	1	0	1	0	1	0	0	0	0	0
FL2FA9GS0001	0.16	0	0	1	0	0	1	0	0	0	0	0	0	1	1	0	0	0	0	0	0	0	0	0	0	0
FL2FA9GS0002	0.36	0	1	1	0	1	0	1	1	0	0	1	0	0	1	0	1	0	1	0	0	0	0	0	0	0
FL2FA9GS0003	0.04	0	0	0	0	0	0	0	0	0	0	0	0	0	0	0	1	0	0	0	0	0	0	0	0	0
FL2FA9GS0004	0	0	0	0	0	0	0	0	0	0	0	0	0	0	0	0	0	0	0	0	0	0	0	0	0	0
FL2FA9GS0005	0.28	0	1	0	0	1	0	0	1	0	0	1	1	1	1	0	0	0	0	0	0	0	0	0	0	0
FL2FA9GS0006	0	0	0	0	0	0	0	0	0	0	0	0	0	0	0	0	0	0	0	0	0	0	0	0	0	0
FL2FA9GS0007	0.08	0	0	0	0	0	0	0	0	1	0	0	0	0	0	0	0	0	1	0	0	0	0	0	0	0
FL2FA9GS0008	0	0	0	0	0	0	0	0	0	0	0	0	0	0	0	0	0	0	0	0	0	0	0	0	0	0
FL2FA9GS0009	0.04	0	0	0	0	0	1	0	0	0	0	0	0	0	0	0	0	0	0	0	0	0	0	0	0	0
FL2FA9GS0010	0.32	0	1	0	0	1	1	0	0	0	0	1	1	1	1	0	0	0	0	0	1	0	0	0	0	0
FL2FA9NC0001	0.12	0	1	0	0	0	0	0	0	1	0	0	0	0	0	0	0	0	1	0	0	0	0	0	0	0
FL2FA9NC0002	0.16	0	0	0	0	0	0	0	1	0	0	0	0	0	0	1	0	0	1	0	1	0	0	0	0	0
FL2FA9NC0003	0.04	1	0	0	0	0	0	0	0	0	0	0	0	0	0	0	0	0	0	0	0	0	0	0	0	0
FL2FA9NC0004	0.2	0	0	0	0	1	1	0	0	0	0	0	1	1	1	0	0	0	0	0	0	0	0	0	0	0
FL2FA9NC0005	0.24	0	0	0	0	0	0	0	1	0	0	0	0	0	0	1	0	1	1	1	1	0	0	0	0	0
FL2FA9NC0006	0.16	0	0	0	0	0	0	0	0	1	0	0	0	0	0	1	1	0	1	0	0	0	0	0	0	0
FL2FA9NC0007	0.08	0	0	0	0	0	0	0	1	0	0	0	0	0	0	0	0	0	0	1	0	0	0	0	0	0
FL2FA9NC0008	0.2	0	0	0	0	0	0	0	1	1	1	0	0	0	0	0	1	1	0	0	0	0	0	0	0	0
FL2FA9NC0009	0.04	0	0	0	0	0	0	0	0	1	0	0	0	0	0	0	0	0	0	0	0	0	0	0	0	0
FL2FA9NC0010	0.32	1	0	0	1	0	1	0	0	1	1	0	0	0	1	0	0	1	1	0	0	0	0	0	0	0
FL2FA9NC0013	0	0	0	0	0	0	0	0	0	0	0	0	0	0	0	0	0	0	0	0	0	0	0	0	0	0
FL2FA9NC0014	0.2	1	0	0	0	0	0	1	0	0	0	0	1	0	0	1	0	1	0	0	0	0	0	0	0	0
FL2FA9NC0015	0.12	0	0	0	0	0	0	0	0	0	0	1	1	0	0	0	1	0	0	0	0	0	0	0	0	0
FL2FA9NC0016	0.08	1	0	0	1	0	0	0	0	0	0	0	0	0	0	0	0	0	0	0	0	0	0	0	0	0
FL2FA9NC0017	0.04	1	0	0	0	0	0	0	0	0	0	0	0	0	0	0	0	0	0	0	0	0	0	0	0	0
FL2FA9NF0001	0.08	1	0	0	0	0	0	0	0	0	0	0	0	0	0	0	0	1	0	0	0	0	0	0	0	0
FL2FA9NI0001	0.28	0	1	0	0	1	1	0	0	1	0	1	0	1	1	0	0	0	0	0	0	0	0	0	0	0
FL2FA9NI0002	0	0	0	0	0	0	0	0	0	0	0	0	0	0	0	0	0	0	0	0	0	0	0	0	0	0
FL2FA9NI0003	0	0	0	0	0	0	0	0	0	0	0	0	0	0	0	0	0	0	0	0	0	0	0	0	0	0
FL2FA9NI0004	0.08	0	0	0	0	0	0	1	0	0	0	0	0	0	0	0	0	0	0	1	0	0	0	0	0	0
FL2FA9NI0005	0	0	0	0	0	0	0	0	0	0	0	0	0	0	0	0	0	0	0	0	0	0	0	0	0	0
FL2FA9NI0006	0.2	1	0	0	0	0	0	0	1	0	0	0	0	0	0	1	0	1	1	0	0	0	0	0	0	0
FL2FA9NI0007	0.24	1	0	0	0	1	0	0	1	1	0	0	0	0	0	1	0	0	1	0	0	0	0	0	0	0
FL2FA9NI0008	0.12	1	0	0	1	0	0	0	0	0	0	1	0	0	0	0	0	0	0	0	0	0	0	0	0	0
FL2FA9NI0009	0.24	0	0	0	1	1	0	1	0	0	1	0	0	0	0	0	0	0	0	1	1	0	0	0	0	0
FL2FA9NI0010	0.16	0	0	1	1	0	0	1	0	1	0	0	0	0	0	0	0	0	0	0	0	0	0	0	0	0
FL2FA9NI0011	0.28	0	0	0	0	0	0	1	0	1	0	0	0	0	0	1	1	0	1	1	1	0	0	0	0	0
FL2FA9NI0012	0.68	1	0	0	1	1	1	1	1	1	1	1	1	0	1	1	1	1	1	1	1	0	0	0	0	0
FL2FA9NI0013	0.8	1	1	1	1	1	1	1	1	1	1	1	1	1	1	1	1	1	1	1	1	0	0	0	0	0
FL2FA9NI0014	0.04	0	0	0	0	0	0	1	0	0	0	0	0	0	0	0	0	0	0	0	0	0	0	0	0	0
FL2FA9NI0015	0	0	0	0	0	0	0	0	0	0	0	0	0	0	0	0	0	0	0	0	0	0	0	0	0	0
FL2FA9NI0016	0.28	1	1	0	0	0	0	1	0	0	0	1	1	0	0	0	0	1	0	0	1	0	0	0	0	0
FL2FA9NI0017	0.2	0	0	1	1	1	0	0	0	1	0	0	0	0	0	0	0	1	0	0	0	0	0	0	0	0
FL2FA9NI0018	0	0	0	0	0	0	0	0	0	0	0	0	0	0	0	0	0	0	0	0	0	0	0	0	0	0
FL2FA9NI0019	0.2	1	1	0	1	0	0	0	0	0	0	0	1	0	0	0	0	1	0	0	0	0	0	0	0	0
FL2FA9NI0020	0.2	0	0	0	0	0	0	0	1	0	0	0	1	0	0	1	0	1	1	0	0	0	0	0	0	0
FL2FA9NI0021	0.04	0	0	0	0	0	0	0	0	0	0	0	0	0	0	0	1	0	0	0	0	0	0	0	0	0
FL2FA9NI0022	0.56	1	1	1	1	0	1	0	1	1	1	1	1	1	1	0	0	1	0	1	0	0	0	0	0	0
FL2FA9NI0023	0.56	0	1	1	0	0	0	1	1	1	0	1	1	1	1	0	0	0	0	0	0	1	1	1	1	1
FL2FA9NM0001	0.08	1	0	0	0	0	0	0	0	1	0	0	0	0	0	0	0	0	0	0	0	0	0	0	0	0
FL2FA9NM0002	0	0	0	0	0	0	0	0	0	0	0	0	0	0	0	0	0	0	0	0	0	0	0	0	0	0
FL2FA9NM0003	0.16	1	0	0	0	1	0	1	0	0	0	0	0	0	0	1	0	0	0	0	0	0	0	0	0	0
FL2FA9NM0004	0.68	1	1	1	1	1	1	1	0	1	1	1	1	0	1	1	1	0	1	1	1	0	0	0	0	0
FL2FA9NM0005	0.28	1	0	0	1	0	0	0	1	0	1	0	0	0	0	0	1	1	1	0	0	0	0	0	0	0
FL2FA9NM0006	0.48	1	0	1	0	0	1	0	0	1	1	1	1	0	0	1	1	1	0	1	1	0	0	0	0	0
FL2FA9NM0007	0.04	0	0	0	0	1	0	0	0	0	0	0	0	0	0	0	0	0	0	0	0	0	0	0	0	0
FL2FA9NM0008	0.32	0	0	0	1	0	0	1	1	0	0	1	0	0	0	1	0	1	0	1	1	0	0	0	0	0
FL2FA9NM0010	0.44	1	1	0	1	0	0	1	0	1	1	0	0	0	0	1	1	1	1	1	0	0	0	0	0	0
FL2FA9NM0011	0.48	1	1	0	1	0	0	1	0	1	1	0	0	0	1	1	1	1	1	1	0	0	0	0	0	0
FL2FA9NM0012	0.08	1	0	0	0	0	0	0	0	0	1	0	0	0	0	0	0	0	0	0	0	0	0	0	0	0
FL2FA9NM0013	0.44	1	0	0	1	0	0	1	1	1	1	0	0	0	0	1	1	1	0	1	1	0	0	0	0	0
FL2FA9NM0014	0.76	1	0	1	1	1	1	1	1	0	0	1	1	0	1	1	1	1	0	1	1	1	1	1	0	1
FL2FA9NM0015	0.08	0	0	0	0	0	0	1	0	0	0	0	1	0	0	0	0	0	0	0	0	0	0	0	0	0
FL2FA9NM0016	0.08	0	0	0	0	0	0	0	0	0	0	0	1	0	1	0	0	0	0	0	0	0	0	0	0	0
FL2FA9NM0017	0.12	0	0	0	0	0	0	1	0	0	0	0	0	1	1	0	0	0	0	0	0	0	0	0	0	0
FL2FA9NN0001	0.24	0	1	1	0	0	1	0	0	1	0	0	0	0	0	0	0	1	0	0	1	0	0	0	0	0
FL2FA9NN0002	0.16	0	0	0	0	0	0	0	1	1	0	0	0	0	0	0	0	0	1	0	1	0	0	0	0	0
FL2FA9NP0001	0.16	0	1	0	0	0	0	0	1	0	0	1	1	0	0	0	0	0	0	0	0	0	0	0	0	0
FL2FA9NP0002	0.04	0	0	0	0	0	0	0	0	0	0	0	0	0	0	0	0	1	0	0	0	0	0	0	0	0
FL2FA9NP0003	0.2	1	0	0	0	0	0	0	1	0	0	0	0	0	0	1	0	0	0	1	1	0	0	0	0	0
FL2FA9NP0004	0.56	1	1	0	1	0	0	1	1	1	1	0	0	0	1	1	1	1	1	1	1	0	0	0	0	0
FL2FA9NR0001	0.24	0	0	0	0	0	0	0	1	1	1	0	0	0	0	1	0	1	0	0	1	0	0	0	0	0
FL2FA9NR0002	0.56	1	0	1	1	0	0	0	1	0	1	1	1	0	1	1	1	1	0	1	1	1	0	0	0	0
FL2FA9NR0003	0.08	0	0	0	0	0	0	0	1	0	1	0	0	0	0	0	0	0	0	0	0	0	0	0	0	0
FL2FA9NR0004	0.08	0	0	0	0	0	0	0	0	0	0	0	0	0	0	1	0	0	0	1	0	0	0	0	0	0
FL2FA9NS0001	0.36	0	1	1	0	1	1	0	0	0	1	1	1	1	1	0	0	0	0	0	0	0	0	0	0	0
FL2FA9NS0002	0.04	0	0	0	0	0	0	0	0	0	0	0	1	0	0	0	0	0	0	0	0	0	0	0	0	0
FL2FA9NS0003	0	0	0	0	0	0	0	0	0	0	0	0	0	0	0	0	0	0	0	0	0	0	0	0	0	0
FL2FA9NS0004	0	0	0	0	0	0	0	0	0	0	0	0	0	0	0	0	0	0	0	0	0	0	0	0	0	0
FL2FA9NS0005	0	0	0	0	0	0	0	0	0	0	0	0	0	0	0	0	0	0	0	0	0	0	0	0	0	0
FL2FA9NS0006	0.08	0	0	0	0	0	0	0	0	1	0	0	0	0	0	0	0	1	0	0	0	0	0	0	0	0
FL2FA9NS0007	0.16	0	0	0	0	0	0	1	1	1	0	0	0	0	0	0	1	0	0	0	0	0	0	0	0	0
FL2FA9NS0008	0	0	0	0	0	0	0	0	0	0	0	0	0	0	0	0	0	0	0	0	0	0	0	0	0	0
FL2FA9NS0009	0.24	0	0	0	0	1	1	0	1	0	0	1	1	0	1	0	0	0	0	0	0	0	0	0	0	0
FL2FAACS0003	0.04	0	0	0	0	1	0	0	0	0	0	0	0	0	0	0	0	0	0	0	0	0	0	0	0	0
FL2FAAGC0001	0.08	0	0	0	1	0	0	0	1	0	0	0	0	0	0	0	0	0	0	0	0	0	0	0	0	0
FL2FAAGC0002	0	0	0	0	0	0	0	0	0	0	0	0	0	0	0	0	0	0	0	0	0	0	0	0	0	0
FL2FAAGI0001	0.08	1	0	0	0	0	0	0	0	0	1	0	0	0	0	0	0	0	0	0	0	0	0	0	0	0
FL2FAAGI0002	0.44	0	0	0	1	1	0	0	1	1	0	1	1	1	1	1	1	0	0	0	1	0	0	0	0	0
FL2FAAGI0003	0.36	0	1	0	0	1	1	1	1	1	0	0	0	1	0	1	0	0	1	0	0	0	0	0	0	0
FL2FAAGM0001	0.12	0	0	0	0	0	1	0	0	1	0	0	0	0	0	0	1	0	0	0	0	0	0	0	0	0
FL2FAAGM0002	0.04	0	0	0	0	1	0	0	0	0	0	0	0	0	0	0	0	0	0	0	0	0	0	0	0	0
FL2FAAGM0003	0.16	0	0	0	0	1	0	0	1	0	0	1	0	0	1	0	0	0	0	0	0	0	0	0	0	0
FL2FAAGM0004	0.28	0	0	0	1	0	1	0	1	1	0	0	0	0	0	1	1	0	1	0	0	0	0	0	0	0
FL2FAAGS0001	0.32	0	0	1	1	0	1	1	1	0	0	1	1	0	1	0	0	0	0	0	0	0	0	0	0	0
FL2FAAGS0002	0.6	1	0	1	1	1	0	1	1	1	1	0	1	0	1	1	1	1	1	0	1	0	0	0	0	0
FL2FAAGS0003	0.24	1	0	0	0	0	0	1	1	0	0	0	0	0	0	0	0	1	0	1	1	0	0	0	0	0
FL2FAAGS0004	0.44	0	1	0	0	0	1	1	0	1	0	0	1	1	1	1	0	1	0	0	0	0	1	0	0	1
FL2FAAGS0005	0.44	1	0	0	1	0	0	0	1	1	1	0	0	0	0	1	1	1	1	1	1	0	0	0	0	0
FL2FAAGS0006	0.36	0	1	0	0	0	0	1	1	1	0	0	1	0	1	0	1	0	1	0	1	0	0	0	0	0
FL2FAAGS0007	0.16	0	0	1	0	0	1	0	0	0	0	0	0	1	1	0	0	0	0	0	0	0	0	0	0	0
FL2FAAGS0008	0.36	0	1	1	0	1	0	1	1	0	0	1	0	0	1	0	1	0	1	0	0	0	0	0	0	0
FL2FAAGS0009	0.04	0	0	0	0	0	0	0	0	0	0	0	0	0	0	0	1	0	0	0	0	0	0	0	0	0
FL2FAAGS0010	0	0	0	0	0	0	0	0	0	0	0	0	0	0	0	0	0	0	0	0	0	0	0	0	0	0
FL2FAAGS0011	0.28	0	1	0	0	1	0	0	1	0	0	1	1	1	1	0	0	0	0	0	0	0	0	0	0	0
FL2FAAGS0012	0	0	0	0	0	0	0	0	0	0	0	0	0	0	0	0	0	0	0	0	0	0	0	0	0	0
FL2FAAGS0013	0.08	0	0	0	0	0	0	0	0	1	0	0	0	0	0	0	0	0	1	0	0	0	0	0	0	0
FL2FAAGS0014	0	0	0	0	0	0	0	0	0	0	0	0	0	0	0	0	0	0	0	0	0	0	0	0	0	0
FL2FAAGS0015	0.04	0	0	0	0	0	1	0	0	0	0	0	0	0	0	0	0	0	0	0	0	0	0	0	0	0
FL2FAAGS0016	0.32	0	1	0	0	1	1	0	0	0	0	1	1	1	1	0	0	0	0	0	1	0	0	0	0	0
FL2FAAGS0017	0.12	0	1	0	0	0	0	0	0	1	0	0	0	0	0	0	0	0	1	0	0	0	0	0	0	0
FL2FAAGS0018	0.16	0	0	0	0	0	0	0	1	0	0	0	0	0	0	1	0	0	1	0	1	0	0	0	0	0
FL2FAAGS0019	0.04	1	0	0	0	0	0	0	0	0	0	0	0	0	0	0	0	0	0	0	0	0	0	0	0	0
FL2FAAGS0021	0.2	0	0	0	0	1	1	0	0	0	0	0	1	1	1	0	0	0	0	0	0	0	0	0	0	0
FL2FAAGS0022	0.24	0	0	0	0	0	0	0	1	0	0	0	0	0	0	1	0	1	1	1	1	0	0	0	0	0
FL2FAAGS0023	0.16	0	0	0	0	0	0	0	0	1	0	0	0	0	0	1	1	0	1	0	0	0	0	0	0	0
FL2FAAGS0024	0.08	0	0	0	0	0	0	0	1	0	0	0	0	0	0	0	0	0	0	1	0	0	0	0	0	0
FL2FAAGS0025	0.2	0	0	0	0	0	0	0	1	1	1	0	0	0	0	0	1	1	0	0	0	0	0	0	0	0
FL2FAAGS0026	0.04	0	0	0	0	0	0	0	0	1	0	0	0	0	0	0	0	0	0	0	0	0	0	0	0	0
FL2FAAGS0027	0.32	1	0	0	1	0	1	0	0	1	1	0	0	0	1	0	0	1	1	0	0	0	0	0	0	0
FL2FAAGS0028	0	0	0	0	0	0	0	0	0	0	0	0	0	0	0	0	0	0	0	0	0	0	0	0	0	0
FL2FAANF0002	0.2	1	0	0	0	0	0	1	0	0	0	0	1	0	0	1	0	1	0	0	0	0	0	0	0	0
FL2FAANF0003	0.12	0	0	0	0	0	0	0	0	0	0	1	1	0	0	0	1	0	0	0	0	0	0	0	0	0
FL2FAANF0004	0.08	1	0	0	1	0	0	0	0	0	0	0	0	0	0	0	0	0	0	0	0	0	0	0	0	0
FL2FAANF0005	0.04	1	0	0	0	0	0	0	0	0	0	0	0	0	0	0	0	0	0	0	0	0	0	0	0	0
FL2FAANF0006	0.08	1	0	0	0	0	0	0	0	0	0	0	0	0	0	0	0	1	0	0	0	0	0	0	0	0
FL2FAANF0007	0.28	0	1	0	0	1	1	0	0	1	0	1	0	1	1	0	0	0	0	0	0	0	0	0	0	0
FL2FAANF0008	0	0	0	0	0	0	0	0	0	0	0	0	0	0	0	0	0	0	0	0	0	0	0	0	0	0
FL2FAANF0009	0	0	0	0	0	0	0	0	0	0	0	0	0	0	0	0	0	0	0	0	0	0	0	0	0	0
FL2FAANF0010	0.08	0	0	0	0	0	0	1	0	0	0	0	0	0	0	0	0	0	0	1	0	0	0	0	0	0
FL2FAANF0011	0	0	0	0	0	0	0	0	0	0	0	0	0	0	0	0	0	0	0	0	0	0	0	0	0	0
FL2FAANF0012	0.2	1	0	0	0	0	0	0	1	0	0	0	0	0	0	1	0	1	1	0	0	0	0	0	0	0
FL2FAANI0001	0.24	1	0	0	0	1	0	0	1	1	0	0	0	0	0	1	0	0	1	0	0	0	0	0	0	0
FL2FAANI0002	0.12	1	0	0	1	0	0	0	0	0	0	1	0	0	0	0	0	0	0	0	0	0	0	0	0	0
FL2FAANI0003	0.24	0	0	0	1	1	0	1	0	0	1	0	0	0	0	0	0	0	0	1	1	0	0	0	0	0
FL2FAANI0004	0.16	0	0	1	1	0	0	1	0	1	0	0	0	0	0	0	0	0	0	0	0	0	0	0	0	0
FL2FAANI0005	0.28	0	0	0	0	0	0	1	0	1	0	0	0	0	0	1	1	0	1	1	1	0	0	0	0	0
FL2FAANI0006	0.68	1	0	0	1	1	1	1	1	1	1	1	1	0	1	1	1	1	1	1	1	0	0	0	0	0
FL2FAANI0007	0.8	1	1	1	1	1	1	1	1	1	1	1	1	1	1	1	1	1	1	1	1	0	0	0	0	0
FL2FAANI0008	0.04	0	0	0	0	0	0	1	0	0	0	0	0	0	0	0	0	0	0	0	0	0	0	0	0	0
FL2FAANI0009	0	0	0	0	0	0	0	0	0	0	0	0	0	0	0	0	0	0	0	0	0	0	0	0	0	0
FL2FAANI0010	0.28	1	1	0	0	0	0	1	0	0	0	1	1	0	0	0	0	1	0	0	1	0	0	0	0	0
FL2FAANI0011	0.2	0	0	1	1	1	0	0	0	1	0	0	0	0	0	0	0	1	0	0	0	0	0	0	0	0
FL2FAANI0012	0	0	0	0	0	0	0	0	0	0	0	0	0	0	0	0	0	0	0	0	0	0	0	0	0	0
FL2FAANI0013	0.2	1	1	0	1	0	0	0	0	0	0	0	1	0	0	0	0	1	0	0	0	0	0	0	0	0
FL2FAANI0014	0.2	0	0	0	0	0	0	0	1	0	0	0	1	0	0	1	0	1	1	0	0	0	0	0	0	0
FL2FAANI0015	0.04	0	0	0	0	0	0	0	0	0	0	0	0	0	0	0	1	0	0	0	0	0	0	0	0	0
FL2FAANI0016	0.56	1	1	1	1	0	1	0	1	1	1	1	1	1	1	0	0	1	0	1	0	0	0	0	0	0
FL2FAANI0017	0.56	0	1	1	0	0	0	1	1	1	0	1	1	1	1	0	0	0	0	0	0	1	1	1	1	1
FL2FAANI0018	0.08	1	0	0	0	0	0	0	0	1	0	0	0	0	0	0	0	0	0	0	0	0	0	0	0	0
FL2FAANI0019	0	0	0	0	0	0	0	0	0	0	0	0	0	0	0	0	0	0	0	0	0	0	0	0	0	0
FL2FAANI0020	0.16	1	0	0	0	1	0	1	0	0	0	0	0	0	0	1	0	0	0	0	0	0	0	0	0	0
FL2FAANI0021	0.68	1	1	1	1	1	1	1	0	1	1	1	1	0	1	1	1	0	1	1	1	0	0	0	0	0
FL2FAANI0023	0.28	1	0	0	1	0	0	0	1	0	1	0	0	0	0	0	1	1	1	0	0	0	0	0	0	0
FL2FAANI0024	0.48	1	0	1	0	0	1	0	0	1	1	1	1	0	0	1	1	1	0	1	1	0	0	0	0	0
FL2FAANI0025	0.04	0	0	0	0	1	0	0	0	0	0	0	0	0	0	0	0	0	0	0	0	0	0	0	0	0
FL2FAANI0026	0.32	0	0	0	1	0	0	1	1	0	0	1	0	0	0	1	0	1	0	1	1	0	0	0	0	0
FL2FAANM0001	0.44	1	1	0	1	0	0	1	0	1	1	0	0	0	0	1	1	1	1	1	0	0	0	0	0	0
FL2FAANM0002	0.48	1	1	0	1	0	0	1	0	1	1	0	0	0	1	1	1	1	1	1	0	0	0	0	0	0
FL2FAANM0003	0.08	1	0	0	0	0	0	0	0	0	1	0	0	0	0	0	0	0	0	0	0	0	0	0	0	0
FL2FAANMH001	0.44	1	0	0	1	0	0	1	1	1	1	0	0	0	0	1	1	1	0	1	1	0	0	0	0	0
FL2FAANN0001	0.76	1	0	1	1	1	1	1	1	0	0	1	1	0	1	1	1	1	0	1	1	1	1	1	0	1
FL2FAANP0001	0.08	0	0	0	0	0	0	1	0	0	0	0	1	0	0	0	0	0	0	0	0	0	0	0	0	0
FL2FAANP0002	0.08	0	0	0	0	0	0	0	0	0	0	0	1	0	1	0	0	0	0	0	0	0	0	0	0	0
FL2FAANP0003	0.12	0	0	0	0	0	0	1	0	0	0	0	0	1	1	0	0	0	0	0	0	0	0	0	0	0
FL2FAANP0004	0.24	0	1	1	0	0	1	0	0	1	0	0	0	0	0	0	0	1	0	0	1	0	0	0	0	0
FL2FAANP0005	0.16	0	0	0	0	0	0	0	1	1	0	0	0	0	0	0	0	0	1	0	1	0	0	0	0	0
FL2FAANP0006	0.16	0	1	0	0	0	0	0	1	0	0	1	1	0	0	0	0	0	0	0	0	0	0	0	0	0
FL2FAANP0007	0.04	0	0	0	0	0	0	0	0	0	0	0	0	0	0	0	0	1	0	0	0	0	0	0	0	0
FL2FAANP0008	0.2	1	0	0	0	0	0	0	1	0	0	0	0	0	0	1	0	0	0	1	1	0	0	0	0	0
FL2FAANP0009	0.56	1	1	0	1	0	0	1	1	1	1	0	0	0	1	1	1	1	1	1	1	0	0	0	0	0
FL2FAANP0010	0.24	0	0	0	0	0	0	0	1	1	1	0	0	0	0	1	0	1	0	0	1	0	0	0	0	0
FL2FAANP0011	0.56	1	0	1	1	0	0	0	1	0	1	1	1	0	1	1	1	1	0	1	1	1	0	0	0	0
FL2FAANP0012	0.08	0	0	0	0	0	0	0	1	0	1	0	0	0	0	0	0	0	0	0	0	0	0	0	0	0
FL2FAANP0013	0.08	0	0	0	0	0	0	0	0	0	0	0	0	0	0	1	0	0	0	1	0	0	0	0	0	0
FL2FAANP0014	0.36	0	1	1	0	1	1	0	0	0	1	1	1	1	1	0	0	0	0	0	0	0	0	0	0	0
FL2FAANP0016	0.04	0	0	0	0	0	0	0	0	0	0	0	1	0	0	0	0	0	0	0	0	0	0	0	0	0
FL2FAANP0017	0	0	0	0	0	0	0	0	0	0	0	0	0	0	0	0	0	0	0	0	0	0	0	0	0	0
FL2FAANP0018	0	0	0	0	0	0	0	0	0	0	0	0	0	0	0	0	0	0	0	0	0	0	0	0	0	0
FL2FAANP0019	0	0	0	0	0	0	0	0	0	0	0	0	0	0	0	0	0	0	0	0	0	0	0	0	0	0
FL2FAANP0020	0.08	0	0	0	0	0	0	0	0	1	0	0	0	0	0	0	0	1	0	0	0	0	0	0	0	0
FL2FAANP0021	0.16	0	0	0	0	0	0	1	1	1	0	0	0	0	0	0	1	0	0	0	0	0	0	0	0	0
FL2FAANS0001	0	0	0	0	0	0	0	0	0	0	0	0	0	0	0	0	0	0	0	0	0	0	0	0	0	0
FL2FAANSS001	0.24	0	0	0	0	1	1	0	1	0	0	1	1	0	1	0	0	0	0	0	0	0	0	0	0	0
FL2FABGM0001	0.04	0	0	0	0	1	0	0	0	0	0	0	0	0	0	0	0	0	0	0	0	0	0	0	0	0
FL2FABGM0002	0.08	0	0	0	1	0	0	0	1	0	0	0	0	0	0	0	0	0	0	0	0	0	0	0	0	0
FL2FABGM0003	0	0	0	0	0	0	0	0	0	0	0	0	0	0	0	0	0	0	0	0	0	0	0	0	0	0
FL2FABGM0004	0.08	1	0	0	0	0	0	0	0	0	1	0	0	0	0	0	0	0	0	0	0	0	0	0	0	0
FL2FABGM0005	0.44	0	0	0	1	1	0	0	1	1	0	1	1	1	1	1	1	0	0	0	1	0	0	0	0	0
FL2FABGS0001	0.36	0	1	0	0	1	1	1	1	1	0	0	0	1	0	1	0	0	1	0	0	0	0	0	0	0
FL2FABGS0002	0.12	0	0	0	0	0	1	0	0	1	0	0	0	0	0	0	1	0	0	0	0	0	0	0	0	0
FL2FABGS0003	0.04	0	0	0	0	1	0	0	0	0	0	0	0	0	0	0	0	0	0	0	0	0	0	0	0	0
FL2FABGS0004	0.16	0	0	0	0	1	0	0	1	0	0	1	0	0	1	0	0	0	0	0	0	0	0	0	0	0
FL2FABGS0005	0.28	0	0	0	1	0	1	0	1	1	0	0	0	0	0	1	1	0	1	0	0	0	0	0	0	0
FL2FABGS0006	0.32	0	0	1	1	0	1	1	1	0	0	1	1	0	1	0	0	0	0	0	0	0	0	0	0	0
FL2FABGS0007	0.6	1	0	1	1	1	0	1	1	1	1	0	1	0	1	1	1	1	1	0	1	0	0	0	0	0
FL2FABGS0008	0.24	1	0	0	0	0	0	1	1	0	0	0	0	0	0	0	0	1	0	1	1	0	0	0	0	0
FL2FABGS0009	0.44	0	1	0	0	0	1	1	0	1	0	0	1	1	1	1	0	1	0	0	0	0	1	0	0	1
FL2FABNI0001	0.44	1	0	0	1	0	0	0	1	1	1	0	0	0	0	1	1	1	1	1	1	0	0	0	0	0
FL2FABNI0002	0.36	0	1	0	0	0	0	1	1	1	0	0	1	0	1	0	1	0	1	0	1	0	0	0	0	0
FL2FABNI0003	0.16	0	0	1	0	0	1	0	0	0	0	0	0	1	1	0	0	0	0	0	0	0	0	0	0	0
FL2FABNI0004	0.36	0	1	1	0	1	0	1	1	0	0	1	0	0	1	0	1	0	1	0	0	0	0	0	0	0
FL2FABNI0005	0.04	0	0	0	0	0	0	0	0	0	0	0	0	0	0	0	1	0	0	0	0	0	0	0	0	0
FL2FABNI0006	0	0	0	0	0	0	0	0	0	0	0	0	0	0	0	0	0	0	0	0	0	0	0	0	0	0
FL2FABNI0007	0.28	0	1	0	0	1	0	0	1	0	0	1	1	1	1	0	0	0	0	0	0	0	0	0	0	0
FL2FABNI0008	0	0	0	0	0	0	0	0	0	0	0	0	0	0	0	0	0	0	0	0	0	0	0	0	0	0
FL2FABNI0009	0.08	0	0	0	0	0	0	0	0	1	0	0	0	0	0	0	0	0	1	0	0	0	0	0	0	0
FL2FABNM0001	0	0	0	0	0	0	0	0	0	0	0	0	0	0	0	0	0	0	0	0	0	0	0	0	0	0
FL2FABNM0002	0.04	0	0	0	0	0	1	0	0	0	0	0	0	0	0	0	0	0	0	0	0	0	0	0	0	0
FL2FABNN0001	0.32	0	1	0	0	1	1	0	0	0	0	1	1	1	1	0	0	0	0	0	1	0	0	0	0	0
FL2FABNP0001	0.12	0	1	0	0	0	0	0	0	1	0	0	0	0	0	0	0	0	1	0	0	0	0	0	0	0
FL2FABNS0001	0.16	0	0	0	0	0	0	0	1	0	0	0	0	0	0	1	0	0	1	0	1	0	0	0	0	0
FL2FACCS0001	0.04	1	0	0	0	0	0	0	0	0	0	0	0	0	0	0	0	0	0	0	0	0	0	0	0	0
FL2FACGM0001	0.2	0	0	0	0	1	1	0	0	0	0	0	1	1	1	0	0	0	0	0	0	0	0	0	0	0
FL2FACGM0002	0.24	0	0	0	0	0	0	0	1	0	0	0	0	0	0	1	0	1	1	1	1	0	0	0	0	0
FL2FACGS0001	0.16	0	0	0	0	0	0	0	0	1	0	0	0	0	0	1	1	0	1	0	0	0	0	0	0	0
FL2FACGS0002	0.08	0	0	0	0	0	0	0	1	0	0	0	0	0	0	0	0	0	0	1	0	0	0	0	0	0
FL2FACGS0003	0.2	0	0	0	0	0	0	0	1	1	1	0	0	0	0	0	1	1	0	0	0	0	0	0	0	0
FL2FACGS0004	0.04	0	0	0	0	0	0	0	0	1	0	0	0	0	0	0	0	0	0	0	0	0	0	0	0	0
FL2FACGS0005	0.32	1	0	0	1	0	1	0	0	1	1	0	0	0	1	0	0	1	1	0	0	0	0	0	0	0
FL2FACGS0006	0	0	0	0	0	0	0	0	0	0	0	0	0	0	0	0	0	0	0	0	0	0	0	0	0	0
FL2FACGS0007	0.2	1	0	0	0	0	0	1	0	0	0	0	1	0	0	1	0	1	0	0	0	0	0	0	0	0
FL2FACGS0008	0.12	0	0	0	0	0	0	0	0	0	0	1	1	0	0	0	1	0	0	0	0	0	0	0	0	0
FL2FACGS0009	0.08	1	0	0	1	0	0	0	0	0	0	0	0	0	0	0	0	0	0	0	0	0	0	0	0	0
FL2FACGS0010	0.04	1	0	0	0	0	0	0	0	0	0	0	0	0	0	0	0	0	0	0	0	0	0	0	0	0
FL2FACGS0011	0.08	1	0	0	0	0	0	0	0	0	0	0	0	0	0	0	0	1	0	0	0	0	0	0	0	0
FL2FACGS0015	0.28	0	1	0	0	1	1	0	0	1	0	1	0	1	1	0	0	0	0	0	0	0	0	0	0	0
FL2FACGS0016	0	0	0	0	0	0	0	0	0	0	0	0	0	0	0	0	0	0	0	0	0	0	0	0	0	0
FL2FACNF0001	0	0	0	0	0	0	0	0	0	0	0	0	0	0	0	0	0	0	0	0	0	0	0	0	0	0
FL2FACNF0002	0.08	0	0	0	0	0	0	1	0	0	0	0	0	0	0	0	0	0	0	1	0	0	0	0	0	0
FL2FACNF0003	0	0	0	0	0	0	0	0	0	0	0	0	0	0	0	0	0	0	0	0	0	0	0	0	0	0
FL2FACNF0004	0.2	1	0	0	0	0	0	0	1	0	0	0	0	0	0	1	0	1	1	0	0	0	0	0	0	0
FL2FACNF0005	0.24	1	0	0	0	1	0	0	1	1	0	0	0	0	0	1	0	0	1	0	0	0	0	0	0	0
FL2FACNF0006	0.12	1	0	0	1	0	0	0	0	0	0	1	0	0	0	0	0	0	0	0	0	0	0	0	0	0
FL2FACNI0001	0.24	0	0	0	1	1	0	1	0	0	1	0	0	0	0	0	0	0	0	1	1	0	0	0	0	0
FL2FACNI0002	0.16	0	0	1	1	0	0	1	0	1	0	0	0	0	0	0	0	0	0	0	0	0	0	0	0	0
FL2FACNI0003	0.28	0	0	0	0	0	0	1	0	1	0	0	0	0	0	1	1	0	1	1	1	0	0	0	0	0
FL2FACNI0004	0.68	1	0	0	1	1	1	1	1	1	1	1	1	0	1	1	1	1	1	1	1	0	0	0	0	0
FL2FACNI0005	0.8	1	1	1	1	1	1	1	1	1	1	1	1	1	1	1	1	1	1	1	1	0	0	0	0	0
FL2FACNI0006	0.04	0	0	0	0	0	0	1	0	0	0	0	0	0	0	0	0	0	0	0	0	0	0	0	0	0
FL2FACNI0007	0	0	0	0	0	0	0	0	0	0	0	0	0	0	0	0	0	0	0	0	0	0	0	0	0	0
FL2FACNI0008	0.28	1	1	0	0	0	0	1	0	0	0	1	1	0	0	0	0	1	0	0	1	0	0	0	0	0
FL2FACNI0009	0.2	0	0	1	1	1	0	0	0	1	0	0	0	0	0	0	0	1	0	0	0	0	0	0	0	0
FL2FACNI0011	0	0	0	0	0	0	0	0	0	0	0	0	0	0	0	0	0	0	0	0	0	0	0	0	0	0
FL2FACNI0012	0.2	1	1	0	1	0	0	0	0	0	0	0	1	0	0	0	0	1	0	0	0	0	0	0	0	0
FL2FACNI0013	0.2	0	0	0	0	0	0	0	1	0	0	0	1	0	0	1	0	1	1	0	0	0	0	0	0	0
FL2FACNI0015	0.04	0	0	0	0	0	0	0	0	0	0	0	0	0	0	0	1	0	0	0	0	0	0	0	0	0
FL2FACNI0016	0.56	1	1	1	1	0	1	0	1	1	1	1	1	1	1	0	0	1	0	1	0	0	0	0	0	0
FL2FACNI0017	0.56	0	1	1	0	0	0	1	1	1	0	1	1	1	1	0	0	0	0	0	0	1	1	1	1	1
FL2FACNI0018	0.08	1	0	0	0	0	0	0	0	1	0	0	0	0	0	0	0	0	0	0	0	0	0	0	0	0
FL2FACNI0021	0	0	0	0	0	0	0	0	0	0	0	0	0	0	0	0	0	0	0	0	0	0	0	0	0	0
FL2FACNI0022	0.16	1	0	0	0	1	0	1	0	0	0	0	0	0	0	1	0	0	0	0	0	0	0	0	0	0
FL2FACNI0024	0.68	1	1	1	1	1	1	1	0	1	1	1	1	0	1	1	1	0	1	1	1	0	0	0	0	0
FL2FACNM0001	0.28	1	0	0	1	0	0	0	1	0	1	0	0	0	0	0	1	1	1	0	0	0	0	0	0	0
FL2FACNN0001	0.48	1	0	1	0	0	1	0	0	1	1	1	1	0	0	1	1	1	0	1	1	0	0	0	0	0
FL2FACNN0002	0.04	0	0	0	0	1	0	0	0	0	0	0	0	0	0	0	0	0	0	0	0	0	0	0	0	0
FL2FACNN0003	0.32	0	0	0	1	0	0	1	1	0	0	1	0	0	0	1	0	1	0	1	1	0	0	0	0	0
FL2FACNN0004	0.44	1	1	0	1	0	0	1	0	1	1	0	0	0	0	1	1	1	1	1	0	0	0	0	0	0
FL2FACNP0001	0.48	1	1	0	1	0	0	1	0	1	1	0	0	0	1	1	1	1	1	1	0	0	0	0	0	0
FL2FACNP0002	0.08	1	0	0	0	0	0	0	0	0	1	0	0	0	0	0	0	0	0	0	0	0	0	0	0	0
FL2FACNP0003	0.44	1	0	0	1	0	0	1	1	1	1	0	0	0	0	1	1	1	0	1	1	0	0	0	0	0
FL2FACNP0004	0.76	1	0	1	1	1	1	1	1	0	0	1	1	0	1	1	1	1	0	1	1	1	1	1	0	1
FL2FACNP0005	0.08	0	0	0	0	0	0	1	0	0	0	0	1	0	0	0	0	0	0	0	0	0	0	0	0	0
FL2FACNP0006	0.08	0	0	0	0	0	0	0	0	0	0	0	1	0	1	0	0	0	0	0	0	0	0	0	0	0
FL2FACNP0007	0.12	0	0	0	0	0	0	1	0	0	0	0	0	1	1	0	0	0	0	0	0	0	0	0	0	0
FL2FACNP0008	0.24	0	1	1	0	0	1	0	0	1	0	0	0	0	0	0	0	1	0	0	1	0	0	0	0	0
FL2FACNP0009	0.16	0	0	0	0	0	0	0	1	1	0	0	0	0	0	0	0	0	1	0	1	0	0	0	0	0
FL2FACNP0010	0.16	0	1	0	0	0	0	0	1	0	0	1	1	0	0	0	0	0	0	0	0	0	0	0	0	0
FL2FACNP0011	0.04	0	0	0	0	0	0	0	0	0	0	0	0	0	0	0	0	1	0	0	0	0	0	0	0	0
FL2FACNP0012	0.2	1	0	0	0	0	0	0	1	0	0	0	0	0	0	1	0	0	0	1	1	0	0	0	0	0
FL2FACNP0013	0.56	1	1	0	1	0	0	1	1	1	1	0	0	0	1	1	1	1	1	1	1	0	0	0	0	0
FL2FACNP0014	0.24	0	0	0	0	0	0	0	1	1	1	0	0	0	0	1	0	1	0	0	1	0	0	0	0	0
FL2FACNS0001	0.56	1	0	1	1	0	0	0	1	0	1	1	1	0	1	1	1	1	0	1	1	1	0	0	0	0
FL2FADCS0001	0.08	0	0	0	0	0	0	0	1	0	1	0	0	0	0	0	0	0	0	0	0	0	0	0	0	0
FL2FADGS0001	0.08	0	0	0	0	0	0	0	0	0	0	0	0	0	0	1	0	0	0	1	0	0	0	0	0	0
FL2FADGS0002	0.36	0	1	1	0	1	1	0	0	0	1	1	1	1	1	0	0	0	0	0	0	0	0	0	0	0
FL2FADGS0003	0.04	0	0	0	0	0	0	0	0	0	0	0	1	0	0	0	0	0	0	0	0	0	0	0	0	0
FL2FADGS0004	0	0	0	0	0	0	0	0	0	0	0	0	0	0	0	0	0	0	0	0	0	0	0	0	0	0
FL2FADGS0005	0	0	0	0	0	0	0	0	0	0	0	0	0	0	0	0	0	0	0	0	0	0	0	0	0	0
FL2FADNI0001	0	0	0	0	0	0	0	0	0	0	0	0	0	0	0	0	0	0	0	0	0	0	0	0	0	0
FL2FADNI0002	0.08	0	0	0	0	0	0	0	0	1	0	0	0	0	0	0	0	1	0	0	0	0	0	0	0	0
FL2FADNI0003	0.16	0	0	0	0	0	0	1	1	1	0	0	0	0	0	0	1	0	0	0	0	0	0	0	0	0
FL2FADNI0004	0	0	0	0	0	0	0	0	0	0	0	0	0	0	0	0	0	0	0	0	0	0	0	0	0	0
FL2FADNI0005	0.24	0	0	0	0	1	1	0	1	0	0	1	1	0	1	0	0	0	0	0	0	0	0	0	0	0
FL2FADNM0001	0.04	0	0	0	0	1	0	0	0	0	0	0	0	0	0	0	0	0	0	0	0	0	0	0	0	0
FL2FADNP0001	0.08	0	0	0	1	0	0	0	1	0	0	0	0	0	0	0	0	0	0	0	0	0	0	0	0	0
FL2FADNP0002	0	0	0	0	0	0	0	0	0	0	0	0	0	0	0	0	0	0	0	0	0	0	0	0	0	0
FL2FADNP0003	0.08	1	0	0	0	0	0	0	0	0	1	0	0	0	0	0	0	0	0	0	0	0	0	0	0	0
FL2FADNS0001	0.44	0	0	0	1	1	0	0	1	1	0	1	1	1	1	1	1	0	0	0	1	0	0	0	0	0
FL2FADNS0002	0.36	0	1	0	0	1	1	1	1	1	0	0	0	1	0	1	0	0	1	0	0	0	0	0	0	0
FL2FAEGS0001	0.12	0	0	0	0	0	1	0	0	1	0	0	0	0	0	0	1	0	0	0	0	0	0	0	0	0
FL2FAEGS0002	0.04	0	0	0	0	1	0	0	0	0	0	0	0	0	0	0	0	0	0	0	0	0	0	0	0	0
FL2FAEGS0003	0.16	0	0	0	0	1	0	0	1	0	0	1	0	0	1	0	0	0	0	0	0	0	0	0	0	0
FL2FAEGS0004	0.28	0	0	0	1	0	1	0	1	1	0	0	0	0	0	1	1	0	1	0	0	0	0	0	0	0
FL2FAEGS0005	0.32	0	0	1	1	0	1	1	1	0	0	1	1	0	1	0	0	0	0	0	0	0	0	0	0	0
FL2FAEGS0006	0.6	1	0	1	1	1	0	1	1	1	1	0	1	0	1	1	1	1	1	0	1	0	0	0	0	0
FL2FAENI0001	0.24	1	0	0	0	0	0	1	1	0	0	0	0	0	0	0	0	1	0	1	1	0	0	0	0	0
FL2FAENI0002	0.44	0	1	0	0	0	1	1	0	1	0	0	1	1	1	1	0	1	0	0	0	0	1	0	0	1
FL2FAENI0003	0.44	1	0	0	1	0	0	0	1	1	1	0	0	0	0	1	1	1	1	1	1	0	0	0	0	0
FL2FAENS0001	0.36	0	1	0	0	0	0	1	1	1	0	0	1	0	1	0	1	0	1	0	1	0	0	0	0	0
FL2FAFGS0001	0.16	0	0	1	0	0	1	0	0	0	0	0	0	1	1	0	0	0	0	0	0	0	0	0	0	0
FL2FAFGS0002	0.36	0	1	1	0	1	0	1	1	0	0	1	0	0	1	0	1	0	1	0	0	0	0	0	0	0
FL2FAFNI0001	0.04	0	0	0	0	0	0	0	0	0	0	0	0	0	0	0	1	0	0	0	0	0	0	0	0	0
FL2FAGGS0001	0	0	0	0	0	0	0	0	0	0	0	0	0	0	0	0	0	0	0	0	0	0	0	0	0	0
FL2FAGNS0001	0.28	0	1	0	0	1	0	0	1	0	0	1	1	1	1	0	0	0	0	0	0	0	0	0	0	0
FL2FAIGS0001	0	0	0	0	0	0	0	0	0	0	0	0	0	0	0	0	0	0	0	0	0	0	0	0	0	0
FL2FAIGS0002	0.08	0	0	0	0	0	0	0	0	1	0	0	0	0	0	0	0	0	1	0	0	0	0	0	0	0
FL2FAKNM0001	0	0	0	0	0	0	0	0	0	0	0	0	0	0	0	0	0	0	0	0	0	0	0	0	0	0
FL2FALGS0001	0.04	0	0	0	0	0	1	0	0	0	0	0	0	0	0	0	0	0	0	0	0	0	0	0	0	0
FL2FALGS0002	0.32	0	1	0	0	1	1	0	0	0	0	1	1	1	1	0	0	0	0	0	1	0	0	0	0	0
FL2FALGS0003	0.12	0	1	0	0	0	0	0	0	1	0	0	0	0	0	0	0	0	1	0	0	0	0	0	0	0
FL2FALNI0001	0.16	0	0	0	0	0	0	0	1	0	0	0	0	0	0	1	0	0	1	0	1	0	0	0	0	0
FL2FALNI0002	0.04	1	0	0	0	0	0	0	0	0	0	0	0	0	0	0	0	0	0	0	0	0	0	0	0	0
FL2FALNI0003	0.2	0	0	0	0	1	1	0	0	0	0	0	1	1	1	0	0	0	0	0	0	0	0	0	0	0
FL2FALNI0004	0.24	0	0	0	0	0	0	0	1	0	0	0	0	0	0	1	0	1	1	1	1	0	0	0	0	0
FL2FALNI0005	0.16	0	0	0	0	0	0	0	0	1	0	0	0	0	0	1	1	0	1	0	0	0	0	0	0	0
FL2FALNI0006	0.08	0	0	0	0	0	0	0	1	0	0	0	0	0	0	0	0	0	0	1	0	0	0	0	0	0
FL2FALNI0007	0.2	0	0	0	0	0	0	0	1	1	1	0	0	0	0	0	1	1	0	0	0	0	0	0	0	0
FL2FALNI0008	0.04	0	0	0	0	0	0	0	0	1	0	0	0	0	0	0	0	0	0	0	0	0	0	0	0	0
FL2FALNI0009	0.32	1	0	0	1	0	1	0	0	1	1	0	0	0	1	0	0	1	1	0	0	0	0	0	0	0
FL2FALNI0010	0	0	0	0	0	0	0	0	0	0	0	0	0	0	0	0	0	0	0	0	0	0	0	0	0	0
FL2FALNI0011	0.2	1	0	0	0	0	0	1	0	0	0	0	1	0	0	1	0	1	0	0	0	0	0	0	0	0
FL2FALNI0012	0.12	0	0	0	0	0	0	0	0	0	0	1	1	0	0	0	1	0	0	0	0	0	0	0	0	0
FL2FALNI0013	0.08	1	0	0	1	0	0	0	0	0	0	0	0	0	0	0	0	0	0	0	0	0	0	0	0	0
FL2FALNI0014	0.04	1	0	0	0	0	0	0	0	0	0	0	0	0	0	0	0	0	0	0	0	0	0	0	0	0
FL2FALNI0015	0.08	1	0	0	0	0	0	0	0	0	0	0	0	0	0	0	0	1	0	0	0	0	0	0	0	0
FL2FALNI0016	0.28	0	1	0	0	1	1	0	0	1	0	1	0	1	1	0	0	0	0	0	0	0	0	0	0	0
FL2FALNI0017	0	0	0	0	0	0	0	0	0	0	0	0	0	0	0	0	0	0	0	0	0	0	0	0	0	0
FL2FALNI0018	0	0	0	0	0	0	0	0	0	0	0	0	0	0	0	0	0	0	0	0	0	0	0	0	0	0
FL2FALNI0019	0.08	0	0	0	0	0	0	1	0	0	0	0	0	0	0	0	0	0	0	1	0	0	0	0	0	0
FL2FALNI0020	0	0	0	0	0	0	0	0	0	0	0	0	0	0	0	0	0	0	0	0	0	0	0	0	0	0
FL2FALNI0021	0.2	1	0	0	0	0	0	0	1	0	0	0	0	0	0	1	0	1	1	0	0	0	0	0	0	0
FL2FALNI0022	0.24	1	0	0	0	1	0	0	1	1	0	0	0	0	0	1	0	0	1	0	0	0	0	0	0	0
FL2FALNI0023	0.12	1	0	0	1	0	0	0	0	0	0	1	0	0	0	0	0	0	0	0	0	0	0	0	0	0
FL2FALNI0024	0.24	0	0	0	1	1	0	1	0	0	1	0	0	0	0	0	0	0	0	1	1	0	0	0	0	0
FL2FALNI0025	0.16	0	0	1	1	0	0	1	0	1	0	0	0	0	0	0	0	0	0	0	0	0	0	0	0	0
FL2FALNI0026	0.28	0	0	0	0	0	0	1	0	1	0	0	0	0	0	1	1	0	1	1	1	0	0	0	0	0
FL2FALNI0027	0.68	1	0	0	1	1	1	1	1	1	1	1	1	0	1	1	1	1	1	1	1	0	0	0	0	0
FL2FALNI0028	0.8	1	1	1	1	1	1	1	1	1	1	1	1	1	1	1	1	1	1	1	1	0	0	0	0	0
FL2FALNI0029	0.04	0	0	0	0	0	0	1	0	0	0	0	0	0	0	0	0	0	0	0	0	0	0	0	0	0
FL2FALNI0030	0	0	0	0	0	0	0	0	0	0	0	0	0	0	0	0	0	0	0	0	0	0	0	0	0	0
FL2FALNI0031	0.28	1	1	0	0	0	0	1	0	0	0	1	1	0	0	0	0	1	0	0	1	0	0	0	0	0
FL2FALNI0034	0.2	0	0	1	1	1	0	0	0	1	0	0	0	0	0	0	0	1	0	0	0	0	0	0	0	0
FL2FALNI0035	0	0	0	0	0	0	0	0	0	0	0	0	0	0	0	0	0	0	0	0	0	0	0	0	0	0
FL2FALNI0036	0.2	1	1	0	1	0	0	0	0	0	0	0	1	0	0	0	0	1	0	0	0	0	0	0	0	0
FL2FALNI0037	0.2	0	0	0	0	0	0	0	1	0	0	0	1	0	0	1	0	1	1	0	0	0	0	0	0	0
FL2FALNI0038	0.04	0	0	0	0	0	0	0	0	0	0	0	0	0	0	0	1	0	0	0	0	0	0	0	0	0
FL2FALNI0040	0.56	1	1	1	1	0	1	0	1	1	1	1	1	1	1	0	0	1	0	1	0	0	0	0	0	0
FL2FALNI0041	0.56	0	1	1	0	0	0	1	1	1	0	1	1	1	1	0	0	0	0	0	0	1	1	1	1	1
FL2FALNM0001	0.08	1	0	0	0	0	0	0	0	1	0	0	0	0	0	0	0	0	0	0	0	0	0	0	0	0
FL2FALNM0002	0	0	0	0	0	0	0	0	0	0	0	0	0	0	0	0	0	0	0	0	0	0	0	0	0	0
FL2FALNP0001	0.16	1	0	0	0	1	0	1	0	0	0	0	0	0	0	1	0	0	0	0	0	0	0	0	0	0
FL2FALNP0002	0.68	1	1	1	1	1	1	1	0	1	1	1	1	0	1	1	1	0	1	1	1	0	0	0	0	0
FL2FALNP0003	0.28	1	0	0	1	0	0	0	1	0	1	0	0	0	0	0	1	1	1	0	0	0	0	0	0	0
FL2FALNP0004	0.48	1	0	1	0	0	1	0	0	1	1	1	1	0	0	1	1	1	0	1	1	0	0	0	0	0
FL2FALNP0005	0.04	0	0	0	0	1	0	0	0	0	0	0	0	0	0	0	0	0	0	0	0	0	0	0	0	0
FL2FALNP0006	0.32	0	0	0	1	0	0	1	1	0	0	1	0	0	0	1	0	1	0	1	1	0	0	0	0	0
FL2FALNP0007	0.44	1	1	0	1	0	0	1	0	1	1	0	0	0	0	1	1	1	1	1	0	0	0	0	0	0
FL2FALNP0008	0.48	1	1	0	1	0	0	1	0	1	1	0	0	0	1	1	1	1	1	1	0	0	0	0	0	0
FL2FALNP0009	0.08	1	0	0	0	0	0	0	0	0	1	0	0	0	0	0	0	0	0	0	0	0	0	0	0	0
FL2FALNP0010	0.44	1	0	0	1	0	0	1	1	1	1	0	0	0	0	1	1	1	0	1	1	0	0	0	0	0
FL2FALNP0011	0.76	1	0	1	1	1	1	1	1	0	0	1	1	0	1	1	1	1	0	1	1	1	1	1	0	1
FL2FALNP0012	0.08	0	0	0	0	0	0	1	0	0	0	0	1	0	0	0	0	0	0	0	0	0	0	0	0	0
FL2FALNP0013	0.08	0	0	0	0	0	0	0	0	0	0	0	1	0	1	0	0	0	0	0	0	0	0	0	0	0
FL2FALNP0014	0.12	0	0	0	0	0	0	1	0	0	0	0	0	1	1	0	0	0	0	0	0	0	0	0	0	0
FL2FALNP0015	0.24	0	1	1	0	0	1	0	0	1	0	0	0	0	0	0	0	1	0	0	1	0	0	0	0	0
FL2FALNP0016	0.16	0	0	0	0	0	0	0	1	1	0	0	0	0	0	0	0	0	1	0	1	0	0	0	0	0
FL2FALNP0017	0.16	0	1	0	0	0	0	0	1	0	0	1	1	0	0	0	0	0	0	0	0	0	0	0	0	0
FL2FALNP0018	0.04	0	0	0	0	0	0	0	0	0	0	0	0	0	0	0	0	1	0	0	0	0	0	0	0	0
FL2FALNP0019	0.2	1	0	0	0	0	0	0	1	0	0	0	0	0	0	1	0	0	0	1	1	0	0	0	0	0
FL2FALNP0020	0.56	1	1	0	1	0	0	1	1	1	1	0	0	0	1	1	1	1	1	1	1	0	0	0	0	0
FL2FALNP0021	0.24	0	0	0	0	0	0	0	1	1	1	0	0	0	0	1	0	1	0	0	1	0	0	0	0	0
FL2FALNP0022	0.56	1	0	1	1	0	0	0	1	0	1	1	1	0	1	1	1	1	0	1	1	1	0	0	0	0
FL2FALNP0023	0.08	0	0	0	0	0	0	0	1	0	1	0	0	0	0	0	0	0	0	0	0	0	0	0	0	0
FL2FALNR0001	0.08	0	0	0	0	0	0	0	0	0	0	0	0	0	0	1	0	0	0	1	0	0	0	0	0	0
FL2FALNR0002	0.36	0	1	1	0	1	1	0	0	0	1	1	1	1	1	0	0	0	0	0	0	0	0	0	0	0
FL2FALNS0001	0.04	0	0	0	0	0	0	0	0	0	0	0	1	0	0	0	0	0	0	0	0	0	0	0	0	0
FL2FALNS0002	0	0	0	0	0	0	0	0	0	0	0	0	0	0	0	0	0	0	0	0	0	0	0	0	0	0
FL2FALNS0003	0	0	0	0	0	0	0	0	0	0	0	0	0	0	0	0	0	0	0	0	0	0	0	0	0	0
FL2FALNS0004	0	0	0	0	0	0	0	0	0	0	0	0	0	0	0	0	0	0	0	0	0	0	0	0	0	0
FL2FALNS0005	0.08	0	0	0	0	0	0	0	0	1	0	0	0	0	0	0	0	1	0	0	0	0	0	0	0	0
FL2FALNS0006	0.16	0	0	0	0	0	0	1	1	1	0	0	0	0	0	0	1	0	0	0	0	0	0	0	0	0
FL2FALNS0007	0	0	0	0	0	0	0	0	0	0	0	0	0	0	0	0	0	0	0	0	0	0	0	0	0	0
FL2FBAGS0001	0.24	0	0	0	0	1	1	0	1	0	0	1	1	0	1	0	0	0	0	0	0	0	0	0	0	0
FL2FBAGS0002	0.04	0	0	0	0	1	0	0	0	0	0	0	0	0	0	0	0	0	0	0	0	0	0	0	0	0
FL2FBANC0001	0.08	0	0	0	1	0	0	0	1	0	0	0	0	0	0	0	0	0	0	0	0	0	0	0	0	0
FL2FBANC0002	0	0	0	0	0	0	0	0	0	0	0	0	0	0	0	0	0	0	0	0	0	0	0	0	0	0
FL2FBANC0003	0.08	1	0	0	0	0	0	0	0	0	1	0	0	0	0	0	0	0	0	0	0	0	0	0	0	0
FL2FBANC0004	0.44	0	0	0	1	1	0	0	1	1	0	1	1	1	1	1	1	0	0	0	1	0	0	0	0	0
FL2FBANC0006	0.36	0	1	0	0	1	1	1	1	1	0	0	0	1	0	1	0	0	1	0	0	0	0	0	0	0
FL2FBANC0007	0.12	0	0	0	0	0	1	0	0	1	0	0	0	0	0	0	1	0	0	0	0	0	0	0	0	0
FL2FBANC0008	0.04	0	0	0	0	1	0	0	0	0	0	0	0	0	0	0	0	0	0	0	0	0	0	0	0	0
FL2FBANC0009	0.16	0	0	0	0	1	0	0	1	0	0	1	0	0	1	0	0	0	0	0	0	0	0	0	0	0
FL2FBANC0010	0.28	0	0	0	1	0	1	0	1	1	0	0	0	0	0	1	1	0	1	0	0	0	0	0	0	0
FL2FBANC0012	0.32	0	0	1	1	0	1	1	1	0	0	1	1	0	1	0	0	0	0	0	0	0	0	0	0	0
FL2FBANI0001	0.6	1	0	1	1	1	0	1	1	1	1	0	1	0	1	1	1	1	1	0	1	0	0	0	0	0
FL2FBANI0002	0.24	1	0	0	0	0	0	1	1	0	0	0	0	0	0	0	0	1	0	1	1	0	0	0	0	0
FL2FBANS0001	0.44	0	1	0	0	0	1	1	0	1	0	0	1	1	1	1	0	1	0	0	0	0	1	0	0	1
FL2FBBNP0001	0.44	1	0	0	1	0	0	0	1	1	1	0	0	0	0	1	1	1	1	1	1	0	0	0	0	0
FL2FBBNS0001	0.36	0	1	0	0	0	0	1	1	1	0	0	1	0	1	0	1	0	1	0	1	0	0	0	0	0
FL2FBCGM0001	0.16	0	0	1	0	0	1	0	0	0	0	0	0	1	1	0	0	0	0	0	0	0	0	0	0	0
FL2FBCGS0001	0.36	0	1	1	0	1	0	1	1	0	0	1	0	0	1	0	1	0	1	0	0	0	0	0	0	0
FL2FBCGS0002	0.04	0	0	0	0	0	0	0	0	0	0	0	0	0	0	0	1	0	0	0	0	0	0	0	0	0
FL2FBCNP0001	0	0	0	0	0	0	0	0	0	0	0	0	0	0	0	0	0	0	0	0	0	0	0	0	0	0
FL2FBEGS0001	0.28	0	1	0	0	1	0	0	1	0	0	1	1	1	1	0	0	0	0	0	0	0	0	0	0	0
FL2FBFNP0001	0	0	0	0	0	0	0	0	0	0	0	0	0	0	0	0	0	0	0	0	0	0	0	0	0	0
FL2FCAGS0001	0.08	0	0	0	0	0	0	0	0	1	0	0	0	0	0	0	0	0	1	0	0	0	0	0	0	0
FL2FCANI0001	0	0	0	0	0	0	0	0	0	0	0	0	0	0	0	0	0	0	0	0	0	0	0	0	0	0
FL2FCANI0002	0.04	0	0	0	0	0	1	0	0	0	0	0	0	0	0	0	0	0	0	0	0	0	0	0	0	0
FL2FCANI0003	0.32	0	1	0	0	1	1	0	0	0	0	1	1	1	1	0	0	0	0	0	1	0	0	0	0	0
FL2FCANM0001	0.12	0	1	0	0	0	0	0	0	1	0	0	0	0	0	0	0	0	1	0	0	0	0	0	0	0
FL2FCANM0003	0.16	0	0	0	0	0	0	0	1	0	0	0	0	0	0	1	0	0	1	0	1	0	0	0	0	0
FL2FCANS0001	0.04	1	0	0	0	0	0	0	0	0	0	0	0	0	0	0	0	0	0	0	0	0	0	0	0	0
FL2FCBGM0001	0.2	0	0	0	0	1	1	0	0	0	0	0	1	1	1	0	0	0	0	0	0	0	0	0	0	0
FL2FCBNI0001	0.24	0	0	0	0	0	0	0	1	0	0	0	0	0	0	1	0	1	1	1	1	0	0	0	0	0
FL2FCBNS0001	0.16	0	0	0	0	0	0	0	0	1	0	0	0	0	0	1	1	0	1	0	0	0	0	0	0	0
FL2FCCGS0001	0.08	0	0	0	0	0	0	0	1	0	0	0	0	0	0	0	0	0	0	1	0	0	0	0	0	0
FL2FCCNF0001	0.2	0	0	0	0	0	0	0	1	1	1	0	0	0	0	0	1	1	0	0	0	0	0	0	0	0
FL2FCCNF0002	0.04	0	0	0	0	0	0	0	0	1	0	0	0	0	0	0	0	0	0	0	0	0	0	0	0	0
FL2FCCNI0001	0.32	1	0	0	1	0	1	0	0	1	1	0	0	0	1	0	0	1	1	0	0	0	0	0	0	0
FL2FCCNI0002	0	0	0	0	0	0	0	0	0	0	0	0	0	0	0	0	0	0	0	0	0	0	0	0	0	0
FL2FCCNS0001	0.2	1	0	0	0	0	0	1	0	0	0	0	1	0	0	1	0	1	0	0	0	0	0	0	0	0
FL2FCDGS0001	0.12	0	0	0	0	0	0	0	0	0	0	1	1	0	0	0	1	0	0	0	0	0	0	0	0	0
FL2FCDNI0001	0.08	1	0	0	1	0	0	0	0	0	0	0	0	0	0	0	0	0	0	0	0	0	0	0	0	0
FL2FCDNI0002	0.04	1	0	0	0	0	0	0	0	0	0	0	0	0	0	0	0	0	0	0	0	0	0	0	0	0
FL2FCDNS0001	0.08	1	0	0	0	0	0	0	0	0	0	0	0	0	0	0	0	1	0	0	0	0	0	0	0	0
FL2FCEGS0001	0.28	0	1	0	0	1	1	0	0	1	0	1	0	1	1	0	0	0	0	0	0	0	0	0	0	0
FL2FCEGS0002	0	0	0	0	0	0	0	0	0	0	0	0	0	0	0	0	0	0	0	0	0	0	0	0	0	0
FL2FCENS0001	0	0	0	0	0	0	0	0	0	0	0	0	0	0	0	0	0	0	0	0	0	0	0	0	0	0
FL2FCFNM0001	0.08	0	0	0	0	0	0	1	0	0	0	0	0	0	0	0	0	0	0	1	0	0	0	0	0	0
FL2FCFNS0001	0	0	0	0	0	0	0	0	0	0	0	0	0	0	0	0	0	0	0	0	0	0	0	0	0	0
FL2FCHNS0001	0.2	1	0	0	0	0	0	0	1	0	0	0	0	0	0	1	0	1	1	0	0	0	0	0	0	0
FL2FCKNS0001	0.24	1	0	0	0	1	0	0	1	1	0	0	0	0	0	1	0	0	1	0	0	0	0	0	0	0
FL2FDAGS0001	0.12	1	0	0	1	0	0	0	0	0	0	1	0	0	0	0	0	0	0	0	0	0	0	0	0	0
FL2FDANS0001	0.24	0	0	0	1	1	0	1	0	0	1	0	0	0	0	0	0	0	0	1	1	0	0	0	0	0
FL2FDBNS0001	0.16	0	0	1	1	0	0	1	0	1	0	0	0	0	0	0	0	0	0	0	0	0	0	0	0	0
FL2FDENM0001	0.28	0	0	0	0	0	0	1	0	1	0	0	0	0	0	1	1	0	1	1	1	0	0	0	0	0
FL2FE8NS0001	0.68	1	0	0	1	1	1	1	1	1	1	1	1	0	1	1	1	1	1	1	1	0	0	0	0	0
FL2FE8NS0002	0.8	1	1	1	1	1	1	1	1	1	1	1	1	1	1	1	1	1	1	1	1	0	0	0	0	0
FL2FE8NS0003	0.04	0	0	0	0	0	0	1	0	0	0	0	0	0	0	0	0	0	0	0	0	0	0	0	0	0
FL2FE8NS0004	0	0	0	0	0	0	0	0	0	0	0	0	0	0	0	0	0	0	0	0	0	0	0	0	0	0
FL2FE8NS0005	0.28	1	1	0	0	0	0	1	0	0	0	1	1	0	0	0	0	1	0	0	1	0	0	0	0	0
FL2FE8NS0006	0.2	0	0	1	1	1	0	0	0	1	0	0	0	0	0	0	0	1	0	0	0	0	0	0	0	0
FL2FE9GS0001	0	0	0	0	0	0	0	0	0	0	0	0	0	0	0	0	0	0	0	0	0	0	0	0	0	0
FL2FE9GS0002	0.2	1	1	0	1	0	0	0	0	0	0	0	1	0	0	0	0	1	0	0	0	0	0	0	0	0
FL2FE9NF0001	0.2	0	0	0	0	0	0	0	1	0	0	0	1	0	0	1	0	1	1	0	0	0	0	0	0	0
FL2FE9NI0001	0.04	0	0	0	0	0	0	0	0	0	0	0	0	0	0	0	1	0	0	0	0	0	0	0	0	0
FL2FE9NS0001	0.56	1	1	1	1	0	1	0	1	1	1	1	1	1	1	0	0	1	0	1	0	0	0	0	0	0
FL2FE9NS0002	0.56	0	1	1	0	0	0	1	1	1	0	1	1	1	1	0	0	0	0	0	0	1	1	1	1	1
FL2FE9NS0003	0.08	1	0	0	0	0	0	0	0	1	0	0	0	0	0	0	0	0	0	0	0	0	0	0	0	0
FL2FE9NS0004	0	0	0	0	0	0	0	0	0	0	0	0	0	0	0	0	0	0	0	0	0	0	0	0	0	0
FL2FEAGI0001	0.16	1	0	0	0	1	0	1	0	0	0	0	0	0	0	1	0	0	0	0	0	0	0	0	0	0
FL2FEAGS0001	0.68	1	1	1	1	1	1	1	0	1	1	1	1	0	1	1	1	0	1	1	1	0	0	0	0	0
FL2FEAGS0002	0.28	1	0	0	1	0	0	0	1	0	1	0	0	0	0	0	1	1	1	0	0	0	0	0	0	0
FL2FEAGS0003	0.48	1	0	1	0	0	1	0	0	1	1	1	1	0	0	1	1	1	0	1	1	0	0	0	0	0
FL2FEANS0001	0.04	0	0	0	0	1	0	0	0	0	0	0	0	0	0	0	0	0	0	0	0	0	0	0	0	0
FL2FEANS0002	0.32	0	0	0	1	0	0	1	1	0	0	1	0	0	0	1	0	1	0	1	1	0	0	0	0	0
FL2FEANS0003	0.44	1	1	0	1	0	0	1	0	1	1	0	0	0	0	1	1	1	1	1	0	0	0	0	0	0
FL2FEANS0004	0.48	1	1	0	1	0	0	1	0	1	1	0	0	0	1	1	1	1	1	1	0	0	0	0	0	0
FL2FEANS0005	0.08	1	0	0	0	0	0	0	0	0	1	0	0	0	0	0	0	0	0	0	0	0	0	0	0	0
FL2FEANS0006	0.44	1	0	0	1	0	0	1	1	1	1	0	0	0	0	1	1	1	0	1	1	0	0	0	0	0
FL2FEANS0007	0.76	1	0	1	1	1	1	1	1	0	0	1	1	0	1	1	1	1	0	1	1	1	1	1	0	1
FL2FECNF0001	0.08	0	0	0	0	0	0	1	0	0	0	0	1	0	0	0	0	0	0	0	0	0	0	0	0	0
FL2FECNS0001	0.08	0	0	0	0	0	0	0	0	0	0	0	1	0	1	0	0	0	0	0	0	0	0	0	0	0
FL2FECNS0002	0.12	0	0	0	0	0	0	1	0	0	0	0	0	1	1	0	0	0	0	0	0	0	0	0	0	0
FL2FECNS0003	0.24	0	1	1	0	0	1	0	0	1	0	0	0	0	0	0	0	1	0	0	1	0	0	0	0	0
FL2FECNS0004	0.16	0	0	0	0	0	0	0	1	1	0	0	0	0	0	0	0	0	1	0	1	0	0	0	0	0
FL2FECNS0005	0.16	0	1	0	0	0	0	0	1	0	0	1	1	0	0	0	0	0	0	0	0	0	0	0	0	0
FL2FECNS0006	0.04	0	0	0	0	0	0	0	0	0	0	0	0	0	0	0	0	1	0	0	0	0	0	0	0	0
FL2FECNS0007	0.2	1	0	0	0	0	0	0	1	0	0	0	0	0	0	1	0	0	0	1	1	0	0	0	0	0
FL2FEGGS0001	0.56	1	1	0	1	0	0	1	1	1	1	0	0	0	1	1	1	1	1	1	1	0	0	0	0	0
FL2FEGNS0001	0.24	0	0	0	0	0	0	0	1	1	1	0	0	0	0	1	0	1	0	0	1	0	0	0	0	0
FL2FEGNS0002	0.56	1	0	1	1	0	0	0	1	0	1	1	1	0	1	1	1	1	0	1	1	1	0	0	0	0
FL2FEGNS0003	0.08	0	0	0	0	0	0	0	1	0	1	0	0	0	0	0	0	0	0	0	0	0	0	0	0	0
FL2FEGNS0004	0.08	0	0	0	0	0	0	0	0	0	0	0	0	0	0	1	0	0	0	1	0	0	0	0	0	0
FL2FEGNS0005	0.36	0	1	1	0	1	1	0	0	0	1	1	1	1	1	0	0	0	0	0	0	0	0	0	0	0
FL2FELNS0001	0.04	0	0	0	0	0	0	0	0	0	0	0	1	0	0	0	0	0	0	0	0	0	0	0	0	0
FL2FF8GS0001	0	0	0	0	0	0	0	0	0	0	0	0	0	0	0	0	0	0	0	0	0	0	0	0	0	0
FL2FF8NI0001	0	0	0	0	0	0	0	0	0	0	0	0	0	0	0	0	0	0	0	0	0	0	0	0	0	0
FL2FF8NS0001	0	0	0	0	0	0	0	0	0	0	0	0	0	0	0	0	0	0	0	0	0	0	0	0	0	0
FL2FF8NS0002	0.08	0	0	0	0	0	0	0	0	1	0	0	0	0	0	0	0	1	0	0	0	0	0	0	0	0
FL2FF8NS0003	0.16	0	0	0	0	0	0	1	1	1	0	0	0	0	0	0	1	0	0	0	0	0	0	0	0	0
FL2FF8NS0004	0	0	0	0	0	0	0	0	0	0	0	0	0	0	0	0	0	0	0	0	0	0	0	0	0	0
FL2FF8NS0005	0.24	0	0	0	0	1	1	0	1	0	0	1	1	0	1	0	0	0	0	0	0	0	0	0	0	0
FL2FF8NS0006	0.04	0	0	0	0	1	0	0	0	0	0	0	0	0	0	0	0	0	0	0	0	0	0	0	0	0
FL2FF8NS0007	0.08	0	0	0	1	0	0	0	1	0	0	0	0	0	0	0	0	0	0	0	0	0	0	0	0	0
FL2FF9GS0001	0	0	0	0	0	0	0	0	0	0	0	0	0	0	0	0	0	0	0	0	0	0	0	0	0	0
FL2FF9GS0002	0.08	1	0	0	0	0	0	0	0	0	1	0	0	0	0	0	0	0	0	0	0	0	0	0	0	0
FL2FF9GS0003	0.44	0	0	0	1	1	0	0	1	1	0	1	1	1	1	1	1	0	0	0	1	0	0	0	0	0
FL2FF9GS0004	0.36	0	1	0	0	1	1	1	1	1	0	0	0	1	0	1	0	0	1	0	0	0	0	0	0	0
FL2FF9NC0001	0.12	0	0	0	0	0	1	0	0	1	0	0	0	0	0	0	1	0	0	0	0	0	0	0	0	0
FL2FF9NI0001	0.04	0	0	0	0	1	0	0	0	0	0	0	0	0	0	0	0	0	0	0	0	0	0	0	0	0
FL2FF9NI0002	0.16	0	0	0	0	1	0	0	1	0	0	1	0	0	1	0	0	0	0	0	0	0	0	0	0	0
FL2FF9NS0001	0.28	0	0	0	1	0	1	0	1	1	0	0	0	0	0	1	1	0	1	0	0	0	0	0	0	0
FL2FF9NS0002	0.32	0	0	1	1	0	1	1	1	0	0	1	1	0	1	0	0	0	0	0	0	0	0	0	0	0
FL2FF9NS0003	0.6	1	0	1	1	1	0	1	1	1	1	0	1	0	1	1	1	1	1	0	1	0	0	0	0	0
FL2FF9NS0004	0.24	1	0	0	0	0	0	1	1	0	0	0	0	0	0	0	0	1	0	1	1	0	0	0	0	0
FL2FF9NS0005	0.44	0	1	0	0	0	1	1	0	1	0	0	1	1	1	1	0	1	0	0	0	0	1	0	0	1
FL2FF9NS0006	0.44	1	0	0	1	0	0	0	1	1	1	0	0	0	0	1	1	1	1	1	1	0	0	0	0	0
FL2FF9NS0007	0.36	0	1	0	0	0	0	1	1	1	0	0	1	0	1	0	1	0	1	0	1	0	0	0	0	0
FL2FFAGS0001	0.16	0	0	1	0	0	1	0	0	0	0	0	0	1	1	0	0	0	0	0	0	0	0	0	0	0
FL2FFAGS0002	0.36	0	1	1	0	1	0	1	1	0	0	1	0	0	1	0	1	0	1	0	0	0	0	0	0	0
FL2FFANI0001	0.04	0	0	0	0	0	0	0	0	0	0	0	0	0	0	0	1	0	0	0	0	0	0	0	0	0
FL2FFANS0001	0	0	0	0	0	0	0	0	0	0	0	0	0	0	0	0	0	0	0	0	0	0	0	0	0	0
FL2FFANS0002	0.28	0	1	0	0	1	0	0	1	0	0	1	1	1	1	0	0	0	0	0	0	0	0	0	0	0
FL2FFANS0003	0	0	0	0	0	0	0	0	0	0	0	0	0	0	0	0	0	0	0	0	0	0	0	0	0	0
FL2FFANS0004	0.08	0	0	0	0	0	0	0	0	1	0	0	0	0	0	0	0	0	1	0	0	0	0	0	0	0
FL2FFANS0005	0	0	0	0	0	0	0	0	0	0	0	0	0	0	0	0	0	0	0	0	0	0	0	0	0	0
FL2FFCNS0001	0.04	0	0	0	0	0	1	0	0	0	0	0	0	0	0	0	0	0	0	0	0	0	0	0	0	0
FL2FFCNS0002	0.32	0	1	0	0	1	1	0	0	0	0	1	1	1	1	0	0	0	0	0	1	0	0	0	0	0
FL2FFCNS0003	0.12	0	1	0	0	0	0	0	0	1	0	0	0	0	0	0	0	0	1	0	0	0	0	0	0	0
FL2FFCNS0004	0.16	0	0	0	0	0	0	0	1	0	0	0	0	0	0	1	0	0	1	0	1	0	0	0	0	0
FL2FG8NS0001	0.04	1	0	0	0	0	0	0	0	0	0	0	0	0	0	0	0	0	0	0	0	0	0	0	0	0
FL2FG9NS0001	0.2	0	0	0	0	1	1	0	0	0	0	0	1	1	1	0	0	0	0	0	0	0	0	0	0	0
FL2FG9NS0002	0.24	0	0	0	0	0	0	0	1	0	0	0	0	0	0	1	0	1	1	1	1	0	0	0	0	0
FL2FG9NS0003	0.16	0	0	0	0	0	0	0	0	1	0	0	0	0	0	1	1	0	1	0	0	0	0	0	0	0
FL2FG9NS0004	0.08	0	0	0	0	0	0	0	1	0	0	0	0	0	0	0	0	0	0	1	0	0	0	0	0	0
FL2FG9NS0005	0.2	0	0	0	0	0	0	0	1	1	1	0	0	0	0	0	1	1	0	0	0	0	0	0	0	0
FL2FG9NS0006	0.04	0	0	0	0	0	0	0	0	1	0	0	0	0	0	0	0	0	0	0	0	0	0	0	0	0
FL2FGANS0001	0.32	1	0	0	1	0	1	0	0	1	1	0	0	0	1	0	0	1	1	0	0	0	0	0	0	0
FL2FGANS0002	0	0	0	0	0	0	0	0	0	0	0	0	0	0	0	0	0	0	0	0	0	0	0	0	0	0
FL2FGANS0003	0.2	1	0	0	0	0	0	1	0	0	0	0	1	0	0	1	0	1	0	0	0	0	0	0	0	0
FL2FGGNS0001	0.12	0	0	0	0	0	0	0	0	0	0	1	1	0	0	0	1	0	0	0	0	0	0	0	0	0
FL2FGGNS0002	0.08	1	0	0	1	0	0	0	0	0	0	0	0	0	0	0	0	0	0	0	0	0	0	0	0	0
FL2FHYGS0001	0.04	1	0	0	0	0	0	0	0	0	0	0	0	0	0	0	0	0	0	0	0	0	0	0	0	0
FL2FHYNM0001	0.08	1	0	0	0	0	0	0	0	0	0	0	0	0	0	0	0	1	0	0	0	0	0	0	0	0
FL2FHYNM0002	0.28	0	1	0	0	1	1	0	0	1	0	1	0	1	1	0	0	0	0	0	0	0	0	0	0	0
FL2FHYNS0001	0	0	0	0	0	0	0	0	0	0	0	0	0	0	0	0	0	0	0	0	0	0	0	0	0	0
FL2FQUNM0001	0	0	0	0	0	0	0	0	0	0	0	0	0	0	0	0	0	0	0	0	0	0	0	0	0	0
FL2FQUNM0002	0.08	0	0	0	0	0	0	1	0	0	0	0	0	0	0	0	0	0	0	1	0	0	0	0	0	0
FL2FQUNM0003	0	0	0	0	0	0	0	0	0	0	0	0	0	0	0	0	0	0	0	0	0	0	0	0	0	0
FL2FQUNN0001	0.2	1	0	0	0	0	0	0	1	0	0	0	0	0	0	1	0	1	1	0	0	0	0	0	0	0
FL2FQUNR0001	0.24	1	0	0	0	1	0	0	1	1	0	0	0	0	0	1	0	0	1	0	0	0	0	0	0	0
FL2FQUNR0002	0.12	1	0	0	1	0	0	0	0	0	0	1	0	0	0	0	0	0	0	0	0	0	0	0	0	0
FL2FQUNS0001	0.24	0	0	0	1	1	0	1	0	0	1	0	0	0	0	0	0	0	0	1	1	0	0	0	0	0
FL3F18GS0001	0.16	0	0	1	1	0	0	1	0	1	0	0	0	0	0	0	0	0	0	0	0	0	0	0	0	0
FL3F18NF0002	0.28	0	0	0	0	0	0	1	0	1	0	0	0	0	0	1	1	0	1	1	1	0	0	0	0	0
FL3F19GF0001	0.68	1	0	0	1	1	1	1	1	1	1	1	1	0	1	1	1	1	1	1	1	0	0	0	0	0
FL3F19NF0001	0.8	1	1	1	1	1	1	1	1	1	1	1	1	1	1	1	1	1	1	1	1	0	0	0	0	0
FL3F19NF0002	0.04	0	0	0	0	0	0	1	0	0	0	0	0	0	0	0	0	0	0	0	0	0	0	0	0	0
FL3F19NF0003	0	0	0	0	0	0	0	0	0	0	0	0	0	0	0	0	0	0	0	0	0	0	0	0	0	0
FL3F19NF0005	0.28	1	1	0	0	0	0	1	0	0	0	1	1	0	0	0	0	1	0	0	1	0	0	0	0	0
FL3F19NI0001	0.2	0	0	1	1	1	0	0	0	1	0	0	0	0	0	0	0	1	0	0	0	0	0	0	0	0
FL3F19NP0001	0	0	0	0	0	0	0	0	0	0	0	0	0	0	0	0	0	0	0	0	0	0	0	0	0	0
FL3F19NS0001	0.2	1	1	0	1	0	0	0	0	0	0	0	1	0	0	0	0	1	0	0	0	0	0	0	0	0
FL3F1ACS0001	0.2	0	0	0	0	0	0	0	1	0	0	0	1	0	0	1	0	1	1	0	0	0	0	0	0	0
FL3F1ACS0002	0.04	0	0	0	0	0	0	0	0	0	0	0	0	0	0	0	1	0	0	0	0	0	0	0	0	0
FL3F1AGS0001	0.56	1	1	1	1	0	1	0	1	1	1	1	1	1	1	0	0	1	0	1	0	0	0	0	0	0
FL3F1AGS0002	0.56	0	1	1	0	0	0	1	1	1	0	1	1	1	1	0	0	0	0	0	0	1	1	1	1	1
FL3F1AGS0003	0.08	1	0	0	0	0	0	0	0	1	0	0	0	0	0	0	0	0	0	0	0	0	0	0	0	0
FL3F1ANF0001	0	0	0	0	0	0	0	0	0	0	0	0	0	0	0	0	0	0	0	0	0	0	0	0	0	0
FL3F1ANI0001	0.16	1	0	0	0	1	0	1	0	0	0	0	0	0	0	1	0	0	0	0	0	0	0	0	0	0
FL3F1ANI0002	0.68	1	1	1	1	1	1	1	0	1	1	1	1	0	1	1	1	0	1	1	1	0	0	0	0	0
FL3F1ANI0003	0.28	1	0	0	1	0	0	0	1	0	1	0	0	0	0	0	1	1	1	0	0	0	0	0	0	0
FL3F1ANI0004	0.48	1	0	1	0	0	1	0	0	1	1	1	1	0	0	1	1	1	0	1	1	0	0	0	0	0
FL3F1ANI0005	0.04	0	0	0	0	1	0	0	0	0	0	0	0	0	0	0	0	0	0	0	0	0	0	0	0	0
FL3F1ANP0001	0.32	0	0	0	1	0	0	1	1	0	0	1	0	0	0	1	0	1	0	1	1	0	0	0	0	0
FL3F1ANS0001	0.44	1	1	0	1	0	0	1	0	1	1	0	0	0	0	1	1	1	1	1	0	0	0	0	0	0
FL3F1ANS0002	0.48	1	1	0	1	0	0	1	0	1	1	0	0	0	1	1	1	1	1	1	0	0	0	0	0	0
FL3F1CGS0001	0.08	1	0	0	0	0	0	0	0	0	1	0	0	0	0	0	0	0	0	0	0	0	0	0	0	0
FL3F1CGS0002	0.44	1	0	0	1	0	0	1	1	1	1	0	0	0	0	1	1	1	0	1	1	0	0	0	0	0
FL3F1CGS0003	0.76	1	0	1	1	1	1	1	1	0	0	1	1	0	1	1	1	1	0	1	1	1	1	1	0	1
FL3F1CGS0004	0.08	0	0	0	0	0	0	1	0	0	0	0	1	0	0	0	0	0	0	0	0	0	0	0	0	0
FL3F1CNP0001	0.08	0	0	0	0	0	0	0	0	0	0	0	1	0	1	0	0	0	0	0	0	0	0	0	0	0
FL3F1CNS0001	0.12	0	0	0	0	0	0	1	0	0	0	0	0	1	1	0	0	0	0	0	0	0	0	0	0	0
FL3F1CNS0002	0.24	0	1	1	0	0	1	0	0	1	0	0	0	0	0	0	0	1	0	0	1	0	0	0	0	0
FL3F1CNS0003	0.16	0	0	0	0	0	0	0	1	1	0	0	0	0	0	0	0	0	1	0	1	0	0	0	0	0
FL3F1CNS0004	0.16	0	1	0	0	0	0	0	1	0	0	1	1	0	0	0	0	0	0	0	0	0	0	0	0	0
FL3F1CNS0005	0.04	0	0	0	0	0	0	0	0	0	0	0	0	0	0	0	0	1	0	0	0	0	0	0	0	0
FL3F1CNS0006	0.2	1	0	0	0	0	0	0	1	0	0	0	0	0	0	1	0	0	0	1	1	0	0	0	0	0
FL3F1CNS0007	0.56	1	1	0	1	0	0	1	1	1	1	0	0	0	1	1	1	1	1	1	1	0	0	0	0	0
FL3F1GGS0001	0.24	0	0	0	0	0	0	0	1	1	1	0	0	0	0	1	0	1	0	0	1	0	0	0	0	0
FL3F1GGS0002	0.56	1	0	1	1	0	0	0	1	0	1	1	1	0	1	1	1	1	0	1	1	1	0	0	0	0
FL3F1GNS0001	0.08	0	0	0	0	0	0	0	1	0	1	0	0	0	0	0	0	0	0	0	0	0	0	0	0	0
FL3F1LNI0001	0.08	0	0	0	0	0	0	0	0	0	0	0	0	0	0	1	0	0	0	1	0	0	0	0	0	0
FL3F1LNI0002	0.36	0	1	1	0	1	1	0	0	0	1	1	1	1	1	0	0	0	0	0	0	0	0	0	0	0
FL3F1LNS0001	0.04	0	0	0	0	0	0	0	0	0	0	0	1	0	0	0	0	0	0	0	0	0	0	0	0	0
FL3F1LNS0002	0	0	0	0	0	0	0	0	0	0	0	0	0	0	0	0	0	0	0	0	0	0	0	0	0	0
FL3F1LNS0003	0	0	0	0	0	0	0	0	0	0	0	0	0	0	0	0	0	0	0	0	0	0	0	0	0	0
FL3F29GF0001	0	0	0	0	0	0	0	0	0	0	0	0	0	0	0	0	0	0	0	0	0	0	0	0	0	0
FL3F29ND0001	0.08	0	0	0	0	0	0	0	0	1	0	0	0	0	0	0	0	1	0	0	0	0	0	0	0	0
FL3F29NF0001	0.16	0	0	0	0	0	0	1	1	1	0	0	0	0	0	0	1	0	0	0	0	0	0	0	0	0
FL3F29NF0002	0	0	0	0	0	0	0	0	0	0	0	0	0	0	0	0	0	0	0	0	0	0	0	0	0	0
FL3F29NS0001	0.24	0	0	0	0	1	1	0	1	0	0	1	1	0	1	0	0	0	0	0	0	0	0	0	0	0
FL3F29NS0002	0.04	0	0	0	0	1	0	0	0	0	0	0	0	0	0	0	0	0	0	0	0	0	0	0	0	0
FL3F2CGS0001	0.08	0	0	0	1	0	0	0	1	0	0	0	0	0	0	0	0	0	0	0	0	0	0	0	0	0
FL3F2CNI0001	0	0	0	0	0	0	0	0	0	0	0	0	0	0	0	0	0	0	0	0	0	0	0	0	0	0
FL3F2CNP0001	0.08	1	0	0	0	0	0	0	0	0	1	0	0	0	0	0	0	0	0	0	0	0	0	0	0	0
FL3F2CNS0001	0.44	0	0	0	1	1	0	0	1	1	0	1	1	1	1	1	1	0	0	0	1	0	0	0	0	0
FL3F2CNS0002	0.36	0	1	0	0	1	1	1	1	1	0	0	0	1	0	1	0	0	1	0	0	0	0	0	0	0
FL3F2CNS0003	0.12	0	0	0	0	0	1	0	0	1	0	0	0	0	0	0	1	0	0	0	0	0	0	0	0	0
FL3F2GNS0001	0.04	0	0	0	0	1	0	0	0	0	0	0	0	0	0	0	0	0	0	0	0	0	0	0	0	0
FL3F2GNS0002	0.16	0	0	0	0	1	0	0	1	0	0	1	0	0	1	0	0	0	0	0	0	0	0	0	0	0
FL3F2GNS0003	0.28	0	0	0	1	0	1	0	1	1	0	0	0	0	0	1	1	0	1	0	0	0	0	0	0	0
FL3F2GNS0004	0.32	0	0	1	1	0	1	1	1	0	0	1	1	0	1	0	0	0	0	0	0	0	0	0	0	0
FL3F39NF0001	0.6	1	0	1	1	1	0	1	1	1	1	0	1	0	1	1	1	1	1	0	1	0	0	0	0	0
FL3F39NS0001	0.24	1	0	0	0	0	0	1	1	0	0	0	0	0	0	0	0	1	0	1	1	0	0	0	0	0
FL3F3CNS0001	0.44	0	1	0	0	0	1	1	0	1	0	0	1	1	1	1	0	1	0	0	0	0	1	0	0	1
FL3F3GNS0001	0.44	1	0	0	1	0	0	0	1	1	1	0	0	0	0	1	1	1	1	1	1	0	0	0	0	0
FL3F3GNS0002	0.36	0	1	0	0	0	0	1	1	1	0	0	1	0	1	0	1	0	1	0	1	0	0	0	0	0
FL3F3GNS0003	0.16	0	0	1	0	0	1	0	0	0	0	0	0	1	1	0	0	0	0	0	0	0	0	0	0	0
FL3F4AGS0001	0.36	0	1	1	0	1	0	1	1	0	0	1	0	0	1	0	1	0	1	0	0	0	0	0	0	0
FL3F98NS0001	0.04	0	0	0	0	0	0	0	0	0	0	0	0	0	0	0	1	0	0	0	0	0	0	0	0	0
FL3F98NS0002	0	0	0	0	0	0	0	0	0	0	0	0	0	0	0	0	0	0	0	0	0	0	0	0	0	0
FL3F98NS0003	0.28	0	1	0	0	1	0	0	1	0	0	1	1	1	1	0	0	0	0	0	0	0	0	0	0	0
FL3F98NS0004	0	0	0	0	0	0	0	0	0	0	0	0	0	0	0	0	0	0	0	0	0	0	0	0	0	0
FL3F98NS0005	0.08	0	0	0	0	0	0	0	0	1	0	0	0	0	0	0	0	0	1	0	0	0	0	0	0	0
FL3F98NS0006	0	0	0	0	0	0	0	0	0	0	0	0	0	0	0	0	0	0	0	0	0	0	0	0	0	0
FL3F98NS0007	0.04	0	0	0	0	0	1	0	0	0	0	0	0	0	0	0	0	0	0	0	0	0	0	0	0	0
FL3F98NS0008	0.32	0	1	0	0	1	1	0	0	0	0	1	1	1	1	0	0	0	0	0	1	0	0	0	0	0
FL3F98NS0009	0.12	0	1	0	0	0	0	0	0	1	0	0	0	0	0	0	0	0	1	0	0	0	0	0	0	0
FL3F98NS0010	0.16	0	0	0	0	0	0	0	1	0	0	0	0	0	0	1	0	0	1	0	1	0	0	0	0	0
FL3F98NS0011	0.04	1	0	0	0	0	0	0	0	0	0	0	0	0	0	0	0	0	0	0	0	0	0	0	0	0
FL3F98NS0012	0.2	0	0	0	0	1	1	0	0	0	0	0	1	1	1	0	0	0	0	0	0	0	0	0	0	0
FL3F98NS0013	0.24	0	0	0	0	0	0	0	1	0	0	0	0	0	0	1	0	1	1	1	1	0	0	0	0	0
FL3F98NS0014	0.16	0	0	0	0	0	0	0	0	1	0	0	0	0	0	1	1	0	1	0	0	0	0	0	0	0
FL3F98NS0015	0.08	0	0	0	0	0	0	0	1	0	0	0	0	0	0	0	0	0	0	1	0	0	0	0	0	0
FL3F98NS0016	0.2	0	0	0	0	0	0	0	1	1	1	0	0	0	0	0	1	1	0	0	0	0	0	0	0	0
FL3F99NI0001	0.04	0	0	0	0	0	0	0	0	1	0	0	0	0	0	0	0	0	0	0	0	0	0	0	0	0
FL3F99NS0001	0.32	1	0	0	1	0	1	0	0	1	1	0	0	0	1	0	0	1	1	0	0	0	0	0	0	0
FL3F99NS0002	0	0	0	0	0	0	0	0	0	0	0	0	0	0	0	0	0	0	0	0	0	0	0	0	0	0
FL3F99NS0003	0.2	1	0	0	0	0	0	1	0	0	0	0	1	0	0	1	0	1	0	0	0	0	0	0	0	0
FL3F99NS0004	0.12	0	0	0	0	0	0	0	0	0	0	1	1	0	0	0	1	0	0	0	0	0	0	0	0	0
FL3F99NS0005	0.08	1	0	0	1	0	0	0	0	0	0	0	0	0	0	0	0	0	0	0	0	0	0	0	0	0
FL3F99NS0006	0.04	1	0	0	0	0	0	0	0	0	0	0	0	0	0	0	0	0	0	0	0	0	0	0	0	0
FL3F99NS0007	0.08	1	0	0	0	0	0	0	0	0	0	0	0	0	0	0	0	1	0	0	0	0	0	0	0	0
FL3F99NS0008	0.28	0	1	0	0	1	1	0	0	1	0	1	0	1	1	0	0	0	0	0	0	0	0	0	0	0
FL3F99NS0009	0	0	0	0	0	0	0	0	0	0	0	0	0	0	0	0	0	0	0	0	0	0	0	0	0	0
FL3F9ANM0001	0	0	0	0	0	0	0	0	0	0	0	0	0	0	0	0	0	0	0	0	0	0	0	0	0	0
FL3F9ANS0001	0.08	0	0	0	0	0	0	1	0	0	0	0	0	0	0	0	0	0	0	1	0	0	0	0	0	0
FL3F9CGS0001	0	0	0	0	0	0	0	0	0	0	0	0	0	0	0	0	0	0	0	0	0	0	0	0	0	0
FL3F9GNS0001	0.2	1	0	0	0	0	0	0	1	0	0	0	0	0	0	1	0	1	1	0	0	0	0	0	0	0
FL3F9GNS0002	0.24	1	0	0	0	1	0	0	1	1	0	0	0	0	0	1	0	0	1	0	0	0	0	0	0	0
FL3F9GNS0003	0.12	1	0	0	1	0	0	0	0	0	0	1	0	0	0	0	0	0	0	0	0	0	0	0	0	0
FL3F9GNS0004	0.24	0	0	0	1	1	0	1	0	0	1	0	0	0	0	0	0	0	0	1	1	0	0	0	0	0
FL3F9LNS0001	0.16	0	0	1	1	0	0	1	0	1	0	0	0	0	0	0	0	0	0	0	0	0	0	0	0	0
FL3F9LNS0002	0.28	0	0	0	0	0	0	1	0	1	0	0	0	0	0	1	1	0	1	1	1	0	0	0	0	0
FL3FA8CS0001	0.68	1	0	0	1	1	1	1	1	1	1	1	1	0	1	1	1	1	1	1	1	0	0	0	0	0
FL3FA8GS0001	0.8	1	1	1	1	1	1	1	1	1	1	1	1	1	1	1	1	1	1	1	1	0	0	0	0	0
FL3FA8GS0002	0.04	0	0	0	0	0	0	1	0	0	0	0	0	0	0	0	0	0	0	0	0	0	0	0	0	0
FL3FA8GS0003	0	0	0	0	0	0	0	0	0	0	0	0	0	0	0	0	0	0	0	0	0	0	0	0	0	0
FL3FA8GS0004	0.28	1	1	0	0	0	0	1	0	0	0	1	1	0	0	0	0	1	0	0	1	0	0	0	0	0
FL3FA8GS0005	0.2	0	0	1	1	1	0	0	0	1	0	0	0	0	0	0	0	1	0	0	0	0	0	0	0	0
FL3FA8GS0006	0	0	0	0	0	0	0	0	0	0	0	0	0	0	0	0	0	0	0	0	0	0	0	0	0	0
FL3FA8GS0007	0.2	1	1	0	1	0	0	0	0	0	0	0	1	0	0	0	0	1	0	0	0	0	0	0	0	0
FL3FA8NM0001	0.2	0	0	0	0	0	0	0	1	0	0	0	1	0	0	1	0	1	1	0	0	0	0	0	0	0
FL3FA8NS0001	0.04	0	0	0	0	0	0	0	0	0	0	0	0	0	0	0	1	0	0	0	0	0	0	0	0	0
FL3FA8NS0002	0.56	1	1	1	1	0	1	0	1	1	1	1	1	1	1	0	0	1	0	1	0	0	0	0	0	0
FL3FA8NS0003	0.56	0	1	1	0	0	0	1	1	1	0	1	1	1	1	0	0	0	0	0	0	1	1	1	1	1
FL3FA8NS0004	0.08	1	0	0	0	0	0	0	0	1	0	0	0	0	0	0	0	0	0	0	0	0	0	0	0	0
FL3FA8NS0005	0	0	0	0	0	0	0	0	0	0	0	0	0	0	0	0	0	0	0	0	0	0	0	0	0	0
FL3FA8NS0006	0.16	1	0	0	0	1	0	1	0	0	0	0	0	0	0	1	0	0	0	0	0	0	0	0	0	0
FL3FA8NS0007	0.68	1	1	1	1	1	1	1	0	1	1	1	1	0	1	1	1	0	1	1	1	0	0	0	0	0
FL3FA8NS0008	0.28	1	0	0	1	0	0	0	1	0	1	0	0	0	0	0	1	1	1	0	0	0	0	0	0	0
FL3FA8NS0009	0.48	1	0	1	0	0	1	0	0	1	1	1	1	0	0	1	1	1	0	1	1	0	0	0	0	0
FL3FA8NS0010	0.04	0	0	0	0	1	0	0	0	0	0	0	0	0	0	0	0	0	0	0	0	0	0	0	0	0
FL3FA8NS0011	0.32	0	0	0	1	0	0	1	1	0	0	1	0	0	0	1	0	1	0	1	1	0	0	0	0	0
FL3FA8NS0012	0.44	1	1	0	1	0	0	1	0	1	1	0	0	0	0	1	1	1	1	1	0	0	0	0	0	0
FL3FA8NS0013	0.48	1	1	0	1	0	0	1	0	1	1	0	0	0	1	1	1	1	1	1	0	0	0	0	0	0
FL3FA9CS0001	0.08	1	0	0	0	0	0	0	0	0	1	0	0	0	0	0	0	0	0	0	0	0	0	0	0	0
FL3FA9CS0002	0.44	1	0	0	1	0	0	1	1	1	1	0	0	0	0	1	1	1	0	1	1	0	0	0	0	0
FL3FA9CS0003	0.76	1	0	1	1	1	1	1	1	0	0	1	1	0	1	1	1	1	0	1	1	1	1	1	0	1
FL3FA9CS0004	0.08	0	0	0	0	0	0	1	0	0	0	0	1	0	0	0	0	0	0	0	0	0	0	0	0	0
FL3FA9CS0005	0.08	0	0	0	0	0	0	0	0	0	0	0	1	0	1	0	0	0	0	0	0	0	0	0	0	0
FL3FA9CS0006	0.12	0	0	0	0	0	0	1	0	0	0	0	0	1	1	0	0	0	0	0	0	0	0	0	0	0
FL3FA9GM0001	0.24	0	1	1	0	0	1	0	0	1	0	0	0	0	0	0	0	1	0	0	1	0	0	0	0	0
FL3FA9GM0002	0.16	0	0	0	0	0	0	0	1	1	0	0	0	0	0	0	0	0	1	0	1	0	0	0	0	0
FL3FA9GS0001	0.16	0	1	0	0	0	0	0	1	0	0	1	1	0	0	0	0	0	0	0	0	0	0	0	0	0
FL3FA9GS0002	0.04	0	0	0	0	0	0	0	0	0	0	0	0	0	0	0	0	1	0	0	0	0	0	0	0	0
FL3FA9GS0003	0.2	1	0	0	0	0	0	0	1	0	0	0	0	0	0	1	0	0	0	1	1	0	0	0	0	0
FL3FA9GS0004	0.56	1	1	0	1	0	0	1	1	1	1	0	0	0	1	1	1	1	1	1	1	0	0	0	0	0
FL3FA9GS0005	0.24	0	0	0	0	0	0	0	1	1	1	0	0	0	0	1	0	1	0	0	1	0	0	0	0	0
FL3FA9GS0006	0.56	1	0	1	1	0	0	0	1	0	1	1	1	0	1	1	1	1	0	1	1	1	0	0	0	0
FL3FA9GS0007	0.08	0	0	0	0	0	0	0	1	0	1	0	0	0	0	0	0	0	0	0	0	0	0	0	0	0
FL3FA9GS0008	0.08	0	0	0	0	0	0	0	0	0	0	0	0	0	0	1	0	0	0	1	0	0	0	0	0	0
FL3FA9NC0001	0.36	0	1	1	0	1	1	0	0	0	1	1	1	1	1	0	0	0	0	0	0	0	0	0	0	0
FL3FA9NC0002	0.04	0	0	0	0	0	0	0	0	0	0	0	1	0	0	0	0	0	0	0	0	0	0	0	0	0
FL3FA9NC0003	0	0	0	0	0	0	0	0	0	0	0	0	0	0	0	0	0	0	0	0	0	0	0	0	0	0
FL3FA9NC0004	0	0	0	0	0	0	0	0	0	0	0	0	0	0	0	0	0	0	0	0	0	0	0	0	0	0
FL3FA9NCN001	0	0	0	0	0	0	0	0	0	0	0	0	0	0	0	0	0	0	0	0	0	0	0	0	0	0
FL3FA9NCN002	0.08	0	0	0	0	0	0	0	0	1	0	0	0	0	0	0	0	1	0	0	0	0	0	0	0	0
FL3FA9ND0001	0.16	0	0	0	0	0	0	1	1	1	0	0	0	0	0	0	1	0	0	0	0	0	0	0	0	0
FL3FA9ND0002	0	0	0	0	0	0	0	0	0	0	0	0	0	0	0	0	0	0	0	0	0	0	0	0	0	0
FL3FA9NF0001	0.24	0	0	0	0	1	1	0	1	0	0	1	1	0	1	0	0	0	0	0	0	0	0	0	0	0
FL3FA9NF0002	0.04	0	0	0	0	1	0	0	0	0	0	0	0	0	0	0	0	0	0	0	0	0	0	0	0	0
FL3FA9NF0003	0.08	0	0	0	1	0	0	0	1	0	0	0	0	0	0	0	0	0	0	0	0	0	0	0	0	0
FL3FA9NF0004	0	0	0	0	0	0	0	0	0	0	0	0	0	0	0	0	0	0	0	0	0	0	0	0	0	0
FL3FA9NI0001	0.08	1	0	0	0	0	0	0	0	0	1	0	0	0	0	0	0	0	0	0	0	0	0	0	0	0
FL3FA9NI0003	0.44	0	0	0	1	1	0	0	1	1	0	1	1	1	1	1	1	0	0	0	1	0	0	0	0	0
FL3FA9NI0004	0.36	0	1	0	0	1	1	1	1	1	0	0	0	1	0	1	0	0	1	0	0	0	0	0	0	0
FL3FA9NM0001	0.12	0	0	0	0	0	1	0	0	1	0	0	0	0	0	0	1	0	0	0	0	0	0	0	0	0
FL3FA9NM0002	0.04	0	0	0	0	1	0	0	0	0	0	0	0	0	0	0	0	0	0	0	0	0	0	0	0	0
FL3FA9NM0003	0.16	0	0	0	0	1	0	0	1	0	0	1	0	0	1	0	0	0	0	0	0	0	0	0	0	0
FL3FA9NM0004	0.28	0	0	0	1	0	1	0	1	1	0	0	0	0	0	1	1	0	1	0	0	0	0	0	0	0
FL3FA9NM0005	0.32	0	0	1	1	0	1	1	1	0	0	1	1	0	1	0	0	0	0	0	0	0	0	0	0	0
FL3FA9NM0006	0.6	1	0	1	1	1	0	1	1	1	1	0	1	0	1	1	1	1	1	0	1	0	0	0	0	0
FL3FA9NM0007	0.24	1	0	0	0	0	0	1	1	0	0	0	0	0	0	0	0	1	0	1	1	0	0	0	0	0
FL3FA9NM0008	0.44	0	1	0	0	0	1	1	0	1	0	0	1	1	1	1	0	1	0	0	0	0	1	0	0	1
FL3FA9NP0001	0.44	1	0	0	1	0	0	0	1	1	1	0	0	0	0	1	1	1	1	1	1	0	0	0	0	0
FL3FA9NP0002	0.36	0	1	0	0	0	0	1	1	1	0	0	1	0	1	0	1	0	1	0	1	0	0	0	0	0
FL3FA9NP0003	0.16	0	0	1	0	0	1	0	0	0	0	0	0	1	1	0	0	0	0	0	0	0	0	0	0	0
FL3FA9NP0004	0.36	0	1	1	0	1	0	1	1	0	0	1	0	0	1	0	1	0	1	0	0	0	0	0	0	0
FL3FA9NP0005	0.04	0	0	0	0	0	0	0	0	0	0	0	0	0	0	0	1	0	0	0	0	0	0	0	0	0
FL3FA9NP0007	0	0	0	0	0	0	0	0	0	0	0	0	0	0	0	0	0	0	0	0	0	0	0	0	0	0
FL3FA9NP0008	0.28	0	1	0	0	1	0	0	1	0	0	1	1	1	1	0	0	0	0	0	0	0	0	0	0	0
FL3FA9NR0001	0	0	0	0	0	0	0	0	0	0	0	0	0	0	0	0	0	0	0	0	0	0	0	0	0	0
FL3FA9NR0002	0.08	0	0	0	0	0	0	0	0	1	0	0	0	0	0	0	0	0	1	0	0	0	0	0	0	0
FL3FA9NS0001	0	0	0	0	0	0	0	0	0	0	0	0	0	0	0	0	0	0	0	0	0	0	0	0	0	0
FL3FA9NS0002	0.04	0	0	0	0	0	1	0	0	0	0	0	0	0	0	0	0	0	0	0	0	0	0	0	0	0
FL3FA9NS0003	0.32	0	1	0	0	1	1	0	0	0	0	1	1	1	1	0	0	0	0	0	1	0	0	0	0	0
FL3FA9NS0004	0.12	0	1	0	0	0	0	0	0	1	0	0	0	0	0	0	0	0	1	0	0	0	0	0	0	0
FL3FAACC0001	0.16	0	0	0	0	0	0	0	1	0	0	0	0	0	0	1	0	0	1	0	1	0	0	0	0	0
FL3FAACC0002	0.04	1	0	0	0	0	0	0	0	0	0	0	0	0	0	0	0	0	0	0	0	0	0	0	0	0
FL3FAACS0001	0.2	0	0	0	0	1	1	0	0	0	0	0	1	1	1	0	0	0	0	0	0	0	0	0	0	0
FL3FAACS0002	0.24	0	0	0	0	0	0	0	1	0	0	0	0	0	0	1	0	1	1	1	1	0	0	0	0	0
FL3FAACS0003	0.16	0	0	0	0	0	0	0	0	1	0	0	0	0	0	1	1	0	1	0	0	0	0	0	0	0
FL3FAACS0004	0.08	0	0	0	0	0	0	0	1	0	0	0	0	0	0	0	0	0	0	1	0	0	0	0	0	0
FL3FAACS0005	0.2	0	0	0	0	0	0	0	1	1	1	0	0	0	0	0	1	1	0	0	0	0	0	0	0	0
FL3FAACS0006	0.04	0	0	0	0	0	0	0	0	1	0	0	0	0	0	0	0	0	0	0	0	0	0	0	0	0
FL3FAACS0007	0.32	1	0	0	1	0	1	0	0	1	1	0	0	0	1	0	0	1	1	0	0	0	0	0	0	0
FL3FAACS0008	0	0	0	0	0	0	0	0	0	0	0	0	0	0	0	0	0	0	0	0	0	0	0	0	0	0
FL3FAACS0009	0.2	1	0	0	0	0	0	1	0	0	0	0	1	0	0	1	0	1	0	0	0	0	0	0	0	0
FL3FAACS0010	0.12	0	0	0	0	0	0	0	0	0	0	1	1	0	0	0	1	0	0	0	0	0	0	0	0	0
FL3FAACS0011	0.08	1	0	0	1	0	0	0	0	0	0	0	0	0	0	0	0	0	0	0	0	0	0	0	0	0
FL3FAACS0012	0.04	1	0	0	0	0	0	0	0	0	0	0	0	0	0	0	0	0	0	0	0	0	0	0	0	0
FL3FAACS0013	0.08	1	0	0	0	0	0	0	0	0	0	0	0	0	0	0	0	1	0	0	0	0	0	0	0	0
FL3FAACS0014	0.28	0	1	0	0	1	1	0	0	1	0	1	0	1	1	0	0	0	0	0	0	0	0	0	0	0
FL3FAACS0015	0	0	0	0	0	0	0	0	0	0	0	0	0	0	0	0	0	0	0	0	0	0	0	0	0	0
FL3FAACS0016	0	0	0	0	0	0	0	0	0	0	0	0	0	0	0	0	0	0	0	0	0	0	0	0	0	0
FL3FAACS0017	0.08	0	0	0	0	0	0	1	0	0	0	0	0	0	0	0	0	0	0	1	0	0	0	0	0	0
FL3FAACS0018	0	0	0	0	0	0	0	0	0	0	0	0	0	0	0	0	0	0	0	0	0	0	0	0	0	0
FL3FAACS0019	0.2	1	0	0	0	0	0	0	1	0	0	0	0	0	0	1	0	1	1	0	0	0	0	0	0	0
FL3FAACS0020	0.24	1	0	0	0	1	0	0	1	1	0	0	0	0	0	1	0	0	1	0	0	0	0	0	0	0
FL3FAACS0021	0.12	1	0	0	1	0	0	0	0	0	0	1	0	0	0	0	0	0	0	0	0	0	0	0	0	0
FL3FAACS0022	0.24	0	0	0	1	1	0	1	0	0	1	0	0	0	0	0	0	0	0	1	1	0	0	0	0	0
FL3FAACS0023	0.16	0	0	1	1	0	0	1	0	1	0	0	0	0	0	0	0	0	0	0	0	0	0	0	0	0
FL3FAACS0024	0.28	0	0	0	0	0	0	1	0	1	0	0	0	0	0	1	1	0	1	1	1	0	0	0	0	0
FL3FAACS0025	0.68	1	0	0	1	1	1	1	1	1	1	1	1	0	1	1	1	1	1	1	1	0	0	0	0	0
FL3FAACS0026	0.8	1	1	1	1	1	1	1	1	1	1	1	1	1	1	1	1	1	1	1	1	0	0	0	0	0
FL3FAACS0028	0.04	0	0	0	0	0	0	1	0	0	0	0	0	0	0	0	0	0	0	0	0	0	0	0	0	0
FL3FAACS0029	0	0	0	0	0	0	0	0	0	0	0	0	0	0	0	0	0	0	0	0	0	0	0	0	0	0
FL3FAACS0030	0.28	1	1	0	0	0	0	1	0	0	0	1	1	0	0	0	0	1	0	0	1	0	0	0	0	0
FL3FAACS0031	0.2	0	0	1	1	1	0	0	0	1	0	0	0	0	0	0	0	1	0	0	0	0	0	0	0	0
FL3FAACS0032	0	0	0	0	0	0	0	0	0	0	0	0	0	0	0	0	0	0	0	0	0	0	0	0	0	0
FL3FAACS0033	0.2	1	1	0	1	0	0	0	0	0	0	0	1	0	0	0	0	1	0	0	0	0	0	0	0	0
FL3FAACS0034	0.2	0	0	0	0	0	0	0	1	0	0	0	1	0	0	1	0	1	1	0	0	0	0	0	0	0
FL3FAACS0035	0.04	0	0	0	0	0	0	0	0	0	0	0	0	0	0	0	1	0	0	0	0	0	0	0	0	0
FL3FAACS0036	0.56	1	1	1	1	0	1	0	1	1	1	1	1	1	1	0	0	1	0	1	0	0	0	0	0	0
FL3FAACS0037	0.56	0	1	1	0	0	0	1	1	1	0	1	1	1	1	0	0	0	0	0	0	1	1	1	1	1
FL3FAACS0038	0.08	1	0	0	0	0	0	0	0	1	0	0	0	0	0	0	0	0	0	0	0	0	0	0	0	0
FL3FAACS0040	0	0	0	0	0	0	0	0	0	0	0	0	0	0	0	0	0	0	0	0	0	0	0	0	0	0
FL3FAACS0041	0.16	1	0	0	0	1	0	1	0	0	0	0	0	0	0	1	0	0	0	0	0	0	0	0	0	0
FL3FAACS0042	0.68	1	1	1	1	1	1	1	0	1	1	1	1	0	1	1	1	0	1	1	1	0	0	0	0	0
FL3FAACS0043	0.28	1	0	0	1	0	0	0	1	0	1	0	0	0	0	0	1	1	1	0	0	0	0	0	0	0
FL3FAACS0044	0.48	1	0	1	0	0	1	0	0	1	1	1	1	0	0	1	1	1	0	1	1	0	0	0	0	0
FL3FAACS0045	0.04	0	0	0	0	1	0	0	0	0	0	0	0	0	0	0	0	0	0	0	0	0	0	0	0	0
FL3FAACS0046	0.32	0	0	0	1	0	0	1	1	0	0	1	0	0	0	1	0	1	0	1	1	0	0	0	0	0
FL3FAACS0047	0.44	1	1	0	1	0	0	1	0	1	1	0	0	0	0	1	1	1	1	1	0	0	0	0	0	0
FL3FAACS0048	0.48	1	1	0	1	0	0	1	0	1	1	0	0	0	1	1	1	1	1	1	0	0	0	0	0	0
FL3FAACS0049	0.08	1	0	0	0	0	0	0	0	0	1	0	0	0	0	0	0	0	0	0	0	0	0	0	0	0
FL3FAACS0050	0.44	1	0	0	1	0	0	1	1	1	1	0	0	0	0	1	1	1	0	1	1	0	0	0	0	0
FL3FAACS0051	0.76	1	0	1	1	1	1	1	1	0	0	1	1	0	1	1	1	1	0	1	1	1	1	1	0	1
FL3FAACS0052	0.08	0	0	0	0	0	0	1	0	0	0	0	1	0	0	0	0	0	0	0	0	0	0	0	0	0
FL3FAACS0053	0.08	0	0	0	0	0	0	0	0	0	0	0	1	0	1	0	0	0	0	0	0	0	0	0	0	0
FL3FAACS0054	0.12	0	0	0	0	0	0	1	0	0	0	0	0	1	1	0	0	0	0	0	0	0	0	0	0	0
FL3FAACS0055	0.24	0	1	1	0	0	1	0	0	1	0	0	0	0	0	0	0	1	0	0	1	0	0	0	0	0
FL3FAACS0056	0.16	0	0	0	0	0	0	0	1	1	0	0	0	0	0	0	0	0	1	0	1	0	0	0	0	0
FL3FAACS0057	0.16	0	1	0	0	0	0	0	1	0	0	1	1	0	0	0	0	0	0	0	0	0	0	0	0	0
FL3FAACS0058	0.04	0	0	0	0	0	0	0	0	0	0	0	0	0	0	0	0	1	0	0	0	0	0	0	0	0
FL3FAACS0059	0.2	1	0	0	0	0	0	0	1	0	0	0	0	0	0	1	0	0	0	1	1	0	0	0	0	0
FL3FAACS0060	0.56	1	1	0	1	0	0	1	1	1	1	0	0	0	1	1	1	1	1	1	1	0	0	0	0	0
FL3FAACS0061	0.24	0	0	0	0	0	0	0	1	1	1	0	0	0	0	1	0	1	0	0	1	0	0	0	0	0
FL3FAACS0062	0.56	1	0	1	1	0	0	0	1	0	1	1	1	0	1	1	1	1	0	1	1	1	0	0	0	0
FL3FAACS0063	0.08	0	0	0	0	0	0	0	1	0	1	0	0	0	0	0	0	0	0	0	0	0	0	0	0	0
FL3FAACS0064	0.08	0	0	0	0	0	0	0	0	0	0	0	0	0	0	1	0	0	0	1	0	0	0	0	0	0
FL3FAACS0065	0.36	0	1	1	0	1	1	0	0	0	1	1	1	1	1	0	0	0	0	0	0	0	0	0	0	0
FL3FAACS0066	0.04	0	0	0	0	0	0	0	0	0	0	0	1	0	0	0	0	0	0	0	0	0	0	0	0	0
FL3FAACS0067	0	0	0	0	0	0	0	0	0	0	0	0	0	0	0	0	0	0	0	0	0	0	0	0	0	0
FL3FAACS0068	0	0	0	0	0	0	0	0	0	0	0	0	0	0	0	0	0	0	0	0	0	0	0	0	0	0
FL3FAACS0069	0	0	0	0	0	0	0	0	0	0	0	0	0	0	0	0	0	0	0	0	0	0	0	0	0	0
FL3FAACS0070	0.08	0	0	0	0	0	0	0	0	1	0	0	0	0	0	0	0	1	0	0	0	0	0	0	0	0
FL3FAACS0071	0.16	0	0	0	0	0	0	1	1	1	0	0	0	0	0	0	1	0	0	0	0	0	0	0	0	0
FL3FAACS0072	0	0	0	0	0	0	0	0	0	0	0	0	0	0	0	0	0	0	0	0	0	0	0	0	0	0
FL3FAACS0073	0.24	0	0	0	0	1	1	0	1	0	0	1	1	0	1	0	0	0	0	0	0	0	0	0	0	0
FL3FAACS0074	0.04	0	0	0	0	1	0	0	0	0	0	0	0	0	0	0	0	0	0	0	0	0	0	0	0	0
FL3FAACS0075	0.08	0	0	0	1	0	0	0	1	0	0	0	0	0	0	0	0	0	0	0	0	0	0	0	0	0
FL3FAACS0076	0	0	0	0	0	0	0	0	0	0	0	0	0	0	0	0	0	0	0	0	0	0	0	0	0	0
FL3FAACS0077	0.08	1	0	0	0	0	0	0	0	0	1	0	0	0	0	0	0	0	0	0	0	0	0	0	0	0
FL3FAACS0078	0.44	0	0	0	1	1	0	0	1	1	0	1	1	1	1	1	1	0	0	0	1	0	0	0	0	0
FL3FAACS0079	0.36	0	1	0	0	1	1	1	1	1	0	0	0	1	0	1	0	0	1	0	0	0	0	0	0	0
FL3FAACS0080	0.12	0	0	0	0	0	1	0	0	1	0	0	0	0	0	0	1	0	0	0	0	0	0	0	0	0
FL3FAACS0081	0.04	0	0	0	0	1	0	0	0	0	0	0	0	0	0	0	0	0	0	0	0	0	0	0	0	0
FL3FAACS0082	0.16	0	0	0	0	1	0	0	1	0	0	1	0	0	1	0	0	0	0	0	0	0	0	0	0	0
FL3FAACS0083	0.28	0	0	0	1	0	1	0	1	1	0	0	0	0	0	1	1	0	1	0	0	0	0	0	0	0
FL3FAACS0084	0.32	0	0	1	1	0	1	1	1	0	0	1	1	0	1	0	0	0	0	0	0	0	0	0	0	0
FL3FAACS0085	0.6	1	0	1	1	1	0	1	1	1	1	0	1	0	1	1	1	1	1	0	1	0	0	0	0	0
FL3FAACS0086	0.24	1	0	0	0	0	0	1	1	0	0	0	0	0	0	0	0	1	0	1	1	0	0	0	0	0
FL3FAACS0087	0.44	0	1	0	0	0	1	1	0	1	0	0	1	1	1	1	0	1	0	0	0	0	1	0	0	1
FL3FAACS0088	0.44	1	0	0	1	0	0	0	1	1	1	0	0	0	0	1	1	1	1	1	1	0	0	0	0	0
FL3FAACS0089	0.36	0	1	0	0	0	0	1	1	1	0	0	1	0	1	0	1	0	1	0	1	0	0	0	0	0
FL3FAACS0090	0.16	0	0	1	0	0	1	0	0	0	0	0	0	1	1	0	0	0	0	0	0	0	0	0	0	0
FL3FAACS0091	0.36	0	1	1	0	1	0	1	1	0	0	1	0	0	1	0	1	0	1	0	0	0	0	0	0	0
FL3FAACS0092	0.04	0	0	0	0	0	0	0	0	0	0	0	0	0	0	0	1	0	0	0	0	0	0	0	0	0
FL3FAACS0093	0	0	0	0	0	0	0	0	0	0	0	0	0	0	0	0	0	0	0	0	0	0	0	0	0	0
FL3FAACSS001	0.28	0	1	0	0	1	0	0	1	0	0	1	1	1	1	0	0	0	0	0	0	0	0	0	0	0
FL3FAACSS002	0	0	0	0	0	0	0	0	0	0	0	0	0	0	0	0	0	0	0	0	0	0	0	0	0	0
FL3FAADS0001	0.08	0	0	0	0	0	0	0	0	1	0	0	0	0	0	0	0	0	1	0	0	0	0	0	0	0
FL3FAADS0002	0	0	0	0	0	0	0	0	0	0	0	0	0	0	0	0	0	0	0	0	0	0	0	0	0	0
FL3FAADS0003	0.04	0	0	0	0	0	1	0	0	0	0	0	0	0	0	0	0	0	0	0	0	0	0	0	0	0
FL3FAADS0004	0.32	0	1	0	0	1	1	0	0	0	0	1	1	1	1	0	0	0	0	0	1	0	0	0	0	0
FL3FAADS0005	0.12	0	1	0	0	0	0	0	0	1	0	0	0	0	0	0	0	0	1	0	0	0	0	0	0	0
FL3FAADS0006	0.16	0	0	0	0	0	0	0	1	0	0	0	0	0	0	1	0	0	1	0	1	0	0	0	0	0
FL3FAADS0007	0.04	1	0	0	0	0	0	0	0	0	0	0	0	0	0	0	0	0	0	0	0	0	0	0	0	0
FL3FAADS0008	0.2	0	0	0	0	1	1	0	0	0	0	0	1	1	1	0	0	0	0	0	0	0	0	0	0	0
FL3FAADS0009	0.24	0	0	0	0	0	0	0	1	0	0	0	0	0	0	1	0	1	1	1	1	0	0	0	0	0
FL3FAADS0010	0.16	0	0	0	0	0	0	0	0	1	0	0	0	0	0	1	1	0	1	0	0	0	0	0	0	0
FL3FAADS0011	0.08	0	0	0	0	0	0	0	1	0	0	0	0	0	0	0	0	0	0	1	0	0	0	0	0	0
FL3FAADS0012	0.2	0	0	0	0	0	0	0	1	1	1	0	0	0	0	0	1	1	0	0	0	0	0	0	0	0
FL3FAADS0013	0.04	0	0	0	0	0	0	0	0	1	0	0	0	0	0	0	0	0	0	0	0	0	0	0	0	0
FL3FAADS0014	0.32	1	0	0	1	0	1	0	0	1	1	0	0	0	1	0	0	1	1	0	0	0	0	0	0	0
FL3FAADS0015	0	0	0	0	0	0	0	0	0	0	0	0	0	0	0	0	0	0	0	0	0	0	0	0	0	0
FL3FAADS0016	0.2	1	0	0	0	0	0	1	0	0	0	0	1	0	0	1	0	1	0	0	0	0	0	0	0	0
FL3FAADS0017	0.12	0	0	0	0	0	0	0	0	0	0	1	1	0	0	0	1	0	0	0	0	0	0	0	0	0
FL3FAADS0018	0.08	1	0	0	1	0	0	0	0	0	0	0	0	0	0	0	0	0	0	0	0	0	0	0	0	0
FL3FAADS0020	0.04	1	0	0	0	0	0	0	0	0	0	0	0	0	0	0	0	0	0	0	0	0	0	0	0	0
FL3FAADS0021	0.08	1	0	0	0	0	0	0	0	0	0	0	0	0	0	0	0	1	0	0	0	0	0	0	0	0
FL3FAADS0022	0.28	0	1	0	0	1	1	0	0	1	0	1	0	1	1	0	0	0	0	0	0	0	0	0	0	0
FL3FAADS0023	0	0	0	0	0	0	0	0	0	0	0	0	0	0	0	0	0	0	0	0	0	0	0	0	0	0
FL3FAADS0024	0	0	0	0	0	0	0	0	0	0	0	0	0	0	0	0	0	0	0	0	0	0	0	0	0	0
FL3FAADS0025	0.08	0	0	0	0	0	0	1	0	0	0	0	0	0	0	0	0	0	0	1	0	0	0	0	0	0
FL3FAADS0026	0	0	0	0	0	0	0	0	0	0	0	0	0	0	0	0	0	0	0	0	0	0	0	0	0	0
FL3FAADS0028	0.2	1	0	0	0	0	0	0	1	0	0	0	0	0	0	1	0	1	1	0	0	0	0	0	0	0
FL3FAADS0029	0.24	1	0	0	0	1	0	0	1	1	0	0	0	0	0	1	0	0	1	0	0	0	0	0	0	0
FL3FAADS0031	0.12	1	0	0	1	0	0	0	0	0	0	1	0	0	0	0	0	0	0	0	0	0	0	0	0	0
FL3FAADS0032	0.24	0	0	0	1	1	0	1	0	0	1	0	0	0	0	0	0	0	0	1	1	0	0	0	0	0
FL3FAADS0033	0.16	0	0	1	1	0	0	1	0	1	0	0	0	0	0	0	0	0	0	0	0	0	0	0	0	0
FL3FAADS0034	0.28	0	0	0	0	0	0	1	0	1	0	0	0	0	0	1	1	0	1	1	1	0	0	0	0	0
FL3FAADS0035	0.68	1	0	0	1	1	1	1	1	1	1	1	1	0	1	1	1	1	1	1	1	0	0	0	0	0
FL3FAADS0036	0.8	1	1	1	1	1	1	1	1	1	1	1	1	1	1	1	1	1	1	1	1	0	0	0	0	0
FL3FAADS0038	0.04	0	0	0	0	0	0	1	0	0	0	0	0	0	0	0	0	0	0	0	0	0	0	0	0	0
FL3FAADS0039	0	0	0	0	0	0	0	0	0	0	0	0	0	0	0	0	0	0	0	0	0	0	0	0	0	0
FL3FAADS0040	0.28	1	1	0	0	0	0	1	0	0	0	1	1	0	0	0	0	1	0	0	1	0	0	0	0	0
FL3FAADS0041	0.2	0	0	1	1	1	0	0	0	1	0	0	0	0	0	0	0	1	0	0	0	0	0	0	0	0
FL3FAADS0042	0	0	0	0	0	0	0	0	0	0	0	0	0	0	0	0	0	0	0	0	0	0	0	0	0	0
FL3FAADS0043	0.2	1	1	0	1	0	0	0	0	0	0	0	1	0	0	0	0	1	0	0	0	0	0	0	0	0
FL3FAADS0044	0.2	0	0	0	0	0	0	0	1	0	0	0	1	0	0	1	0	1	1	0	0	0	0	0	0	0
FL3FAADS0045	0.04	0	0	0	0	0	0	0	0	0	0	0	0	0	0	0	1	0	0	0	0	0	0	0	0	0
FL3FAAGM0001	0.56	1	1	1	1	0	1	0	1	1	1	1	1	1	1	0	0	1	0	1	0	0	0	0	0	0
FL3FAAGM0002	0.56	0	1	1	0	0	0	1	1	1	0	1	1	1	1	0	0	0	0	0	0	1	1	1	1	1
FL3FAAGN0001	0.08	1	0	0	0	0	0	0	0	1	0	0	0	0	0	0	0	0	0	0	0	0	0	0	0	0
FL3FAAGN0002	0	0	0	0	0	0	0	0	0	0	0	0	0	0	0	0	0	0	0	0	0	0	0	0	0	0
FL3FAAGN0003	0.16	1	0	0	0	1	0	1	0	0	0	0	0	0	0	1	0	0	0	0	0	0	0	0	0	0
FL3FAAGS0001	0.68	1	1	1	1	1	1	1	0	1	1	1	1	0	1	1	1	0	1	1	1	0	0	0	0	0
FL3FAAGS0002	0.28	1	0	0	1	0	0	0	1	0	1	0	0	0	0	0	1	1	1	0	0	0	0	0	0	0
FL3FAAGS0003	0.48	1	0	1	0	0	1	0	0	1	1	1	1	0	0	1	1	1	0	1	1	0	0	0	0	0
FL3FAAGS0004	0.04	0	0	0	0	1	0	0	0	0	0	0	0	0	0	0	0	0	0	0	0	0	0	0	0	0
FL3FAAGS0005	0.32	0	0	0	1	0	0	1	1	0	0	1	0	0	0	1	0	1	0	1	1	0	0	0	0	0
FL3FAAGS0006	0.44	1	1	0	1	0	0	1	0	1	1	0	0	0	0	1	1	1	1	1	0	0	0	0	0	0
FL3FAAGS0007	0.48	1	1	0	1	0	0	1	0	1	1	0	0	0	1	1	1	1	1	1	0	0	0	0	0	0
FL3FAAGS0008	0.08	1	0	0	0	0	0	0	0	0	1	0	0	0	0	0	0	0	0	0	0	0	0	0	0	0
FL3FAAGS0009	0.44	1	0	0	1	0	0	1	1	1	1	0	0	0	0	1	1	1	0	1	1	0	0	0	0	0
FL3FAAGS0010	0.76	1	0	1	1	1	1	1	1	0	0	1	1	0	1	1	1	1	0	1	1	1	1	1	0	1
FL3FAAGS0011	0.08	0	0	0	0	0	0	1	0	0	0	0	1	0	0	0	0	0	0	0	0	0	0	0	0	0
FL3FAAGS0012	0.08	0	0	0	0	0	0	0	0	0	0	0	1	0	1	0	0	0	0	0	0	0	0	0	0	0
FL3FAAGS0013	0.12	0	0	0	0	0	0	1	0	0	0	0	0	1	1	0	0	0	0	0	0	0	0	0	0	0
FL3FAAGS0014	0.24	0	1	1	0	0	1	0	0	1	0	0	0	0	0	0	0	1	0	0	1	0	0	0	0	0
FL3FAAGS0015	0.16	0	0	0	0	0	0	0	1	1	0	0	0	0	0	0	0	0	1	0	1	0	0	0	0	0
FL3FAAGS0016	0.16	0	1	0	0	0	0	0	1	0	0	1	1	0	0	0	0	0	0	0	0	0	0	0	0	0
FL3FAAGS0017	0.04	0	0	0	0	0	0	0	0	0	0	0	0	0	0	0	0	1	0	0	0	0	0	0	0	0
FL3FAAGS0018	0.2	1	0	0	0	0	0	0	1	0	0	0	0	0	0	1	0	0	0	1	1	0	0	0	0	0
FL3FAAGS0019	0.56	1	1	0	1	0	0	1	1	1	1	0	0	0	1	1	1	1	1	1	1	0	0	0	0	0
FL3FAAGS0020	0.24	0	0	0	0	0	0	0	1	1	1	0	0	0	0	1	0	1	0	0	1	0	0	0	0	0
FL3FAAGS0021	0.56	1	0	1	1	0	0	0	1	0	1	1	1	0	1	1	1	1	0	1	1	1	0	0	0	0
FL3FAAGS0022	0.08	0	0	0	0	0	0	0	1	0	1	0	0	0	0	0	0	0	0	0	0	0	0	0	0	0
FL3FAAGS0023	0.08	0	0	0	0	0	0	0	0	0	0	0	0	0	0	1	0	0	0	1	0	0	0	0	0	0
FL3FAAGS0024	0.36	0	1	1	0	1	1	0	0	0	1	1	1	1	1	0	0	0	0	0	0	0	0	0	0	0
FL3FAAGS0025	0.04	0	0	0	0	0	0	0	0	0	0	0	1	0	0	0	0	0	0	0	0	0	0	0	0	0
FL3FAAGS0026	0	0	0	0	0	0	0	0	0	0	0	0	0	0	0	0	0	0	0	0	0	0	0	0	0	0
FL3FAAGS0027	0	0	0	0	0	0	0	0	0	0	0	0	0	0	0	0	0	0	0	0	0	0	0	0	0	0
FL3FAAGS0028	0	0	0	0	0	0	0	0	0	0	0	0	0	0	0	0	0	0	0	0	0	0	0	0	0	0
FL3FAAGS0029	0.08	0	0	0	0	0	0	0	0	1	0	0	0	0	0	0	0	1	0	0	0	0	0	0	0	0
FL3FAAGS0030	0.16	0	0	0	0	0	0	1	1	1	0	0	0	0	0	0	1	0	0	0	0	0	0	0	0	0
FL3FAAGS0031	0	0	0	0	0	0	0	0	0	0	0	0	0	0	0	0	0	0	0	0	0	0	0	0	0	0
FL3FAAGS0033	0.24	0	0	0	0	1	1	0	1	0	0	1	1	0	1	0	0	0	0	0	0	0	0	0	0	0
FL3FAAGS0034	0.04	0	0	0	0	1	0	0	0	0	0	0	0	0	0	0	0	0	0	0	0	0	0	0	0	0
FL3FAAGS0035	0.08	0	0	0	1	0	0	0	1	0	0	0	0	0	0	0	0	0	0	0	0	0	0	0	0	0
FL3FAAGS0036	0	0	0	0	0	0	0	0	0	0	0	0	0	0	0	0	0	0	0	0	0	0	0	0	0	0
FL3FAAGS0037	0.08	1	0	0	0	0	0	0	0	0	1	0	0	0	0	0	0	0	0	0	0	0	0	0	0	0
FL3FAAGS0038	0.44	0	0	0	1	1	0	0	1	1	0	1	1	1	1	1	1	0	0	0	1	0	0	0	0	0
FL3FAAGS0039	0.36	0	1	0	0	1	1	1	1	1	0	0	0	1	0	1	0	0	1	0	0	0	0	0	0	0
FL3FAAGS0040	0.12	0	0	0	0	0	1	0	0	1	0	0	0	0	0	0	1	0	0	0	0	0	0	0	0	0
FL3FAAGS0041	0.04	0	0	0	0	1	0	0	0	0	0	0	0	0	0	0	0	0	0	0	0	0	0	0	0	0
FL3FAAGS0042	0.16	0	0	0	0	1	0	0	1	0	0	1	0	0	1	0	0	0	0	0	0	0	0	0	0	0
FL3FAAGS0043	0.28	0	0	0	1	0	1	0	1	1	0	0	0	0	0	1	1	0	1	0	0	0	0	0	0	0
FL3FAAGS0044	0.32	0	0	1	1	0	1	1	1	0	0	1	1	0	1	0	0	0	0	0	0	0	0	0	0	0
FL3FAAGS0045	0.6	1	0	1	1	1	0	1	1	1	1	0	1	0	1	1	1	1	1	0	1	0	0	0	0	0
FL3FAAGS0047	0.24	1	0	0	0	0	0	1	1	0	0	0	0	0	0	0	0	1	0	1	1	0	0	0	0	0
FL3FAAGS0048	0.44	0	1	0	0	0	1	1	0	1	0	0	1	1	1	1	0	1	0	0	0	0	1	0	0	1
FL3FAAGS0049	0.44	1	0	0	1	0	0	0	1	1	1	0	0	0	0	1	1	1	1	1	1	0	0	0	0	0
FL3FAAGS0050	0.36	0	1	0	0	0	0	1	1	1	0	0	1	0	1	0	1	0	1	0	1	0	0	0	0	0
FL3FAAGS0051	0.16	0	0	1	0	0	1	0	0	0	0	0	0	1	1	0	0	0	0	0	0	0	0	0	0	0
FL3FAAGS0052	0.36	0	1	1	0	1	0	1	1	0	0	1	0	0	1	0	1	0	1	0	0	0	0	0	0	0
FL3FAAGS0053	0.04	0	0	0	0	0	0	0	0	0	0	0	0	0	0	0	1	0	0	0	0	0	0	0	0	0
FL3FAAGS0054	0	0	0	0	0	0	0	0	0	0	0	0	0	0	0	0	0	0	0	0	0	0	0	0	0	0
FL3FAAGS0055	0.28	0	1	0	0	1	0	0	1	0	0	1	1	1	1	0	0	0	0	0	0	0	0	0	0	0
FL3FAAGS0056	0	0	0	0	0	0	0	0	0	0	0	0	0	0	0	0	0	0	0	0	0	0	0	0	0	0
FL3FAAGS0057	0.08	0	0	0	0	0	0	0	0	1	0	0	0	0	0	0	0	0	1	0	0	0	0	0	0	0
FL3FAAGS0058	0	0	0	0	0	0	0	0	0	0	0	0	0	0	0	0	0	0	0	0	0	0	0	0	0	0
FL3FAAGS0059	0.04	0	0	0	0	0	1	0	0	0	0	0	0	0	0	0	0	0	0	0	0	0	0	0	0	0
FL3FAAGS0060	0.32	0	1	0	0	1	1	0	0	0	0	1	1	1	1	0	0	0	0	0	1	0	0	0	0	0
FL3FAAGS0062	0.12	0	1	0	0	0	0	0	0	1	0	0	0	0	0	0	0	0	1	0	0	0	0	0	0	0
FL3FAAGS0063	0.16	0	0	0	0	0	0	0	1	0	0	0	0	0	0	1	0	0	1	0	1	0	0	0	0	0
FL3FAAGS0064	0.04	1	0	0	0	0	0	0	0	0	0	0	0	0	0	0	0	0	0	0	0	0	0	0	0	0
FL3FAAGS0066	0.2	0	0	0	0	1	1	0	0	0	0	0	1	1	1	0	0	0	0	0	0	0	0	0	0	0
FL3FAAGS0067	0.24	0	0	0	0	0	0	0	1	0	0	0	0	0	0	1	0	1	1	1	1	0	0	0	0	0
FL3FAAGS0068	0.16	0	0	0	0	0	0	0	0	1	0	0	0	0	0	1	1	0	1	0	0	0	0	0	0	0
FL3FAAGS0069	0.08	0	0	0	0	0	0	0	1	0	0	0	0	0	0	0	0	0	0	1	0	0	0	0	0	0
FL3FAAGS0070	0.2	0	0	0	0	0	0	0	1	1	1	0	0	0	0	0	1	1	0	0	0	0	0	0	0	0
FL3FAAGS0074	0.04	0	0	0	0	0	0	0	0	1	0	0	0	0	0	0	0	0	0	0	0	0	0	0	0	0
FL3FAANF0001	0.32	1	0	0	1	0	1	0	0	1	1	0	0	0	1	0	0	1	1	0	0	0	0	0	0	0
FL3FAANI0001	0	0	0	0	0	0	0	0	0	0	0	0	0	0	0	0	0	0	0	0	0	0	0	0	0	0
FL3FAANI0002	0.2	1	0	0	0	0	0	1	0	0	0	0	1	0	0	1	0	1	0	0	0	0	0	0	0	0
FL3FAANI0004	0.12	0	0	0	0	0	0	0	0	0	0	1	1	0	0	0	1	0	0	0	0	0	0	0	0	0
FL3FAANI0005	0.08	1	0	0	1	0	0	0	0	0	0	0	0	0	0	0	0	0	0	0	0	0	0	0	0	0
FL3FAANI0006	0.04	1	0	0	0	0	0	0	0	0	0	0	0	0	0	0	0	0	0	0	0	0	0	0	0	0
FL3FAANI0008	0.08	1	0	0	0	0	0	0	0	0	0	0	0	0	0	0	0	1	0	0	0	0	0	0	0	0
FL3FAANM0001	0.28	0	1	0	0	1	1	0	0	1	0	1	0	1	1	0	0	0	0	0	0	0	0	0	0	0
FL3FAANM0002	0	0	0	0	0	0	0	0	0	0	0	0	0	0	0	0	0	0	0	0	0	0	0	0	0	0
FL3FAANP0001	0	0	0	0	0	0	0	0	0	0	0	0	0	0	0	0	0	0	0	0	0	0	0	0	0	0
FL3FAANP0002	0.08	0	0	0	0	0	0	1	0	0	0	0	0	0	0	0	0	0	0	1	0	0	0	0	0	0
FL3FAANP0003	0	0	0	0	0	0	0	0	0	0	0	0	0	0	0	0	0	0	0	0	0	0	0	0	0	0
FL3FAANP0004	0.2	1	0	0	0	0	0	0	1	0	0	0	0	0	0	1	0	1	1	0	0	0	0	0	0	0
FL3FAANP0005	0.24	1	0	0	0	1	0	0	1	1	0	0	0	0	0	1	0	0	1	0	0	0	0	0	0	0
FL3FAANP0007	0.12	1	0	0	1	0	0	0	0	0	0	1	0	0	0	0	0	0	0	0	0	0	0	0	0	0
FL3FAANP0008	0.24	0	0	0	1	1	0	1	0	0	1	0	0	0	0	0	0	0	0	1	1	0	0	0	0	0
FL3FAANS0001	0.16	0	0	1	1	0	0	1	0	1	0	0	0	0	0	0	0	0	0	0	0	0	0	0	0	0
FL3FAANS0002	0.28	0	0	0	0	0	0	1	0	1	0	0	0	0	0	1	1	0	1	1	1	0	0	0	0	0
FL3FAANSH001	0.68	1	0	0	1	1	1	1	1	1	1	1	1	0	1	1	1	1	1	1	1	0	0	0	0	0
FL3FAANSS001	0.8	1	1	1	1	1	1	1	1	1	1	1	1	1	1	1	1	1	1	1	1	0	0	0	0	0
FL3FABCS0001	0.04	0	0	0	0	0	0	1	0	0	0	0	0	0	0	0	0	0	0	0	0	0	0	0	0	0
FL3FABCS0002	0	0	0	0	0	0	0	0	0	0	0	0	0	0	0	0	0	0	0	0	0	0	0	0	0	0
FL3FABCS0003	0.28	1	1	0	0	0	0	1	0	0	0	1	1	0	0	0	0	1	0	0	1	0	0	0	0	0
FL3FABCS0004	0.2	0	0	1	1	1	0	0	0	1	0	0	0	0	0	0	0	1	0	0	0	0	0	0	0	0
FL3FABCS0005	0	0	0	0	0	0	0	0	0	0	0	0	0	0	0	0	0	0	0	0	0	0	0	0	0	0
FL3FABCS0006	0.2	1	1	0	1	0	0	0	0	0	0	0	1	0	0	0	0	1	0	0	0	0	0	0	0	0
FL3FABCS0007	0.2	0	0	0	0	0	0	0	1	0	0	0	1	0	0	1	0	1	1	0	0	0	0	0	0	0
FL3FABCS0008	0.04	0	0	0	0	0	0	0	0	0	0	0	0	0	0	0	1	0	0	0	0	0	0	0	0	0
FL3FABCS0009	0.56	1	1	1	1	0	1	0	1	1	1	1	1	1	1	0	0	1	0	1	0	0	0	0	0	0
FL3FABCS0010	0.56	0	1	1	0	0	0	1	1	1	0	1	1	1	1	0	0	0	0	0	0	1	1	1	1	1
FL3FABCS0011	0.08	1	0	0	0	0	0	0	0	1	0	0	0	0	0	0	0	0	0	0	0	0	0	0	0	0
FL3FABDS0001	0	0	0	0	0	0	0	0	0	0	0	0	0	0	0	0	0	0	0	0	0	0	0	0	0	0
FL3FABDS0002	0.16	1	0	0	0	1	0	1	0	0	0	0	0	0	0	1	0	0	0	0	0	0	0	0	0	0
FL3FABGS0001	0.68	1	1	1	1	1	1	1	0	1	1	1	1	0	1	1	1	0	1	1	1	0	0	0	0	0
FL3FABGS0002	0.28	1	0	0	1	0	0	0	1	0	1	0	0	0	0	0	1	1	1	0	0	0	0	0	0	0
FL3FABGS0003	0.48	1	0	1	0	0	1	0	0	1	1	1	1	0	0	1	1	1	0	1	1	0	0	0	0	0
FL3FABGS0004	0.04	0	0	0	0	1	0	0	0	0	0	0	0	0	0	0	0	0	0	0	0	0	0	0	0	0
FL3FABGS0005	0.32	0	0	0	1	0	0	1	1	0	0	1	0	0	0	1	0	1	0	1	1	0	0	0	0	0
FL3FABGS0006	0.44	1	1	0	1	0	0	1	0	1	1	0	0	0	0	1	1	1	1	1	0	0	0	0	0	0
FL3FABGS0007	0.48	1	1	0	1	0	0	1	0	1	1	0	0	0	1	1	1	1	1	1	0	0	0	0	0	0
FL3FABGS0008	0.08	1	0	0	0	0	0	0	0	0	1	0	0	0	0	0	0	0	0	0	0	0	0	0	0	0
FL3FABGS0009	0.44	1	0	0	1	0	0	1	1	1	1	0	0	0	0	1	1	1	0	1	1	0	0	0	0	0
FL3FABGS0010	0.76	1	0	1	1	1	1	1	1	0	0	1	1	0	1	1	1	1	0	1	1	1	1	1	0	1
FL3FABGS0011	0.08	0	0	0	0	0	0	1	0	0	0	0	1	0	0	0	0	0	0	0	0	0	0	0	0	0
FL3FABGS0013	0.08	0	0	0	0	0	0	0	0	0	0	0	1	0	1	0	0	0	0	0	0	0	0	0	0	0
FL3FABGS0014	0.12	0	0	0	0	0	0	1	0	0	0	0	0	1	1	0	0	0	0	0	0	0	0	0	0	0
FL3FABGS0015	0.24	0	1	1	0	0	1	0	0	1	0	0	0	0	0	0	0	1	0	0	1	0	0	0	0	0
FL3FABGS0016	0.16	0	0	0	0	0	0	0	1	1	0	0	0	0	0	0	0	0	1	0	1	0	0	0	0	0
FL3FABGS0017	0.16	0	1	0	0	0	0	0	1	0	0	1	1	0	0	0	0	0	0	0	0	0	0	0	0	0
FL3FABGS0018	0.04	0	0	0	0	0	0	0	0	0	0	0	0	0	0	0	0	1	0	0	0	0	0	0	0	0
FL3FABGS0019	0.2	1	0	0	0	0	0	0	1	0	0	0	0	0	0	1	0	0	0	1	1	0	0	0	0	0
FL3FABGS0021	0.56	1	1	0	1	0	0	1	1	1	1	0	0	0	1	1	1	1	1	1	1	0	0	0	0	0
FL3FABGS0022	0.24	0	0	0	0	0	0	0	1	1	1	0	0	0	0	1	0	1	0	0	1	0	0	0	0	0
FL3FABNS0001	0.56	1	0	1	1	0	0	0	1	0	1	1	1	0	1	1	1	1	0	1	1	1	0	0	0	0
FL3FACCS0001	0.08	0	0	0	0	0	0	0	1	0	1	0	0	0	0	0	0	0	0	0	0	0	0	0	0	0
FL3FACCS0002	0.08	0	0	0	0	0	0	0	0	0	0	0	0	0	0	1	0	0	0	1	0	0	0	0	0	0
FL3FACCS0003	0.36	0	1	1	0	1	1	0	0	0	1	1	1	1	1	0	0	0	0	0	0	0	0	0	0	0
FL3FACCS0004	0.04	0	0	0	0	0	0	0	0	0	0	0	1	0	0	0	0	0	0	0	0	0	0	0	0	0
FL3FACCS0005	0	0	0	0	0	0	0	0	0	0	0	0	0	0	0	0	0	0	0	0	0	0	0	0	0	0
FL3FACCS0006	0	0	0	0	0	0	0	0	0	0	0	0	0	0	0	0	0	0	0	0	0	0	0	0	0	0
FL3FACCS0007	0	0	0	0	0	0	0	0	0	0	0	0	0	0	0	0	0	0	0	0	0	0	0	0	0	0
FL3FACCS0008	0.08	0	0	0	0	0	0	0	0	1	0	0	0	0	0	0	0	1	0	0	0	0	0	0	0	0
FL3FACCS0009	0.16	0	0	0	0	0	0	1	1	1	0	0	0	0	0	0	1	0	0	0	0	0	0	0	0	0
FL3FACCS0010	0	0	0	0	0	0	0	0	0	0	0	0	0	0	0	0	0	0	0	0	0	0	0	0	0	0
FL3FACCS0011	0.24	0	0	0	0	1	1	0	1	0	0	1	1	0	1	0	0	0	0	0	0	0	0	0	0	0
FL3FACCS0012	0.04	0	0	0	0	1	0	0	0	0	0	0	0	0	0	0	0	0	0	0	0	0	0	0	0	0
FL3FACCS0013	0.08	0	0	0	1	0	0	0	1	0	0	0	0	0	0	0	0	0	0	0	0	0	0	0	0	0
FL3FACCS0014	0	0	0	0	0	0	0	0	0	0	0	0	0	0	0	0	0	0	0	0	0	0	0	0	0	0
FL3FACCS0015	0.08	1	0	0	0	0	0	0	0	0	1	0	0	0	0	0	0	0	0	0	0	0	0	0	0	0
FL3FACCS0016	0.44	0	0	0	1	1	0	0	1	1	0	1	1	1	1	1	1	0	0	0	1	0	0	0	0	0
FL3FACCS0017	0.36	0	1	0	0	1	1	1	1	1	0	0	0	1	0	1	0	0	1	0	0	0	0	0	0	0
FL3FACCS0018	0.12	0	0	0	0	0	1	0	0	1	0	0	0	0	0	0	1	0	0	0	0	0	0	0	0	0
FL3FACCS0019	0.04	0	0	0	0	1	0	0	0	0	0	0	0	0	0	0	0	0	0	0	0	0	0	0	0	0
FL3FACCS0020	0.16	0	0	0	0	1	0	0	1	0	0	1	0	0	1	0	0	0	0	0	0	0	0	0	0	0
FL3FACCS0021	0.28	0	0	0	1	0	1	0	1	1	0	0	0	0	0	1	1	0	1	0	0	0	0	0	0	0
FL3FACCS0022	0.32	0	0	1	1	0	1	1	1	0	0	1	1	0	1	0	0	0	0	0	0	0	0	0	0	0
FL3FACCS0024	0.6	1	0	1	1	1	0	1	1	1	1	0	1	0	1	1	1	1	1	0	1	0	0	0	0	0
FL3FACCS0025	0.24	1	0	0	0	0	0	1	1	0	0	0	0	0	0	0	0	1	0	1	1	0	0	0	0	0
FL3FACCS0026	0.44	0	1	0	0	0	1	1	0	1	0	0	1	1	1	1	0	1	0	0	0	0	1	0	0	1
FL3FACCS0027	0.44	1	0	0	1	0	0	0	1	1	1	0	0	0	0	1	1	1	1	1	1	0	0	0	0	0
FL3FACCS0028	0.36	0	1	0	0	0	0	1	1	1	0	0	1	0	1	0	1	0	1	0	1	0	0	0	0	0
FL3FACCS0029	0.16	0	0	1	0	0	1	0	0	0	0	0	0	1	1	0	0	0	0	0	0	0	0	0	0	0
FL3FACCS0030	0.36	0	1	1	0	1	0	1	1	0	0	1	0	0	1	0	1	0	1	0	0	0	0	0	0	0
FL3FACCS0031	0.04	0	0	0	0	0	0	0	0	0	0	0	0	0	0	0	1	0	0	0	0	0	0	0	0	0
FL3FACCS0032	0	0	0	0	0	0	0	0	0	0	0	0	0	0	0	0	0	0	0	0	0	0	0	0	0	0
FL3FACCS0033	0.28	0	1	0	0	1	0	0	1	0	0	1	1	1	1	0	0	0	0	0	0	0	0	0	0	0
FL3FACCS0034	0	0	0	0	0	0	0	0	0	0	0	0	0	0	0	0	0	0	0	0	0	0	0	0	0	0
FL3FACCS0035	0.08	0	0	0	0	0	0	0	0	1	0	0	0	0	0	0	0	0	1	0	0	0	0	0	0	0
FL3FACCS0036	0	0	0	0	0	0	0	0	0	0	0	0	0	0	0	0	0	0	0	0	0	0	0	0	0	0
FL3FACCS0037	0.04	0	0	0	0	0	1	0	0	0	0	0	0	0	0	0	0	0	0	0	0	0	0	0	0	0
FL3FACCS0038	0.32	0	1	0	0	1	1	0	0	0	0	1	1	1	1	0	0	0	0	0	1	0	0	0	0	0
FL3FACCS0039	0.12	0	1	0	0	0	0	0	0	1	0	0	0	0	0	0	0	0	1	0	0	0	0	0	0	0
FL3FACCS0040	0.16	0	0	0	0	0	0	0	1	0	0	0	0	0	0	1	0	0	1	0	1	0	0	0	0	0
FL3FACCS0041	0.04	1	0	0	0	0	0	0	0	0	0	0	0	0	0	0	0	0	0	0	0	0	0	0	0	0
FL3FACCS0042	0.2	0	0	0	0	1	1	0	0	0	0	0	1	1	1	0	0	0	0	0	0	0	0	0	0	0
FL3FACCS0043	0.24	0	0	0	0	0	0	0	1	0	0	0	0	0	0	1	0	1	1	1	1	0	0	0	0	0
FL3FACCS0044	0.16	0	0	0	0	0	0	0	0	1	0	0	0	0	0	1	1	0	1	0	0	0	0	0	0	0
FL3FACCS0045	0.08	0	0	0	0	0	0	0	1	0	0	0	0	0	0	0	0	0	0	1	0	0	0	0	0	0
FL3FACCS0046	0.2	0	0	0	0	0	0	0	1	1	1	0	0	0	0	0	1	1	0	0	0	0	0	0	0	0
FL3FACCS0047	0.04	0	0	0	0	0	0	0	0	1	0	0	0	0	0	0	0	0	0	0	0	0	0	0	0	0
FL3FACCS0048	0.32	1	0	0	1	0	1	0	0	1	1	0	0	0	1	0	0	1	1	0	0	0	0	0	0	0
FL3FACCS0049	0	0	0	0	0	0	0	0	0	0	0	0	0	0	0	0	0	0	0	0	0	0	0	0	0	0
FL3FACCS0050	0.2	1	0	0	0	0	0	1	0	0	0	0	1	0	0	1	0	1	0	0	0	0	0	0	0	0
FL3FACCS0051	0.12	0	0	0	0	0	0	0	0	0	0	1	1	0	0	0	1	0	0	0	0	0	0	0	0	0
FL3FACCS0052	0.08	1	0	0	1	0	0	0	0	0	0	0	0	0	0	0	0	0	0	0	0	0	0	0	0	0
FL3FACCS0053	0.04	1	0	0	0	0	0	0	0	0	0	0	0	0	0	0	0	0	0	0	0	0	0	0	0	0
FL3FACCS0054	0.08	1	0	0	0	0	0	0	0	0	0	0	0	0	0	0	0	1	0	0	0	0	0	0	0	0
FL3FACCS0055	0.28	0	1	0	0	1	1	0	0	1	0	1	0	1	1	0	0	0	0	0	0	0	0	0	0	0
FL3FACCS0056	0	0	0	0	0	0	0	0	0	0	0	0	0	0	0	0	0	0	0	0	0	0	0	0	0	0
FL3FACCS0057	0	0	0	0	0	0	0	0	0	0	0	0	0	0	0	0	0	0	0	0	0	0	0	0	0	0
FL3FACCS0058	0.08	0	0	0	0	0	0	1	0	0	0	0	0	0	0	0	0	0	0	1	0	0	0	0	0	0
FL3FACCS0059	0	0	0	0	0	0	0	0	0	0	0	0	0	0	0	0	0	0	0	0	0	0	0	0	0	0
FL3FACCS0060	0.2	1	0	0	0	0	0	0	1	0	0	0	0	0	0	1	0	1	1	0	0	0	0	0	0	0
FL3FACCS0061	0.24	1	0	0	0	1	0	0	1	1	0	0	0	0	0	1	0	0	1	0	0	0	0	0	0	0
FL3FACCS0062	0.12	1	0	0	1	0	0	0	0	0	0	1	0	0	0	0	0	0	0	0	0	0	0	0	0	0
FL3FACCS0063	0.24	0	0	0	1	1	0	1	0	0	1	0	0	0	0	0	0	0	0	1	1	0	0	0	0	0
FL3FACCSS001	0.16	0	0	1	1	0	0	1	0	1	0	0	0	0	0	0	0	0	0	0	0	0	0	0	0	0
FL3FACCSS002	0.28	0	0	0	0	0	0	1	0	1	0	0	0	0	0	1	1	0	1	1	1	0	0	0	0	0
FL3FACDS0001	0.68	1	0	0	1	1	1	1	1	1	1	1	1	0	1	1	1	1	1	1	1	0	0	0	0	0
FL3FACDS0002	0.8	1	1	1	1	1	1	1	1	1	1	1	1	1	1	1	1	1	1	1	1	0	0	0	0	0
FL3FACDS0003	0.04	0	0	0	0	0	0	1	0	0	0	0	0	0	0	0	0	0	0	0	0	0	0	0	0	0
FL3FACDS0004	0	0	0	0	0	0	0	0	0	0	0	0	0	0	0	0	0	0	0	0	0	0	0	0	0	0
FL3FACDS0006	0.28	1	1	0	0	0	0	1	0	0	0	1	1	0	0	0	0	1	0	0	1	0	0	0	0	0
FL3FACDS0007	0.2	0	0	1	1	1	0	0	0	1	0	0	0	0	0	0	0	1	0	0	0	0	0	0	0	0
FL3FACDS0008	0	0	0	0	0	0	0	0	0	0	0	0	0	0	0	0	0	0	0	0	0	0	0	0	0	0
FL3FACDS0009	0.2	1	1	0	1	0	0	0	0	0	0	0	1	0	0	0	0	1	0	0	0	0	0	0	0	0
FL3FACDS0010	0.2	0	0	0	0	0	0	0	1	0	0	0	1	0	0	1	0	1	1	0	0	0	0	0	0	0
FL3FACDS0013	0.04	0	0	0	0	0	0	0	0	0	0	0	0	0	0	0	1	0	0	0	0	0	0	0	0	0
FL3FACDS0014	0.56	1	1	1	1	0	1	0	1	1	1	1	1	1	1	0	0	1	0	1	0	0	0	0	0	0
FL3FACDS0015	0.56	0	1	1	0	0	0	1	1	1	0	1	1	1	1	0	0	0	0	0	0	1	1	1	1	1
FL3FACDS0016	0.08	1	0	0	0	0	0	0	0	1	0	0	0	0	0	0	0	0	0	0	0	0	0	0	0	0
FL3FACDS0021	0	0	0	0	0	0	0	0	0	0	0	0	0	0	0	0	0	0	0	0	0	0	0	0	0	0
FL3FACDS0022	0.16	1	0	0	0	1	0	1	0	0	0	0	0	0	0	1	0	0	0	0	0	0	0	0	0	0
FL3FACDS0023	0.68	1	1	1	1	1	1	1	0	1	1	1	1	0	1	1	1	0	1	1	1	0	0	0	0	0
FL3FACDS0024	0.28	1	0	0	1	0	0	0	1	0	1	0	0	0	0	0	1	1	1	0	0	0	0	0	0	0
FL3FACDS0025	0.48	1	0	1	0	0	1	0	0	1	1	1	1	0	0	1	1	1	0	1	1	0	0	0	0	0
FL3FACDS0026	0.04	0	0	0	0	1	0	0	0	0	0	0	0	0	0	0	0	0	0	0	0	0	0	0	0	0
FL3FACGM0001	0.32	0	0	0	1	0	0	1	1	0	0	1	0	0	0	1	0	1	0	1	1	0	0	0	0	0
FL3FACGS0001	0.44	1	1	0	1	0	0	1	0	1	1	0	0	0	0	1	1	1	1	1	0	0	0	0	0	0
FL3FACGS0002	0.48	1	1	0	1	0	0	1	0	1	1	0	0	0	1	1	1	1	1	1	0	0	0	0	0	0
FL3FACGS0003	0.08	1	0	0	0	0	0	0	0	0	1	0	0	0	0	0	0	0	0	0	0	0	0	0	0	0
FL3FACGS0004	0.44	1	0	0	1	0	0	1	1	1	1	0	0	0	0	1	1	1	0	1	1	0	0	0	0	0
FL3FACGS0005	0.76	1	0	1	1	1	1	1	1	0	0	1	1	0	1	1	1	1	0	1	1	1	1	1	0	1
FL3FACGS0006	0.08	0	0	0	0	0	0	1	0	0	0	0	1	0	0	0	0	0	0	0	0	0	0	0	0	0
FL3FACGS0007	0.08	0	0	0	0	0	0	0	0	0	0	0	1	0	1	0	0	0	0	0	0	0	0	0	0	0
FL3FACGS0008	0.12	0	0	0	0	0	0	1	0	0	0	0	0	1	1	0	0	0	0	0	0	0	0	0	0	0
FL3FACGS0009	0.24	0	1	1	0	0	1	0	0	1	0	0	0	0	0	0	0	1	0	0	1	0	0	0	0	0
FL3FACGS0010	0.16	0	0	0	0	0	0	0	1	1	0	0	0	0	0	0	0	0	1	0	1	0	0	0	0	0
FL3FACGS0011	0.16	0	1	0	0	0	0	0	1	0	0	1	1	0	0	0	0	0	0	0	0	0	0	0	0	0
FL3FACGS0012	0.04	0	0	0	0	0	0	0	0	0	0	0	0	0	0	0	0	1	0	0	0	0	0	0	0	0
FL3FACGS0013	0.2	1	0	0	0	0	0	0	1	0	0	0	0	0	0	1	0	0	0	1	1	0	0	0	0	0
FL3FACGS0014	0.56	1	1	0	1	0	0	1	1	1	1	0	0	0	1	1	1	1	1	1	1	0	0	0	0	0
FL3FACGS0015	0.24	0	0	0	0	0	0	0	1	1	1	0	0	0	0	1	0	1	0	0	1	0	0	0	0	0
FL3FACGS0016	0.56	1	0	1	1	0	0	0	1	0	1	1	1	0	1	1	1	1	0	1	1	1	0	0	0	0
FL3FACGS0017	0.08	0	0	0	0	0	0	0	1	0	1	0	0	0	0	0	0	0	0	0	0	0	0	0	0	0
FL3FACGS0019	0.08	0	0	0	0	0	0	0	0	0	0	0	0	0	0	1	0	0	0	1	0	0	0	0	0	0
FL3FACGS0020	0.36	0	1	1	0	1	1	0	0	0	1	1	1	1	1	0	0	0	0	0	0	0	0	0	0	0
FL3FACGS0021	0.04	0	0	0	0	0	0	0	0	0	0	0	1	0	0	0	0	0	0	0	0	0	0	0	0	0
FL3FACGS0022	0	0	0	0	0	0	0	0	0	0	0	0	0	0	0	0	0	0	0	0	0	0	0	0	0	0
FL3FACGS0023	0	0	0	0	0	0	0	0	0	0	0	0	0	0	0	0	0	0	0	0	0	0	0	0	0	0
FL3FACGS0024	0	0	0	0	0	0	0	0	0	0	0	0	0	0	0	0	0	0	0	0	0	0	0	0	0	0
FL3FACGS0025	0.08	0	0	0	0	0	0	0	0	1	0	0	0	0	0	0	0	1	0	0	0	0	0	0	0	0
FL3FACGS0026	0.16	0	0	0	0	0	0	1	1	1	0	0	0	0	0	0	1	0	0	0	0	0	0	0	0	0
FL3FACGS0027	0	0	0	0	0	0	0	0	0	0	0	0	0	0	0	0	0	0	0	0	0	0	0	0	0	0
FL3FACGS0028	0.24	0	0	0	0	1	1	0	1	0	0	1	1	0	1	0	0	0	0	0	0	0	0	0	0	0
FL3FACGS0029	0.04	0	0	0	0	1	0	0	0	0	0	0	0	0	0	0	0	0	0	0	0	0	0	0	0	0
FL3FACGS0030	0.08	0	0	0	1	0	0	0	1	0	0	0	0	0	0	0	0	0	0	0	0	0	0	0	0	0
FL3FACGS0031	0	0	0	0	0	0	0	0	0	0	0	0	0	0	0	0	0	0	0	0	0	0	0	0	0	0
FL3FACGS0032	0.08	1	0	0	0	0	0	0	0	0	1	0	0	0	0	0	0	0	0	0	0	0	0	0	0	0
FL3FACGS0033	0.44	0	0	0	1	1	0	0	1	1	0	1	1	1	1	1	1	0	0	0	1	0	0	0	0	0
FL3FACGS0034	0.36	0	1	0	0	1	1	1	1	1	0	0	0	1	0	1	0	0	1	0	0	0	0	0	0	0
FL3FACGS0035	0.12	0	0	0	0	0	1	0	0	1	0	0	0	0	0	0	1	0	0	0	0	0	0	0	0	0
FL3FACGS0036	0.04	0	0	0	0	1	0	0	0	0	0	0	0	0	0	0	0	0	0	0	0	0	0	0	0	0
FL3FACGS0037	0.16	0	0	0	0	1	0	0	1	0	0	1	0	0	1	0	0	0	0	0	0	0	0	0	0	0
FL3FACGS0038	0.28	0	0	0	1	0	1	0	1	1	0	0	0	0	0	1	1	0	1	0	0	0	0	0	0	0
FL3FACGS0039	0.32	0	0	1	1	0	1	1	1	0	0	1	1	0	1	0	0	0	0	0	0	0	0	0	0	0
FL3FACGS0040	0.6	1	0	1	1	1	0	1	1	1	1	0	1	0	1	1	1	1	1	0	1	0	0	0	0	0
FL3FACGS0041	0.24	1	0	0	0	0	0	1	1	0	0	0	0	0	0	0	0	1	0	1	1	0	0	0	0	0
FL3FACGS0042	0.44	0	1	0	0	0	1	1	0	1	0	0	1	1	1	1	0	1	0	0	0	0	1	0	0	1
FL3FACGS0043	0.44	1	0	0	1	0	0	0	1	1	1	0	0	0	0	1	1	1	1	1	1	0	0	0	0	0
FL3FACGS0044	0.36	0	1	0	0	0	0	1	1	1	0	0	1	0	1	0	1	0	1	0	1	0	0	0	0	0
FL3FACGS0045	0.16	0	0	1	0	0	1	0	0	0	0	0	0	1	1	0	0	0	0	0	0	0	0	0	0	0
FL3FACGS0046	0.36	0	1	1	0	1	0	1	1	0	0	1	0	0	1	0	1	0	1	0	0	0	0	0	0	0
FL3FACGS0047	0.04	0	0	0	0	0	0	0	0	0	0	0	0	0	0	0	1	0	0	0	0	0	0	0	0	0
FL3FACGS0048	0	0	0	0	0	0	0	0	0	0	0	0	0	0	0	0	0	0	0	0	0	0	0	0	0	0
FL3FACGS0052	0.28	0	1	0	0	1	0	0	1	0	0	1	1	1	1	0	0	0	0	0	0	0	0	0	0	0
FL3FACGS0053	0	0	0	0	0	0	0	0	0	0	0	0	0	0	0	0	0	0	0	0	0	0	0	0	0	0
FL3FACGS0054	0.08	0	0	0	0	0	0	0	0	1	0	0	0	0	0	0	0	0	1	0	0	0	0	0	0	0
FL3FACGS0055	0	0	0	0	0	0	0	0	0	0	0	0	0	0	0	0	0	0	0	0	0	0	0	0	0	0
FL3FACGS0056	0.04	0	0	0	0	0	1	0	0	0	0	0	0	0	0	0	0	0	0	0	0	0	0	0	0	0
FL3FACGS0057	0.32	0	1	0	0	1	1	0	0	0	0	1	1	1	1	0	0	0	0	0	1	0	0	0	0	0
FL3FACGS0058	0.12	0	1	0	0	0	0	0	0	1	0	0	0	0	0	0	0	0	1	0	0	0	0	0	0	0
FL3FACGS0059	0.16	0	0	0	0	0	0	0	1	0	0	0	0	0	0	1	0	0	1	0	1	0	0	0	0	0
FL3FACGS0060	0.04	1	0	0	0	0	0	0	0	0	0	0	0	0	0	0	0	0	0	0	0	0	0	0	0	0
FL3FACGS0061	0.2	0	0	0	0	1	1	0	0	0	0	0	1	1	1	0	0	0	0	0	0	0	0	0	0	0
FL3FACGS0062	0.24	0	0	0	0	0	0	0	1	0	0	0	0	0	0	1	0	1	1	1	1	0	0	0	0	0
FL3FACGS0063	0.16	0	0	0	0	0	0	0	0	1	0	0	0	0	0	1	1	0	1	0	0	0	0	0	0	0
FL3FACGS0064	0.08	0	0	0	0	0	0	0	1	0	0	0	0	0	0	0	0	0	0	1	0	0	0	0	0	0
FL3FACGS0065	0.2	0	0	0	0	0	0	0	1	1	1	0	0	0	0	0	1	1	0	0	0	0	0	0	0	0
FL3FACGS0066	0.04	0	0	0	0	0	0	0	0	1	0	0	0	0	0	0	0	0	0	0	0	0	0	0	0	0
FL3FACGS0067	0.32	1	0	0	1	0	1	0	0	1	1	0	0	0	1	0	0	1	1	0	0	0	0	0	0	0
FL3FACGS0068	0	0	0	0	0	0	0	0	0	0	0	0	0	0	0	0	0	0	0	0	0	0	0	0	0	0
FL3FACGS0069	0.2	1	0	0	0	0	0	1	0	0	0	0	1	0	0	1	0	1	0	0	0	0	0	0	0	0
FL3FACGS0071	0.12	0	0	0	0	0	0	0	0	0	0	1	1	0	0	0	1	0	0	0	0	0	0	0	0	0
FL3FACGS0072	0.08	1	0	0	1	0	0	0	0	0	0	0	0	0	0	0	0	0	0	0	0	0	0	0	0	0
FL3FACGS0073	0.04	1	0	0	0	0	0	0	0	0	0	0	0	0	0	0	0	0	0	0	0	0	0	0	0	0
FL3FACGS0074	0.08	1	0	0	0	0	0	0	0	0	0	0	0	0	0	0	0	1	0	0	0	0	0	0	0	0
FL3FACGS0075	0.28	0	1	0	0	1	1	0	0	1	0	1	0	1	1	0	0	0	0	0	0	0	0	0	0	0
FL3FACGS0076	0	0	0	0	0	0	0	0	0	0	0	0	0	0	0	0	0	0	0	0	0	0	0	0	0	0
FL3FACGS0077	0	0	0	0	0	0	0	0	0	0	0	0	0	0	0	0	0	0	0	0	0	0	0	0	0	0
FL3FACGS0078	0.08	0	0	0	0	0	0	1	0	0	0	0	0	0	0	0	0	0	0	1	0	0	0	0	0	0
FL3FACGS0079	0	0	0	0	0	0	0	0	0	0	0	0	0	0	0	0	0	0	0	0	0	0	0	0	0	0
FL3FACGS0080	0.2	1	0	0	0	0	0	0	1	0	0	0	0	0	0	1	0	1	1	0	0	0	0	0	0	0
FL3FACGS0081	0.24	1	0	0	0	1	0	0	1	1	0	0	0	0	0	1	0	0	1	0	0	0	0	0	0	0
FL3FACGS0082	0.12	1	0	0	1	0	0	0	0	0	0	1	0	0	0	0	0	0	0	0	0	0	0	0	0	0
FL3FACGS0083	0.24	0	0	0	1	1	0	1	0	0	1	0	0	0	0	0	0	0	0	1	1	0	0	0	0	0
FL3FACGS0084	0.16	0	0	1	1	0	0	1	0	1	0	0	0	0	0	0	0	0	0	0	0	0	0	0	0	0
FL3FACGSS001	0.28	0	0	0	0	0	0	1	0	1	0	0	0	0	0	1	1	0	1	1	1	0	0	0	0	0
FL3FACGSS002	0.68	1	0	0	1	1	1	1	1	1	1	1	1	0	1	1	1	1	1	1	1	0	0	0	0	0
FL3FACGSS003	0.8	1	1	1	1	1	1	1	1	1	1	1	1	1	1	1	1	1	1	1	1	0	0	0	0	0
FL3FACND0001	0.04	0	0	0	0	0	0	1	0	0	0	0	0	0	0	0	0	0	0	0	0	0	0	0	0	0
FL3FACNI0001	0	0	0	0	0	0	0	0	0	0	0	0	0	0	0	0	0	0	0	0	0	0	0	0	0	0
FL3FACNI0002	0.28	1	1	0	0	0	0	1	0	0	0	1	1	0	0	0	0	1	0	0	1	0	0	0	0	0
FL3FACNI0003	0.2	0	0	1	1	1	0	0	0	1	0	0	0	0	0	0	0	1	0	0	0	0	0	0	0	0
FL3FACNI0004	0	0	0	0	0	0	0	0	0	0	0	0	0	0	0	0	0	0	0	0	0	0	0	0	0	0
FL3FACNM0001	0.2	1	1	0	1	0	0	0	0	0	0	0	1	0	0	0	0	1	0	0	0	0	0	0	0	0
FL3FACNN0001	0.2	0	0	0	0	0	0	0	1	0	0	0	1	0	0	1	0	1	1	0	0	0	0	0	0	0
FL3FACNP0001	0.04	0	0	0	0	0	0	0	0	0	0	0	0	0	0	0	1	0	0	0	0	0	0	0	0	0
FL3FACNP0002	0.56	1	1	1	1	0	1	0	1	1	1	1	1	1	1	0	0	1	0	1	0	0	0	0	0	0
FL3FACNR0001	0.56	0	1	1	0	0	0	1	1	1	0	1	1	1	1	0	0	0	0	0	0	1	1	1	1	1
FL3FACNS0001	0.08	1	0	0	0	0	0	0	0	1	0	0	0	0	0	0	0	0	0	0	0	0	0	0	0	0
FL3FACNS0002	0	0	0	0	0	0	0	0	0	0	0	0	0	0	0	0	0	0	0	0	0	0	0	0	0	0
FL3FACNSS001	0.16	1	0	0	0	1	0	1	0	0	0	0	0	0	0	1	0	0	0	0	0	0	0	0	0	0
FL3FACNSS002	0.68	1	1	1	1	1	1	1	0	1	1	1	1	0	1	1	1	0	1	1	1	0	0	0	0	0
FL3FACNSS003	0.28	1	0	0	1	0	0	0	1	0	1	0	0	0	0	0	1	1	1	0	0	0	0	0	0	0
FL3FACNSS004	0.48	1	0	1	0	0	1	0	0	1	1	1	1	0	0	1	1	1	0	1	1	0	0	0	0	0
FL3FADCS0001	0.04	0	0	0	0	1	0	0	0	0	0	0	0	0	0	0	0	0	0	0	0	0	0	0	0	0
FL3FADCS0003	0.32	0	0	0	1	0	0	1	1	0	0	1	0	0	0	1	0	1	0	1	1	0	0	0	0	0
FL3FADCS0004	0.44	1	1	0	1	0	0	1	0	1	1	0	0	0	0	1	1	1	1	1	0	0	0	0	0	0
FL3FADCS0005	0.48	1	1	0	1	0	0	1	0	1	1	0	0	0	1	1	1	1	1	1	0	0	0	0	0	0
FL3FADCS0006	0.08	1	0	0	0	0	0	0	0	0	1	0	0	0	0	0	0	0	0	0	0	0	0	0	0	0
FL3FADCS0007	0.44	1	0	0	1	0	0	1	1	1	1	0	0	0	0	1	1	1	0	1	1	0	0	0	0	0
FL3FADCS0008	0.76	1	0	1	1	1	1	1	1	0	0	1	1	0	1	1	1	1	0	1	1	1	1	1	0	1
FL3FADCS0009	0.08	0	0	0	0	0	0	1	0	0	0	0	1	0	0	0	0	0	0	0	0	0	0	0	0	0
FL3FADCS0010	0.08	0	0	0	0	0	0	0	0	0	0	0	1	0	1	0	0	0	0	0	0	0	0	0	0	0
FL3FADCS0011	0.12	0	0	0	0	0	0	1	0	0	0	0	0	1	1	0	0	0	0	0	0	0	0	0	0	0
FL3FADCS0012	0.24	0	1	1	0	0	1	0	0	1	0	0	0	0	0	0	0	1	0	0	1	0	0	0	0	0
FL3FADCS0013	0.16	0	0	0	0	0	0	0	1	1	0	0	0	0	0	0	0	0	1	0	1	0	0	0	0	0
FL3FADCS0014	0.16	0	1	0	0	0	0	0	1	0	0	1	1	0	0	0	0	0	0	0	0	0	0	0	0	0
FL3FADCS0015	0.04	0	0	0	0	0	0	0	0	0	0	0	0	0	0	0	0	1	0	0	0	0	0	0	0	0
FL3FADCS0016	0.2	1	0	0	0	0	0	0	1	0	0	0	0	0	0	1	0	0	0	1	1	0	0	0	0	0
FL3FADCS0017	0.56	1	1	0	1	0	0	1	1	1	1	0	0	0	1	1	1	1	1	1	1	0	0	0	0	0
FL3FADCS0018	0.24	0	0	0	0	0	0	0	1	1	1	0	0	0	0	1	0	1	0	0	1	0	0	0	0	0
FL3FADCS0019	0.56	1	0	1	1	0	0	0	1	0	1	1	1	0	1	1	1	1	0	1	1	1	0	0	0	0
FL3FADCS0020	0.08	0	0	0	0	0	0	0	1	0	1	0	0	0	0	0	0	0	0	0	0	0	0	0	0	0
FL3FADCS0021	0.08	0	0	0	0	0	0	0	0	0	0	0	0	0	0	1	0	0	0	1	0	0	0	0	0	0
FL3FADCS0023	0.36	0	1	1	0	1	1	0	0	0	1	1	1	1	1	0	0	0	0	0	0	0	0	0	0	0
FL3FADCS0024	0.04	0	0	0	0	0	0	0	0	0	0	0	1	0	0	0	0	0	0	0	0	0	0	0	0	0
FL3FADDS0001	0	0	0	0	0	0	0	0	0	0	0	0	0	0	0	0	0	0	0	0	0	0	0	0	0	0
FL3FADDS0002	0	0	0	0	0	0	0	0	0	0	0	0	0	0	0	0	0	0	0	0	0	0	0	0	0	0
FL3FADDS0003	0	0	0	0	0	0	0	0	0	0	0	0	0	0	0	0	0	0	0	0	0	0	0	0	0	0
FL3FADDS0004	0.08	0	0	0	0	0	0	0	0	1	0	0	0	0	0	0	0	1	0	0	0	0	0	0	0	0
FL3FADGS0001	0.16	0	0	0	0	0	0	1	1	1	0	0	0	0	0	0	1	0	0	0	0	0	0	0	0	0
FL3FADGS0002	0	0	0	0	0	0	0	0	0	0	0	0	0	0	0	0	0	0	0	0	0	0	0	0	0	0
FL3FADGS0003	0.24	0	0	0	0	1	1	0	1	0	0	1	1	0	1	0	0	0	0	0	0	0	0	0	0	0
FL3FADGS0004	0.04	0	0	0	0	1	0	0	0	0	0	0	0	0	0	0	0	0	0	0	0	0	0	0	0	0
FL3FADGS0005	0.08	0	0	0	1	0	0	0	1	0	0	0	0	0	0	0	0	0	0	0	0	0	0	0	0	0
FL3FADGS0006	0	0	0	0	0	0	0	0	0	0	0	0	0	0	0	0	0	0	0	0	0	0	0	0	0	0
FL3FADGS0007	0.08	1	0	0	0	0	0	0	0	0	1	0	0	0	0	0	0	0	0	0	0	0	0	0	0	0
FL3FADGS0008	0.44	0	0	0	1	1	0	0	1	1	0	1	1	1	1	1	1	0	0	0	1	0	0	0	0	0
FL3FADGS0009	0.36	0	1	0	0	1	1	1	1	1	0	0	0	1	0	1	0	0	1	0	0	0	0	0	0	0
FL3FADGS0010	0.12	0	0	0	0	0	1	0	0	1	0	0	0	0	0	0	1	0	0	0	0	0	0	0	0	0
FL3FADGS0011	0.04	0	0	0	0	1	0	0	0	0	0	0	0	0	0	0	0	0	0	0	0	0	0	0	0	0
FL3FADGS0012	0.16	0	0	0	0	1	0	0	1	0	0	1	0	0	1	0	0	0	0	0	0	0	0	0	0	0
FL3FADGS0014	0.28	0	0	0	1	0	1	0	1	1	0	0	0	0	0	1	1	0	1	0	0	0	0	0	0	0
FL3FADGS0015	0.32	0	0	1	1	0	1	1	1	0	0	1	1	0	1	0	0	0	0	0	0	0	0	0	0	0
FL3FADGS0016	0.6	1	0	1	1	1	0	1	1	1	1	0	1	0	1	1	1	1	1	0	1	0	0	0	0	0
FL3FADGS0017	0.24	1	0	0	0	0	0	1	1	0	0	0	0	0	0	0	0	1	0	1	1	0	0	0	0	0
FL3FADGS0018	0.44	0	1	0	0	0	1	1	0	1	0	0	1	1	1	1	0	1	0	0	0	0	1	0	0	1
FL3FADGS0019	0.44	1	0	0	1	0	0	0	1	1	1	0	0	0	0	1	1	1	1	1	1	0	0	0	0	0
FL3FADGS0020	0.36	0	1	0	0	0	0	1	1	1	0	0	1	0	1	0	1	0	1	0	1	0	0	0	0	0
FL3FADGS0021	0.16	0	0	1	0	0	1	0	0	0	0	0	0	1	1	0	0	0	0	0	0	0	0	0	0	0
FL3FADGS0022	0.36	0	1	1	0	1	0	1	1	0	0	1	0	0	1	0	1	0	1	0	0	0	0	0	0	0
FL3FADGS0023	0.04	0	0	0	0	0	0	0	0	0	0	0	0	0	0	0	1	0	0	0	0	0	0	0	0	0
FL3FADGS0024	0	0	0	0	0	0	0	0	0	0	0	0	0	0	0	0	0	0	0	0	0	0	0	0	0	0
FL3FADGS0025	0.28	0	1	0	0	1	0	0	1	0	0	1	1	1	1	0	0	0	0	0	0	0	0	0	0	0
FL3FADGS0027	0	0	0	0	0	0	0	0	0	0	0	0	0	0	0	0	0	0	0	0	0	0	0	0	0	0
FL3FADNI0001	0.08	0	0	0	0	0	0	0	0	1	0	0	0	0	0	0	0	0	1	0	0	0	0	0	0	0
FL3FADNI0002	0	0	0	0	0	0	0	0	0	0	0	0	0	0	0	0	0	0	0	0	0	0	0	0	0	0
FL3FADNP0001	0.04	0	0	0	0	0	1	0	0	0	0	0	0	0	0	0	0	0	0	0	0	0	0	0	0	0
FL3FADNP0002	0.32	0	1	0	0	1	1	0	0	0	0	1	1	1	1	0	0	0	0	0	1	0	0	0	0	0
FL3FADNP0003	0.12	0	1	0	0	0	0	0	0	1	0	0	0	0	0	0	0	0	1	0	0	0	0	0	0	0
FL3FADNS0001	0.16	0	0	0	0	0	0	0	1	0	0	0	0	0	0	1	0	0	1	0	1	0	0	0	0	0
FL3FADNSS001	0.04	1	0	0	0	0	0	0	0	0	0	0	0	0	0	0	0	0	0	0	0	0	0	0	0	0
FL3FAECS0001	0.2	0	0	0	0	1	1	0	0	0	0	0	1	1	1	0	0	0	0	0	0	0	0	0	0	0
FL3FAECS0002	0.24	0	0	0	0	0	0	0	1	0	0	0	0	0	0	1	0	1	1	1	1	0	0	0	0	0
FL3FAECS0003	0.16	0	0	0	0	0	0	0	0	1	0	0	0	0	0	1	1	0	1	0	0	0	0	0	0	0
FL3FAECS0004	0.08	0	0	0	0	0	0	0	1	0	0	0	0	0	0	0	0	0	0	1	0	0	0	0	0	0
FL3FAECS0005	0.2	0	0	0	0	0	0	0	1	1	1	0	0	0	0	0	1	1	0	0	0	0	0	0	0	0
[truncated: 4,002 more rows]

## Sheet: Reg_Pred
Identifier	Pred_Consensus	Pred_Reg1	Pred_Reg2	Pred_Reg3	Pred_Reg4	Pred_Reg5	Pred_Reg6	Pred_Reg7	Pred_Reg8	Pred_Reg9	Pred_Reg10
FL1A19NF0001	-7.10823	-6.8926	-6.8606	-7.3134	-7.4166	-6.9381	-7.0382	-7.2103	-7.131	-7.1405	-7.141
FL1A1AGM0001	-6.37389	-6.8754	-6.1226	-6.2987	-6.1615	-6.6246	-6.4615	-6.194	-6.3066	-6.4202	-6.2738
FL1A1AGS0001	-6.88228	-6.8757	-7.5757	-6.747	-6.7425	-6.7685	-6.7715	-6.7931	-6.9169	-6.9162	-6.7157
FL1A1ANS0001	-6.84018	-6.882	-7.3279	-6.9627	-6.6757	-6.6047	-7.049	-6.6962	-6.6005	-6.835	-6.7681
FL1A1CGS0001	-6.47241	-6.8752	-6.0949	-6.2935	-6.3101	-6.619	-6.6064	-6.4494	-6.4053	-6.5653	-6.505
FL1A1CGS0002	-6.39238	-6.8752	-5.7631	-6.2092	-6.1055	-6.6852	-6.5377	-6.4089	-6.413	-6.4823	-6.4437
FL1A1CNF0001	-6.92389	-6.8732	-6.6933	-7.0643	-7.1377	-6.7952	-6.9182	-7.0269	-6.9091	-6.8523	-6.9687
FL1A1CNS0001	-7.08754	-6.8512	-7.4803	-6.95	-7.2986	-7.02	-7.0887	-6.8744	-7.2816	-6.9634	-7.0672
FL1A3CGS0001	-6.48391	-6.8752	-6.0896	-6.3261	-6.3701	-6.6343	-6.6083	-6.4701	-6.4197	-6.5667	-6.479
FL1A3CGS0002	-6.36991	-6.8752	-6.0669	-6.2304	-5.8701	-6.6542	-6.5069	-6.3681	-6.3273	-6.4055	-6.3945
FL1A3CGS0003	-6.5204	-6.8752	-6.1011	-6.4958	-6.2759	-6.7172	-6.6119	-6.5954	-6.4384	-6.5587	-6.5344
FL1A3CGS0004	-6.52994	-6.8752	-6.6746	-6.345	-6.1924	-6.6899	-6.5682	-6.5016	-6.3849	-6.5963	-6.4713
FL1A3CGS0005	-6.53514	-6.8752	-6.2874	-6.4889	-6.0872	-6.7309	-6.6648	-6.6241	-6.5187	-6.5035	-6.5707
FL1A3CGS0006	-6.67323	-6.8752	-6.5324	-6.6653	-6.6167	-6.7381	-6.6813	-6.7085	-6.58	-6.6908	-6.644
FL1A3CGS0007	-6.49261	-6.8752	-6.0896	-6.3454	-6.3913	-6.6408	-6.615	-6.4677	-6.438	-6.579	-6.4841
FL1A3CGS0008	-6.60505	-6.8752	-6.3326	-6.6874	-6.2001	-6.7374	-6.677	-6.7078	-6.5677	-6.6234	-6.6419
FL1A3CGS0010	-6.67756	-6.8752	-6.6894	-6.6958	-6.5086	-6.7375	-6.6772	-6.7067	-6.5743	-6.6684	-6.6425
FL1A3CGS0011	-6.55916	-6.8752	-5.8816	-6.6326	-6.266	-6.7366	-6.6767	-6.6962	-6.5711	-6.6167	-6.6389
FL1A3CNS0001	-6.7334	-6.8635	-6.7533	-6.7668	-6.6871	-6.6377	-6.8573	-6.7477	-6.5768	-6.7285	-6.7153
FL1A3CNS0002	-6.69593	-6.8759	-6.8532	-6.6223	-6.6224	-6.6714	-6.7788	-6.6727	-6.5457	-6.6815	-6.6354
FL1A98GS0001	-6.69872	-6.8752	-6.2856	-6.6772	-6.6774	-6.7899	-6.6806	-6.768	-6.7247	-6.7347	-6.7739
FL1A99NSH001	-7.20924	-6.7261	-7.5776	-7.3282	-7.5111	-6.9021	-7.1361	-7.2078	-7.4285	-7.1071	-7.1678
FL1AA9NF0001	-6.98994	-6.8763	-7.9896	-6.8374	-6.8936	-6.67	-6.9623	-7.1851	-6.6702	-6.9495	-6.8654
FL1AA9NF0002	-7.01122	-6.896	-7.3745	-7.0334	-7.3258	-6.883	-6.7405	-6.9657	-7.0359	-6.9265	-6.9309
FL1AAAGM0001	-6.47584	-6.8752	-6.1116	-6.3104	-6.0867	-6.7194	-6.6476	-6.5168	-6.5345	-6.4582	-6.498
FL1AAAGS0001	-6.66786	-6.8752	-6.8482	-6.5938	-6.4792	-6.733	-6.674	-6.672	-6.553	-6.6209	-6.6293
FL1AAAGS0002	-6.7229	-6.8752	-6.749	-6.6645	-6.8334	-6.7357	-6.6775	-6.61	-6.6372	-6.7252	-6.7213
FL1AAAGS0003	-6.6735	-6.8752	-6.4796	-6.7144	-6.5288	-6.7105	-6.7254	-6.7207	-6.6211	-6.7076	-6.6517
FL1AAAGS0004	-6.53268	-6.8752	-5.9591	-6.5958	-6.2477	-6.7277	-6.6807	-6.652	-6.4862	-6.514	-6.5884
FL1AAANS0001	-7.06805	-7.14	-7.055	-7.0437	-7.107	-7.0517	-7.0832	-7.0486	-7.0001	-7.0601	-7.0911
FL1AACGS0001	-6.50208	-6.8752	-5.8985	-6.3853	-6.4007	-6.7059	-6.6085	-6.5325	-6.4852	-6.572	-6.557
FL1AACGS0002	-6.47617	-6.8757	-6.2212	-6.4262	-5.991	-6.5389	-6.5366	-6.4037	-6.6484	-6.4929	-6.6271
FL1AACGS0003	-6.6361	-6.8752	-6.651	-6.4424	-6.5253	-6.7221	-6.6663	-6.6677	-6.5819	-6.623	-6.6061
FL1AACGS0004	-6.66028	-6.8752	-6.7419	-6.6025	-6.4645	-6.7274	-6.7039	-6.6488	-6.5705	-6.6344	-6.6337
FL1AACGS0005	-6.57799	-6.8752	-5.868	-6.5602	-6.7418	-6.7349	-6.6053	-6.6673	-6.5092	-6.6239	-6.5941
FL1AACNI0001	-6.47641	-6.8752	-6.1009	-6.4865	-6.0317	-6.7059	-6.6738	-6.5234	-6.3701	-6.4546	-6.542
FL1AACNI0002	-6.53541	-6.8752	-6.3841	-6.447	-6.465	-6.7025	-6.4829	-6.4709	-6.5051	-6.5093	-6.5121
FL1AACNM0001	-6.71198	-6.87	-6.6413	-6.7306	-6.6933	-6.6206	-6.7323	-6.792	-6.5252	-6.6989	-6.8156
FL1AACNM0002	-6.66248	-6.8761	-6.7555	-6.608	-6.5281	-6.7625	-6.6122	-6.605	-6.5944	-6.6176	-6.6654
FL1AACNS0001	-6.72593	-6.8895	-6.5385	-6.7529	-6.7525	-6.8111	-6.7149	-6.6988	-6.63	-6.6789	-6.7922
FL1AAGGS0001	-6.48749	-6.8752	-5.7424	-6.3998	-6.3832	-6.7105	-6.6292	-6.5207	-6.5086	-6.539	-6.5663
FL1AAGGS0002	-6.76009	-6.8752	-7.4838	-6.6182	-6.6615	-6.7036	-6.6601	-6.7221	-6.523	-6.7381	-6.6153
FL1AAGNS0001	-6.69166	-6.8722	-7.2999	-6.651	-6.619	-6.6318	-6.7548	-6.5325	-6.3311	-6.6889	-6.5354
FL1AAKGM0001	-6.3924	-6.8749	-6.1742	-6.3177	-5.8981	-6.6232	-6.5924	-6.361	-6.2038	-6.4152	-6.4635
FL1AAKGM0002	-6.42834	-6.8752	-5.9372	-6.386	-6.079	-6.6913	-6.5404	-6.4355	-6.4146	-6.3971	-6.5271
FL1ABCNM0001	-6.61071	-6.8767	-5.9858	-6.7279	-6.7848	-6.7366	-6.4984	-6.6364	-6.5466	-6.6675	-6.6464
FL1ABCNM0002	-7.15623	-6.8811	-7.4766	-7.1801	-7.4406	-6.8926	-7.058	-7.1548	-7.277	-6.986	-7.2155
FL1ABCNS0001	-6.852	-6.8752	-7.2234	-6.8053	-6.9532	-6.7855	-6.8171	-6.7852	-6.6804	-6.7794	-6.8153
FL1ABENM0001	-6.55783	-6.8747	-6.4877	-6.6132	-6.2193	-6.5287	-6.7423	-6.6157	-6.3743	-6.4851	-6.6373
FL1ABGGS0001	-6.51473	-6.8752	-6.0362	-6.3882	-6.2958	-6.6942	-6.6208	-6.6304	-6.4365	-6.6411	-6.5289
FL1ADFNS0001	-6.64616	-6.8752	-6.9308	-6.5304	-6.6151	-6.6979	-6.603	-6.5778	-6.5511	-6.5609	-6.5194
FL1AE9NS0001	-7.06896	-6.8771	-7.2241	-7.1425	-7.1328	-6.8919	-7.0184	-7.2829	-6.9457	-7.0076	-7.1666
FL1AEANS0001	-6.79888	-6.8752	-7.5573	-6.7284	-6.7881	-6.7375	-6.6784	-6.7065	-6.575	-6.7033	-6.6391
FL1AFANS0001	-6.67201	-6.8507	-7.1944	-6.71	-6.5412	-6.6535	-6.7738	-6.5161	-6.3437	-6.6981	-6.4386
FL1AUNGS0001	-6.72206	-6.8752	-7.3111	-6.5265	-6.4628	-6.7453	-6.6919	-6.7013	-6.5903	-6.6581	-6.6581
FL1AUNGS0002	-6.67888	-6.8752	-6.9883	-6.563	-6.4515	-6.7381	-6.6741	-6.6903	-6.553	-6.6226	-6.6327
FL1AUNNF0001	-6.72805	-6.8671	-5.969	-6.9036	-7.0708	-6.8294	-6.5312	-6.7191	-6.6519	-6.8576	-6.8808
FL1AUNNF0002	-6.85125	-6.8737	-6.212	-6.9957	-7.1614	-6.7918	-6.8704	-6.9657	-6.8724	-6.8468	-6.9226
FL1B19NF0001	-7.12507	-6.7099	-7.9739	-7.2811	-6.6602	-6.9068	-7.0056	-7.2169	-7.4424	-7.1474	-6.9065
FL1B19NF0002	-7.09788	-6.8646	-7.7954	-7.067	-6.7992	-6.899	-7.182	-7.0395	-7.2454	-7.0326	-7.0541
FL1B1CNF0001	-6.99479	-6.8568	-7.4057	-7.0529	-6.6813	-6.875	-7.014	-7.0752	-7.2438	-6.896	-6.8472
FL1B1CNF0002	-6.84833	-6.8747	-6.396	-6.9906	-7.0245	-6.8021	-6.8456	-6.9705	-6.8571	-6.7903	-6.9319
FL1B1CNS0001	-7.04724	-6.8745	-7.6148	-7.0559	-7.0951	-6.9075	-6.9279	-7.0588	-7.0754	-6.932	-6.9305
FL1B1CNS0002	-6.76552	-6.8735	-7.2725	-6.9229	-6.4812	-6.6957	-6.695	-6.648	-6.6187	-6.6774	-6.7703
FL1B3CNS0001	-7.36966	-6.9302	-8.2587	-7.2993	-7.3743	-7.0795	-7.2891	-7.4482	-7.448	-7.2177	-7.3516
FL1B99NSH001	-7.09336	-6.9198	-7.1967	-6.8915	-7.3593	-7.1382	-7.032	-6.81	-7.3953	-7.0735	-7.1173
FL1BAAGS0001	-6.46815	-6.8753	-6.2136	-6.2814	-6.2897	-6.66	-6.5041	-6.4475	-6.3847	-6.5554	-6.4698
FL1BAAGS0002	-6.39044	-6.8752	-5.8134	-6.175	-6.2219	-6.6032	-6.5485	-6.3619	-6.3759	-6.4988	-6.4306
FL1BAAGS0003	-6.40901	-6.8752	-5.8003	-6.2098	-6.1316	-6.7115	-6.5455	-6.438	-6.419	-6.4851	-6.4741
FL1BAANS0001	-7.16254	-6.8786	-7.2424	-7.174	-7.406	-6.9949	-7.1075	-7.1852	-7.3445	-7.0437	-7.2486
FL1BACNS0001	-6.94857	-6.8756	-7.3915	-6.8991	-7.2165	-6.7927	-6.8501	-6.825	-6.8239	-6.8911	-6.9202
FL1BAGNS0001	-7.02073	-6.8757	-7.5494	-7.0431	-7.1912	-6.8219	-6.9083	-6.8881	-6.9763	-6.9351	-7.0182
FL1BAJNS0001	-6.6338	-6.8786	-6.5105	-6.5629	-6.6141	-6.78	-6.6053	-6.6136	-6.7476	-6.5381	-6.4873
FL1BBANS0001	-7.04969	-6.8678	-7.2945	-7.0595	-7.2074	-6.924	-6.9109	-6.9412	-7.2145	-6.9017	-7.1754
FL1BUNNS0001	-6.94491	-6.8752	-7.5461	-6.9499	-7.2111	-6.7703	-6.7864	-6.7171	-6.8205	-6.8846	-6.8879
FL1C18NP0001	-6.52855	-6.8752	-5.9581	-6.6514	-6.1323	-6.723	-6.669	-6.683	-6.4624	-6.5415	-6.5896
FL1C19NF0001	-7.30833	-6.8907	-8.1396	-7.2762	-7.5163	-7.0052	-7.192	-7.3337	-7.4097	-7.1311	-7.1888
FL1C19NF0002	-6.82624	-6.8754	-7.8417	-6.5914	-6.7615	-6.5678	-6.7412	-6.7163	-6.6417	-6.7843	-6.7411
FL1C19NF0003	-7.12707	-6.9709	-6.9228	-7.1968	-7.0506	-6.9557	-7.2409	-7.5228	-6.9544	-7.1386	-7.3172
FL1C19NF0004	-6.79867	-6.8752	-7.1747	-6.637	-7.2841	-6.7375	-6.6749	-6.7025	-6.5751	-6.6828	-6.6429
FL1C19NF0005	-6.63346	-6.8763	-6.8441	-6.6064	-6.4732	-6.6456	-6.6762	-6.7261	-6.2655	-6.577	-6.6442
FL1C19NI0001	-6.52027	-6.8752	-5.8776	-6.5551	-6.8485	-6.7036	-6.3987	-6.5415	-6.361	-6.6093	-6.4322
FL1C19NI0002	-6.58227	-6.8762	-6.6812	-6.4711	-6.2813	-6.6039	-6.8091	-6.4872	-6.4328	-6.5508	-6.6291
FL1C19NI0003	-6.55592	-6.875	-6.3803	-6.4742	-6.3697	-6.7553	-6.6452	-6.4692	-6.6095	-6.6415	-6.3393
FL1C19NI0004	-6.4608	-6.8759	-6.3074	-6.2824	-6.1748	-6.6801	-6.5326	-6.4059	-6.5547	-6.4736	-6.3206
FL1C19NP0001	-6.7858	-6.8882	-7.4428	-6.5512	-6.5602	-6.7394	-6.8264	-6.7077	-6.6807	-6.7055	-6.7559
FL1C19NP0002	-6.63989	-6.8807	-6.4217	-6.5124	-6.5031	-6.8514	-6.8147	-6.5228	-6.807	-6.562	-6.5231
FL1C19NP0003	-6.60044	-6.8767	-6.2516	-6.5211	-6.6055	-6.7886	-6.6969	-6.4578	-6.6853	-6.6145	-6.5064
FL1C19NP0004	-6.43649	-6.887	-6.0658	-6.3148	-6.0143	-6.6073	-6.6565	-6.4744	-6.2712	-6.5627	-6.5109
FL1C19NP0005	-6.61073	-6.8784	-6.0286	-6.5106	-6.5162	-6.8053	-6.7808	-6.6179	-6.795	-6.6578	-6.5167
FL1C19NS0001	-6.94804	-6.8833	-6.6842	-7.0241	-7.1088	-6.8716	-6.8843	-6.9482	-7.0497	-6.8725	-7.1537
FL1C19NS0002	-6.84005	-6.892	-6.8279	-7.0108	-6.9354	-6.6375	-6.831	-6.7033	-6.7902	-6.8671	-6.9053
FL1C19NS0003	-6.81732	-6.8752	-7.4103	-6.7385	-6.9868	-6.7363	-6.678	-6.692	-6.6123	-6.7711	-6.6727
FL1C1ACS0001	-6.4824	-6.8752	-5.7868	-6.3646	-6.3746	-6.6891	-6.5993	-6.5498	-6.4725	-6.5543	-6.5578
FL1C1AGS0001	-6.51753	-6.8752	-6.1669	-6.2942	-6.311	-6.7231	-6.6148	-6.5371	-6.5563	-6.5483	-6.5484
FL1C1AGS0002	-6.59756	-6.8752	-6.379	-6.6147	-6.3701	-6.6574	-6.7013	-6.6792	-6.4857	-6.5997	-6.6133
FL1C1AGS0003	-6.48004	-6.8752	-6.0596	-6.3921	-6.284	-6.7131	-6.5869	-6.4813	-6.4715	-6.4243	-6.5124
FL1C1AGS0004	-6.52744	-6.8752	-6.0148	-6.492	-6.2815	-6.728	-6.655	-6.6302	-6.5146	-6.5446	-6.5385
FL1C1AGS0005	-6.59327	-6.8752	-5.9679	-6.6034	-6.5671	-6.7371	-6.6707	-6.6934	-6.555	-6.651	-6.6119
FL1C1AGS0006	-6.5043	-6.8752	-5.7589	-6.4304	-6.4086	-6.7268	-6.6084	-6.6269	-6.4635	-6.6247	-6.5196
FL1C1AGS0007	-6.80869	-6.8815	-7.018	-6.6931	-6.464	-6.8605	-6.781	-6.7944	-7.0129	-6.7557	-6.8258
FL1C1AGS0009	-6.58602	-6.8752	-5.8855	-6.5651	-6.6322	-6.7441	-6.5952	-6.7074	-6.5837	-6.6977	-6.5741
FL1C1AGS0010	-6.63755	-6.8752	-6.2471	-6.5728	-6.737	-6.7387	-6.6565	-6.6788	-6.5734	-6.6605	-6.6355
FL1C1AGS0011	-6.56071	-6.8752	-6.4478	-6.3958	-6.4409	-6.7373	-6.5718	-6.5848	-6.5576	-6.5675	-6.4284
FL1C1AND0001	-6.50643	-6.8752	-5.6699	-6.5153	-6.4684	-6.6992	-6.6241	-6.6195	-6.4757	-6.5922	-6.5248
FL1C1AND0002	-6.46333	-6.8752	-6.036	-6.2964	-6.3354	-6.6365	-6.6127	-6.3559	-6.4311	-6.5869	-6.4672
FL1C1ANF0001	-7.10716	-6.8809	-8.1201	-7.0151	-7.2984	-6.8618	-6.9714	-6.9399	-7.0163	-6.9637	-7.004
FL1C1ANF0002	-6.59908	-6.8752	-6.9245	-6.3279	-6.3632	-6.6901	-6.6633	-6.5444	-6.5061	-6.5326	-6.5635
FL1C1ANF0003	-6.60017	-6.8753	-6.5776	-6.4065	-6.4101	-6.7419	-6.7145	-6.5665	-6.616	-6.5311	-6.5622
FL1C1ANF0004	-6.57019	-6.8752	-6.6198	-6.489	-6.3442	-6.6977	-6.6012	-6.6449	-6.3763	-6.5431	-6.5105
FL1C1ANF0005	-6.48267	-6.8752	-6.128	-6.3485	-6.2764	-6.734	-6.5872	-6.5179	-6.4753	-6.5123	-6.3719
FL1C1ANI0001	-6.75241	-6.8752	-7.1181	-6.626	-6.8867	-6.7375	-6.6749	-6.7047	-6.5747	-6.6834	-6.6429
FL1C1ANI0002	-6.7804	-6.8862	-7.2657	-6.5604	-6.6212	-6.7525	-6.7823	-6.6856	-6.7584	-6.7019	-6.7898
FL1C1ANI0003	-6.85117	-6.8753	-7.3295	-6.742	-6.9558	-6.7454	-6.7527	-6.781	-6.7261	-6.7918	-6.8121
FL1C1ANI0004	-6.57787	-6.875	-5.8876	-6.6113	-6.6795	-6.7011	-6.6185	-6.4943	-6.5731	-6.6354	-6.7029
FL1C1ANI0007	-6.59032	-6.8792	-5.9546	-6.634	-6.6964	-6.7135	-6.6192	-6.7072	-6.4506	-6.6386	-6.6099
FL1C1ANI0008	-6.89859	-6.8705	-7.3714	-6.7687	-6.9114	-6.8556	-6.7214	-6.7641	-7.0272	-6.7977	-6.8979
FL1C1ANI0009	-6.78308	-6.875	-7.0276	-6.7553	-6.8786	-6.7348	-6.7153	-6.659	-6.675	-6.7508	-6.7594
FL1C1ANI0010	-6.47873	-6.8675	-5.8429	-6.4318	-6.7029	-6.6942	-6.3533	-6.3292	-6.5516	-6.5712	-6.4427
FL1C1ANI0011	-6.5766	-6.8752	-6.4002	-6.623	-6.0932	-6.7323	-6.6833	-6.6795	-6.534	-6.5196	-6.6257
FL1C1ANI0012	-6.41772	-6.8736	-6.0468	-6.26	-6.2489	-6.7359	-6.4209	-6.3335	-6.381	-6.3775	-6.4991
FL1C1ANI0013	-6.52372	-6.8641	-6.3616	-6.5722	-6.2368	-6.6322	-6.5747	-6.4672	-6.3426	-6.4951	-6.6907
FL1C1ANI0014	-6.9218	-6.8754	-7.5616	-6.8122	-6.992	-6.806	-6.8195	-6.7754	-6.8416	-6.8327	-6.9016
FL1C1ANI0015	-6.47338	-6.8752	-6.0941	-6.1946	-6.1884	-6.7317	-6.6657	-6.4768	-6.5027	-6.4716	-6.533
FL1C1ANI0018	-6.35907	-6.8748	-5.9932	-6.2246	-6.0352	-6.6813	-6.5445	-6.2841	-6.3755	-6.2968	-6.2807
FL1C1ANI0020	-6.66111	-6.8752	-6.6407	-6.5223	-6.5592	-6.7569	-6.6846	-6.6181	-6.63	-6.6443	-6.6798
FL1C1ANI0021	-6.50309	-6.8752	-6.1633	-6.4729	-6.3104	-6.7016	-6.5802	-6.4741	-6.4343	-6.4502	-6.5687
FL1C1ANI0023	-6.42433	-6.8753	-6.0386	-6.3087	-5.9846	-6.6822	-6.6233	-6.4381	-6.3744	-6.4044	-6.5137
FL1C1ANI0024	-6.64541	-6.8752	-6.5617	-6.5459	-6.4913	-6.7428	-6.6796	-6.6701	-6.5918	-6.6551	-6.6406
FL1C1ANI0026	-6.45141	-6.8752	-5.8561	-6.5385	-5.9454	-6.7152	-6.6562	-6.5274	-6.4097	-6.4854	-6.505
FL1C1ANI0027	-6.70507	-6.8752	-6.7493	-6.634	-6.5461	-6.7751	-6.5472	-6.7333	-6.737	-6.7573	-6.6962
FL1C1ANI0028	-6.56211	-6.8752	-6.1139	-6.3963	-6.432	-6.7341	-6.6476	-6.6659	-6.5382	-6.6311	-6.5868
FL1C1ANI0029	-6.54469	-6.8752	-6.5105	-6.3597	-6.3278	-6.7326	-6.5927	-6.5299	-6.4991	-6.5981	-6.4213
FL1C1ANI0030	-6.35238	-6.8754	-5.7608	-6.2576	-5.8622	-6.6643	-6.637	-6.39	-6.3072	-6.3185	-6.4508
FL1C1ANI0031	-6.56085	-6.8764	-6.0559	-6.4091	-6.5355	-6.6981	-6.6875	-6.5775	-6.5738	-6.6456	-6.5491
FL1C1ANI0032	-6.63378	-6.8752	-6.6431	-6.5457	-6.5049	-6.7303	-6.6197	-6.5884	-6.6035	-6.6112	-6.6158
FL1C1ANM0001	-6.73253	-6.8687	-6.3829	-6.875	-6.8867	-6.7297	-6.6137	-6.6035	-6.7164	-6.738	-6.9107
FL1C1ANM0002	-6.76887	-6.8758	-5.9342	-6.9657	-7.2006	-6.8446	-6.6911	-7.0213	-6.5741	-6.8458	-6.7355
FL1C1ANN0001	-6.55504	-6.8752	-5.794	-6.5817	-6.6003	-6.7262	-6.6351	-6.6374	-6.485	-6.6647	-6.5508
FL1C1ANN0002	-6.66036	-6.8752	-6.6166	-6.6914	-6.4379	-6.7372	-6.6772	-6.71	-6.5688	-6.649	-6.6403
FL1C1ANP0001	-6.56057	-6.8747	-6.5693	-6.5728	-6.4109	-6.4903	-6.6229	-6.6627	-6.2088	-6.5682	-6.6251
FL1C1ANP0002	-6.60642	-6.8742	-6.7184	-6.546	-6.312	-6.712	-6.7053	-6.6195	-6.3848	-6.6053	-6.5867
FL1C1ANP0003	-6.65543	-6.8789	-6.9566	-6.4421	-6.4593	-6.637	-6.6833	-6.5231	-6.6005	-6.6565	-6.717
FL1C1ANP0004	-6.46867	-6.8748	-5.9619	-6.4656	-6.4172	-6.6945	-6.6006	-6.4002	-6.4958	-6.4926	-6.2835
FL1C1ANP0005	-6.52165	-6.875	-6.1978	-6.5167	-6.3537	-6.6815	-6.6156	-6.4521	-6.5316	-6.4956	-6.4969
FL1C1ANP0006	-6.59183	-6.8752	-6.0287	-6.6711	-6.3554	-6.7375	-6.6772	-6.7063	-6.5739	-6.6505	-6.6425
FL1C1ANP0007	-6.57315	-6.874	-5.9653	-6.4841	-6.4826	-6.6443	-6.7284	-6.6839	-6.6132	-6.6282	-6.6275
FL1C1ANP0008	-6.63659	-6.8769	-5.9587	-6.5685	-6.6831	-6.7831	-6.7751	-6.6782	-6.7487	-6.7081	-6.5855
FL1C1ANP0009	-6.59031	-6.8753	-6.0806	-6.3944	-6.5146	-6.7568	-6.6461	-6.7375	-6.6275	-6.665	-6.6053
FL1C1ANP0010	-6.44946	-6.8752	-6.0707	-6.2598	-6.1448	-6.7195	-6.6061	-6.505	-6.4441	-6.4632	-6.4062
FL1C1ANP0011	-6.43216	-6.8757	-5.9395	-6.3333	-6.1572	-6.7213	-6.5672	-6.5109	-6.4504	-6.4844	-6.2817
FL1C1ANP0012	-6.39283	-6.8752	-5.9831	-6.1993	-6.0295	-6.7006	-6.5604	-6.443	-6.4134	-6.4474	-6.2764
FL1C1ANP0013	-6.34775	-6.8752	-6.0098	-6.2963	-5.9651	-6.5568	-6.552	-6.3442	-6.0163	-6.4183	-6.4435
FL1C1ANP0014	-6.54664	-6.8773	-6.4516	-6.6163	-6.4539	-6.5332	-6.6083	-6.6784	-6.1215	-6.5744	-6.5515
FL1C1ANP0016	-6.57865	-6.8753	-6.1092	-6.649	-6.2942	-6.7341	-6.6784	-6.7287	-6.5206	-6.565	-6.632
FL1C1ANP0017	-6.41377	-6.8752	-6.0223	-6.2535	-6.0492	-6.7082	-6.5904	-6.4883	-6.4045	-6.4443	-6.3018
FL1C1ANP0018	-6.6212	-6.8752	-6.4845	-6.684	-6.1917	-6.7375	-6.6766	-6.7077	-6.5718	-6.6406	-6.6424
FL1C1ANS0001	-6.89564	-6.9595	-7.2369	-6.8625	-6.8274	-6.872	-6.9122	-6.7919	-6.7863	-6.8583	-6.8494
FL1C1ANS0002	-6.73899	-6.8482	-7.263	-6.8383	-6.6713	-6.66	-6.8513	-6.5109	-6.4048	-6.7255	-6.6166
FL1C1ANS0003	-6.78799	-6.8796	-6.7965	-6.9233	-6.8792	-6.655	-6.7525	-6.6778	-6.656	-6.792	-6.868
FL1C1ANS0004	-6.9468	-6.8752	-7.8957	-6.859	-7.0335	-6.7922	-6.818	-6.8126	-6.7301	-6.8199	-6.8318
FL1C1ANS0005	-6.71906	-6.8791	-5.9193	-6.7881	-6.986	-6.8553	-6.6388	-6.9615	-6.6402	-6.7839	-6.7384
FL1C1CGS0001	-6.45879	-6.875	-6.0618	-6.3867	-6.2471	-6.6962	-6.5587	-6.4109	-6.4452	-6.3928	-6.5135
FL1C1CGS0002	-6.65211	-6.8752	-7.0026	-6.4757	-6.4302	-6.7178	-6.6692	-6.6652	-6.497	-6.5965	-6.5917
FL1C1CGS0003	-6.58003	-6.8752	-6.3385	-6.3652	-6.3666	-6.7437	-6.6545	-6.6877	-6.5882	-6.5906	-6.5901
FL1C1CGS0004	-6.71661	-6.8752	-6.9543	-6.6379	-6.6981	-6.734	-6.6775	-6.7052	-6.5828	-6.6729	-6.6282
FL1C1CNF0001	-6.58892	-6.8752	-6.7877	-6.4993	-6.5024	-6.7221	-6.6048	-6.5449	-6.5387	-6.4903	-6.3238
FL1C1CNI0001	-6.53924	-6.8752	-6.5565	-6.3004	-6.2157	-6.7168	-6.6237	-6.5505	-6.4856	-6.5378	-6.5302
FL1C1CNI0002	-6.51308	-6.8752	-6.2443	-6.3642	-6.2478	-6.7353	-6.6298	-6.58	-6.4924	-6.5111	-6.4507
FL1C1CNP0001	-6.48472	-6.8752	-5.935	-6.5017	-6.4362	-6.7187	-6.597	-6.5079	-6.4968	-6.4718	-6.3069
FL1C1CNP0002	-6.33879	-6.8753	-5.7426	-6.1767	-6.0654	-6.6612	-6.5297	-6.2343	-6.3559	-6.4005	-6.3463
FL1C1CNP0003	-6.54142	-6.878	-6.3015	-6.5088	-6.3715	-6.7385	-6.6307	-6.4446	-6.591	-6.5261	-6.4235
FL1C1CNS0001	-7.06375	-6.8834	-6.8734	-7.0066	-7.1426	-7.0319	-7.1138	-7.0246	-7.3816	-7.0431	-7.1365
FL1C1CNS0002	-6.69253	-6.8805	-6.6899	-6.7098	-6.6674	-6.7791	-6.6115	-6.6174	-6.6066	-6.5929	-6.7702
FL1C1CNS0003	-6.71577	-6.8574	-6.4691	-6.7701	-6.9849	-6.7916	-6.5361	-6.6825	-6.5809	-6.6996	-6.7855
FL1C1CNS0004	-6.9075	-6.875	-7.5559	-6.9112	-7.046	-6.7389	-6.7548	-6.6805	-6.8405	-6.8342	-6.838
FL1C1CNS0005	-6.80096	-6.8828	-5.8812	-6.9586	-7.0889	-6.8707	-6.7503	-6.9839	-6.8169	-6.9007	-6.8756
FL1C1CNS0006	-6.67009	-6.8396	-6.3493	-6.7108	-6.8473	-6.7764	-6.537	-6.6546	-6.5981	-6.6359	-6.7519
FL1C1CNS0007	-6.6376	-6.8759	-6.6632	-6.575	-6.4119	-6.8043	-6.6577	-6.6601	-6.7118	-6.6233	-6.3928
FL1C1GNS0001	-6.73938	-6.8752	-7.2734	-6.5791	-6.6232	-6.7324	-6.7046	-6.7135	-6.5707	-6.6716	-6.6501
FL1C1LNI0001	-6.46277	-6.8747	-5.9471	-6.4602	-6.2426	-6.6369	-6.6302	-6.3188	-6.4139	-6.4531	-6.6502
FL1C1LNI0002	-6.3878	-6.8752	-6.0026	-6.2205	-6.0458	-6.7294	-6.5475	-6.2972	-6.4496	-6.3243	-6.3859
FL1C1LNI0003	-6.44968	-6.8752	-6.1978	-6.2011	-6.077	-6.7163	-6.6319	-6.4775	-6.4631	-6.4183	-6.4386
FL1C1LNI0004	-6.35472	-6.8752	-5.9789	-6.2622	-6.0697	-6.5961	-6.4903	-6.3109	-6.2201	-6.3749	-6.3689
FL1C1LNI0005	-6.50193	-6.8752	-5.9843	-6.3302	-6.2985	-6.7268	-6.6277	-6.5867	-6.4845	-6.5559	-6.5495
FL1C1LNI0006	-6.63284	-6.8752	-6.6395	-6.536	-6.3998	-6.7377	-6.6716	-6.7322	-6.4433	-6.6537	-6.6394
FL1C1LNI0007	-6.48766	-6.8753	-5.9591	-6.4778	-6.3299	-6.6794	-6.6144	-6.3891	-6.4259	-6.476	-6.6497
FL1C1LNP0001	-6.4312	-6.8754	-6.0609	-6.3394	-6.1037	-6.6063	-6.5736	-6.472	-6.2391	-6.5946	-6.447
FL1C1LNP0002	-6.58397	-6.8752	-6.9046	-6.6485	-5.9905	-6.6956	-6.6812	-6.6942	-6.4258	-6.5134	-6.4107
FL1C1LNS0001	-6.8731	-6.8752	-7.6282	-6.771	-6.9958	-6.7398	-6.7436	-6.7372	-6.6675	-6.8146	-6.7581
FL1C28NI0001	-6.3811	-6.8781	-6.355	-6.1387	-5.9636	-6.5961	-6.5486	-6.2417	-6.437	-6.3323	-6.3199
FL1C28NI0002	-6.42556	-6.8752	-5.9291	-6.2212	-6.1109	-6.7037	-6.6134	-6.4495	-6.4477	-6.4627	-6.4422
FL1C28NP0001	-6.31561	-6.8752	-5.7917	-6.1591	-5.8763	-6.5891	-6.5942	-6.3317	-6.2611	-6.3249	-6.3528
FL1C28NP0002	-6.5163	-6.8752	-5.8037	-6.6495	-6.1174	-6.7303	-6.6695	-6.6835	-6.4823	-6.5417	-6.6099
FL1C28NP0003	-6.37378	-6.8753	-5.8848	-6.1761	-5.9665	-6.614	-6.6643	-6.3831	-6.264	-6.4187	-6.491
FL1C29NP0001	-6.6439	-6.8774	-6.3448	-6.6401	-6.6434	-6.8093	-6.6997	-6.4975	-6.7475	-6.7085	-6.4708
FL1C29NP0002	-6.28318	-6.8751	-5.7932	-6.1453	-5.8801	-6.6283	-6.5348	-6.181	-6.2548	-6.2789	-6.2603
FL1C29NS0001	-7.07957	-6.8823	-7.9463	-7.0266	-7.3532	-6.8742	-6.9374	-6.7507	-7.0186	-7.0009	-7.0055
FL1C2ANP0001	-6.53453	-6.8759	-5.87	-6.4037	-6.3743	-6.7087	-6.7258	-6.5958	-6.6825	-6.5637	-6.5449
FL1C2ANP0002	-6.39968	-6.8752	-5.816	-6.384	-6.1031	-6.6674	-6.5457	-6.4299	-6.334	-6.4126	-6.4289
FL1C2ANP0003	-6.70662	-6.8752	-6.7927	-6.5663	-6.7526	-6.7439	-6.6347	-6.7374	-6.624	-6.6825	-6.6569
FL1C2CGS0001	-6.44895	-6.8752	-5.962	-6.4515	-6.3288	-6.6181	-6.5357	-6.4976	-6.3105	-6.4585	-6.4516
FL1C2CNF0001	-6.55792	-6.8751	-6.5855	-6.4811	-6.4579	-6.7304	-6.6159	-6.5501	-6.5543	-6.47	-6.2589
FL1C2CNP0001	-6.57048	-6.8752	-6.5626	-6.6742	-5.8673	-6.7122	-6.6683	-6.7025	-6.5194	-6.557	-6.5661
FL1C2CNS0001	-6.95783	-6.8759	-6.7466	-6.8711	-6.8824	-6.9109	-7.0129	-7.0091	-7.2352	-6.963	-7.0712
FL1C2CNS0002	-6.81389	-6.8874	-6.5473	-6.7923	-6.9456	-6.817	-6.8374	-6.808	-6.9648	-6.7938	-6.7453
FL1C39NS0001	-6.81745	-6.8754	-7.7299	-6.6785	-6.6681	-6.6969	-6.7306	-6.7055	-6.6256	-6.73	-6.734
FL1C3AGS0001	-6.72549	-6.8752	-6.9633	-6.6999	-6.697	-6.7375	-6.6772	-6.7066	-6.5743	-6.6814	-6.6425
FL1C3AGS0002	-6.56797	-6.8752	-6.2541	-6.5516	-6.3987	-6.7273	-6.6435	-6.6393	-6.4972	-6.5444	-6.5484
FL1C3AGS0003	-6.60535	-6.8752	-6.2337	-6.4858	-6.4943	-6.7374	-6.6761	-6.7013	-6.5612	-6.6476	-6.6409
FL1C3AGS0004	-6.62588	-6.8752	-6.5394	-6.4697	-6.542	-6.7378	-6.6549	-6.625	-6.5787	-6.6347	-6.6014
FL1C3AGS0005	-6.59657	-6.8752	-6.6083	-6.5555	-6.4519	-6.7108	-6.6333	-6.6086	-6.4588	-6.5395	-6.5238
FL1C3ANS0001	-6.8339	-6.8752	-7.5412	-6.7601	-6.8355	-6.7463	-6.7362	-6.7172	-6.6363	-6.7724	-6.7186
FL1C3ANS0002	-6.89546	-6.882	-6.9888	-6.7261	-6.8962	-6.8865	-6.9853	-6.8215	-7.0961	-6.7856	-6.8865
FL1C3ANS0003	-6.77966	-6.8752	-7.7136	-6.5699	-6.5826	-6.7122	-6.7077	-6.6902	-6.5973	-6.6901	-6.6578
FL1C3ANS0004	-6.82315	-6.8752	-7.2327	-6.751	-6.8113	-6.7761	-6.7773	-6.7875	-6.7044	-6.766	-6.75
FL1C3CGS0001	-6.51608	-6.8754	-5.9979	-6.3958	-6.407	-6.6481	-6.6316	-6.5035	-6.5803	-6.5694	-6.5518
FL1C3CGS0002	-6.54942	-6.8752	-6.0597	-6.4516	-6.3731	-6.7359	-6.6617	-6.6678	-6.5345	-6.5537	-6.581
FL1C3CGS0003	-6.4983	-6.8752	-5.8849	-6.3574	-6.2466	-6.7233	-6.661	-6.5955	-6.518	-6.5361	-6.585
FL1C3CGS0004	-6.58034	-6.8752	-6.374	-6.5278	-6.3906	-6.731	-6.6468	-6.6384	-6.5079	-6.5437	-6.568
FL1C3CGS0005	-6.624	-6.8752	-6.5702	-6.5686	-6.4446	-6.7357	-6.6655	-6.6582	-6.539	-6.5936	-6.5894
FL1C3CGS0006	-6.51745	-6.8752	-6.2489	-6.4644	-6.323	-6.6966	-6.3437	-6.6169	-6.5491	-6.6027	-6.454
FL1C3CGS0007	-6.66825	-6.8752	-6.3262	-6.7551	-6.7509	-6.7402	-6.6256	-6.7224	-6.5759	-6.698	-6.613
FL1C3CGS0008	-6.58865	-6.8752	-6.0213	-6.5971	-6.5899	-6.7415	-6.5951	-6.6914	-6.5698	-6.5978	-6.6074
FL1C3CGS0009	-6.64106	-6.8752	-6.6541	-6.6528	-6.3999	-6.7318	-6.6754	-6.7055	-6.5405	-6.5774	-6.598
FL1C3CGS0010	-6.50645	-6.8752	-6.3622	-6.2624	-6.3493	-6.7235	-6.5146	-6.4584	-6.5207	-6.5144	-6.4838
FL1C3CGS0011	-6.73289	-6.8752	-6.9715	-6.6879	-6.775	-6.7375	-6.6772	-6.7066	-6.5743	-6.6812	-6.6425
FL1C3CGS0012	-6.54871	-6.8752	-6.3523	-6.3927	-6.2583	-6.7083	-6.6844	-6.575	-6.4416	-6.5922	-6.6071
FL1C3CGS0013	-6.62701	-6.8752	-6.2563	-6.5754	-6.6275	-6.7379	-6.671	-6.701	-6.5932	-6.6382	-6.5944
FL1C3CGS0014	-6.57623	-6.8752	-6.3214	-6.4453	-6.431	-6.7515	-6.5813	-6.6429	-6.5535	-6.5521	-6.6081
FL1C3CGS0015	-6.4904	-6.8752	-5.9195	-6.2961	-6.2194	-6.7339	-6.6645	-6.6245	-6.5278	-6.5028	-6.5403
FL1C3CGS0016	-6.50938	-6.8752	-6.121	-6.2916	-6.2126	-6.7326	-6.6543	-6.6256	-6.533	-6.5088	-6.5391
FL1C3CGS0017	-6.48475	-6.8752	-5.9241	-6.3091	-6.2085	-6.7352	-6.6264	-6.5937	-6.5199	-6.5054	-6.55
FL1C3CGS0018	-6.51853	-6.8752	-5.9505	-6.3972	-6.3014	-6.7383	-6.6531	-6.6255	-6.5411	-6.5065	-6.5965
FL1C3CGS0019	-6.51468	-6.8752	-5.8653	-6.5105	-6.3644	-6.7068	-6.6407	-6.5798	-6.4804	-6.5633	-6.5604
FL1C3CGS0020	-6.52131	-6.8752	-6.1135	-6.5198	-6.2652	-6.7126	-6.6463	-6.5981	-6.4496	-6.5005	-6.5323
FL1C3CGS0021	-6.69654	-6.8752	-6.8156	-6.5986	-6.7441	-6.7483	-6.5056	-6.7168	-6.6859	-6.7115	-6.5638
FL1C3CGS0022	-6.7173	-6.8752	-7.2226	-6.5492	-6.5637	-6.7373	-6.6759	-6.6972	-6.5602	-6.6586	-6.6331
FL1C3CGS0023	-6.58841	-6.8752	-6.2658	-6.498	-6.4069	-6.7296	-6.6295	-6.6007	-6.5869	-6.6621	-6.6294
FL1C3CGS0024	-6.61114	-6.8752	-6.3497	-6.5442	-6.4577	-6.7364	-6.6755	-6.6875	-6.5459	-6.6278	-6.6115
FL1C3CGS0025	-6.52515	-6.8752	-5.947	-6.409	-6.3728	-6.7288	-6.6063	-6.6154	-6.5139	-6.6006	-6.5825
FL1C3CGS0026	-6.60487	-6.8752	-6.7207	-6.5753	-6.4113	-6.7007	-6.64	-6.6294	-6.4155	-6.5399	-6.5407
FL1C3CNS0001	-6.74915	-6.8752	-7.4312	-6.6079	-6.6184	-6.7353	-6.6759	-6.6968	-6.5673	-6.6667	-6.6168
FL1C3CNS0002	-6.69269	-6.8752	-6.5417	-6.6785	-6.8629	-6.7068	-6.6334	-6.6997	-6.5778	-6.7074	-6.6435
FL1C3CNS0003	-6.55026	-6.8769	-6.1757	-6.3586	-6.3831	-6.7505	-6.6695	-6.6251	-6.6403	-6.5351	-6.4878
FL1C3CNS0004	-6.5529	-6.8745	-6.3558	-6.5534	-6.4032	-6.6089	-6.6775	-6.489	-6.4133	-6.5319	-6.6215
FL1C98NI0001	-6.34861	-6.88	-5.8622	-6.1378	-6.0168	-6.6471	-6.5929	-6.2123	-6.3556	-6.367	-6.4144
FL1C98NS0001	-7.19014	-6.8994	-7.5168	-7.2327	-7.246	-6.9405	-7.0379	-7.3558	-7.0898	-7.2215	-7.361
FL1C99GS0001	-6.46288	-6.8752	-6.136	-6.4087	-6.285	-6.688	-6.5192	-6.4494	-6.4145	-6.3869	-6.4659
FL1C99NS0001	-7.03006	-6.8789	-7.6608	-6.837	-7.1286	-6.8188	-7.0555	-6.8071	-7.2574	-6.7566	-7.0999
FL1C99NS0002	-6.96188	-6.7831	-7.1126	-6.8348	-6.9382	-6.7046	-7.1067	-6.897	-7.2515	-6.8083	-7.182
FL1C9AGS0001	-6.5981	-6.8752	-6.1447	-6.6704	-6.4032	-6.7002	-6.7084	-6.71	-6.5291	-6.6067	-6.6331
FL1C9AGS0002	-6.58319	-6.8752	-6.0637	-6.5191	-6.5538	-6.7396	-6.5711	-6.6394	-6.6072	-6.6619	-6.6009
FL1C9ANP0001	-6.45282	-6.875	-6.3597	-6.4458	-6.0536	-6.5307	-6.5941	-6.4526	-6.2264	-6.4675	-6.5228
FL1C9ANS0001	-7.10191	-6.8781	-7.2681	-7.2213	-7.5004	-6.8604	-6.9466	-7.1648	-7.0342	-7.0207	-7.1245
FL1C9ANS0002	-6.90331	-6.8753	-7.787	-6.8504	-7.0092	-6.7388	-6.7735	-6.7323	-6.6771	-6.8223	-6.7672
FL1C9ANS0003	-6.80826	-6.8754	-7.8813	-6.5713	-6.6252	-6.6684	-6.8477	-6.7304	-6.4818	-6.7181	-6.683
FL1C9CGS0001	-6.54054	-6.8752	-5.9621	-6.4836	-6.4314	-6.7301	-6.6365	-6.625	-6.5076	-6.5889	-6.565
FL1C9CNS0001	-6.77395	-6.8694	-6.7121	-6.7922	-6.8211	-6.8016	-6.7543	-6.7555	-6.7004	-6.7362	-6.7967
FL1C9GNS0001	-6.82727	-6.8766	-7.1361	-6.7849	-6.7762	-6.7561	-6.7733	-6.7916	-6.7676	-6.7685	-6.8418
FL1CA8GS0001	-6.76167	-6.8752	-6.914	-6.6768	-6.9777	-6.7403	-6.6695	-6.6338	-6.6195	-6.768	-6.7419
FL1CA8NI0001	-6.31244	-6.8752	-5.7239	-6.1386	-5.8393	-6.7025	-6.5736	-6.3039	-6.3182	-6.3526	-6.2966
FL1CA8NP0001	-6.31296	-6.8751	-5.992	-6.2615	-5.7347	-6.6162	-6.586	-6.3378	-6.0516	-6.2844	-6.3903
FL1CA8NP0002	-6.46396	-6.8752	-5.7866	-6.355	-6.2049	-6.7046	-6.6471	-6.4986	-6.4873	-6.5615	-6.5188
FL1CA8NP0003	-6.4268	-6.8753	-5.8429	-6.2577	-6.0817	-6.6228	-6.7071	-6.4645	-6.3913	-6.4967	-6.528
FL1CA8NS0001	-6.83516	-6.8647	-6.8351	-6.9107	-6.7779	-6.7493	-6.7194	-6.9469	-6.6827	-6.8902	-6.9747
FL1CA8NS0002	-6.51524	-6.874	-6.1064	-6.6694	-6.2973	-6.5495	-6.6615	-6.5676	-6.2598	-6.4843	-6.6826
FL1CA8NS0003	-6.833	-6.8752	-7.3123	-6.7735	-6.961	-6.7444	-6.743	-6.7834	-6.6218	-6.7748	-6.7406
FL1CA9NC0001	-6.60186	-6.8752	-6.51	-6.5718	-6.3497	-6.7165	-6.6772	-6.6212	-6.5185	-6.5853	-6.5932
FL1CA9NF0002	-6.74253	-6.877	-6.4172	-6.5703	-7.0174	-6.8056	-6.596	-6.8536	-6.8324	-6.7766	-6.6792
FL1CA9NF0003	-6.45	-6.8731	-6.3525	-6.5491	-6.1835	-6.4383	-6.6441	-6.5942	-6.0966	-6.4233	-6.3453
FL1CA9NI0001	-6.82123	-6.8739	-7.3327	-6.6918	-6.6709	-6.8527	-6.7579	-6.6432	-6.8079	-6.7134	-6.8679
FL1CA9NI0002	-6.34575	-6.8748	-5.8615	-6.2437	-6.0395	-6.6005	-6.5731	-6.1658	-6.5605	-6.2234	-6.3147
FL1CA9NI0003	-6.38049	-6.8752	-6.1795	-6.3436	-6.0516	-6.6202	-6.4051	-6.3328	-6.3321	-6.4329	-6.2319
FL1CA9NI0004	-6.30318	-6.8751	-5.9011	-6.3129	-5.9223	-6.5372	-6.4679	-6.2745	-6.0365	-6.3347	-6.3696
FL1CA9NI0005	-6.42227	-6.8755	-5.7515	-6.41	-6.2906	-6.672	-6.5921	-6.3167	-6.5386	-6.3997	-6.376
FL1CA9NI0006	-6.36403	-6.8748	-5.8605	-6.2878	-6.1715	-6.6279	-6.5408	-6.2061	-6.4527	-6.3387	-6.2795
FL1CA9NI0007	-6.65418	-6.8819	-6.2124	-6.4634	-6.4479	-6.8659	-6.7686	-6.6041	-7.0193	-6.6231	-6.6552
FL1CA9NI0008	-6.35015	-6.8752	-5.8586	-6.2836	-6.0141	-6.6572	-6.5224	-6.3213	-6.3066	-6.2953	-6.3672
FL1CA9NM0001	-7.01187	-6.9338	-6.8288	-6.9438	-7.1849	-7.0516	-7.0536	-6.847	-7.3294	-6.926	-7.0198
FL1CA9NM0002	-6.95299	-6.863	-6.9524	-7.0233	-7.0463	-6.7957	-6.8601	-7.1133	-6.8136	-6.9061	-7.1561
FL1CA9NM0003	-7.11862	-6.8761	-8.0359	-7.0949	-7.038	-6.8819	-7.0065	-7.0763	-7.2004	-6.9744	-7.0018
FL1CA9NM0004	-6.87926	-6.8578	-6.5931	-6.9727	-6.9508	-6.7667	-6.8043	-7.1397	-6.8051	-6.8096	-7.0928
FL1CA9NM0005	-6.63842	-6.8736	-6.9319	-6.6318	-6.1751	-6.5727	-6.7516	-6.7402	-6.394	-6.6242	-6.6891
FL1CA9NM0006	-6.76917	-6.8893	-6.3836	-6.6883	-6.7703	-6.9166	-6.9125	-6.5637	-7.0529	-6.7241	-6.7904
FL1CA9NN0001	-6.36984	-6.8744	-5.8312	-6.3216	-6.189	-6.6536	-6.5194	-6.1636	-6.5386	-6.3453	-6.2617
FL1CA9NP0001	-6.60105	-6.8752	-6.5515	-6.551	-6.5329	-6.6653	-6.6059	-6.6425	-6.3841	-6.5967	-6.6054
FL1CA9NP0002	-6.67956	-6.8757	-7.1749	-6.5095	-6.3916	-6.6416	-6.686	-6.7048	-6.5246	-6.6536	-6.6333
FL1CA9NP0003	-6.60864	-6.8777	-6.4501	-6.3877	-6.4283	-6.7681	-6.8004	-6.464	-6.8859	-6.4188	-6.6054
FL1CA9NP0004	-6.42675	-6.8751	-6.5444	-6.4438	-5.9815	-6.4782	-6.5976	-6.4943	-6.0353	-6.3469	-6.4704
FL1CA9NP0005	-6.39651	-6.8752	-5.9351	-6.3548	-6.2326	-6.6602	-6.3935	-6.3296	-6.3654	-6.4648	-6.3539
FL1CA9NP0006	-6.59915	-6.8752	-6.8339	-6.5204	-6.3353	-6.6537	-6.6354	-6.5351	-6.4546	-6.5683	-6.5796
FL1CA9NP0007	-6.82818	-6.8576	-6.9693	-7.0316	-6.9143	-6.741	-6.7045	-6.5413	-6.9032	-6.7825	-6.8365
FL1CA9NP0008	-6.40881	-6.8752	-6.1966	-6.3879	-5.8282	-6.6523	-6.6218	-6.5106	-6.1865	-6.371	-6.458
FL1CA9NP0009	-6.50654	-6.875	-6.1389	-6.4617	-6.3605	-6.5217	-6.7112	-6.3631	-6.5209	-6.5375	-6.5749
FL1CA9NP0010	-6.34686	-6.8731	-5.9816	-6.4015	-5.8927	-6.4683	-6.589	-6.5008	-5.9447	-6.3417	-6.4752
FL1CA9NP0011	-7.08919	-7.0881	-6.7444	-6.9	-7.2713	-7.08	-7.2592	-6.8652	-7.4183	-7.1401	-7.1253
FL1CA9NP0012	-6.50304	-6.8751	-6.3785	-6.4873	-6.3194	-6.5631	-6.5479	-6.5484	-6.2772	-6.5119	-6.5216
FL1CA9NR0001	-6.53313	-6.8752	-6.6204	-6.4857	-6.2871	-6.674	-6.5382	-6.5074	-6.3586	-6.4982	-6.4865
FL1CA9NR0002	-6.61669	-6.8833	-6.7645	-6.3189	-6.4025	-6.6769	-6.7562	-6.5096	-6.6571	-6.5573	-6.6406
FL1CA9NR0003	-6.66737	-6.8744	-5.9736	-6.6965	-6.865	-6.7623	-6.5665	-6.7232	-6.8006	-6.7456	-6.666
FL1CA9NS0001	-6.8653	-6.8752	-7.2889	-6.8554	-7.1591	-6.7341	-6.6932	-6.6866	-6.724	-6.8555	-6.781
FL1CA9NS0002	-6.86926	-6.8805	-7.0554	-6.6843	-6.8894	-6.8227	-6.94	-6.7536	-7.1109	-6.6393	-6.9165
FL1CA9NS0003	-6.86945	-6.8818	-6.7083	-6.976	-6.839	-6.7391	-6.8201	-7.0848	-6.6908	-6.9151	-7.0395
FL1CA9NS0004	-6.88484	-6.8753	-7.1877	-6.8556	-7.1312	-6.7504	-6.7648	-6.7721	-6.7809	-6.8661	-6.8643
FL1CAAGS0001	-6.65693	-6.8752	-6.542	-6.5661	-6.6155	-6.7405	-6.6778	-6.696	-6.5778	-6.6784	-6.6
FL1CAAGS0002	-6.69022	-6.8753	-6.8561	-6.4972	-6.6083	-6.7533	-6.5599	-6.6631	-6.7379	-6.695	-6.6561
FL1CAAGS0003	-6.61595	-6.8752	-6.7575	-6.5219	-6.241	-6.7184	-6.6867	-6.6352	-6.4977	-6.6119	-6.614
FL1CAAGS0004	-6.80727	-6.8752	-7.1294	-6.7008	-6.9621	-6.7565	-6.7321	-6.6702	-6.6751	-6.7856	-6.7857
FL1CAAGS0005	-6.44481	-6.875	-6.268	-6.2881	-6.1103	-6.7039	-6.6093	-6.3148	-6.4976	-6.3599	-6.4212
FL1CAAGS0006	-6.6163	-6.8752	-6.2117	-6.5281	-6.659	-6.7341	-6.6555	-6.653	-6.5772	-6.6468	-6.6224
FL1CAAGS0007	-6.58518	-6.8752	-6.1172	-6.5728	-6.4093	-6.7343	-6.6708	-6.6662	-6.5638	-6.6184	-6.6238
FL1CAAGS0008	-6.62468	-6.8752	-6.4573	-6.5393	-6.5295	-6.742	-6.6398	-6.6869	-6.5493	-6.6749	-6.5526
FL1CAAGS0009	-6.62384	-6.8752	-6.5173	-6.5607	-6.3877	-6.7371	-6.6733	-6.6938	-6.5619	-6.6024	-6.629
FL1CAANI0001	-6.53072	-6.8754	-6.5519	-6.2174	-6.3073	-6.686	-6.6537	-6.4884	-6.4887	-6.5125	-6.5259
FL1CAANI0002	-6.67742	-6.8752	-6.6264	-6.5635	-6.7175	-6.7355	-6.6544	-6.6516	-6.5934	-6.6792	-6.6775
FL1CAANN0001	-6.39997	-6.8752	-5.8453	-6.3599	-6.2133	-6.7004	-6.5012	-6.261	-6.5442	-6.3984	-6.3008
FL1CAANP0001	-6.59677	-6.8752	-6.7643	-6.4857	-6.1356	-6.7308	-6.6793	-6.6618	-6.4904	-6.5504	-6.5942
FL1CAANP0002	-6.42423	-6.8754	-6.2199	-6.4629	-6.0754	-6.5953	-6.5205	-6.5911	-6.0816	-6.4376	-6.3826
FL1CAANP0003	-6.58612	-6.8759	-6.3335	-6.5235	-6.667	-6.7458	-6.5483	-6.4659	-6.6558	-6.6022	-6.4433
FL1CAANP0004	-6.31038	-6.8752	-5.7684	-6.1008	-5.8473	-6.6868	-6.5068	-6.2985	-6.3423	-6.3296	-6.3481
FL1CAANS0001	-6.83263	-6.8937	-7.2009	-6.7812	-6.7856	-6.816	-6.8063	-6.7473	-6.7091	-6.8073	-6.7789
FL1CABNS0001	-6.62871	-6.8589	-6.7183	-6.6853	-6.5089	-6.6774	-6.7621	-6.5041	-6.3483	-6.6757	-6.5481
FL1CACGS0001	-6.63479	-6.8752	-6.6573	-6.5484	-6.3917	-6.7373	-6.6925	-6.6549	-6.5501	-6.61	-6.6305
FL1CACGS0002	-6.51471	-6.8752	-6.0832	-6.4591	-6.2762	-6.7354	-6.6273	-6.5561	-6.5207	-6.4673	-6.5466
FL1CACNN0001	-6.48164	-6.8752	-5.7949	-6.4455	-6.3455	-6.7384	-6.5981	-6.5075	-6.5914	-6.5153	-6.4046
FL1CACNP0001	-6.35716	-6.8751	-5.8616	-6.1519	-5.9416	-6.697	-6.5284	-6.3563	-6.3865	-6.3701	-6.4031
FL1CACNR0001	-6.63551	-6.8741	-6.7753	-6.4559	-6.5755	-6.6602	-6.6662	-6.4885	-6.6279	-6.6154	-6.6161
FL1CACNS0001	-6.85301	-6.8752	-7.625	-6.7665	-7.0126	-6.7398	-6.6899	-6.6784	-6.6458	-6.7828	-6.7141
FL1CADGS0001	-6.75492	-6.8752	-7.1495	-6.6081	-6.8443	-6.7446	-6.6846	-6.6271	-6.606	-6.7155	-6.6943
FL1CADNI0001	-6.45752	-6.8752	-6.4043	-6.3242	-5.9636	-6.6896	-6.6203	-6.4904	-6.3546	-6.3732	-6.4798
FL1CADNS0001	-6.58467	-6.8753	-6.6491	-6.5903	-6.356	-6.6484	-6.638	-6.4808	-6.435	-6.5323	-6.6415
FL1CAENI0001	-6.73967	-6.8752	-7.2536	-6.5954	-6.6466	-6.7375	-6.677	-6.7002	-6.5665	-6.6948	-6.6499
FL1CAENI0002	-6.5823	-6.8752	-6.5377	-6.4817	-6.3713	-6.7112	-6.6456	-6.6658	-6.4029	-6.5466	-6.585
FL1CAENR0001	-6.64762	-6.8752	-6.1385	-6.6958	-6.8783	-6.7291	-6.606	-6.674	-6.5584	-6.6687	-6.6522
FL1CAFNR0001	-6.52472	-6.8752	-5.9865	-6.4088	-6.4777	-6.749	-6.587	-6.5112	-6.5802	-6.5221	-6.5495
FL1CAGGS0001	-6.78805	-6.8759	-6.7372	-6.6555	-6.8928	-6.8075	-6.6885	-6.8468	-6.8583	-6.7912	-6.7268
FL1CALGS0001	-6.57819	-6.8752	-6.2494	-6.4828	-6.5308	-6.6348	-6.5688	-6.7061	-6.5072	-6.6996	-6.5272
FL1CALNI0001	-6.54213	-6.8749	-6.1766	-6.4216	-6.3489	-6.716	-6.6361	-6.5803	-6.5216	-6.5927	-6.5526
FL1CALNI0002	-6.51311	-6.8751	-6.1457	-6.3792	-6.3205	-6.7103	-6.6382	-6.4808	-6.5158	-6.5496	-6.5159
FL1CALNI0003	-6.6119	-6.8752	-6.4687	-6.57	-6.5159	-6.7273	-6.6367	-6.6471	-6.5	-6.6053	-6.5728
FL1CALNS0001	-6.64027	-6.8752	-6.4747	-6.6349	-6.5537	-6.701	-6.6884	-6.4825	-6.6918	-6.7561	-6.5444
FL1CALNS0002	-6.72147	-6.8454	-6.415	-6.8074	-6.6881	-6.7102	-6.7555	-6.9629	-6.5123	-6.6796	-6.8383
FL1CALNS0003	-6.68722	-6.8814	-6.9114	-6.5464	-6.477	-6.7488	-6.6627	-6.6572	-6.6346	-6.7001	-6.6526
FL1CALNS0004	-6.55342	-6.8752	-6.2413	-6.5066	-6.3669	-6.6744	-6.6655	-6.7535	-6.3539	-6.569	-6.5279
FL1CBAGS0001	-6.5793	-6.8752	-6.7667	-6.331	-6.3876	-6.7079	-6.6448	-6.4767	-6.4836	-6.5823	-6.5372
FL1CBAGS0002	-6.33636	-6.8752	-5.9641	-6.2371	-6.0956	-6.5837	-6.4744	-6.2423	-6.2181	-6.368	-6.3051
FL1CBAGS0003	-6.73111	-6.8752	-7.1772	-6.6387	-6.6718	-6.7363	-6.6685	-6.6958	-6.5352	-6.6831	-6.6293
FL1CBANC0001	-6.69249	-6.8752	-6.7748	-6.5714	-6.5798	-6.7553	-6.6334	-6.6204	-6.7034	-6.7243	-6.6869
FL1CBANC0002	-6.63152	-6.8752	-6.5988	-6.5024	-6.5354	-6.7552	-6.6229	-6.6365	-6.5399	-6.5734	-6.6755
FL1CBANI0003	-6.58478	-6.8752	-6.7219	-6.4903	-6.0765	-6.7253	-6.6779	-6.6355	-6.4823	-6.5653	-6.5976
FL1CBANP0002	-6.49702	-6.8751	-6.5158	-6.5691	-5.9603	-6.545	-6.6901	-6.6561	-6.1952	-6.476	-6.4875
FL1CBANP0003	-6.73061	-6.8758	-6.7073	-6.6442	-6.819	-6.7979	-6.7213	-6.717	-6.6982	-6.7631	-6.5623
FL1CBANS0001	-6.67975	-6.8753	-6.87	-6.6858	-6.482	-6.73	-6.7719	-6.577	-6.4939	-6.6872	-6.6244
FL1CBANS0002	-6.64382	-6.8714	-6.2459	-6.6662	-6.6774	-6.5655	-6.7355	-6.6951	-6.5724	-6.6429	-6.7659
FL1CBBNP0001	-6.39544	-6.8746	-6.4086	-6.4108	-5.896	-6.5611	-6.5667	-6.416	-6.1089	-6.3347	-6.377
FL1CBCNP0001	-6.48941	-6.8749	-6.4251	-6.5674	-5.9757	-6.6609	-6.6755	-6.6161	-6.2595	-6.4405	-6.3985
FL1CBEGS0001	-6.56776	-6.8753	-6.0486	-6.5165	-6.5255	-6.7245	-6.5922	-6.627	-6.5917	-6.6326	-6.5437
FL1CBFNP0001	-6.50514	-6.8752	-5.8332	-6.5507	-6.5694	-6.6964	-6.5513	-6.5802	-6.3945	-6.5452	-6.4553
FL1CCAGS0001	-6.76958	-6.8752	-7.0032	-6.6574	-6.8454	-6.7676	-6.7195	-6.7019	-6.6393	-6.7396	-6.7467
FL1CCANI0001	-6.61691	-6.8752	-6.8528	-6.5244	-6.2338	-6.7235	-6.69	-6.6027	-6.4802	-6.5801	-6.6064
FL1CCANP0001	-6.60693	-6.8752	-6.739	-6.5296	-6.2213	-6.7207	-6.7037	-6.6207	-6.4601	-6.595	-6.604
FL1CCANS0001	-6.79936	-6.9093	-6.974	-6.7322	-6.7289	-6.8139	-6.7961	-6.8247	-6.6517	-6.7793	-6.7835
FL1CCBNP0001	-6.47426	-6.8748	-6.4302	-6.4558	-6.1271	-6.5083	-6.6086	-6.4912	-6.2547	-6.4377	-6.5542
FL1CCBNS0001	-6.79161	-6.866	-6.5773	-6.8067	-6.9311	-6.7418	-6.765	-7.0604	-6.524	-6.7809	-6.8629
FL1CCBNSH001	-6.45257	-6.8751	-5.7971	-6.5122	-6.5399	-6.6361	-6.4566	-6.4601	-6.3212	-6.5149	-6.4125
FL1CCDNS0001	-6.55764	-6.8753	-6.6211	-6.5335	-6.2781	-6.6667	-6.599	-6.4499	-6.4324	-6.5081	-6.6123
FL1CCFNP0001	-6.45991	-6.8751	-6.1311	-6.3546	-6.2847	-6.7107	-6.5661	-6.4646	-6.4695	-6.402	-6.3407
FL1CDAGS0001	-6.56196	-6.8752	-6.04	-6.4965	-6.622	-6.7314	-6.587	-6.6537	-6.4752	-6.606	-6.5326
FL1CDAGS0002	-6.52929	-6.8752	-5.766	-6.4843	-6.552	-6.7292	-6.592	-6.6405	-6.4823	-6.6143	-6.5571
FL1CDANI0001	-6.31824	-6.8752	-5.7518	-6.3733	-6.0362	-6.4914	-6.507	-6.3084	-6.0702	-6.3631	-6.4058
FL1CDANS0001	-6.53743	-6.8752	-6.2422	-6.59	-6.3428	-6.6428	-6.6535	-6.4383	-6.4376	-6.5582	-6.5937
FL1CDANS0002	-6.68511	-6.8757	-7.0538	-6.6527	-6.4168	-6.7251	-6.7419	-6.6034	-6.4958	-6.6656	-6.6203
FL1CDBNS0001	-6.75394	-6.8719	-6.5311	-6.772	-6.8309	-6.7343	-6.7267	-7.0158	-6.5223	-6.7354	-6.799
FL1CDBNS0002	-6.53173	-6.8752	-6.4288	-6.5507	-6.3024	-6.6223	-6.6234	-6.4099	-6.3982	-6.5244	-6.582
FL1CDCNI0001	-6.61851	-6.8752	-6.6437	-6.5847	-6.2805	-6.7079	-6.6965	-6.7517	-6.4661	-6.5674	-6.6114
FL1CDCNS0001	-6.64556	-6.8741	-6.2499	-6.5994	-6.564	-6.6744	-6.7944	-6.6717	-6.6588	-6.6057	-6.7632
FL1CDCNS0002	-6.82663	-6.8755	-6.9565	-6.7783	-6.9737	-6.6987	-6.8678	-6.8186	-6.7878	-6.7765	-6.7329
FL1CDDGS0001	-6.48046	-6.8752	-6.0601	-6.3295	-6.2356	-6.6995	-6.6524	-6.5061	-6.4314	-6.4945	-6.5203
FL1CDENS0001	-6.73625	-6.8756	-7.1064	-6.5096	-6.6156	-6.7792	-6.7187	-6.7021	-6.7696	-6.673	-6.6127
FL1CDFNS0001	-6.75816	-6.8752	-7.0988	-6.7013	-6.8302	-6.7336	-6.6799	-6.7041	-6.5768	-6.7214	-6.6603
FL1CDKNS0001	-6.52988	-6.8759	-6.1499	-6.3745	-6.347	-6.7377	-6.6162	-6.577	-6.636	-6.5693	-6.4153
FL1CE8NS0001	-6.62064	-6.8743	-6.6617	-6.6341	-6.395	-6.5867	-6.6634	-6.7094	-6.4054	-6.6101	-6.6663
FL1CE9NC0001	-6.33883	-6.8752	-5.7512	-6.2024	-5.9578	-6.6806	-6.5814	-6.3005	-6.3077	-6.4179	-6.3136
FL1CE9NI0001	-6.82852	-6.8603	-6.1505	-6.9705	-6.8718	-6.809	-6.8461	-7.1247	-6.837	-6.8037	-7.0116
FL1CE9NI0002	-6.60337	-6.8753	-6.4106	-6.6506	-6.4317	-6.7097	-6.6586	-6.7653	-6.3906	-6.566	-6.5753
FL1CE9NI0003	-6.34724	-6.8748	-5.6283	-6.4221	-5.9134	-6.5373	-6.4944	-6.3921	-6.2562	-6.4336	-6.5202
FL1CE9NP0001	-6.4996	-6.8751	-6.03	-6.4645	-6.3398	-6.7248	-6.6454	-6.4161	-6.5484	-6.4853	-6.4666
FL1CE9NS0001	-7.06757	-6.875	-8.0088	-7.0437	-7.2195	-6.7817	-6.9767	-7.0371	-6.8534	-6.9272	-6.9526
FL1CE9NS0002	-6.79899	-6.879	-6.9605	-6.7862	-6.6693	-6.6056	-6.781	-7.032	-6.5887	-6.8286	-6.859
FL1CE9NS0003	-6.72003	-6.8745	-7.1731	-6.7238	-6.3963	-6.6218	-6.744	-6.7524	-6.4808	-6.6999	-6.7337
FL1CE9NS0004	-6.97183	-6.8772	-7.2552	-6.9365	-7.276	-6.7814	-6.8875	-6.7842	-6.9685	-6.9283	-7.0235
FL1CE9NS0005	-6.64071	-6.875	-6.9359	-6.6321	-6.3882	-6.5814	-6.6566	-6.6632	-6.3965	-6.6442	-6.634
FL1CE9NS0006	-6.66858	-6.8774	-6.7595	-6.7211	-6.3116	-6.6277	-6.8048	-6.8526	-6.3984	-6.6347	-6.698
FL1CE9NS0007	-6.64411	-6.8762	-6.5897	-6.6933	-6.3868	-6.6201	-6.6485	-6.8946	-6.3765	-6.6594	-6.696
FL1CEANS0001	-6.63969	-6.8758	-6.8716	-6.6097	-6.3006	-6.7107	-6.731	-6.6038	-6.4643	-6.6155	-6.6139
FL1CEANS0002	-6.64127	-6.8752	-7.0401	-6.5662	-6.3182	-6.6984	-6.7002	-6.5802	-6.434	-6.6211	-6.5791
FL1CEANS0003	-6.60644	-6.8743	-6.6636	-6.6068	-6.4023	-6.6837	-6.6394	-6.651	-6.3574	-6.579	-6.6069
FL1CEANS0004	-6.84275	-6.8752	-7.4298	-6.8027	-6.8643	-6.7613	-6.7708	-6.7615	-6.6227	-6.7772	-6.762
FL1CECNS0001	-6.63818	-6.8752	-6.7988	-6.5216	-6.4618	-6.7108	-6.6629	-6.6527	-6.5232	-6.6374	-6.5374
FL1CECNS0002	-6.69041	-6.8748	-6.6398	-6.5863	-6.7626	-6.656	-6.817	-6.4852	-6.6486	-6.7235	-6.7103
FL1CECNS0003	-6.61143	-6.8753	-6.931	-6.5474	-6.3023	-6.705	-6.6144	-6.5104	-6.4599	-6.5509	-6.6177
FL1CECNS0004	-6.55804	-6.8742	-6.4008	-6.5582	-6.3757	-6.6446	-6.6746	-6.7225	-6.2496	-6.5191	-6.5611
FL1CELNS0001	-6.68139	-6.8752	-6.7871	-6.5573	-6.5816	-6.7382	-6.657	-6.7059	-6.5807	-6.6844	-6.6465
FL1CELNS0002	-6.58572	-6.8752	-6.5581	-6.4639	-6.2744	-6.727	-6.6646	-6.6716	-6.5242	-6.5776	-6.5206
FL1CELNS0003	-6.54537	-6.8752	-6.5533	-6.4417	-6.3356	-6.6448	-6.6447	-6.5375	-6.3915	-6.5254	-6.504
FL1CELNS0004	-6.58303	-6.8689	-6.2444	-6.6007	-6.3405	-6.6834	-6.7092	-6.8126	-6.3435	-6.5786	-6.6485
FL1CELNS0005	-6.42715	-6.8753	-6.2564	-6.2492	-6.1004	-6.6996	-6.5233	-6.403	-6.4746	-6.4516	-6.2381
FL1CG9NI0001	-6.502	-6.8753	-6.7218	-6.4475	-6.1432	-6.6104	-6.559	-6.425	-6.3268	-6.4508	-6.4602
FL1CG9NI0002	-6.63482	-6.8752	-6.5585	-6.6667	-6.4563	-6.7177	-6.5906	-6.7591	-6.505	-6.6642	-6.5549
FL1CG9NI0003	-6.50944	-6.876	-6.1499	-6.4922	-6.1232	-6.6182	-6.7134	-6.5529	-6.4192	-6.581	-6.5684
FL1CG9NS0001	-6.62163	-6.8355	-6.2611	-6.6626	-6.4229	-6.6752	-6.7452	-6.6636	-6.5144	-6.6342	-6.8016
FL1CG9NS0002	-7.04119	-6.9334	-6.985	-7.0518	-7.0793	-6.8887	-6.9971	-7.4285	-6.788	-7.1041	-7.156
FL1CG9NS0003	-6.89841	-6.8662	-7.2023	-7.1039	-6.8901	-6.7446	-6.6883	-7.0382	-6.9822	-6.781	-6.6873
FL1CG9NS0004	-6.50397	-6.8752	-6.4468	-6.4431	-6.272	-6.6851	-6.5828	-6.3911	-6.5487	-6.4922	-6.3027
FL1CG9NS0005	-6.60846	-6.885	-6.2315	-6.5166	-6.5059	-6.7492	-6.7054	-6.5057	-6.8226	-6.6396	-6.5231
FL1CGANS0001	-6.62636	-6.8757	-6.8722	-6.5038	-6.2682	-6.6153	-6.8078	-6.6265	-6.45	-6.6084	-6.6357
FL1CGANS0002	-6.63219	-6.8752	-6.8984	-6.6122	-6.2282	-6.7049	-6.7353	-6.6096	-6.4875	-6.6156	-6.555
FL1CHXGS0001	-6.59161	-6.8752	-6.5277	-6.5509	-6.4158	-6.7191	-6.6538	-6.6341	-6.4799	-6.5355	-6.5241
FL1CHXNS0001	-6.93462	-6.8752	-7.8522	-6.8584	-7.0473	-6.7759	-6.7961	-6.799	-6.7147	-6.8184	-6.809
FL1CHYGS0001	-6.73411	-6.8752	-6.6509	-6.702	-6.9268	-6.7388	-6.6609	-6.641	-6.6427	-6.779	-6.7238
FL1CHYGS0002	-6.36205	-6.8752	-5.9518	-6.2162	-5.9863	-6.6488	-6.544	-6.2094	-6.4356	-6.3371	-6.4161
FL1CHYGS0003	-6.75122	-6.8752	-6.9125	-6.6937	-6.8362	-6.7447	-6.7053	-6.7026	-6.6143	-6.72	-6.7077
FL1CHYNF0001	-6.62336	-6.8794	-6.3745	-6.4782	-6.4609	-6.8077	-6.6724	-6.6618	-6.7428	-6.6177	-6.5382
FL1CHYNF0002	-6.44669	-6.8757	-5.9469	-6.5164	-6.2513	-6.7123	-6.5097	-6.4324	-6.445	-6.4519	-6.3253
FL1CHYNF0003	-6.99131	-6.8475	-7.1716	-7.1504	-7.1056	-6.8093	-7.0192	-7.0892	-7.0361	-6.8678	-6.8164
FL1CHYNF0004	-6.80187	-6.9178	-6.6676	-6.8863	-6.5696	-6.7503	-6.8468	-7.0849	-6.5503	-6.7992	-6.9459
FL1CHYNI0001	-6.86013	-6.8756	-7.1692	-6.7883	-6.8766	-6.8138	-6.7854	-6.7833	-6.8129	-6.8079	-6.8883
FL1CHYNI0002	-6.94796	-6.8758	-7.5445	-6.8963	-6.8793	-6.8315	-6.8457	-6.8226	-6.9714	-6.8364	-6.9761
FL1CHYNI0003	-7.22099	-6.9234	-7.5351	-7.2197	-7.2183	-6.9992	-6.9839	-7.4667	-7.5431	-7.2225	-7.098
FL1CHYNI0004	-6.72754	-6.8761	-6.6528	-6.6309	-6.5213	-6.8366	-6.6506	-6.7421	-6.8618	-6.7525	-6.7507
FL1CHYNI0005	-6.61111	-6.8783	-5.7852	-6.6417	-6.5577	-6.8015	-6.4256	-6.8495	-6.802	-6.7535	-6.6161
FL1CHYNI0006	-6.68153	-6.8752	-6.9344	-6.5217	-6.5767	-6.7332	-6.6138	-6.6991	-6.5795	-6.6637	-6.618
FL1CHYNI0007	-6.5955	-6.8604	-5.9913	-6.6295	-6.4875	-6.6875	-6.6886	-6.7245	-6.5335	-6.6032	-6.749
FL1CHYNM0001	-6.55432	-6.8756	-6.2126	-6.4659	-6.3709	-6.5411	-6.8233	-6.5645	-6.5088	-6.5465	-6.634
FL1CHYNM0002	-7.20049	-6.8648	-7.1408	-7.4515	-7.2267	-7.0129	-7.1899	-7.4903	-7.3815	-7.0738	-7.1727
FL1CHYNM0003	-6.45373	-6.8762	-6.2917	-6.527	-6.3206	-6.6208	-6.4101	-6.2703	-6.4374	-6.5767	-6.2065
FL1CHYNP0001	-6.50477	-6.8745	-6.9252	-6.4568	-5.9515	-6.5769	-6.6144	-6.5327	-6.1318	-6.4623	-6.5216
FL1CHYNP0002	-6.47164	-6.8751	-6.4673	-6.5036	-6.1877	-6.5269	-6.574	-6.5286	-6.08	-6.4723	-6.5009
FL1CHYNP0003	-6.46414	-6.8752	-6.2443	-6.4666	-6.2665	-6.6138	-6.5108	-6.3499	-6.4601	-6.4914	-6.3628
FL1CHYNP0004	-6.60215	-6.8752	-6.1985	-6.4021	-6.6632	-6.734	-6.5701	-6.7394	-6.5836	-6.6417	-6.6137
FL1CHYNP0005	-6.58438	-6.8752	-5.9457	-6.6249	-6.7076	-6.7156	-6.646	-6.6553	-6.4788	-6.6375	-6.5572
FL1CHYNP0006	-6.59506	-6.8749	-6.0242	-6.5509	-6.3929	-6.6202	-6.8373	-6.7853	-6.5729	-6.6024	-6.6896
FL1CHYNP0007	-6.41615	-6.8752	-6.279	-6.4325	-6.0238	-6.6191	-6.5462	-6.4216	-6.1914	-6.4	-6.3727
FL1CHYNP0008	-6.42243	-6.8752	-6.3495	-6.4322	-5.8894	-6.5774	-6.6176	-6.5718	-6.0585	-6.392	-6.4607
FL1CHYNP0009	-6.4419	-6.8752	-6.226	-6.4428	-5.9884	-6.663	-6.6294	-6.4757	-6.364	-6.3302	-6.4243
FL1CHYNP0010	-6.53677	-6.8753	-6.7093	-6.5028	-5.9347	-6.6254	-6.7083	-6.6903	-6.2729	-6.4706	-6.5781
FL1CHYNS0001	-7.05273	-6.9923	-7.6333	-7.0982	-7.3218	-6.8112	-6.8667	-6.9265	-6.9433	-7.0248	-6.9092
FL1CHYNS0002	-6.92366	-6.8752	-7.7017	-6.8214	-7.0589	-6.7411	-6.8137	-6.7991	-6.7341	-6.8571	-6.8343
FL1CHYNS0003	-6.95831	-6.876	-8.0368	-7.0117	-6.911	-6.76	-6.8186	-6.8554	-6.7118	-6.7868	-6.815
FL1CHYNS0004	-7.07547	-6.8787	-7.8393	-7.0288	-7.36	-6.8311	-6.917	-6.9479	-7.008	-6.9885	-6.9554
FL1CHYNS0005	-6.84043	-6.8748	-6.9638	-6.8665	-7.1332	-6.7395	-6.6926	-6.7224	-6.7439	-6.8651	-6.8025
FL1CHYNS0006	-6.53947	-6.8752	-6.0455	-6.5352	-6.3319	-6.6945	-6.6564	-6.7098	-6.404	-6.5432	-6.599
FL1CHYNS0007	-6.58389	-6.8617	-6.0139	-6.6309	-6.4362	-6.6252	-6.7756	-6.7901	-6.4332	-6.5993	-6.6728
FL1CHYNS0008	-6.69243	-6.8765	-6.7551	-6.6709	-6.7376	-6.7682	-6.5707	-6.6078	-6.7742	-6.6895	-6.4738
FL1CHYNS0009	-6.65167	-6.8577	-6.0912	-6.7605	-6.5452	-6.7024	-6.7357	-6.87	-6.4658	-6.6549	-6.8333
FL1CHYNS0010	-6.55075	-6.8751	-6.4272	-6.5376	-6.6635	-6.6697	-6.507	-6.5021	-6.4406	-6.5633	-6.3214
FL1CPTNS0001	-6.90656	-6.8753	-7.7983	-6.8188	-7.021	-6.7615	-6.7538	-6.6721	-6.7422	-6.8162	-6.8064
FL1CPTNS0002	-6.90881	-6.8755	-7.723	-6.7871	-6.9426	-6.7845	-6.7896	-6.7517	-6.7677	-6.817	-6.8494
FL1CQUCCN001	-6.56296	-6.8752	-6.124	-6.4752	-6.5123	-6.7333	-6.6128	-6.6273	-6.5097	-6.5833	-6.5765
FL1CQUCN0001	-6.74879	-6.8752	-6.6567	-6.6914	-7.0542	-6.7389	-6.5864	-6.7627	-6.6686	-6.7684	-6.6854
FL1CQUGS0001	-6.69025	-6.8752	-6.7633	-6.6102	-6.6831	-6.7294	-6.6394	-6.7069	-6.6106	-6.673	-6.6114
FL1CQUNC0001	-7.0612	-6.8812	-7.3953	-7.098	-7.669	-6.8508	-6.8257	-7.035	-7.0417	-6.9764	-6.8389
FL1CQUNI0001	-6.40508	-6.8752	-5.7039	-6.3331	-6.2987	-6.7013	-6.4926	-6.4035	-6.3926	-6.4573	-6.3926
FL1CQUNI0002	-6.56474	-6.8752	-6.3523	-6.5594	-6.4639	-6.669	-6.5174	-6.5124	-6.4874	-6.6602	-6.5502
FL1CQUNM0001	-6.67984	-6.8721	-6.791	-6.4709	-6.5841	-6.6868	-6.8441	-6.5446	-6.8644	-6.5795	-6.5609
FL1CQUNM0002	-6.67068	-6.878	-6.564	-6.6292	-6.5429	-6.5498	-6.9177	-6.9281	-6.4836	-6.6718	-6.5417
FL1CQUNM0003	-6.87892	-6.8726	-6.7256	-6.9084	-6.9591	-6.7144	-6.8948	-7.2792	-6.6334	-6.8211	-6.9806
FL1CQUNM0004	-6.7261	-6.8753	-7.241	-6.5235	-6.6675	-6.6071	-6.8363	-6.5453	-6.633	-6.632	-6.7
FL1CQUNM0005	-6.75749	-6.8749	-7.483	-6.7399	-6.1959	-6.6513	-6.8084	-6.7039	-6.68	-6.6755	-6.7621
FL1CQUNS0001	-6.80687	-6.8752	-7.5364	-6.7553	-6.867	-6.7373	-6.676	-6.7036	-6.5714	-6.7257	-6.6208
FL1CQUNS0002	-6.83926	-6.8898	-7.0449	-6.7779	-6.9844	-6.8602	-6.7763	-6.634	-7.0074	-6.8268	-6.5909
FL1CQUNS0003	-6.54395	-6.8727	-5.9794	-6.4718	-6.4099	-6.3652	-6.9137	-6.7319	-6.5342	-6.603	-6.5577
FL1CRTNF0001	-6.4395	-6.8752	-5.8621	-6.4013	-6.2299	-6.6374	-6.6115	-6.4852	-6.3083	-6.4502	-6.5339
FL1CRTNI0001	-6.58689	-6.875	-6.6243	-6.4484	-6.3532	-6.717	-6.6113	-6.5968	-6.5512	-6.5956	-6.4961
FL1CRTNI0002	-6.41513	-6.8725	-6.4091	-6.3809	-5.9627	-6.5726	-6.4972	-6.3131	-6.2394	-6.3844	-6.5194
FL1CRTNI0003	-6.67338	-6.8765	-6.1706	-6.6616	-6.6499	-6.7389	-6.7973	-6.5109	-6.9532	-6.6973	-6.6776
FL1CRTNI0004	-6.3394	-6.8745	-5.8942	-6.381	-5.9824	-6.4621	-6.4489	-6.2456	-6.2986	-6.3295	-6.4772
FL1CRTNM0001	-7.15619	-7.0124	-7.4854	-7.02	-7.2701	-7.0327	-7.073	-7.216	-7.2478	-7.0838	-7.1207
FL1CRTNP0001	-6.3337	-6.8752	-6.101	-6.1353	-5.77	-6.6386	-6.5168	-6.3392	-6.2625	-6.3628	-6.3356
FL1CRTNP0002	-6.43099	-6.8739	-5.9733	-6.4881	-6.2156	-6.5357	-6.5244	-6.3453	-6.4762	-6.4184	-6.459
FL1CRTNP0003	-6.59525	-6.8748	-6.5497	-6.6181	-6.2798	-6.6738	-6.7408	-6.689	-6.3661	-6.5648	-6.5956
FL1CRTNS0001	-7.14185	-6.9249	-7.5065	-6.9419	-7.3274	-6.981	-7.1807	-6.9541	-7.3684	-7.0411	-7.1925
FL1CRTNS0002	-6.85888	-6.8752	-7.5462	-6.8132	-6.8172	-6.8009	-6.7939	-6.685	-6.7349	-6.7384	-6.7839
FL1CRTNS0003	-7.0911	-6.8805	-7.9919	-7.0539	-7.3323	-6.8636	-6.8436	-7.0375	-6.9661	-6.9664	-6.9752
FL1CRTNS0004	-7.13848	-6.9941	-7.471	-6.9571	-7.269	-6.9499	-7.2161	-6.9637	-7.337	-7.0066	-7.2203
FL1CRTNS0005	-6.92387	-6.8753	-7.755	-6.8123	-6.9293	-6.808	-6.8364	-6.8179	-6.7726	-6.8301	-6.8018
FL1CRTNS0006	-7.02119	-6.9335	-7.0979	-6.8697	-6.8863	-6.8861	-7.1163	-6.891	-7.421	-6.9037	-7.2064
FL1CUNNS0001	-7.05463	-6.8826	-7.1338	-7.1229	-7.1065	-6.8744	-7.0426	-7.3597	-6.8003	-7.0414	-7.1821
FL1CUNNS0002	-6.96025	-6.8863	-6.9087	-7.0569	-6.9931	-6.8628	-6.8904	-7.2131	-6.7085	-6.99	-7.0927
FL1CUNNS0003	-7.07004	-6.8674	-7.2197	-7.2008	-7.3497	-6.8223	-6.9575	-7.2491	-7.1675	-7.0321	-6.8343
FL1CUNNS0004	-7.04921	-6.8758	-7.5734	-7.1075	-7.2538	-6.8136	-6.8732	-7.1319	-7.0714	-6.9886	-6.8029
FL1D19NI0001	-6.53074	-6.8752	-7.023	-6.2594	-6.2284	-6.6716	-6.6067	-6.3917	-6.4378	-6.4342	-6.3794
FL1D19NS0001	-7.31208	-6.8455	-7.6125	-7.5023	-7.5147	-6.9952	-7.2259	-7.5443	-7.5307	-7.1385	-7.2112
FL1D19NS0002	-6.78486	-6.8753	-6.6233	-6.829	-7.0686	-6.6939	-6.7398	-6.8261	-6.8199	-6.7024	-6.6703
FL1D19NS0003	-7.08583	-6.7895	-6.9313	-7.2958	-7.0927	-6.9233	-6.9562	-7.3447	-7.5061	-6.9614	-7.0573
FL1D1AGS0001	-6.73872	-6.8752	-6.8878	-6.6728	-6.7648	-6.7438	-6.6546	-6.8138	-6.5527	-6.7601	-6.6616
FL1D1AGS0002	-6.52845	-6.8752	-6.143	-6.4757	-6.3102	-6.7282	-6.6253	-6.5887	-6.5005	-6.478	-6.5597
FL1D1AGS0003	-6.77982	-6.8752	-7.0528	-6.6998	-6.791	-6.7577	-6.747	-6.8051	-6.5693	-6.7666	-6.7337
FL1D1ANI0001	-6.4425	-6.8752	-6.233	-6.3333	-6.1202	-6.7143	-6.5439	-6.3373	-6.4555	-6.3478	-6.4645
FL1D1ANI0002	-6.51552	-6.8755	-6.3236	-6.2949	-6.2815	-6.7555	-6.5592	-6.4472	-6.7012	-6.4918	-6.4248
FL1D1ANI0003	-6.58647	-6.8752	-6.4533	-6.5996	-6.5438	-6.6513	-6.5798	-6.6887	-6.331	-6.5842	-6.5578
FL1D1ANP0001	-6.46179	-6.8749	-5.838	-6.5614	-6.4552	-6.6792	-6.4943	-6.4753	-6.3635	-6.5218	-6.3543
FL1D1ANS0001	-7.05751	-6.8716	-7.26	-7.2113	-7.0606	-6.8294	-6.9676	-7.1304	-7.1868	-6.8975	-7.1599
FL1D1ANS0002	-6.9802	-6.8751	-8.0305	-6.9525	-7.1259	-6.7446	-6.8299	-6.7767	-6.7793	-6.8625	-6.825
FL1D1ANS0003	-6.94099	-6.8753	-7.9569	-6.8802	-7.0389	-6.7488	-6.8126	-6.7616	-6.7108	-6.8089	-6.8159
FL1D1CNI0001	-6.58529	-6.8752	-6.7161	-6.3772	-6.2821	-6.7379	-6.6213	-6.5542	-6.5452	-6.5765	-6.5672
FL1D1CNP0001	-6.5623	-6.8752	-6.082	-6.564	-6.6966	-6.6809	-6.559	-6.5947	-6.4837	-6.566	-6.5209
FL1D1CNP0002	-6.94831	-6.8724	-7.1347	-7.0388	-7.2668	-6.8126	-6.8515	-6.7149	-6.9464	-6.8957	-6.9493
FL1D1CNS0001	-6.86495	-6.8751	-7.6264	-6.9171	-6.7975	-6.7751	-6.7793	-6.7283	-6.723	-6.7234	-6.7043
FL1D1CNS0002	-7.12575	-6.8753	-8.0196	-7.0759	-7.0914	-6.8376	-6.9194	-7.3692	-7.1774	-7.1019	-6.7898
FL1D1CNS0003	-6.96987	-6.8727	-7.1536	-7.168	-7.3485	-6.7153	-6.8769	-7.0107	-6.8722	-6.8952	-6.7856
FL1D1CNS0004	-6.65568	-6.8652	-6.4116	-6.7585	-6.5956	-6.5758	-6.7869	-6.7891	-6.4162	-6.6213	-6.7366
FL1D3CNS0001	-7.01066	-6.8873	-7.5181	-6.9057	-6.552	-6.8758	-6.9985	-7.0955	-7.3577	-6.9486	-6.9674
FL1D98NS0001	-7.00562	-6.8764	-8.04	-6.9696	-6.9961	-6.7496	-6.834	-6.725	-7.012	-6.9046	-6.9489
FL1D99NS0001	-7.04513	-7.0153	-6.6383	-7.1249	-7.5626	-6.8257	-7.1694	-6.9377	-7.0309	-7.1088	-7.0377
FL1DA9GS0002	-6.57928	-6.8753	-6.9984	-6.4472	-6.1516	-6.6525	-6.4709	-6.4837	-6.5983	-6.5707	-6.5442
FL1DA9NC0001	-6.42099	-6.8758	-5.8693	-6.3859	-6.2592	-6.7151	-6.5366	-6.3947	-6.4725	-6.4161	-6.2847
FL1DA9NC0002	-6.23599	-6.8741	-6.1327	-6.1124	-5.6461	-6.5864	-6.326	-6.13	-6.202	-6.2085	-6.1417
FL1DA9NC0003	-6.67381	-6.8752	-6.3402	-6.5793	-6.7699	-6.7791	-6.6974	-6.5948	-6.6636	-6.6775	-6.7611
FL1DA9NC0004	-6.37751	-6.8752	-6.1814	-6.3785	-6.1898	-6.5737	-6.3907	-6.2332	-6.254	-6.4502	-6.2484
FL1DA9NC0005	-6.46515	-6.8752	-6.3303	-6.2245	-6.1977	-6.7522	-6.5664	-6.4852	-6.5128	-6.3775	-6.3297
FL1DA9NC0006	-6.77057	-6.8751	-6.8853	-6.7907	-6.8908	-6.7087	-6.5777	-6.6692	-6.7714	-6.7935	-6.7433
FL1DA9NC0007	-6.73752	-6.8753	-6.6451	-6.6512	-6.9063	-6.758	-6.6322	-6.736	-6.7913	-6.7115	-6.6683
FL1DA9NC0008	-6.20641	-6.8752	-5.6946	-6.1251	-5.6675	-6.5704	-6.4349	-6.1326	-6.1596	-6.2076	-6.1966
FL1DA9NC0009	-6.56096	-6.8752	-6.664	-6.2634	-6.279	-6.7324	-6.5864	-6.5755	-6.5431	-6.5174	-6.5732
FL1DA9NC0010	-6.48592	-6.8752	-5.6789	-6.4229	-6.3983	-6.7271	-6.6159	-6.5372	-6.5207	-6.5282	-6.5548
FL1DA9NC0011	-6.46789	-6.8752	-6.0482	-6.2754	-6.2513	-6.7279	-6.4574	-6.5616	-6.4455	-6.5075	-6.5289
FL1DA9NC0012	-6.58985	-6.8752	-6.0104	-6.4989	-6.5356	-6.738	-6.6746	-6.705	-6.564	-6.6554	-6.6414
FL1DA9NC0013	-6.44249	-6.8751	-5.8216	-6.5991	-6.1077	-6.6002	-6.5615	-6.51	-6.2436	-6.4821	-6.624
FL1DA9NC0014	-6.8079	-6.8781	-6.8982	-6.7745	-6.6122	-6.7733	-6.7346	-6.8564	-6.8658	-6.8137	-6.8722
FL1DA9NC0015	-6.52196	-6.8752	-6.1342	-6.367	-6.2397	-6.7325	-6.645	-6.6553	-6.451	-6.5289	-6.5908
FL1DA9NI0001	-6.74151	-6.8753	-6.9317	-6.5559	-6.8821	-6.7405	-6.6169	-6.7602	-6.6408	-6.7287	-6.683
FL1DA9NI0002	-6.34052	-6.8752	-5.991	-6.2505	-6.0483	-6.5971	-6.533	-6.179	-6.4812	-6.2745	-6.1754
FL1DA9NI0003	-6.54841	-6.8753	-6.9596	-6.2343	-6.2704	-6.636	-6.6674	-6.4037	-6.5449	-6.4206	-6.4719
FL1DA9NI0004	-6.45459	-6.8751	-6.2265	-6.3341	-6.1471	-6.7145	-6.6238	-6.4387	-6.4594	-6.3585	-6.3682
FL1DA9NI0005	-6.61436	-6.8753	-6.4544	-6.4705	-6.6586	-6.7229	-6.5793	-6.5792	-6.6317	-6.6135	-6.5582
FL1DA9NM0001	-7.12024	-6.8187	-7.2608	-7.2022	-7.0674	-6.9333	-6.9623	-7.2466	-7.5047	-7.0941	-7.1123
FL1DA9NM0002	-6.46552	-6.8731	-6.0929	-6.6348	-6.1369	-6.4459	-6.4976	-6.4889	-6.4905	-6.5141	-6.4805
FL1DA9NM0003	-6.71013	-6.9016	-6.5444	-6.6255	-6.713	-6.8364	-6.6702	-6.731	-6.974	-6.6936	-6.4116
FL1DA9NM0004	-6.81285	-6.8812	-7.6361	-6.664	-6.5638	-6.567	-6.7479	-6.7097	-6.8142	-6.7154	-6.8292
FL1DA9NM0005	-6.9606	-6.849	-7.215	-7.0581	-6.7992	-6.8344	-6.6968	-7.0075	-7.2518	-6.9435	-6.9507
FL1DA9NM0006	-6.92491	-6.7454	-6.8825	-7.2007	-6.7844	-6.8241	-6.6605	-7.1739	-7.3437	-6.7966	-6.8373
FL1DA9NM0007	-6.77605	-6.8891	-6.927	-6.5737	-6.7381	-6.8028	-6.9145	-6.6618	-7.0035	-6.5798	-6.6702
FL1DA9NM0008	-7.13189	-6.8302	-7.2082	-7.2558	-7.0332	-6.9953	-6.9499	-7.3125	-7.5687	-7.1113	-7.0538
FL1DA9NN0001	-6.41527	-6.8761	-5.7945	-6.4026	-6.2691	-6.7175	-6.5277	-6.349	-6.5265	-6.4518	-6.2379
FL1DA9NN0002	-6.44224	-6.8752	-5.8205	-6.3573	-6.3258	-6.7344	-6.5459	-6.4139	-6.5094	-6.413	-6.427
FL1DA9NP0001	-6.56346	-6.8763	-6.1231	-6.4419	-6.3806	-6.8186	-6.7004	-6.6306	-6.7537	-6.4831	-6.4263
FL1DA9NP0002	-6.47028	-6.8759	-6.2929	-6.3635	-6.0487	-6.6433	-6.6771	-6.3114	-6.538	-6.4232	-6.5288
FL1DA9NR0001	-6.35053	-6.8747	-6.0294	-6.4597	-5.8963	-6.4557	-6.5959	-6.5683	-5.9179	-6.3657	-6.3417
FL1DA9NR0002	-6.61707	-6.8753	-6.2623	-6.5026	-6.4185	-6.7499	-6.6343	-6.7427	-6.6251	-6.6845	-6.6755
FL1DA9NR0005	-6.51813	-6.8755	-7.0606	-6.2848	-6.1942	-6.5614	-6.5152	-6.3266	-6.3824	-6.5427	-6.4379
FL1DA9NR0006	-6.39369	-6.876	-6.2441	-6.1844	-5.973	-6.627	-6.432	-6.2671	-6.4724	-6.4476	-6.4133
FL1DA9NR0007	-6.72905	-6.8752	-6.9603	-6.5978	-6.8477	-6.7377	-6.6676	-6.7002	-6.5772	-6.6822	-6.6446
FL1DA9NR0008	-6.27099	-6.8749	-5.9244	-6.1142	-5.8876	-6.6482	-6.4445	-6.0886	-6.3609	-6.2012	-6.1654
FL1DA9NR0009	-6.48113	-6.8757	-6.366	-6.3877	-6.1568	-6.6704	-6.4828	-6.4087	-6.6308	-6.4833	-6.3491
FL1DA9NR0010	-6.62163	-6.8727	-6.9705	-6.5816	-6.5499	-6.6707	-6.4128	-6.2088	-6.8202	-6.5649	-6.5642
FL1DA9NR0011	-6.42851	-6.8753	-6.209	-6.2912	-6.206	-6.7013	-6.4999	-6.402	-6.4455	-6.4196	-6.2353
FL1DA9NS0001	-6.86096	-6.8752	-7.4286	-6.8344	-7.1373	-6.7315	-6.663	-6.666	-6.6929	-6.8294	-6.7513
FL1DA9NS0002	-6.85171	-6.8912	-7.1118	-6.6436	-6.8961	-6.8274	-6.9735	-6.7429	-7.0296	-6.6555	-6.7455
FL1DA9NS0003	-7.10498	-6.9202	-7.4898	-6.9479	-7.2263	-7.0558	-7.1786	-6.9723	-7.315	-6.9464	-6.9975
FL1DA9NS0004	-6.80899	-6.8832	-7.2178	-6.6245	-6.7389	-6.784	-6.9462	-6.6538	-6.9831	-6.5735	-6.6849
FL1DAACS0001	-6.45891	-6.8752	-6.0402	-6.36	-6.1554	-6.72	-6.5471	-6.4899	-6.461	-6.4446	-6.4957
FL1DAACS0002	-6.68885	-6.8752	-6.5951	-6.6227	-6.7641	-6.7383	-6.6747	-6.7026	-6.5755	-6.6914	-6.6489
FL1DAAGS0001	-6.70662	-6.8752	-6.751	-6.638	-6.7453	-6.7467	-6.6548	-6.7443	-6.5532	-6.6989	-6.6588
FL1DAAGS0002	-6.73985	-6.8752	-6.8295	-6.6598	-6.9025	-6.742	-6.6681	-6.5609	-6.6619	-6.7443	-6.7543
FL1DAAGS0003	-6.43639	-6.8755	-6.2512	-6.2066	-6.0704	-6.6171	-6.6444	-6.4391	-6.4705	-6.3607	-6.4284
FL1DAAGS0004	-6.71823	-6.8752	-6.6774	-6.6626	-6.6679	-6.7845	-6.6314	-6.7188	-6.7465	-6.7059	-6.7121
FL1DAAGS0005	-6.44512	-6.8753	-6.0269	-6.3502	-6.1289	-6.6419	-6.5932	-6.4485	-6.4398	-6.4522	-6.4943
FL1DAAGS0006	-6.6173	-6.8752	-6.8434	-6.522	-6.256	-6.7421	-6.6292	-6.6241	-6.5055	-6.5656	-6.6099
FL1DAANI0001	-6.52149	-6.8752	-6.6604	-6.2449	-6.071	-6.7276	-6.6231	-6.5297	-6.5427	-6.4433	-6.497
FL1DAANI0002	-6.34945	-6.8756	-6.0706	-6.1134	-5.8696	-6.67	-6.5643	-6.3461	-6.2482	-6.3273	-6.4094
FL1DAANN0001	-6.40107	-6.8741	-5.8523	-6.4727	-6.0177	-6.5706	-6.4855	-6.4816	-6.4545	-6.3794	-6.4223
FL1DAANS0001	-6.48368	-5.6839	-7.0714	-6.6769	-6.5584	-6.7027	-6.7695	-6.5039	-5.6396	-6.6654	-6.5651
FL1DABGS0001	-6.67062	-6.8752	-6.8563	-6.6075	-6.4485	-6.7343	-6.6867	-6.6977	-6.5448	-6.6419	-6.6133
FL1DABNN0001	-6.38649	-6.8752	-5.7747	-6.32	-6.1867	-6.7142	-6.5357	-6.3595	-6.4548	-6.4102	-6.2339
FL1DABNS0001	-6.98039	-6.8725	-7.124	-7.0807	-7.3612	-6.7721	-6.9429	-6.9164	-6.8986	-6.8974	-6.9381
FL1DACCS0001	-6.54418	-6.8752	-6.2521	-6.4428	-6.2457	-6.7339	-6.6543	-6.6237	-6.5236	-6.502	-6.5885
FL1DACGS0001	-6.79538	-6.8752	-7.1109	-6.7279	-6.682	-6.7386	-6.751	-6.6996	-6.7661	-6.8014	-6.8011
FL1DACNI0001	-6.43258	-6.8752	-6.0133	-6.3574	-6.0083	-6.7061	-6.6022	-6.4608	-6.3914	-6.4876	-6.4235
FL1DACNI0002	-6.6294	-6.8753	-6.743	-6.4233	-6.4036	-6.7269	-6.6748	-6.6697	-6.555	-6.6112	-6.6112
FL1DACNP0001	-6.56902	-6.8752	-6.4382	-6.4217	-6.6493	-6.7149	-6.4578	-6.5684	-6.4704	-6.5438	-6.5505
FL1DACNS0001	-7.234	-6.9662	-7.9706	-7.1032	-7.5041	-6.9997	-7.1197	-7.2114	-7.1929	-7.1378	-7.1344
FL1DAENI0001	-6.40282	-6.8752	-6.2904	-6.2736	-5.86	-6.6764	-6.5819	-6.3985	-6.3008	-6.3446	-6.4268
FL1DBANI0001	-6.50475	-6.8752	-6.0807	-6.4629	-6.3102	-6.7248	-6.5843	-6.5718	-6.4751	-6.5132	-6.4493
FL1DBANS0001	-6.77872	-6.8905	-7.0725	-6.8583	-6.5928	-6.7758	-6.7353	-6.6775	-6.6772	-6.6741	-6.8332
FL1DBBNS0001	-6.9823	-6.864	-7.2676	-7.2024	-7.1152	-6.6932	-6.9032	-7.0916	-6.9735	-6.8961	-6.8162
FL1DBCNI0001	-6.69666	-6.8752	-6.9772	-6.5799	-6.5269	-6.7347	-6.6407	-6.7777	-6.4977	-6.6964	-6.6602
FL1DBCNS0001	-6.86379	-6.8862	-7.0397	-6.7568	-7.001	-6.8637	-6.8419	-6.814	-6.9358	-6.8206	-6.6782
FL1DBFNS0001	-6.85743	-6.8747	-7.5298	-6.7451	-6.6013	-6.7588	-6.9349	-6.863	-6.6879	-6.7927	-6.7861
FL1DCAGS0001	-6.72987	-6.8752	-6.9783	-6.6451	-6.7325	-6.7464	-6.6693	-6.713	-6.5653	-6.6974	-6.6762
FL1DCANM0001	-6.81218	-6.8879	-6.7033	-6.7841	-6.7314	-6.7777	-6.8295	-6.6099	-7.0519	-6.7998	-6.9463
FL1DCANM0002	-6.66114	-6.8776	-6.6009	-6.663	-6.5104	-6.722	-6.6477	-6.6644	-6.7762	-6.6218	-6.5274
FL1DCANS0001	-7.05114	-6.8193	-7.4591	-7.191	-7.2854	-6.7361	-6.9982	-7.1807	-6.9726	-6.9673	-6.9017
FL1DCBNS0001	-7.07439	-6.8403	-7.7016	-7.0469	-7.2501	-6.8545	-6.9266	-6.894	-7.1058	-7.0963	-7.0278
FL1DCFNS0001	-6.51449	-6.8706	-6.5864	-6.4044	-6.313	-6.6759	-6.6195	-6.4203	-6.5112	-6.4552	-6.2884
FL1DDAGS0001	-6.49711	-6.8752	-5.9376	-6.3489	-6.3184	-6.7435	-6.5678	-6.5498	-6.5434	-6.5361	-6.5504
FL1DDANS0001	-6.61216	-6.872	-5.9758	-6.7523	-6.6132	-6.6717	-6.5321	-6.7582	-6.6259	-6.6363	-6.6841
FL1DDBNS0001	-6.69689	-6.8761	-7.0381	-6.5224	-6.6314	-6.771	-6.6285	-6.6006	-6.7435	-6.6651	-6.4922
FL1DDCNS0001	-6.94495	-6.8453	-7.6549	-7.0184	-6.5835	-6.7663	-7.0185	-7.0512	-6.9019	-6.8234	-6.7861
FL1DE9GS0001	-6.55893	-6.8752	-6.1136	-6.4504	-6.4762	-6.7317	-6.6292	-6.6299	-6.5255	-6.5828	-6.5748
FL1DE9NI0001	-6.58137	-6.8756	-6.9134	-6.4383	-6.4491	-6.652	-6.4305	-6.4929	-6.5165	-6.6689	-6.3765
FL1DE9NP0001	-6.50073	-6.8752	-6.1483	-6.5839	-6.4764	-6.6382	-6.4546	-6.5109	-6.3043	-6.5599	-6.4556
FL1DE9NS0001	-6.91329	-6.7825	-6.8425	-7.2321	-6.8254	-6.8338	-6.6624	-7.1369	-7.2945	-6.7789	-6.7439
FL1DE9NS0002	-6.99312	-6.872	-7.5967	-6.9857	-6.9424	-6.835	-6.8905	-6.9091	-6.989	-6.9089	-7.0019
FL1DE9NS0003	-6.85809	-6.8452	-6.9291	-7.0817	-6.6627	-6.7886	-6.7446	-6.9885	-6.9729	-6.8255	-6.7421
FL1DE9NS0004	-6.61226	-6.8746	-6.5274	-6.6449	-6.5211	-6.7537	-6.5265	-6.5522	-6.6446	-6.7419	-6.3357
FL1DEANI0001	-6.50109	-6.8752	-6.3705	-6.3406	-6.1948	-6.7293	-6.4695	-6.466	-6.5978	-6.4975	-6.4697
FL1DEANI0002	-6.63864	-6.8752	-6.6485	-6.5146	-6.5558	-6.7511	-6.6143	-6.5874	-6.6434	-6.6115	-6.5846
FL1DECNF0001	-6.51776	-6.8757	-6.2576	-6.3488	-6.193	-6.6272	-6.7228	-6.6492	-6.399	-6.578	-6.5263
FL1DG9NS0001	-6.84836	-6.825	-7.1703	-6.9848	-6.584	-6.7723	-6.6724	-6.8143	-7.1084	-6.7823	-6.7698
FL1DG9NS0002	-6.73163	-6.8915	-6.3869	-6.5734	-6.6184	-6.8817	-6.8645	-6.7533	-7.058	-6.705	-6.5836
FL1DG9NS0003	-6.82266	-6.8598	-6.6558	-6.9496	-6.927	-6.7646	-6.6396	-6.9713	-7.0956	-6.7178	-6.6455
FL1DGANS0001	-6.76652	-6.8759	-6.7225	-6.7188	-6.8874	-6.7426	-6.7366	-6.8312	-6.8682	-6.6431	-6.6389
FL1DHXCS0001	-6.46703	-6.8752	-6.0224	-6.3771	-6.1789	-6.6223	-6.6287	-6.4733	-6.4806	-6.4887	-6.5231
FL1DHXCS0002	-6.66296	-6.8752	-6.8206	-6.5812	-6.5831	-6.7208	-6.6316	-6.683	-6.4886	-6.6629	-6.5826
FL1DHXCS0003	-6.59226	-6.8752	-6.3027	-6.5098	-6.6701	-6.7222	-6.5876	-6.5909	-6.5076	-6.5791	-6.5774
FL1DHXGS0001	-6.62584	-6.8752	-6.5382	-6.5871	-6.508	-6.7389	-6.6252	-6.6368	-6.5595	-6.5914	-6.5981
FL1DHXNF0001	-7.01444	-6.7965	-7.2235	-7.2273	-7.0445	-6.7927	-6.7177	-7.034	-7.2637	-7.0001	-7.0444
FL1DHXNI0001	-6.4951	-6.8774	-6.1997	-6.3257	-6.2727	-6.6994	-6.6202	-6.4717	-6.488	-6.5096	-6.4866
FL1DHXNI0002	-6.41493	-6.8752	-6.1401	-6.2461	-6.0346	-6.6937	-6.5616	-6.4198	-6.4402	-6.4216	-6.3164
FL1DHXNS0001	-6.86104	-6.8753	-6.9825	-6.8877	-7.054	-6.7638	-6.8256	-6.8842	-6.7445	-6.7391	-6.8537
FL1DHXNS0002	-6.52404	-6.8768	-5.8433	-6.6603	-6.5965	-6.6911	-6.5524	-6.3424	-6.6471	-6.6177	-6.4128
FL1DHXNS0003	-6.72837	-6.8782	-6.9477	-6.7026	-6.6444	-6.7733	-6.5904	-6.6853	-6.6722	-6.6895	-6.7001
FL1DHXNS0004	-7.11337	-6.8816	-7.8193	-7.0384	-7.2928	-6.881	-6.97	-7.2489	-7.0613	-7.0209	-6.9195
FL1DHXNS0005	-6.92893	-6.876	-7.3725	-6.952	-7.1168	-6.8024	-6.8177	-6.8141	-6.8006	-6.8266	-6.9106
FL1DHXNS0006	-6.82596	-6.8734	-7.2861	-6.8854	-6.8496	-6.686	-6.644	-6.6411	-6.7996	-6.7939	-6.8005
FL1DHXNS0007	-6.77705	-6.8752	-7.488	-6.8419	-6.5913	-6.6956	-6.7765	-6.6131	-6.5216	-6.6999	-6.6674
FL1DHXNS0008	-6.68884	-6.8752	-6.8369	-6.6456	-6.7609	-6.7646	-6.5575	-6.5828	-6.5743	-6.6199	-6.6707
FL1DHYCS0001	-6.73876	-6.8752	-6.882	-6.6646	-6.7744	-6.7548	-6.6823	-6.7355	-6.5843	-6.7414	-6.6931
FL1DHYGS0001	-6.62295	-6.8752	-6.6386	-6.5605	-6.4528	-6.7024	-6.4925	-6.681	-6.5461	-6.7049	-6.5755
FL1DHYNF0001	-7.03246	-6.8656	-7.2137	-7.0526	-7.0609	-6.9697	-6.9397	-6.8967	-7.2339	-7.0076	-7.0842
FL1DHYNF0002	-6.59903	-6.8735	-6.7357	-6.606	-6.2102	-6.6432	-6.7232	-6.8215	-6.3434	-6.5423	-6.4913
FL1DHYNP0001	-6.31473	-6.8752	-5.9452	-6.1878	-5.898	-6.6559	-6.4277	-6.2611	-6.2861	-6.3426	-6.2677
FL1DHYNS0001	-6.56463	-6.8719	-6.2778	-6.5377	-6.4845	-6.6498	-6.5558	-6.5261	-6.5195	-6.5541	-6.6691
FL1DHYNS0002	-6.5053	-6.8752	-6.0859	-6.5502	-6.5549	-6.6656	-6.39	-6.5362	-6.3874	-6.5333	-6.4743
FL1DHYNS0003	-6.77062	-6.8752	-6.988	-6.6923	-7.0971	-6.7507	-6.6176	-6.52	-6.6796	-6.7392	-6.7465
FL1DHYNS0004	-6.6178	-6.8752	-6.368	-6.5782	-6.4247	-6.7134	-6.6562	-6.7528	-6.5294	-6.6274	-6.6527
FL1DHYNS0005	-6.79087	-6.8762	-7.4768	-6.7489	-6.668	-6.7508	-6.7548	-6.6737	-6.5114	-6.7021	-6.746
FL1DQUNI0001	-6.55826	-6.8754	-6.7581	-6.4247	-6.1294	-6.6689	-6.6346	-6.5849	-6.5196	-6.5199	-6.4671
FL1DQUNI0002	-6.52311	-6.8752	-6.4511	-6.4599	-6.1698	-6.6803	-6.6055	-6.539	-6.4458	-6.4851	-6.5194
FL1DQUNI0003	-6.70407	-6.8756	-6.7	-6.6393	-6.6309	-6.7292	-6.5273	-6.5862	-6.8351	-6.8264	-6.6907
FL1DQUNM0001	-7.07457	-6.8739	-8.1288	-7.1139	-7.2735	-6.7647	-6.8857	-6.8908	-6.9554	-6.9778	-6.8812
FL1DQUNM0002	-6.51624	-6.8763	-6.351	-6.595	-6.0931	-6.5455	-6.6994	-6.6494	-6.4357	-6.5169	-6.4001
FL1DQUNM0003	-6.67318	-6.8752	-6.2628	-6.6694	-7.1094	-6.7221	-6.5243	-6.7221	-6.5346	-6.6912	-6.6207
FL1DQUNP0001	-6.30936	-6.875	-5.9689	-6.2887	-5.8206	-6.4462	-6.5723	-6.4343	-6.0228	-6.3473	-6.3175
FL1DQUNP0002	-6.44909	-6.875	-6.2514	-6.4169	-6.1917	-6.6506	-6.4004	-6.5177	-6.2512	-6.541	-6.395
FL1DRTNI0001	-6.50543	-6.8753	-6.406	-6.5486	-6.12	-6.5686	-6.688	-6.5935	-6.23	-6.4552	-6.5691
FL1DRTNS0001	-6.83997	-6.8736	-7.3322	-6.9739	-6.7173	-6.7435	-6.7912	-6.7478	-6.7692	-6.7247	-6.7263
FL1DRTNS0002	-6.96116	-6.8754	-7.226	-7.0028	-7.297	-6.7854	-6.8926	-6.9054	-6.8356	-6.8734	-6.918
FL1DRTNS0003	-6.85522	-6.8753	-7.3695	-6.812	-6.9965	-6.7554	-6.7806	-6.7593	-6.6655	-6.7582	-6.7799
FL1DRTNS0004	-6.99368	-6.8765	-7.5977	-6.9217	-7.1457	-6.8457	-6.9192	-6.8437	-6.9144	-6.8966	-6.9756
FL1DRTNS0005	-6.96688	-6.8766	-7.9653	-6.8624	-7.0078	-6.8026	-6.8701	-6.8459	-6.7272	-6.8306	-6.8803
FL1DRTNS0006	-6.93296	-6.8184	-7.3629	-7.0036	-7.1496	-6.7459	-6.783	-6.7379	-6.9273	-6.9042	-6.8968
FL1DRTNS0007	-7.09163	-6.8781	-7.3503	-7.1458	-7.3056	-6.9006	-7.1036	-7.0602	-7.1038	-6.9501	-7.1182
FL1DRTNS0008	-6.97565	-6.8753	-7.7492	-6.9328	-7.1631	-6.7718	-6.869	-6.8691	-6.7916	-6.8483	-6.8863
FL1DRTNS0009	-6.78091	-6.8752	-7.2268	-6.6961	-6.7645	-6.7571	-6.7382	-6.6547	-6.6415	-6.717	-6.738
FL1DRTNS0010	-6.79539	-6.882	-6.8567	-6.697	-6.9315	-6.7536	-6.8266	-6.6854	-6.7706	-6.7707	-6.7798
FL1DRTNS0011	-6.63827	-6.8801	-6.695	-6.5889	-6.7247	-6.6932	-6.6791	-6.3087	-6.6264	-6.7027	-6.4839
FL1DUNNM0001	-7.07857	-6.8749	-8.3117	-7.1223	-6.9861	-6.7887	-6.895	-6.9665	-7.0138	-7.0293	-6.7974
FL2F18NC0001	-6.48728	-6.8752	-6.1037	-6.343	-6.0632	-6.7233	-6.6545	-6.6043	-6.4579	-6.4606	-6.5871
FL2F19GM0001	-6.53798	-6.8752	-6.2327	-6.5566	-6.1086	-6.7012	-6.6664	-6.6184	-6.527	-6.4864	-6.6073
FL2F19GS0001	-6.36235	-6.8751	-5.9541	-6.319	-6.0856	-6.619	-6.4889	-6.2827	-6.2528	-6.3268	-6.4195
FL2F19NC0001	-6.60072	-6.8771	-6.353	-6.7793	-6.2674	-6.7155	-6.6039	-6.7984	-6.5083	-6.6159	-6.4884
FL2F19NI0001	-6.78648	-6.8748	-6.969	-6.8192	-6.9202	-6.8106	-6.6126	-6.8849	-6.4965	-6.7351	-6.7419
FL2F19NI0002	-6.60493	-6.875	-6.7936	-6.4241	-6.5048	-6.7354	-6.5753	-6.2822	-6.7449	-6.6333	-6.4807
FL2F19NI0003	-6.77712	-6.878	-6.8467	-6.7748	-6.7833	-6.8237	-6.7185	-6.8134	-6.5642	-6.7076	-6.861
FL2F19NI0004	-6.34987	-6.8751	-5.9962	-6.416	-6.1497	-6.5874	-6.1339	-6.3143	-6.2774	-6.3971	-6.3516
FL2F19NI0005	-6.76903	-6.866	-7.1994	-6.6545	-6.7068	-6.5886	-6.7479	-6.4173	-6.998	-6.8507	-6.6611
FL2F19NP0002	-6.43722	-6.8756	-6.3316	-6.3849	-6.4208	-6.5448	-6.4405	-6.1228	-6.4548	-6.5699	-6.2265
FL2F19NP0003	-6.52913	-6.8749	-6.1445	-6.5121	-6.7367	-6.6431	-6.4545	-6.5261	-6.3804	-6.546	-6.473
FL2F19NS0001	-7.26099	-6.9433	-7.3913	-7.3701	-7.652	-7.0502	-7.1835	-7.3085	-7.2011	-7.2703	-7.2396
FL2F19NS0002	-7.04071	-6.8715	-7.2209	-7.2437	-7.3596	-6.9127	-6.861	-7.1205	-6.8419	-7.0573	-6.918
FL2F1ACS0001	-6.72904	-6.8752	-6.887	-6.6636	-6.6957	-6.751	-6.6816	-6.7276	-6.6162	-6.7048	-6.6877
FL2F1AGS0001	-6.67015	-6.8752	-6.5251	-6.6956	-6.4618	-6.7271	-6.7143	-6.8094	-6.5697	-6.6851	-6.6382
FL2F1AGS0002	-6.34557	-6.8748	-5.8299	-6.4085	-6.0808	-6.4949	-6.4874	-6.4078	-6.1842	-6.3182	-6.3692
FL2F1AGS0003	-6.48213	-6.8752	-5.7534	-6.427	-6.3361	-6.7178	-6.6452	-6.5907	-6.4982	-6.5569	-6.4208
FL2F1AGS0004	-6.37422	-6.8752	-5.7671	-6.2777	-5.9193	-6.6725	-6.5994	-6.4196	-6.3123	-6.4567	-6.4424
FL2F1AGS0005	-6.45778	-6.8752	-6.1488	-6.3802	-6.0025	-6.7181	-6.579	-6.4858	-6.4003	-6.5577	-6.4302
FL2F1AGS0006	-6.55498	-6.8752	-5.9171	-6.6813	-6.1635	-6.7366	-6.6757	-6.7005	-6.5668	-6.599	-6.6341
FL2F1AGS0007	-6.66429	-6.8752	-6.7156	-6.5735	-6.5416	-6.7372	-6.6729	-6.6928	-6.5581	-6.6521	-6.6239
FL2F1AGSN001	-6.58534	-6.8752	-5.8999	-6.6086	-6.6767	-6.7368	-6.5893	-6.6934	-6.5506	-6.6166	-6.6063
FL2F1ANF0001	-6.45245	-6.8754	-5.994	-6.5837	-6.386	-6.5577	-6.4577	-6.2495	-6.4718	-6.5468	-6.4019
FL2F1ANI0002	-6.5259	-6.8752	-6.3572	-6.517	-6.5785	-6.6662	-6.3325	-6.4286	-6.4104	-6.5813	-6.5121
FL2F1ANI0003	-6.79838	-6.8763	-6.5604	-6.7872	-6.791	-6.8492	-6.6944	-6.9673	-6.8236	-6.8361	-6.7983
FL2F1ANI0004	-7.24194	-6.8923	-7.7483	-7.2675	-7.4395	-6.9375	-6.8997	-7.4784	-7.4426	-7.2003	-7.1133
FL2F1ANI0005	-6.73792	-6.8774	-6.871	-6.6251	-6.9035	-6.7474	-6.5655	-6.672	-6.7765	-6.6788	-6.662
FL2F1ANI0006	-6.59081	-6.8752	-6.9331	-6.3375	-6.4289	-6.6019	-6.623	-6.4327	-6.5643	-6.5392	-6.5723
FL2F1ANI0007	-6.70626	-6.8752	-6.8903	-6.6322	-6.5507	-6.7249	-6.7121	-6.7715	-6.6251	-6.6537	-6.6269
FL2F1ANI0008	-6.76363	-6.8615	-6.4639	-6.8049	-6.9102	-6.8187	-6.4506	-6.907	-6.8503	-6.8549	-6.7143
FL2F1ANI0009	-6.67508	-6.8753	-6.1121	-6.6736	-6.6684	-6.8345	-6.6128	-6.8226	-6.682	-6.7107	-6.7588
FL2F1ANI0010	-6.72881	-6.8752	-6.535	-6.7109	-6.7947	-6.8125	-6.5922	-6.8063	-6.6643	-6.7437	-6.7533
FL2F1ANI0011	-6.7759	-6.8743	-6.8531	-6.7807	-6.9123	-6.7862	-6.5223	-6.6942	-6.7316	-6.8332	-6.7711
FL2F1ANI0012	-6.98555	-6.8783	-7.4081	-7.0261	-7.0439	-6.7542	-6.9048	-6.7949	-7.0661	-6.9644	-7.0147
FL2F1ANI0013	-6.61797	-6.8752	-6.8053	-6.4524	-6.2694	-6.7459	-6.6878	-6.633	-6.4868	-6.5851	-6.6388
FL2F1ANM0001	-7.07838	-6.8772	-7.7435	-6.9946	-7.034	-6.9262	-7.0814	-7.1842	-6.9946	-6.9574	-6.9907
FL2F1ANN0001	-6.51121	-6.8753	-6.0928	-6.4955	-6.5375	-6.6193	-6.5964	-6.497	-6.3572	-6.5822	-6.4589
FL2F1ANN0002	-6.53118	-6.8747	-5.9103	-6.5743	-6.5372	-6.7066	-6.5986	-6.5907	-6.3976	-6.5791	-6.5427
FL2F1ANP0001	-6.47147	-6.8756	-5.9043	-6.5536	-6.493	-6.6806	-6.4843	-6.4538	-6.3856	-6.5522	-6.3317
FL2F1ANP0002	-6.3749	-6.8752	-5.953	-6.3697	-6.0918	-6.6097	-6.42	-6.3657	-6.2912	-6.3715	-6.4012
FL2F1ANP0003	-6.2946	-6.8751	-5.913	-6.2525	-5.8333	-6.5996	-6.4388	-6.2785	-6.1151	-6.2891	-6.351
FL2F1ANP0005	-6.42063	-6.8751	-5.8034	-6.4694	-6.4576	-6.6482	-6.3885	-6.3181	-6.3473	-6.459	-6.4397
FL2F1ANP0006	-6.38968	-6.874	-6.1365	-6.5272	-6.1803	-6.5035	-6.3332	-6.3259	-6.3317	-6.3604	-6.3241
FL2F1ANP0007	-6.34483	-6.8751	-6.0298	-6.4578	-6.0283	-6.5239	-6.4009	-6.177	-6.4529	-6.3375	-6.1651
FL2F1ANP0008	-6.34045	-6.8748	-5.9834	-6.2558	-6.0752	-6.6477	-6.4344	-6.3195	-6.2389	-6.2888	-6.286
FL2F1ANP0009	-6.31083	-6.8746	-6.034	-6.3632	-5.9788	-6.5044	-6.2936	-6.1257	-6.3744	-6.3489	-6.2107
FL2F1ANP0010	-6.36613	-6.8668	-6.0572	-6.3537	-6.2138	-6.589	-6.4152	-6.2165	-6.3995	-6.3557	-6.1939
FL2F1ANP0011	-6.51545	-6.8752	-6.0577	-6.5053	-6.2807	-6.668	-6.6116	-6.6153	-6.4893	-6.5215	-6.5299
FL2F1ANS0001	-7.41028	-6.914	-8.1624	-7.4123	-7.569	-7.0386	-7.1447	-7.6519	-7.588	-7.3136	-7.3083
FL2F1ANS0002	-7.26948	-6.8997	-8.0642	-7.1893	-7.1665	-6.9906	-7.1837	-7.4743	-7.407	-7.1899	-7.1296
FL2F1ANS0003	-7.04472	-6.8617	-6.9458	-7.2052	-7.3813	-6.8277	-7.0598	-7.157	-7.0307	-6.9768	-7.0012
FL2F1CCS0001	-6.71802	-6.8752	-6.7274	-6.6571	-6.6342	-6.768	-6.7067	-6.7588	-6.6387	-6.6976	-6.7165
FL2F1CGS0001	-6.48427	-6.8752	-5.785	-6.4752	-6.3117	-6.6857	-6.5733	-6.6091	-6.4138	-6.6013	-6.5124
FL2F1CGS0002	-6.5294	-6.8749	-6.6117	-6.4673	-6.0812	-6.6794	-6.6465	-6.6226	-6.3396	-6.4856	-6.4852
FL2F1CGS0003	-6.57384	-6.8752	-6.3468	-6.4635	-6.399	-6.7399	-6.5682	-6.6201	-6.5396	-6.6125	-6.5736
FL2F1CNF0001	-6.95427	-6.8656	-6.9842	-7.0496	-7.0807	-6.8019	-6.9576	-7.0602	-6.901	-6.8567	-6.9852
FL2F1CNI0001	-6.65954	-6.8753	-6.2173	-6.6926	-6.6097	-6.7767	-6.5982	-6.828	-6.6759	-6.6793	-6.6424
FL2F1CNI0002	-6.43054	-6.87	-6.5812	-6.2708	-6.2939	-6.6122	-6.4277	-6.2074	-6.3471	-6.4767	-6.2184
FL2F1CNI0003	-6.69458	-6.8711	-6.5056	-6.7757	-6.7839	-6.7019	-6.4429	-6.8768	-6.6319	-6.7902	-6.5658
FL2F1CNP0001	-6.43432	-6.8762	-6.1452	-6.5571	-6.1273	-6.6849	-6.4661	-6.3478	-6.4647	-6.4128	-6.2611
FL2F1CNP0002	-6.45207	-6.8745	-6.269	-6.584	-6.2852	-6.5122	-6.3764	-6.2778	-6.4942	-6.4795	-6.3679
FL2F1CNP0003	-6.289	-6.8752	-6.0186	-6.3794	-5.9409	-6.5479	-6.3515	-6.0727	-6.3616	-6.3032	-6.039
FL2F1CNS0001	-7.32988	-6.8934	-7.8223	-7.363	-7.4587	-7.0024	-7.045	-7.7324	-7.5215	-7.2633	-7.1968
FL2F1LNF0001	-6.91028	-6.8755	-7.4556	-6.8533	-6.8903	-6.7902	-6.7831	-7.0218	-6.7896	-6.9285	-6.7149
FL2F1LNI0001	-6.78255	-6.8735	-7.2103	-6.7401	-6.9052	-6.702	-6.6191	-6.556	-6.7093	-6.7692	-6.7408
FL2F1LNI0002	-6.81741	-6.8634	-7.0694	-6.8486	-6.9693	-6.6904	-6.6442	-6.5898	-6.8773	-6.8119	-6.8098
FL2F1LNI0003	-6.29456	-6.8752	-5.8449	-6.2424	-5.745	-6.6197	-6.5054	-6.2846	-6.2041	-6.2932	-6.3311
FL2F1LNI0004	-6.59853	-6.8752	-6.6135	-6.489	-6.5549	-6.6985	-6.5239	-6.5113	-6.5192	-6.572	-6.6278
FL2F1LNS0001	-6.98969	-6.8585	-7.6691	-7.0292	-7.0287	-6.7414	-6.935	-7.0125	-6.8802	-6.8963	-6.846
FL2F29NF0001	-7.00571	-6.89	-6.8213	-7.1741	-7.2023	-6.9361	-6.8953	-7.1507	-7.1496	-6.9579	-6.8798
FL2F29NP0001	-6.81866	-6.873	-6.7761	-6.9095	-6.7861	-6.8453	-6.7698	-6.9888	-6.7262	-6.7134	-6.7984
FL2F2CNI0001	-6.56152	-6.8752	-6.664	-6.3885	-6.2772	-6.7083	-6.653	-6.6313	-6.4707	-6.534	-6.413
FL2F2CNP0001	-6.73782	-6.8752	-7.3621	-6.6527	-6.4737	-6.7343	-6.7156	-6.7397	-6.4836	-6.6872	-6.6541
FL2F2CNP0002	-6.50792	-6.8722	-6.0897	-6.5491	-6.147	-6.6624	-6.6793	-6.6991	-6.3118	-6.4976	-6.571
FL2F2CNS0001	-7.17609	-6.8855	-7.2679	-7.2299	-7.1543	-7.0172	-7.0894	-7.5116	-7.3716	-7.0872	-7.1463
FL2F2CNS0002	-6.84121	-6.8743	-7.6217	-6.8222	-6.7853	-6.7611	-6.8213	-6.8226	-6.4366	-6.7454	-6.7216
FL2F39NS0001	-7.11115	-6.9085	-7.2811	-7.2088	-7.2652	-6.9113	-7.0441	-7.1254	-7.1001	-7.0995	-7.1675
FL2F39NS0002	-6.81725	-6.872	-6.9667	-6.858	-6.6571	-6.6689	-6.9229	-6.9987	-6.6483	-6.7724	-6.8075
FL2F3ANS0001	-7.33145	-6.8936	-7.6957	-7.3415	-7.3587	-7.0791	-7.2506	-7.6284	-7.5527	-7.2066	-7.3076
FL2F3CGS0001	-6.46798	-6.8751	-6.1946	-6.3151	-6.1558	-6.604	-6.5852	-6.4412	-6.3946	-6.5395	-6.5747
FL2F3CGS0002	-6.45378	-6.8757	-5.9738	-6.3054	-6.2588	-6.6283	-6.5931	-6.3919	-6.4231	-6.5383	-6.5494
FL2F3CGS0003	-6.4993	-6.8752	-6.2944	-6.4442	-6.2949	-6.6825	-6.5193	-6.4783	-6.3918	-6.5306	-6.4818
FL2F3CNS0001	-7.30893	-6.8994	-8.0658	-7.3187	-7.3808	-6.992	-6.9613	-7.6217	-7.4653	-7.2449	-7.1394
FL2F3CNS0002	-7.18731	-6.9015	-7.6316	-7.2402	-7.264	-6.9485	-6.8728	-7.5198	-7.2876	-7.2021	-7.005
FL2F3CNS0003	-6.8509	-6.8757	-7.5473	-6.7051	-6.6958	-6.8042	-6.8748	-6.7424	-6.7254	-6.7457	-6.7926
FL2F3GGS0001	-6.62107	-6.8752	-6.4577	-6.5344	-6.6639	-6.726	-6.6091	-6.5763	-6.5557	-6.6342	-6.5782
FL2F4ANS0001	-6.82601	-6.8752	-6.9967	-6.8212	-7.0438	-6.7362	-6.7619	-6.7914	-6.6775	-6.7795	-6.7767
FL2F9AGI0001	-6.72224	-6.8752	-6.6539	-6.7259	-6.9238	-6.7258	-6.6432	-6.7052	-6.6308	-6.7181	-6.6205
FL2F9ANI0001	-6.67573	-6.8752	-6.6977	-6.6515	-6.5883	-6.7433	-6.6571	-6.7081	-6.5537	-6.7109	-6.5715
FL2F9ANS0001	-7.06769	-6.7723	-7.0574	-7.3302	-7.1158	-6.6931	-7.1531	-7.3017	-7.2143	-7.0658	-6.9732
FL2F9ANS0002	-6.86429	-6.8763	-6.966	-6.9407	-6.9047	-6.8678	-6.8274	-6.83	-6.6954	-6.7963	-6.9383
FL2F9CNS0001	-6.95781	-6.8748	-7.3263	-7.0142	-7.011	-6.7862	-6.9841	-7.0622	-6.7661	-6.8515	-6.9017
FL2FA8GS0001	-6.53947	-6.8724	-6.3271	-6.538	-6.2923	-6.7002	-6.5416	-6.3765	-6.5912	-6.545	-6.6104
FL2FA8GS0002	-6.51421	-6.8752	-5.7137	-6.5011	-6.4846	-6.7295	-6.498	-6.6733	-6.5044	-6.6082	-6.5541
FL2FA8GS0003	-6.40012	-6.876	-5.6876	-6.3933	-6.0661	-6.52	-6.6946	-6.4175	-6.3235	-6.4319	-6.5907
FL2FA8GS0004	-6.67925	-6.8752	-6.9322	-6.5409	-6.5968	-6.7586	-6.6487	-6.6331	-6.6337	-6.6744	-6.4989
FL2FA8NI0001	-6.53642	-6.875	-6.5066	-6.4774	-6.1716	-6.7177	-6.5227	-6.5852	-6.4659	-6.5322	-6.5099
FL2FA8NI0002	-6.45768	-6.8742	-5.9712	-6.3445	-6.31	-6.7183	-6.522	-6.3629	-6.5094	-6.5103	-6.454
FL2FA8NI0003	-6.61244	-6.8752	-6.7882	-6.4272	-6.4898	-6.7563	-6.5794	-6.46	-6.6313	-6.5348	-6.5822
FL2FA8NI0004	-6.61769	-6.8752	-6.3088	-6.5275	-6.3544	-6.7534	-6.7309	-6.692	-6.6036	-6.6285	-6.7026
FL2FA8NI0005	-6.65481	-6.8752	-6.8989	-6.4995	-6.3544	-6.7457	-6.6739	-6.6777	-6.5706	-6.6119	-6.6403
FL2FA8NI0006	-6.60166	-6.8752	-6.8861	-6.5035	-6.292	-6.7228	-6.5317	-6.5899	-6.5091	-6.5762	-6.5301
FL2FA8NI0007	-6.44806	-6.8752	-6.0258	-6.3571	-6.365	-6.6889	-6.411	-6.382	-6.4982	-6.4686	-6.4088
FL2FA8NI0008	-6.50191	-6.8751	-6.7273	-6.3194	-6.2491	-6.7074	-6.376	-6.3398	-6.5961	-6.4698	-6.3591
FL2FA8NP0001	-6.39187	-6.875	-6.1045	-6.384	-6.3127	-6.5542	-6.3517	-6.1686	-6.4332	-6.4685	-6.2663
FL2FA8NP0002	-6.40091	-6.875	-6.1764	-6.4048	-6.2824	-6.6509	-6.1865	-6.259	-6.3869	-6.4412	-6.346
FL2FA8NP0003	-6.64435	-6.8753	-7.0186	-6.4749	-6.3941	-6.7228	-6.6356	-6.526	-6.5342	-6.6023	-6.6597
FL2FA8NS0001	-7.26572	-6.8747	-7.5759	-7.328	-7.6323	-7.0371	-7.0685	-7.3124	-7.3734	-7.1886	-7.2663
FL2FA8NS0002	-7.07487	-6.8945	-7.3221	-7.0326	-7.3387	-6.9333	-7.0076	-7.067	-7.0712	-6.9977	-7.084
FL2FA8NS0003	-6.84812	-6.8754	-7.3003	-6.793	-6.8625	-6.8057	-6.7613	-6.7689	-6.7283	-6.7587	-6.8271
FL2FA8NS0004	-6.98464	-6.8765	-7.8276	-6.9511	-7.1814	-6.7755	-6.738	-6.9003	-6.8698	-6.9482	-6.778
FL2FA8NS0005	-6.73001	-6.8752	-7.0005	-6.734	-6.8605	-6.7514	-6.4576	-6.6855	-6.5549	-6.7226	-6.6579
FL2FA8NS0006	-7.03779	-6.8776	-7.695	-7.0533	-7.3605	-6.7853	-6.7985	-6.831	-7.0527	-7.0008	-6.9232
FL2FA8NS0007	-6.84092	-6.8752	-7.3075	-6.8274	-7.0146	-6.7492	-6.6982	-6.7708	-6.6686	-6.8026	-6.6951
FL2FA8NS0008	-7.02128	-6.8782	-7.6963	-6.9983	-7.3515	-6.8	-6.8334	-6.7997	-6.9932	-6.9321	-6.9301
FL2FA8NS0009	-6.73793	-6.876	-6.4195	-6.792	-6.5966	-6.7975	-6.8079	-6.8523	-6.6975	-6.7407	-6.7993
FL2FA8NS0011	-6.81672	-6.8744	-7.3101	-6.8564	-6.6313	-6.7843	-6.8098	-6.9163	-6.5188	-6.7338	-6.732
FL2FA9GM0001	-6.36459	-6.8757	-5.7786	-6.4892	-5.994	-6.5972	-6.4006	-6.3898	-6.4246	-6.3922	-6.304
FL2FA9GM0002	-6.39325	-6.8766	-5.7808	-6.3999	-6.1022	-6.6391	-6.363	-6.4507	-6.4129	-6.4867	-6.4206
FL2FA9GM0003	-6.48721	-6.8749	-5.7566	-6.4481	-6.4153	-6.7149	-6.4021	-6.5572	-6.6108	-6.6312	-6.461
FL2FA9GM0004	-6.4297	-6.8751	-6.3944	-6.2531	-5.9865	-6.7077	-6.361	-6.3769	-6.4454	-6.4315	-6.4654
FL2FA9GS0001	-6.72867	-6.8752	-6.5139	-6.7571	-6.9673	-6.74	-6.642	-6.6933	-6.6161	-6.7658	-6.716
FL2FA9GS0002	-6.59812	-6.8752	-5.9021	-6.6034	-6.7065	-6.736	-6.6618	-6.6913	-6.5553	-6.6308	-6.6188
FL2FA9GS0003	-6.61639	-6.875	-6.2802	-6.5246	-6.5835	-6.7305	-6.6663	-6.6578	-6.6042	-6.6318	-6.61
FL2FA9GS0004	-6.52102	-6.8753	-5.9008	-6.5107	-6.3788	-6.7377	-6.5134	-6.6347	-6.5528	-6.58	-6.526
FL2FA9GS0005	-6.53412	-6.8752	-5.9365	-6.4749	-6.2832	-6.7344	-6.6565	-6.6428	-6.5314	-6.6004	-6.6059
FL2FA9GS0006	-6.55356	-6.8753	-5.9256	-6.5612	-6.6032	-6.74	-6.5184	-6.6534	-6.4969	-6.6805	-6.4811
FL2FA9GS0007	-6.447	-6.8752	-5.7855	-6.3487	-6.3832	-6.6944	-6.4005	-6.5901	-6.4343	-6.4958	-6.4623
FL2FA9GS0008	-6.61464	-6.8752	-5.9425	-6.6046	-6.7773	-6.7537	-6.6486	-6.6648	-6.6467	-6.6419	-6.5911
FL2FA9GS0009	-6.61668	-6.8753	-6.2629	-6.5895	-6.6473	-6.7608	-6.6471	-6.648	-6.6127	-6.6169	-6.5063
FL2FA9GS0010	-6.5773	-6.8752	-5.9102	-6.5964	-6.5509	-6.7345	-6.65	-6.6614	-6.5404	-6.6347	-6.6193
FL2FA9NC0001	-6.45437	-6.8758	-6.4627	-6.3445	-6.067	-6.6979	-6.526	-6.3351	-6.5438	-6.4899	-6.201
FL2FA9NC0002	-6.76871	-6.8755	-7.5554	-6.6241	-6.7142	-6.7591	-6.6057	-6.6197	-6.6037	-6.6588	-6.6709
FL2FA9NC0003	-6.70807	-6.8752	-7.1666	-6.5862	-6.7007	-6.7442	-6.5963	-6.5603	-6.582	-6.6354	-6.6338
FL2FA9NC0004	-6.49751	-6.8752	-6.188	-6.2993	-6.2415	-6.7246	-6.5894	-6.5636	-6.4525	-6.5155	-6.5255
FL2FA9NC0005	-6.5545	-6.8761	-6.2091	-6.3497	-6.3406	-6.7455	-6.6517	-6.6412	-6.5647	-6.5989	-6.5675
FL2FA9NC0006	-6.60943	-6.8752	-6.2824	-6.5093	-6.4582	-6.7453	-6.6782	-6.6939	-6.5605	-6.6426	-6.6487
FL2FA9NC0007	-6.65119	-6.8712	-6.8758	-6.5678	-6.477	-6.7978	-6.4674	-6.2212	-6.9575	-6.63	-6.6462
FL2FA9NC0008	-6.70851	-6.8807	-6.5577	-6.6102	-6.9414	-6.7308	-6.5077	-6.7492	-6.7659	-6.7507	-6.5908
FL2FA9NC0009	-6.65119	-6.8712	-6.8758	-6.5678	-6.477	-6.7978	-6.4674	-6.2212	-6.9575	-6.63	-6.6462
FL2FA9NC0010	-6.63613	-6.8759	-6.5224	-6.5217	-6.5807	-6.782	-6.5143	-6.3866	-6.8663	-6.6418	-6.6696
FL2FA9NC0013	-6.77612	-6.8753	-7.0416	-6.841	-6.9242	-6.7266	-6.6883	-6.7239	-6.5738	-6.727	-6.6395
FL2FA9NC0014	-6.7525	-6.8786	-6.7108	-6.6136	-7.0465	-6.7562	-6.5501	-6.8136	-6.6758	-6.778	-6.7018
FL2FA9NC0015	-6.7525	-6.8786	-6.7108	-6.6136	-7.0465	-6.7562	-6.5501	-6.8136	-6.6758	-6.778	-6.7018
FL2FA9NC0016	-6.6485	-6.8752	-6.1422	-6.6135	-6.8545	-6.7373	-6.6724	-6.6958	-6.5748	-6.6765	-6.6428
FL2FA9NC0017	-6.6485	-6.8752	-6.1422	-6.6135	-6.8545	-6.7373	-6.6724	-6.6958	-6.5748	-6.6765	-6.6428
FL2FA9NF0001	-6.65606	-6.8756	-5.9337	-6.8219	-6.8546	-6.7036	-6.5322	-6.8681	-6.5947	-6.7733	-6.6029
FL2FA9NI0001	-6.54482	-6.875	-6.5255	-6.5272	-6.225	-6.7115	-6.479	-6.5796	-6.4854	-6.5521	-6.4879
FL2FA9NI0002	-6.42222	-6.8734	-5.9867	-6.4102	-6.3164	-6.6821	-6.5548	-6.224	-6.5117	-6.4048	-6.2581
FL2FA9NI0003	-6.55652	-6.8758	-6.7768	-6.2936	-6.3262	-6.616	-6.7031	-6.4044	-6.6009	-6.4751	-6.4933
FL2FA9NI0004	-6.65798	-6.8752	-6.9268	-6.4969	-6.4352	-6.7165	-6.7334	-6.7089	-6.6547	-6.5601	-6.4721
FL2FA9NI0005	-6.56417	-6.8751	-6.6039	-6.5498	-6.2921	-6.7131	-6.4708	-6.5874	-6.4931	-6.5643	-6.4921
FL2FA9NI0006	-6.58565	-6.8752	-6.7064	-6.5422	-6.2266	-6.7164	-6.5388	-6.6083	-6.5069	-6.5881	-6.5476
FL2FA9NI0007	-6.64232	-6.8752	-7.0807	-6.5037	-6.3129	-6.7316	-6.6127	-6.6	-6.4885	-6.6216	-6.5963
FL2FA9NI0008	-6.48176	-6.8739	-6.4559	-6.4632	-6.0703	-6.6761	-6.4113	-6.4895	-6.4138	-6.5112	-6.4524
FL2FA9NI0009	-6.54207	-6.8752	-6.4018	-6.4975	-6.1682	-6.7236	-6.5994	-6.6023	-6.4903	-6.5303	-6.5321
FL2FA9NI0010	-6.75441	-6.8713	-7.1807	-6.7189	-6.8514	-6.7861	-6.4928	-6.7299	-6.6035	-6.6341	-6.6754
FL2FA9NI0011	-6.398	-6.8752	-6.231	-6.2356	-5.9293	-6.6783	-6.5678	-6.3512	-6.3818	-6.3647	-6.3651
FL2FA9NI0012	-6.57594	-6.8752	-6.4316	-6.5121	-6.3133	-6.729	-6.6087	-6.6286	-6.5119	-6.5845	-6.5645
FL2FA9NI0013	-6.4239	-6.8754	-6.5506	-6.2241	-6.0784	-6.6162	-6.5899	-6.1666	-6.4998	-6.3764	-6.2616
FL2FA9NI0014	-6.44421	-6.8758	-6.5757	-6.2076	-6.0324	-6.6327	-6.5197	-6.3278	-6.4842	-6.4668	-6.3194
FL2FA9NI0015	-6.32661	-6.8741	-5.9811	-6.3376	-6.0972	-6.5748	-6.4529	-6.1025	-6.3696	-6.3572	-6.1191
FL2FA9NI0016	-6.50613	-6.8737	-5.9783	-6.5984	-6.3993	-6.6595	-6.3982	-6.601	-6.451	-6.6112	-6.4907
FL2FA9NI0017	-6.42972	-6.875	-6.0583	-6.5142	-6.1876	-6.5532	-6.3202	-6.3806	-6.5262	-6.5249	-6.357
FL2FA9NI0018	-6.6316	-6.8752	-6.7333	-6.6129	-6.4404	-6.6925	-6.4945	-6.7466	-6.4642	-6.7122	-6.5442
FL2FA9NI0019	-6.64601	-6.8741	-6.283	-6.6729	-6.6025	-6.6738	-6.5196	-6.9065	-6.6162	-6.8139	-6.4976
FL2FA9NI0020	-6.57827	-6.8753	-6.3617	-6.6631	-6.4796	-6.6853	-6.3468	-6.5941	-6.568	-6.6285	-6.5803
FL2FA9NI0021	-6.80686	-6.8758	-7.2521	-6.692	-6.871	-6.8104	-6.7074	-6.6135	-6.7084	-6.6906	-6.8474
FL2FA9NI0022	-6.36032	-6.8746	-5.8747	-6.2681	-6.0324	-6.6505	-6.4758	-6.2228	-6.3837	-6.4268	-6.3938
FL2FA9NI0023	-6.39195	-6.8752	-5.8211	-6.3425	-6.3749	-6.6763	-6.3089	-6.4115	-6.3492	-6.3904	-6.3695
FL2FA9NM0001	-6.98369	-7.0094	-6.4577	-6.9576	-7.1253	-7.0054	-6.8978	-7.0265	-7.3989	-6.9417	-7.0166
FL2FA9NM0002	-7.13315	-6.8236	-8.0531	-7.1331	-7.3248	-6.8983	-6.7068	-7.0068	-7.3882	-7.0323	-6.9645
FL2FA9NM0003	-6.96308	-6.8942	-6.8616	-6.9667	-7.198	-6.8017	-6.9713	-6.9916	-7.2057	-6.8245	-6.9155
FL2FA9NM0004	-6.67148	-6.8747	-6.8068	-6.7603	-6.7566	-6.717	-6.3594	-6.6802	-6.485	-6.6806	-6.5942
FL2FA9NM0005	-6.94524	-6.8796	-6.9738	-7.0984	-6.8323	-6.6791	-7.0479	-7.2486	-6.8003	-6.8896	-7.0028
FL2FA9NM0006	-6.77084	-6.881	-6.9963	-6.8855	-6.4219	-6.5266	-6.8971	-6.8026	-6.7387	-6.7906	-6.7681
FL2FA9NM0007	-6.87616	-6.7971	-7.0017	-6.9899	-6.7636	-6.6882	-6.9013	-7.2155	-6.6297	-6.7851	-6.9895
FL2FA9NM0008	-7.0463	-6.9808	-6.8529	-6.9182	-7.2374	-7.0411	-7.2295	-6.7982	-7.3456	-7.1002	-6.9591
FL2FA9NM0010	-6.32888	-6.8751	-5.9176	-6.2557	-6.0801	-6.5718	-6.4754	-6.1737	-6.3578	-6.348	-6.2336
FL2FA9NM0011	-6.91555	-6.8758	-7.1116	-6.9888	-7.2157	-6.8248	-6.6841	-6.7413	-6.9516	-6.8887	-6.8731
FL2FA9NM0012	-7.11248	-6.8711	-7.7737	-7.2054	-6.7103	-6.8438	-6.8302	-7.2611	-7.5629	-7.0869	-6.9794
FL2FA9NM0013	-6.8503	-6.7968	-6.7424	-7.1693	-6.7379	-6.8384	-6.6204	-6.8678	-7.1737	-6.7509	-6.8054
FL2FA9NM0014	-6.96649	-6.8022	-7.278	-7.1983	-6.8388	-6.8533	-6.6891	-6.9961	-7.2482	-6.9781	-6.7828
FL2FA9NM0015	-7.37977	-6.9023	-7.5903	-7.4821	-7.4048	-7.1211	-7.1916	-7.7473	-7.7164	-7.313	-7.3288
FL2FA9NM0016	-6.9249	-6.8768	-6.9419	-6.9587	-6.8	-6.9044	-6.9727	-7.0193	-6.9846	-6.8283	-6.9623
FL2FA9NM0017	-6.90689	-6.8779	-7.5943	-6.8262	-7.1603	-6.7721	-6.7227	-6.5891	-6.84	-6.8657	-6.8206
FL2FA9NN0001	-6.49006	-6.8744	-6.0681	-6.463	-6.2907	-6.6115	-6.4644	-6.5339	-6.4235	-6.6001	-6.571
FL2FA9NN0002	-6.40474	-6.871	-5.8109	-6.4455	-6.1358	-6.5757	-6.4183	-6.4059	-6.3352	-6.5097	-6.5394
FL2FA9NP0001	-6.80779	-6.8739	-6.978	-6.8788	-6.9558	-6.7941	-6.5776	-6.8209	-6.7183	-6.7781	-6.7024
FL2FA9NP0002	-6.45258	-6.874	-6.0376	-6.5339	-6.412	-6.6694	-6.4344	-6.2505	-6.3343	-6.5262	-6.4535
FL2FA9NP0003	-6.55874	-6.8697	-6.1723	-6.6061	-6.4223	-6.6212	-6.7546	-6.3089	-6.7188	-6.5726	-6.5409
FL2FA9NP0004	-6.44622	-6.8751	-5.8616	-6.4315	-6.5385	-6.6555	-6.4538	-6.4628	-6.31	-6.467	-6.4064
FL2FA9NR0001	-6.36811	-6.8743	-5.8621	-6.4194	-6.3316	-6.6305	-6.408	-6.2677	-6.2758	-6.4595	-6.1522
FL2FA9NR0002	-6.34841	-6.875	-5.904	-6.2556	-6.1962	-6.6449	-6.3594	-6.3196	-6.2988	-6.3484	-6.2822
FL2FA9NR0003	-6.39234	-6.8754	-6.4462	-6.1099	-5.959	-6.6018	-6.5397	-6.2696	-6.3767	-6.3876	-6.3575
FL2FA9NR0004	-6.367	-6.8752	-5.8724	-6.1207	-5.9566	-6.674	-6.5236	-6.4382	-6.3362	-6.4632	-6.4099
FL2FA9NS0001	-6.72866	-6.875	-6.9183	-6.7888	-6.9054	-6.7486	-6.4267	-6.7335	-6.5293	-6.7144	-6.6466
FL2FA9NS0002	-7.07316	-6.8945	-7.0009	-7.1517	-7.5193	-6.9374	-6.9419	-7.0341	-7.1591	-7.0854	-7.0073
FL2FA9NS0003	-6.98678	-6.8782	-7.1791	-7.1463	-7.3007	-6.9058	-6.7753	-7.0121	-6.8058	-6.9793	-6.8852
FL2FA9NS0004	-6.93853	-6.8719	-7.2201	-7.0459	-7.279	-6.8478	-6.614	-6.8803	-6.9196	-6.9027	-6.804
FL2FA9NS0005	-6.51705	-6.875	-6.2108	-6.505	-6.2728	-6.7187	-6.6216	-6.476	-6.524	-6.5414	-6.4252
FL2FA9NS0006	-6.88871	-6.8806	-7.1352	-7.0386	-6.7353	-6.6722	-6.9982	-6.9748	-6.799	-6.8823	-6.7709
FL2FA9NS0007	-6.67888	-6.8746	-6.5072	-6.7738	-6.7643	-6.7629	-6.4304	-6.6863	-6.5989	-6.7	-6.6904
FL2FA9NS0008	-6.32088	-6.8721	-5.8521	-6.361	-6.0845	-6.6577	-6.4708	-6.2226	-6.3625	-6.3288	-5.9967
FL2FA9NS0009	-6.96889	-6.8741	-7.2834	-7.0062	-6.9314	-6.8359	-6.8582	-7.0912	-7.0929	-6.824	-6.8916
FL2FAACS0003	-6.66552	-6.8752	-6.3393	-6.6591	-6.7968	-6.7378	-6.6555	-6.6865	-6.5797	-6.6806	-6.6447
FL2FAAGC0001	-6.8816	-6.8746	-7.0837	-6.9305	-7.3328	-6.7526	-6.6249	-6.8688	-6.7169	-6.8211	-6.8101
FL2FAAGC0002	-6.71982	-6.8781	-6.18	-6.6836	-6.6164	-6.85	-6.7902	-6.7161	-6.8964	-6.757	-6.8304
FL2FAAGI0001	-6.56386	-6.8752	-5.982	-6.5273	-6.4039	-6.7359	-6.6683	-6.6757	-6.5575	-6.5927	-6.6201
FL2FAAGI0002	-6.55612	-6.8753	-6.1126	-6.4803	-6.5303	-6.7443	-6.6029	-6.6103	-6.5463	-6.5461	-6.5128
FL2FAAGI0003	-6.36943	-6.8752	-6.0971	-6.2755	-5.9479	-6.6648	-6.4521	-6.4231	-6.2569	-6.3204	-6.3813
FL2FAAGM0001	-6.79293	-6.8753	-6.6895	-6.7803	-6.8718	-6.7876	-6.6964	-6.8659	-6.7209	-6.8654	-6.7762
FL2FAAGM0002	-6.36836	-6.8753	-5.7999	-6.4911	-6.0582	-6.6	-6.3729	-6.38	-6.3923	-6.3857	-6.3282
FL2FAAGM0003	-6.61592	-6.8752	-6.0054	-6.5641	-6.7613	-6.7381	-6.6608	-6.684	-6.5764	-6.6549	-6.639
FL2FAAGM0004	-6.40878	-6.8752	-6.0063	-6.308	-6.0535	-6.7144	-6.3975	-6.4769	-6.427	-6.4216	-6.4074
FL2FAAGS0001	-6.56036	-6.8752	-5.9306	-6.5616	-6.3774	-6.7374	-6.6657	-6.6854	-6.5617	-6.5981	-6.6105
FL2FAAGS0002	-6.43602	-6.8752	-5.9088	-6.3735	-5.9294	-6.7107	-6.6141	-6.5664	-6.4347	-6.4337	-6.5137
FL2FAAGS0003	-6.81732	-6.8752	-7.5246	-6.6991	-6.6565	-6.7298	-6.7579	-6.8503	-6.6042	-6.8148	-6.6608
FL2FAAGS0004	-6.45836	-6.8735	-5.6683	-6.6664	-6.4361	-6.7502	-6.3049	-6.263	-6.5152	-6.5703	-6.5357
FL2FAAGS0005	-6.5494	-6.8752	-5.9803	-6.464	-6.3944	-6.7442	-6.6626	-6.6566	-6.5677	-6.5729	-6.5761
FL2FAAGS0006	-6.65307	-6.8752	-6.5525	-6.5561	-6.5767	-6.7384	-6.6416	-6.6721	-6.5921	-6.6745	-6.6515
FL2FAAGS0007	-6.59706	-6.8752	-6.1985	-6.5085	-6.5614	-6.7244	-6.6596	-6.6489	-6.58	-6.6062	-6.6079
FL2FAAGS0008	-6.6539	-6.8752	-6.4198	-6.658	-6.6594	-6.7434	-6.6561	-6.676	-6.5834	-6.6978	-6.5699
FL2FAAGS0009	-6.61999	-6.8755	-6.4148	-6.686	-6.4116	-6.6999	-6.7179	-6.7465	-6.4716	-6.616	-6.5601
FL2FAAGS0010	-6.39102	-6.8754	-6.1666	-6.1953	-5.9508	-6.717	-6.4418	-6.379	-6.4777	-6.3691	-6.3375
FL2FAAGS0011	-6.4792	-6.8752	-5.8867	-6.4821	-6.2417	-6.6833	-6.5755	-6.6108	-6.3897	-6.529	-6.518
FL2FAAGS0012	-6.5529	-6.8752	-6.1521	-6.4449	-6.245	-6.7405	-6.6778	-6.6088	-6.5482	-6.6012	-6.6353
FL2FAAGS0013	-6.63469	-6.8752	-6.226	-6.6279	-6.6519	-6.7373	-6.6692	-6.7029	-6.5628	-6.6569	-6.6368
FL2FAAGS0014	-6.55891	-6.8752	-6.0113	-6.6267	-6.33	-6.7127	-6.6447	-6.578	-6.556	-6.628	-6.6265
FL2FAAGS0015	-6.4851	-6.8753	-6.0458	-6.489	-6.2792	-6.7312	-6.4626	-6.6028	-6.4741	-6.461	-6.43
FL2FAAGS0016	-6.44179	-6.8752	-5.8406	-6.3108	-6.0794	-6.7164	-6.6218	-6.5662	-6.3898	-6.5129	-6.5048
FL2FAAGS0017	-6.55631	-6.8752	-6.3394	-6.3692	-6.4105	-6.7427	-6.5638	-6.5858	-6.5206	-6.5513	-6.6046
FL2FAAGS0018	-6.59103	-6.8752	-6.0262	-6.6738	-6.3865	-6.7371	-6.6768	-6.7025	-6.5732	-6.6172	-6.6418
FL2FAAGS0019	-6.59531	-6.8752	-5.9539	-6.6134	-6.5485	-6.7371	-6.6722	-6.6951	-6.5683	-6.657	-6.6324
FL2FAAGS0021	-6.525	-6.8752	-6.3092	-6.4437	-6.3541	-6.6979	-6.4967	-6.4744	-6.5258	-6.5903	-6.4827
FL2FAAGS0022	-6.64055	-6.8752	-6.3735	-6.7086	-6.6148	-6.7412	-6.6418	-6.6584	-6.5248	-6.7024	-6.5648
FL2FAAGS0023	-6.55632	-6.8752	-6.013	-6.429	-6.495	-6.7394	-6.6205	-6.673	-6.5677	-6.5892	-6.5612
FL2FAAGS0024	-6.63879	-6.8752	-6.3168	-6.547	-6.6359	-6.7336	-6.6326	-6.7768	-6.5194	-6.7166	-6.634
FL2FAAGS0025	-6.43695	-6.8752	-5.8207	-6.4444	-6.0952	-6.6912	-6.5084	-6.5992	-6.3483	-6.4928	-6.4941
FL2FAAGS0026	-6.65362	-6.8752	-6.5903	-6.5405	-6.5748	-6.7375	-6.6698	-6.6894	-6.5648	-6.6531	-6.6408
FL2FAAGS0027	-6.53607	-6.875	-6.0489	-6.4975	-6.4182	-6.7065	-6.4684	-6.5392	-6.633	-6.608	-6.566
FL2FAAGS0028	-6.50533	-6.8752	-5.9594	-6.4149	-6.3521	-6.7244	-6.5325	-6.5934	-6.5064	-6.5674	-6.5276
FL2FAANF0002	-6.39862	-6.8751	-5.718	-6.4141	-6.5423	-6.5983	-6.2695	-6.3389	-6.3633	-6.4885	-6.3782
FL2FAANF0003	-6.53015	-6.8752	-6.4548	-6.4484	-6.23	-6.6913	-6.493	-6.5192	-6.5315	-6.562	-6.4961
FL2FAANF0004	-6.49627	-6.8752	-6.2579	-6.4311	-6.1814	-6.709	-6.5017	-6.5657	-6.4199	-6.5187	-6.5021
FL2FAANF0005	-6.54996	-6.871	-6.5027	-6.5751	-6.2054	-6.5827	-6.741	-6.6266	-6.2208	-6.5505	-6.6238
FL2FAANF0006	-6.9073	-6.8769	-7.1168	-6.8762	-6.8265	-6.8135	-6.9	-7.0653	-6.8637	-6.9477	-6.7864
FL2FAANF0007	-6.38847	-6.8752	-6.008	-6.2493	-5.9154	-6.6662	-6.5514	-6.3652	-6.3948	-6.3982	-6.461
FL2FAANF0008	-6.38847	-6.8752	-6.008	-6.2493	-5.9154	-6.6662	-6.5514	-6.3652	-6.3948	-6.3982	-6.461
FL2FAANF0009	-6.46947	-6.8748	-5.955	-6.5308	-6.5245	-6.6603	-6.23	-6.5325	-6.3727	-6.5777	-6.4364
FL2FAANF0010	-6.46947	-6.8748	-5.955	-6.5308	-6.5245	-6.6603	-6.23	-6.5325	-6.3727	-6.5777	-6.4364
FL2FAANF0011	-6.70149	-6.8753	-5.9129	-6.8438	-7.1067	-6.8026	-6.6152	-6.7486	-6.636	-6.7795	-6.6943
FL2FAANF0012	-6.53785	-6.8744	-6.226	-6.5291	-6.3331	-6.7088	-6.6742	-6.3689	-6.5766	-6.525	-6.5624
FL2FAANI0001	-6.52878	-6.8752	-6.201	-6.4014	-6.3675	-6.7363	-6.615	-6.5102	-6.5391	-6.4756	-6.5665
FL2FAANI0002	-6.28108	-6.8748	-5.8746	-6.2069	-5.9868	-6.6511	-6.2661	-6.1745	-6.1721	-6.2921	-6.3118
FL2FAANI0003	-6.63887	-6.8753	-5.8376	-6.7324	-7.0447	-6.7912	-6.5136	-6.7825	-6.4881	-6.737	-6.5863
FL2FAANI0004	-6.53733	-6.8747	-6.2727	-6.5319	-6.4935	-6.6925	-6.5734	-6.4977	-6.4911	-6.6089	-6.3369
FL2FAANI0005	-6.84149	-6.8782	-6.6297	-6.857	-6.8955	-6.867	-6.6432	-6.9711	-6.9203	-6.918	-6.8349
FL2FAANI0006	-6.8317	-6.876	-7.2053	-6.7357	-6.5414	-6.7937	-6.8178	-6.9279	-6.8693	-6.8175	-6.7324
FL2FAANI0007	-6.77659	-6.8734	-6.4742	-6.7487	-6.8473	-6.8719	-6.5534	-6.9424	-6.8929	-6.804	-6.7577
FL2FAANI0008	-6.37848	-6.8752	-6.0699	-6.2536	-5.9586	-6.6287	-6.4783	-6.2629	-6.3605	-6.3942	-6.5029
FL2FAANI0009	-6.48811	-6.8752	-6.1486	-6.2885	-5.9931	-6.7327	-6.5803	-6.6127	-6.5265	-6.5396	-6.5839
FL2FAANI0010	-6.64984	-6.8743	-6.3348	-6.6212	-6.6053	-6.8021	-6.4065	-6.8438	-6.6876	-6.7248	-6.598
FL2FAANI0011	-6.5614	-6.8752	-5.762	-6.4639	-6.6765	-6.7283	-6.6274	-6.6785	-6.5838	-6.6046	-6.6138
FL2FAANI0012	-6.68175	-6.8752	-7.2098	-6.5099	-6.3195	-6.7411	-6.6907	-6.6683	-6.5168	-6.6422	-6.644
FL2FAANI0013	-6.56897	-6.8752	-6.3638	-6.4048	-6.4931	-6.7277	-6.575	-6.5311	-6.5245	-6.5911	-6.6034
FL2FAANI0014	-7.2928	-6.929	-7.8772	-7.2681	-7.3594	-7.0107	-6.9934	-7.5802	-7.545	-7.2356	-7.1294
FL2FAANI0015	-6.61594	-6.8752	-6.2734	-6.5574	-6.4751	-6.7376	-6.6714	-6.6867	-6.576	-6.6638	-6.6428
FL2FAANI0016	-6.37345	-6.8745	-6.1882	-6.2326	-6.011	-6.6973	-6.4259	-6.2705	-6.2909	-6.3232	-6.4204
FL2FAANI0017	-6.6889	-6.8748	-6.5378	-6.6556	-6.719	-6.7965	-6.4313	-6.7698	-6.7543	-6.7564	-6.5935
FL2FAANI0018	-6.63264	-6.8752	-6.8071	-6.5128	-6.5675	-6.6976	-6.5258	-6.5011	-6.5733	-6.6221	-6.6439
FL2FAANI0019	-6.86002	-6.8737	-6.5116	-6.9599	-6.8581	-6.9399	-6.6233	-6.9896	-7.0639	-6.8482	-6.932
FL2FAANI0020	-6.62032	-6.8753	-6.581	-6.5556	-6.4183	-6.7385	-6.6497	-6.6807	-6.5479	-6.618	-6.5382
FL2FAANI0021	-6.41328	-6.8752	-5.7937	-6.3932	-6.3329	-6.6766	-6.5021	-6.4677	-6.29	-6.4592	-6.3422
FL2FAANI0023	-6.98126	-6.881	-6.8758	-6.9884	-6.8591	-6.9197	-6.9463	-7.0912	-7.2206	-6.9741	-7.0564
FL2FAANI0024	-6.80478	-6.8785	-7.1941	-6.5961	-6.808	-6.7819	-6.5646	-6.8492	-6.9278	-6.8172	-6.6304
FL2FAANI0025	-6.67378	-6.8752	-6.8077	-6.5765	-6.6299	-6.7448	-6.5788	-6.6774	-6.519	-6.6736	-6.6549
FL2FAANI0026	-6.69694	-6.8752	-6.7029	-6.6067	-6.7446	-6.7636	-6.5379	-6.7318	-6.6173	-6.7332	-6.6562
FL2FAANM0001	-6.81938	-6.8728	-7.1492	-6.9364	-6.6221	-6.6271	-6.9755	-6.8431	-6.601	-6.8052	-6.7614
FL2FAANM0002	-7.19462	-6.8978	-7.7357	-7.1987	-7.324	-6.9449	-7.023	-7.2646	-7.295	-7.1449	-7.1176
FL2FAANM0003	-6.69236	-6.8814	-6.6525	-6.6991	-6.6266	-6.7811	-6.6042	-6.6631	-6.6239	-6.6782	-6.7135
FL2FAANMH001	-7.32145	-6.9555	-7.8525	-7.2668	-7.2821	-7.0476	-7.1203	-7.5481	-7.6076	-7.3186	-7.2154
FL2FAANN0001	-6.39891	-6.8716	-5.88	-6.4274	-6.0201	-6.5805	-6.5461	-6.2771	-6.351	-6.4609	-6.5744
FL2FAANP0001	-6.57556	-6.8846	-6.2796	-6.4588	-6.2107	-6.7011	-6.7812	-6.6275	-6.5138	-6.5894	-6.7089
FL2FAANP0002	-6.42107	-6.8752	-6.0531	-6.4464	-6.3815	-6.6602	-6.2767	-6.3316	-6.3976	-6.4655	-6.3229
FL2FAANP0003	-6.46057	-6.8754	-6.0073	-6.5409	-6.226	-6.5711	-6.5138	-6.4188	-6.4988	-6.499	-6.4546
FL2FAANP0004	-6.53254	-6.8752	-6.4108	-6.3209	-6.1687	-6.7233	-6.5885	-6.5842	-6.5856	-6.5621	-6.5061
FL2FAANP0005	-6.48762	-6.8753	-6.5546	-6.3609	-6.2155	-6.7164	-6.6095	-6.431	-6.4458	-6.3647	-6.3025
FL2FAANP0006	-6.35816	-6.8752	-6.0867	-6.1711	-5.8843	-6.7086	-6.5385	-6.3651	-6.3482	-6.2438	-6.3601
FL2FAANP0007	-6.57881	-6.8752	-6.4196	-6.5084	-6.3446	-6.7287	-6.5903	-6.6483	-6.5253	-6.5406	-6.6071
FL2FAANP0008	-6.51886	-6.8754	-6.2419	-6.3168	-6.1265	-6.7082	-6.6934	-6.636	-6.4866	-6.5518	-6.552
FL2FAANP0009	-6.68948	-6.8848	-6.3893	-6.6057	-6.7415	-6.7635	-6.8342	-6.5803	-6.7691	-6.7219	-6.6045
FL2FAANP0010	-6.4143	-6.8752	-5.9442	-6.3468	-6.3036	-6.6675	-6.4962	-6.4662	-6.276	-6.366	-6.4013
FL2FAANP0011	-6.51952	-6.8753	-6.0599	-6.3661	-6.3811	-6.7285	-6.5555	-6.6228	-6.5494	-6.5554	-6.5012
FL2FAANP0012	-6.60042	-6.8748	-6.7714	-6.5046	-6.3334	-6.6513	-6.5998	-6.5209	-6.5982	-6.6471	-6.5027
FL2FAANP0013	-6.46715	-6.8755	-5.9087	-6.5834	-6.3029	-6.6478	-6.4704	-6.365	-6.5481	-6.6496	-6.3201
FL2FAANP0014	-6.36109	-6.875	-5.9653	-6.2463	-6.042	-6.6779	-6.4931	-6.3035	-6.4236	-6.3172	-6.267
FL2FAANP0016	-6.39807	-6.8752	-5.9502	-6.4144	-6.2975	-6.6679	-6.2986	-6.3705	-6.3615	-6.4037	-6.3412
FL2FAANP0017	-6.54371	-6.8752	-6.2364	-6.5014	-6.5133	-6.712	-6.5083	-6.3654	-6.651	-6.6178	-6.4563
FL2FAANP0018	-6.42426	-6.8752	-5.961	-6.4605	-6.3184	-6.6805	-6.3072	-6.4321	-6.3844	-6.4297	-6.3936
FL2FAANP0019	-6.40674	-6.8752	-6.183	-6.2435	-6.0441	-6.6855	-6.4914	-6.3095	-6.4514	-6.4004	-6.3834
FL2FAANP0020	-6.80894	-6.8753	-7.0958	-6.7501	-6.8625	-6.7672	-6.7723	-6.7217	-6.689	-6.7718	-6.7837
FL2FAANP0021	-6.80894	-6.8753	-7.0958	-6.7501	-6.8625	-6.7672	-6.7723	-6.7217	-6.689	-6.7718	-6.7837
FL2FAANS0001	-7.45057	-6.9969	-7.9932	-7.3884	-7.5109	-7.1238	-7.3113	-7.7591	-7.6798	-7.3695	-7.3728
FL2FAANSS001	-6.59652	-6.8751	-6.0279	-6.6997	-6.7658	-6.7329	-6.5563	-6.6479	-6.5033	-6.5849	-6.5714
FL2FABGM0001	-6.60759	-6.8752	-5.9433	-6.6362	-6.6229	-6.7375	-6.677	-6.7061	-6.5741	-6.6621	-6.6415
FL2FABGM0002	-6.36245	-6.8752	-6.1343	-6.1331	-5.8837	-6.6885	-6.4288	-6.3548	-6.4806	-6.4305	-6.215
FL2FABGM0003	-6.69998	-6.8752	-6.8278	-6.5351	-6.7135	-6.7397	-6.6784	-6.7018	-6.5802	-6.6934	-6.6547
FL2FABGM0004	-6.71294	-6.8752	-7.1118	-6.5764	-6.6361	-6.735	-6.6491	-6.6896	-6.551	-6.6743	-6.6309
FL2FABGM0005	-6.44215	-6.8752	-6.3733	-6.2513	-5.9407	-6.722	-6.407	-6.4838	-6.4525	-6.4171	-6.4986
FL2FABGS0001	-6.45211	-6.8752	-5.7468	-6.509	-5.8249	-6.7199	-6.6601	-6.6114	-6.5061	-6.4723	-6.5954
FL2FABGS0002	-6.45267	-6.8752	-5.838	-6.3272	-6.1894	-6.7315	-6.6309	-6.5325	-6.4691	-6.4809	-6.452
FL2FABGS0003	-6.71678	-6.8752	-7.4669	-6.5625	-6.5294	-6.7032	-6.6596	-6.6997	-6.4742	-6.6253	-6.5718
FL2FABGS0004	-6.68844	-6.8752	-6.6073	-6.6656	-6.6967	-6.7274	-6.6707	-6.7929	-6.5489	-6.7238	-6.5759
FL2FABGS0005	-6.49028	-6.8752	-5.9969	-6.3126	-6.3694	-6.7628	-6.5816	-6.4625	-6.5674	-6.4514	-6.523
FL2FABGS0006	-6.69584	-6.8752	-6.6862	-6.6846	-6.7297	-6.7386	-6.6693	-6.705	-6.5682	-6.669	-6.6326
FL2FABGS0007	-6.69876	-6.8752	-7.0097	-6.6354	-6.6587	-6.7082	-6.6096	-6.7041	-6.5275	-6.6923	-6.5669
FL2FABGS0008	-6.65117	-6.8752	-6.392	-6.6418	-6.6472	-6.7181	-6.6266	-6.7997	-6.5369	-6.7137	-6.5605
FL2FABGS0009	-6.7213	-6.8752	-6.9282	-6.6473	-6.7323	-6.7356	-6.6744	-6.7325	-6.5426	-6.7043	-6.6406
FL2FABNI0001	-6.71121	-6.8739	-6.661	-6.6932	-6.7704	-6.7909	-6.5077	-6.8103	-6.6852	-6.6729	-6.6466
FL2FABNI0002	-6.75507	-6.8725	-6.5153	-6.7587	-6.8036	-6.8187	-6.559	-6.9138	-6.7886	-6.798	-6.7225
FL2FABNI0003	-6.33083	-6.8751	-5.7717	-6.1827	-6.033	-6.6586	-6.4673	-6.3754	-6.3038	-6.3125	-6.3282
FL2FABNI0004	-6.48004	-6.8753	-5.9708	-6.2738	-6.0673	-6.7375	-6.5623	-6.6193	-6.584	-6.5308	-6.5793
FL2FABNI0005	-6.65619	-6.8752	-6.5731	-6.6236	-6.6824	-6.7552	-6.4946	-6.7349	-6.5766	-6.6588	-6.5875
FL2FABNI0006	-6.35614	-6.8753	-5.8747	-6.2404	-5.9048	-6.6203	-6.5648	-6.3438	-6.2641	-6.4296	-6.4436
FL2FABNI0007	-6.53652	-6.8752	-6.1446	-6.4792	-6.4663	-6.6998	-6.5978	-6.5076	-6.4826	-6.56	-6.5521
FL2FABNI0008	-6.45502	-6.8698	-6.1123	-6.5351	-6.2787	-6.6501	-6.4409	-6.129	-6.4516	-6.4687	-6.614
FL2FABNI0009	-6.64177	-6.8752	-6.4682	-6.6187	-6.6447	-6.7298	-6.6305	-6.6481	-6.5349	-6.6556	-6.612
FL2FABNM0001	-6.95503	-6.8732	-7.4378	-6.89	-6.909	-6.8846	-6.9197	-7.0234	-6.918	-6.7951	-6.8995
FL2FABNM0002	-7.02814	-6.8718	-7.8335	-6.9914	-7.1472	-6.7583	-6.7491	-7.1524	-7.1073	-6.9519	-6.7185
FL2FABNN0001	-6.61655	-6.8751	-6.1217	-6.6063	-6.4222	-6.6991	-6.746	-6.8295	-6.5016	-6.6703	-6.6937
FL2FABNP0001	-6.76594	-6.8752	-7.4234	-6.667	-6.5647	-6.7412	-6.7036	-6.7548	-6.5788	-6.718	-6.6327
FL2FABNS0001	-6.95681	-6.8751	-7.5231	-6.9778	-7.0652	-6.7856	-6.8138	-7.0091	-6.9527	-6.822	-6.7437
FL2FACCS0001	-6.64334	-6.8752	-6.6911	-6.5205	-6.608	-6.7445	-6.5842	-6.638	-6.5403	-6.6173	-6.6143
FL2FACGM0001	-6.7601	-6.8752	-6.73	-6.7157	-6.9748	-6.7474	-6.6848	-6.764	-6.6378	-6.8032	-6.6681
FL2FACGM0002	-6.64548	-6.8751	-6.4484	-6.5398	-6.7221	-6.7589	-6.5409	-6.5039	-6.674	-6.7456	-6.6461
FL2FACGS0001	-6.53047	-6.8752	-5.9124	-6.4958	-6.251	-6.735	-6.6618	-6.6481	-6.5379	-6.5869	-6.6006
FL2FACGS0002	-6.56213	-6.8752	-6.0753	-6.4599	-6.4058	-6.7422	-6.6664	-6.6679	-6.565	-6.5797	-6.5839
FL2FACGS0003	-6.51983	-6.8752	-5.9316	-6.4688	-6.2649	-6.7321	-6.6592	-6.6275	-6.53	-6.5656	-6.5434
FL2FACGS0004	-6.69383	-6.8752	-6.5886	-6.6499	-6.6623	-6.7237	-6.6976	-6.8407	-6.5612	-6.7748	-6.5643
FL2FACGS0005	-6.69329	-6.8752	-6.5359	-6.6999	-6.5799	-6.7219	-6.7268	-6.8039	-6.6141	-6.794	-6.5813
FL2FACGS0006	-6.58291	-6.8752	-6.7204	-6.4215	-6.2579	-6.7268	-6.6679	-6.6032	-6.4715	-6.5265	-6.5582
FL2FACGS0007	-6.59006	-6.8752	-5.9212	-6.6216	-6.4701	-6.7375	-6.6771	-6.7064	-6.5743	-6.6747	-6.6425
FL2FACGS0008	-6.49384	-6.8752	-6.2171	-6.2729	-6.164	-6.7374	-6.5412	-6.5238	-6.5778	-6.5265	-6.5025
FL2FACGS0009	-6.525	-6.8752	-6.1819	-6.4042	-6.2158	-6.7355	-6.6349	-6.6088	-6.5366	-6.5351	-6.522
FL2FACGS0010	-6.43687	-6.8753	-5.8857	-6.2782	-6.1456	-6.6425	-6.6669	-6.4577	-6.4304	-6.4708	-6.5156
FL2FACGS0011	-6.5456	-6.8752	-6.432	-6.491	-6.2498	-6.7164	-6.6278	-6.6112	-6.4603	-6.4692	-6.5231
FL2FACGS0015	-6.70698	-6.8752	-6.9461	-6.7087	-6.4413	-6.7401	-6.6885	-6.7785	-6.5846	-6.6619	-6.6449
FL2FACGS0016	-6.4266	-6.8753	-5.9705	-6.4093	-6.1091	-6.711	-6.4185	-6.4482	-6.5149	-6.4583	-6.3509
FL2FACNF0001	-6.50052	-6.8753	-5.8928	-6.5644	-6.6786	-6.6733	-6.4915	-6.482	-6.3798	-6.5494	-6.4181
FL2FACNF0002	-6.70715	-6.8752	-6.7803	-6.619	-6.8238	-6.7353	-6.6532	-6.6486	-6.5801	-6.7024	-6.6536
FL2FACNF0003	-6.60746	-6.8752	-6.634	-6.6013	-6.2136	-6.734	-6.6703	-6.6672	-6.5392	-6.5325	-6.6073
FL2FACNF0004	-6.55087	-6.8752	-6.225	-6.5133	-6.8266	-6.7024	-6.3282	-6.531	-6.4585	-6.5904	-6.4581
FL2FACNF0005	-6.60746	-6.8752	-6.634	-6.6013	-6.2136	-6.734	-6.6703	-6.6672	-6.5392	-6.5325	-6.6073
FL2FACNF0006	-6.55087	-6.8752	-6.225	-6.5133	-6.8266	-6.7024	-6.3282	-6.531	-6.4585	-6.5904	-6.4581
FL2FACNI0001	-6.52408	-6.8747	-5.8366	-6.5715	-6.7671	-6.6981	-6.5043	-6.5865	-6.3647	-6.5657	-6.4716
FL2FACNI0002	-6.74826	-6.8769	-6.5125	-6.7736	-6.7369	-6.8306	-6.4452	-7.0065	-6.8023	-6.8096	-6.6885
FL2FACNI0003	-7.55944	-7.4532	-7.8583	-7.3826	-7.7883	-7.3057	-7.4413	-7.723	-7.6972	-7.462	-7.4828
FL2FACNI0004	-6.66737	-6.8753	-6.9538	-6.4139	-6.301	-6.7767	-6.7122	-6.6998	-6.7092	-6.5856	-6.6462
FL2FACNI0005	-6.48888	-6.8752	-6.2031	-6.3908	-6.2287	-6.7052	-6.5325	-6.5464	-6.4182	-6.4773	-6.5114
FL2FACNI0006	-6.58133	-6.8752	-5.9584	-6.463	-6.6868	-6.729	-6.6254	-6.6767	-6.5883	-6.6056	-6.6049
FL2FACNI0007	-7.16762	-6.9096	-7.6855	-7.1338	-6.9281	-6.9727	-6.9173	-7.4155	-7.5046	-7.1628	-7.0463
FL2FACNI0008	-6.80745	-6.8842	-6.4366	-6.7407	-6.9493	-6.8909	-6.6567	-6.919	-6.9021	-6.8376	-6.8574
FL2FACNI0009	-6.43429	-6.8753	-6.5499	-6.2212	-6.0485	-6.6271	-6.5021	-6.3353	-6.412	-6.4414	-6.3301
FL2FACNI0011	-6.39463	-6.8752	-5.6681	-6.3376	-6.2648	-6.6803	-6.505	-6.4152	-6.3656	-6.4657	-6.3688
FL2FACNI0012	-6.61641	-6.8696	-6.9253	-6.5646	-6.3764	-6.6775	-6.7141	-6.5512	-6.3098	-6.5752	-6.6004
FL2FACNI0013	-6.54001	-6.8752	-6.715	-6.4133	-6.0233	-6.7122	-6.6563	-6.5995	-6.386	-6.4708	-6.5485
FL2FACNI0015	-6.56321	-6.8752	-5.9696	-6.6804	-6.1431	-6.7375	-6.6771	-6.706	-6.5725	-6.6283	-6.6424
FL2FACNI0016	-6.64098	-6.8754	-6.3508	-6.6493	-6.5767	-6.7743	-6.4747	-6.8119	-6.5897	-6.6601	-6.6469
FL2FACNI0017	-6.59244	-6.875	-6.2861	-6.5677	-6.787	-6.7052	-6.4272	-6.532	-6.4898	-6.6359	-6.6185
FL2FACNI0018	-6.58091	-6.8751	-6.2553	-6.5593	-6.6557	-6.6319	-6.4843	-6.5154	-6.6379	-6.5928	-6.6014
FL2FACNI0021	-6.59939	-6.8752	-6.0708	-6.4631	-6.7274	-6.7313	-6.6223	-6.6677	-6.6015	-6.6305	-6.6041
FL2FACNI0022	-6.55561	-6.8741	-6.5875	-6.4476	-6.4937	-6.6807	-6.4902	-6.5646	-6.4763	-6.5155	-6.4259
FL2FACNI0024	-6.62485	-6.8752	-6.6249	-6.4699	-6.3726	-6.7406	-6.656	-6.7044	-6.5751	-6.6455	-6.5843
FL2FACNM0001	-7.09462	-6.8703	-7.6041	-7.104	-6.9691	-6.947	-6.9624	-7.1705	-7.3218	-6.9034	-7.0936
FL2FACNN0001	-6.58689	-6.8752	-5.8919	-6.5836	-6.725	-6.7616	-6.6159	-6.6748	-6.5747	-6.6424	-6.5238
FL2FACNN0002	-6.56709	-6.8752	-5.888	-6.5911	-6.6379	-6.7367	-6.605	-6.6159	-6.5527	-6.6265	-6.5419
FL2FACNN0003	-6.42091	-6.8752	-5.7585	-6.4446	-6.2035	-6.7004	-6.4853	-6.2629	-6.555	-6.4213	-6.5024
FL2FACNN0004	-6.57197	-6.8752	-6.0965	-6.4724	-6.4726	-6.7547	-6.6488	-6.5543	-6.6302	-6.5799	-6.6351
FL2FACNP0001	-6.64717	-6.8758	-6.8563	-6.5649	-6.5101	-6.7261	-6.5926	-6.6542	-6.4451	-6.6042	-6.6424
FL2FACNP0002	-6.47823	-6.8752	-6.058	-6.3503	-6.3154	-6.709	-6.5456	-6.5197	-6.4225	-6.463	-6.5236
FL2FACNP0003	-6.57953	-6.8751	-6.8411	-6.4864	-6.2289	-6.704	-6.6412	-6.5797	-6.3656	-6.5086	-6.5647
FL2FACNP0004	-6.51465	-6.8753	-6.1914	-6.3623	-6.4085	-6.7621	-6.5856	-6.4604	-6.5853	-6.4277	-6.4879
FL2FACNP0005	-6.27973	-6.8752	-5.6593	-6.2009	-5.909	-6.6418	-6.4398	-6.2498	-6.2287	-6.3484	-6.2444
FL2FACNP0006	-6.43283	-6.8752	-6.2905	-6.3466	-5.8388	-6.6888	-6.6147	-6.5119	-6.315	-6.3674	-6.4794
FL2FACNP0007	-6.59319	-6.8746	-6.9844	-6.5005	-6.2256	-6.6962	-6.6438	-6.5855	-6.3401	-6.5196	-6.5616
FL2FACNP0008	-6.49018	-6.8752	-6.1426	-6.4851	-6.511	-6.7011	-6.3796	-6.4195	-6.4732	-6.5091	-6.4054
FL2FACNP0009	-6.78175	-6.8749	-7.2109	-6.7592	-6.8901	-6.7287	-6.6351	-6.554	-6.6806	-6.7508	-6.7332
FL2FACNP0010	-6.53863	-6.8746	-5.9951	-6.6631	-6.2842	-6.5889	-6.6805	-6.7138	-6.4127	-6.6063	-6.5671
FL2FACNP0011	-6.6117	-6.8752	-6.5191	-6.5279	-6.4172	-6.7334	-6.6463	-6.6524	-6.5227	-6.6349	-6.5879
FL2FACNP0012	-6.5185	-6.8752	-6.0722	-6.4182	-6.2148	-6.7313	-6.6691	-6.6413	-6.528	-6.5384	-6.4965
FL2FACNP0013	-6.47425	-6.8752	-5.9295	-6.3785	-6.3861	-6.731	-6.5538	-6.4225	-6.5127	-6.4366	-6.5166
FL2FACNP0014	-6.58296	-6.8752	-6.3009	-6.7097	-6.6675	-6.6931	-6.4556	-6.6154	-6.3446	-6.6044	-6.5632
FL2FACNS0001	-7.30234	-6.9113	-7.7598	-7.2897	-7.3136	-7.0169	-7.1187	-7.716	-7.4969	-7.2398	-7.1607
FL2FADCS0001	-6.70098	-6.8752	-6.9665	-6.6019	-6.5762	-6.7543	-6.6308	-6.7166	-6.5454	-6.6596	-6.6833
FL2FADGS0001	-6.70279	-6.8752	-6.9212	-6.5261	-6.6957	-6.736	-6.6473	-6.6983	-6.5883	-6.6911	-6.6487
FL2FADGS0002	-6.64059	-6.8752	-6.4629	-6.5612	-6.5781	-6.7422	-6.6411	-6.6937	-6.5699	-6.6514	-6.6302
FL2FADGS0003	-6.54135	-6.8752	-6.0425	-6.3992	-6.4535	-6.741	-6.6371	-6.6255	-6.5656	-6.5426	-6.5313
FL2FADGS0004	-6.48353	-6.8752	-6.074	-6.3027	-6.166	-6.7186	-6.5554	-6.5034	-6.5429	-6.5702	-6.5269
FL2FADGS0005	-6.36709	-6.8754	-5.9244	-6.3629	-6.0309	-6.6569	-6.2889	-6.4115	-6.4281	-6.428	-6.2639
FL2FADNI0001	-6.80102	-6.8789	-6.6968	-6.8052	-7.0326	-6.7869	-6.6857	-6.718	-6.9875	-6.7912	-6.6274
FL2FADNI0002	-6.54413	-6.8752	-6.3197	-6.4147	-6.3654	-6.7246	-6.5741	-6.5872	-6.5012	-6.5206	-6.5586
FL2FADNI0003	-6.5173	-6.8752	-6.1939	-6.4948	-6.5612	-6.6801	-6.3784	-6.4674	-6.4246	-6.5679	-6.5295
FL2FADNI0004	-6.71636	-6.8752	-6.5695	-6.8096	-6.7131	-6.7596	-6.5416	-6.7974	-6.6762	-6.7532	-6.6682
FL2FADNI0005	-6.74613	-6.8752	-7.1301	-6.6636	-6.7458	-6.7363	-6.6654	-6.6684	-6.58	-6.7238	-6.6727
FL2FADNM0001	-6.9193	-6.8746	-7.6215	-6.9572	-6.817	-6.8235	-6.792	-6.9065	-6.8273	-6.7482	-6.8252
FL2FADNP0001	-6.4208	-6.8752	-6.165	-6.3227	-5.8084	-6.6931	-6.6198	-6.5167	-6.3256	-6.3812	-6.5003
FL2FADNP0002	-6.36547	-6.8752	-6.078	-6.3922	-6.2267	-6.6257	-6.1949	-6.2372	-6.3589	-6.4213	-6.2446
FL2FADNP0003	-6.61937	-6.8735	-5.8813	-6.7894	-7.0028	-6.7519	-6.4294	-6.7988	-6.4146	-6.6369	-6.6151
FL2FADNS0001	-7.04412	-6.8753	-8.228	-7.0537	-7.0232	-6.7577	-6.8003	-6.9629	-6.9271	-6.9444	-6.8686
FL2FADNS0002	-6.73064	-6.8788	-7.6541	-6.6801	-6.4906	-6.7117	-6.5991	-6.6537	-6.4076	-6.6986	-6.5321
FL2FAEGS0001	-6.48915	-6.8752	-5.8189	-6.285	-6.444	-6.7465	-6.5606	-6.5598	-6.5419	-6.5117	-6.5479
FL2FAEGS0002	-6.56613	-6.8752	-5.8648	-6.5774	-6.5903	-6.7324	-6.61	-6.6248	-6.5613	-6.6407	-6.5844
FL2FAEGS0003	-6.46041	-6.8752	-6.2823	-6.4124	-6.0281	-6.6185	-6.6313	-6.4801	-6.3391	-6.4368	-6.5003
FL2FAEGS0004	-6.75731	-6.8752	-7.4068	-6.6398	-6.5798	-6.7468	-6.6754	-6.721	-6.597	-6.6697	-6.6616
FL2FAEGS0005	-6.69875	-6.8752	-6.944	-6.6419	-6.6976	-6.7056	-6.6205	-6.7233	-6.5107	-6.7072	-6.5615
FL2FAEGS0006	-6.63768	-6.8752	-6.2659	-6.6221	-6.6289	-6.7375	-6.6766	-6.705	-6.5515	-6.6729	-6.6412
FL2FAENI0001	-6.48935	-6.8752	-5.7946	-6.3643	-6.3798	-6.7184	-6.6154	-6.5947	-6.5121	-6.4981	-6.5409
FL2FAENI0002	-6.63985	-6.8671	-6.845	-6.6568	-6.3781	-6.6987	-6.7928	-6.4568	-6.4566	-6.5866	-6.66
FL2FAENI0003	-6.45369	-6.8752	-6.1857	-6.3086	-6.1209	-6.7057	-6.5327	-6.4921	-6.4023	-6.4304	-6.4833
FL2FAENS0001	-7.05424	-6.8719	-7.703	-7.0179	-7.2337	-6.7598	-6.8202	-7.2138	-7.1709	-6.9911	-6.7601
FL2FAFGS0001	-6.43759	-6.8752	-5.9407	-6.2706	-6.1461	-6.7113	-6.627	-6.4698	-6.4467	-6.4783	-6.4102
FL2FAFGS0002	-6.62802	-6.8752	-6.6924	-6.4943	-6.3902	-6.7346	-6.6638	-6.68	-6.5266	-6.6291	-6.594
FL2FAFNI0001	-6.77616	-6.8752	-7.2333	-6.6805	-6.8917	-6.7273	-6.6012	-6.7295	-6.7004	-6.7696	-6.5529
FL2FAGGS0001	-6.61295	-6.8752	-6.738	-6.4835	-6.324	-6.7292	-6.6799	-6.6434	-6.4921	-6.5692	-6.595
FL2FAGNS0001	-7.85082	-7.8256	-8.0891	-7.628	-8.0462	-7.5675	-7.7653	-8.0581	-7.9483	-7.7672	-7.8129
FL2FAIGS0001	-6.51142	-6.8752	-5.9513	-6.39	-6.4277	-6.7063	-6.6	-6.5307	-6.4651	-6.6145	-6.5534
FL2FAIGS0002	-6.55535	-6.8752	-6.0692	-6.506	-6.5325	-6.7293	-6.6156	-6.6197	-6.5039	-6.5547	-6.5474
FL2FAKNM0001	-6.85681	-6.8748	-7.5716	-6.8706	-6.8414	-6.7893	-6.7241	-6.8067	-6.6923	-6.6874	-6.7099
FL2FALGS0001	-6.66501	-6.8752	-6.6726	-6.5378	-6.5964	-6.7442	-6.6501	-6.6866	-6.5883	-6.6611	-6.6378
FL2FALGS0002	-6.50376	-6.8752	-5.8925	-6.433	-6.4091	-6.6489	-6.515	-6.5134	-6.4947	-6.6698	-6.586
FL2FALGS0003	-6.53196	-6.8752	-5.738	-6.5235	-6.716	-6.7261	-6.5144	-6.6429	-6.4477	-6.6095	-6.5263
FL2FALNI0001	-6.57736	-6.8783	-6.0244	-6.432	-6.4813	-6.7459	-6.7108	-6.6997	-6.5565	-6.6154	-6.6293
FL2FALNI0002	-6.34928	-6.8752	-5.9964	-6.2959	-6.0719	-6.6375	-6.4604	-6.2671	-6.2554	-6.3229	-6.3101
FL2FALNI0003	-6.49938	-6.8753	-5.9686	-6.4551	-6.2639	-6.737	-6.6131	-6.5943	-6.4789	-6.5408	-6.4668
FL2FALNI0004	-6.48941	-6.8752	-5.8505	-6.3655	-6.5957	-6.6958	-6.4348	-6.5306	-6.48	-6.5474	-6.5186
FL2FALNI0005	-6.3002	-6.8746	-5.9043	-6.2264	-6.048	-6.6072	-6.3728	-6.1798	-6.2563	-6.3605	-6.1721
FL2FALNI0006	-6.63977	-6.8752	-6.6673	-6.5284	-6.6403	-6.7193	-6.568	-6.5752	-6.5337	-6.6399	-6.6504
FL2FALNI0007	-6.46777	-6.8752	-6.4626	-6.2577	-6.1167	-6.7253	-6.4819	-6.3856	-6.564	-6.4333	-6.3754
FL2FALNI0008	-6.53319	-6.8753	-6.4259	-6.4907	-6.5403	-6.6768	-6.3693	-6.428	-6.4201	-6.5643	-6.5412
FL2FALNI0009	-6.70809	-6.8745	-6.3297	-6.636	-6.8429	-6.8455	-6.5299	-6.7988	-6.8037	-6.7018	-6.7181
FL2FALNI0010	-6.46886	-6.8752	-6.1848	-6.3714	-6.2557	-6.6963	-6.4764	-6.4848	-6.3737	-6.4569	-6.5134
FL2FALNI0011	-7.02463	-6.879	-7.6359	-6.985	-7.0972	-6.8058	-6.9636	-6.8673	-7.0244	-6.9441	-7.044
FL2FALNI0012	-6.45614	-6.8752	-5.7669	-6.2377	-6.3337	-6.7217	-6.5501	-6.5722	-6.5067	-6.5088	-6.4884
FL2FALNI0013	-6.63082	-6.8752	-6.5626	-6.525	-6.3899	-6.7493	-6.6892	-6.6397	-6.5786	-6.6297	-6.669
FL2FALNI0014	-6.33152	-6.8751	-5.7856	-6.2322	-6.3041	-6.6564	-6.2882	-6.2819	-6.2426	-6.3964	-6.2527
FL2FALNI0015	-6.85936	-6.8751	-7.3446	-6.7121	-6.9337	-6.7766	-6.7788	-6.7642	-6.7211	-6.7976	-6.8898
FL2FALNI0016	-6.84081	-6.875	-7.0771	-6.7482	-6.8808	-6.8095	-6.7301	-6.8816	-6.7858	-6.8627	-6.7573
FL2FALNI0017	-6.73262	-6.8729	-7.252	-6.7024	-6.3057	-6.75	-6.8079	-6.7377	-6.5196	-6.688	-6.69
FL2FALNI0018	-6.6414	-6.8756	-6.7242	-6.5661	-6.4721	-6.6834	-6.6788	-6.532	-6.635	-6.6387	-6.6081
FL2FALNI0019	-6.59578	-6.8752	-6.5832	-6.4589	-6.5465	-6.6973	-6.5488	-6.5224	-6.5171	-6.5913	-6.6171
FL2FALNI0020	-6.44326	-6.875	-5.9658	-6.341	-6.0154	-6.6571	-6.6082	-6.4651	-6.4217	-6.5176	-6.5657
FL2FALNI0021	-6.36086	-6.8752	-5.8848	-6.2736	-6.1482	-6.6842	-6.4908	-6.3678	-6.2861	-6.3198	-6.2781
FL2FALNI0022	-6.53439	-6.8752	-6.1839	-6.471	-6.5937	-6.7025	-6.4281	-6.548	-6.4421	-6.5545	-6.5449
FL2FALNI0023	-6.45738	-6.8752	-6.5674	-6.2415	-6.0942	-6.6581	-6.4638	-6.321	-6.4292	-6.4269	-6.4965
FL2FALNI0024	-6.70534	-6.8752	-6.5904	-6.6617	-6.8771	-6.7367	-6.6114	-6.5779	-6.6501	-6.742	-6.7309
FL2FALNI0025	-6.40641	-6.8754	-5.9328	-6.1937	-6.3184	-6.694	-6.387	-6.4114	-6.3946	-6.438	-6.4188
FL2FALNI0026	-6.80777	-6.8753	-6.724	-6.7452	-6.9753	-6.8105	-6.6941	-6.8568	-6.8128	-6.837	-6.7467
FL2FALNI0027	-6.46241	-6.8752	-6.2045	-6.2932	-6.1318	-6.7258	-6.6055	-6.4697	-6.4525	-6.4647	-6.4012
FL2FALNI0028	-6.69896	-6.8752	-7.2647	-6.4983	-6.4085	-6.7458	-6.683	-6.6773	-6.542	-6.6442	-6.6506
FL2FALNI0029	-6.83045	-6.8724	-7.3263	-6.8066	-6.8998	-6.6808	-6.6326	-6.6006	-6.8743	-6.7795	-6.8316
FL2FALNI0030	-6.53182	-6.8767	-6.146	-6.3651	-6.2873	-6.715	-6.7063	-6.5467	-6.5094	-6.5591	-6.6066
FL2FALNI0031	-6.7385	-6.8766	-6.8299	-6.7259	-6.6693	-6.7926	-6.5718	-6.8259	-6.6811	-6.7067	-6.7052
FL2FALNI0034	-6.60049	-6.8753	-6.6011	-6.492	-6.341	-6.6944	-6.646	-6.7246	-6.448	-6.6323	-6.5502
FL2FALNI0035	-6.5431	-6.8752	-5.7884	-6.427	-6.5138	-6.7303	-6.6297	-6.671	-6.5703	-6.5964	-6.6289
FL2FALNI0036	-6.50188	-6.8752	-6.0857	-6.3941	-6.2843	-6.7235	-6.605	-6.5691	-6.4533	-6.497	-6.5316
FL2FALNI0037	-6.62094	-6.8752	-6.7868	-6.4822	-6.5353	-6.7068	-6.5472	-6.5425	-6.5044	-6.598	-6.631
FL2FALNI0038	-6.48361	-6.8752	-6.103	-6.4402	-6.3241	-6.6782	-6.4519	-6.5113	-6.4581	-6.5126	-6.4815
FL2FALNI0040	-6.67357	-6.8752	-6.9671	-6.5264	-6.4733	-6.7385	-6.6638	-6.6189	-6.5714	-6.661	-6.6401
FL2FALNI0041	-6.54504	-6.8752	-6.4441	-6.4612	-6.3153	-6.6866	-6.5734	-6.6467	-6.322	-6.607	-6.5189
FL2FALNM0001	-6.5606	-6.8742	-6.2748	-6.6405	-6.3514	-6.5917	-6.6767	-6.6324	-6.383	-6.572	-6.6093
FL2FALNM0002	-6.93145	-6.8733	-7.5394	-6.842	-6.8736	-6.868	-6.892	-6.9524	-6.8441	-6.7712	-6.8585
FL2FALNP0001	-6.58129	-6.8692	-6.8435	-6.5626	-6.2376	-6.6416	-6.7044	-6.5785	-6.2493	-6.5393	-6.5869
FL2FALNP0002	-6.58461	-6.874	-6.627	-6.6213	-6.3036	-6.6147	-6.7394	-6.5369	-6.3618	-6.5778	-6.5896
FL2FALNP0003	-6.4674	-6.8752	-6.0932	-6.3702	-6.3003	-6.7066	-6.501	-6.5333	-6.4324	-6.4744	-6.3874
FL2FALNP0004	-6.43452	-6.8752	-6.0869	-6.3312	-6.3231	-6.6806	-6.4963	-6.4591	-6.3117	-6.3628	-6.4183
FL2FALNP0005	-6.39473	-6.8754	-5.6779	-6.3396	-6.3095	-6.6864	-6.4598	-6.4314	-6.373	-6.3951	-6.3992
FL2FALNP0006	-6.32323	-6.875	-5.796	-6.2275	-6.2447	-6.6323	-6.2191	-6.2321	-6.3605	-6.3793	-6.2658
FL2FALNP0007	-6.43517	-6.8752	-6.06	-6.2835	-6.0077	-6.6905	-6.5762	-6.4616	-6.4837	-6.4803	-6.433
FL2FALNP0008	-6.28495	-6.8752	-5.8369	-6.1552	-5.9075	-6.644	-6.4139	-6.2304	-6.1715	-6.3365	-6.2784
FL2FALNP0009	-6.55662	-6.8763	-6.3168	-6.3734	-6.3935	-6.793	-6.66	-6.6467	-6.6351	-6.4987	-6.3727
FL2FALNP0010	-6.55307	-6.874	-6.2321	-6.5869	-6.4486	-6.6462	-6.2923	-6.5185	-6.7711	-6.6573	-6.5037
FL2FALNP0011	-6.52871	-6.8754	-6.6135	-6.3783	-6.0735	-6.6692	-6.7118	-6.5279	-6.3649	-6.5209	-6.5517
FL2FALNP0012	-6.33877	-6.8752	-5.9926	-6.3243	-6.0481	-6.6172	-6.4321	-6.2528	-6.288	-6.3529	-6.2045
FL2FALNP0013	-6.50068	-6.8741	-6.2102	-6.5841	-6.4163	-6.6696	-6.4349	-6.3457	-6.3307	-6.5563	-6.5849
FL2FALNP0014	-6.27426	-6.8752	-5.8721	-6.162	-5.9194	-6.6402	-6.3288	-6.2347	-6.1519	-6.2733	-6.285
FL2FALNP0015	-6.53592	-6.8752	-6.1923	-6.3868	-6.187	-6.7257	-6.6943	-6.652	-6.5008	-6.5625	-6.5826
FL2FALNP0016	-6.40118	-6.8752	-6.1627	-6.2023	-5.9974	-6.7184	-6.5599	-6.4048	-6.3899	-6.2831	-6.4181
FL2FALNP0017	-6.30302	-6.8751	-5.8816	-6.1779	-6.0696	-6.6654	-6.2693	-6.267	-6.2563	-6.3187	-6.2493
FL2FALNP0018	-6.37377	-6.875	-6.1183	-6.3062	-6.0479	-6.6481	-6.4434	-6.2357	-6.2011	-6.3738	-6.4882
FL2FALNP0019	-6.6318	-6.8763	-6.0766	-6.7445	-6.4398	-6.6411	-6.7452	-6.6689	-6.6848	-6.7079	-6.7329
FL2FALNP0020	-6.50382	-6.8753	-6.4247	-6.5119	-6.0848	-6.5884	-6.6145	-6.5697	-6.3758	-6.4525	-6.5406
FL2FALNP0021	-6.39291	-6.8752	-6.2768	-6.3158	-5.9079	-6.6004	-6.5737	-6.5021	-6.0595	-6.4113	-6.4064
FL2FALNP0022	-6.5318	-6.875	-6.6782	-6.392	-6.1879	-6.621	-6.5744	-6.4495	-6.5118	-6.5565	-6.4717
FL2FALNP0023	-6.69602	-6.8752	-6.9465	-6.5687	-6.6334	-6.7307	-6.658	-6.6418	-6.5565	-6.687	-6.6624
FL2FALNR0001	-6.36353	-6.8733	-5.845	-6.3756	-5.9948	-6.516	-6.6077	-6.4095	-6.1542	-6.3485	-6.5107
FL2FALNR0002	-6.57171	-6.8752	-5.9433	-6.5146	-6.5665	-6.7348	-6.635	-6.6637	-6.5329	-6.6406	-6.6105
FL2FALNS0001	-6.86182	-6.8752	-7.5717	-6.7902	-6.9052	-6.7363	-6.7763	-6.7567	-6.6616	-6.7765	-6.7685
FL2FALNS0002	-6.68419	-6.8752	-6.4876	-6.7645	-6.733	-6.7269	-6.6332	-6.7629	-6.5378	-6.7062	-6.6146
FL2FALNS0003	-7.12467	-6.885	-7.923	-7.0729	-7.2512	-6.8873	-6.9617	-7.1328	-7.1128	-7.0896	-6.9304
FL2FALNS0004	-6.78946	-6.8755	-7.2268	-6.7014	-6.765	-6.7853	-6.6809	-6.6951	-6.6991	-6.7072	-6.7583
FL2FALNS0005	-6.75264	-6.8752	-7.3202	-6.648	-6.5754	-6.7354	-6.7411	-6.6818	-6.5741	-6.6518	-6.7234
FL2FALNS0006	-6.72774	-6.8753	-6.5646	-6.7166	-7.0012	-6.6571	-6.6805	-6.7576	-6.7569	-6.677	-6.5906
FL2FALNS0007	-6.89314	-6.875	-7.3046	-6.8097	-6.8337	-6.8292	-6.8606	-6.8673	-6.8649	-6.8484	-6.838
FL2FBAGS0001	-6.67121	-6.8752	-6.6177	-6.6226	-6.5045	-6.7192	-6.7116	-6.8181	-6.4434	-6.751	-6.6488
FL2FBAGS0002	-6.5239	-6.8752	-6.1999	-6.6132	-6.1613	-6.6759	-6.6813	-6.6127	-6.3811	-6.5106	-6.5278
FL2FBANC0001	-6.67329	-6.8752	-6.9786	-6.478	-6.5448	-6.7425	-6.6194	-6.6176	-6.5795	-6.641	-6.6563
FL2FBANC0002	-6.5327	-6.8752	-6.3665	-6.2997	-6.1501	-6.7345	-6.625	-6.6096	-6.5265	-6.5611	-6.5788
FL2FBANC0003	-6.53464	-6.8752	-6.1383	-6.4063	-6.3884	-6.7272	-6.6116	-6.627	-6.5042	-6.5149	-6.5533
FL2FBANC0004	-6.57687	-6.8752	-6.3304	-6.3852	-6.4046	-6.7359	-6.6581	-6.6347	-6.5608	-6.5739	-6.6099
FL2FBANC0006	-6.38313	-6.8752	-5.9638	-6.3069	-5.9116	-6.6869	-6.53	-6.3373	-6.3483	-6.3717	-6.4996
FL2FBANC0007	-6.67329	-6.8752	-6.9786	-6.478	-6.5448	-6.7425	-6.6194	-6.6176	-6.5795	-6.641	-6.6563
FL2FBANC0008	-6.5327	-6.8752	-6.3665	-6.2997	-6.1501	-6.7345	-6.625	-6.6096	-6.5265	-6.5611	-6.5788
FL2FBANC0009	-6.53464	-6.8752	-6.1383	-6.4063	-6.3884	-6.7272	-6.6116	-6.627	-6.5042	-6.5149	-6.5533
FL2FBANC0010	-6.42457	-6.8752	-5.6868	-6.2933	-6.1388	-6.7227	-6.6316	-6.454	-6.4296	-6.464	-6.5497
FL2FBANC0012	-6.38313	-6.8752	-5.9638	-6.3069	-5.9116	-6.6869	-6.53	-6.3373	-6.3483	-6.3717	-6.4996
FL2FBANI0001	-6.81557	-6.8763	-6.6156	-6.7934	-6.7142	-6.8655	-6.855	-7.0067	-6.7533	-6.7971	-6.8786
FL2FBANI0002	-6.63466	-6.8752	-6.9533	-6.4472	-6.2951	-6.7419	-6.6838	-6.6039	-6.4807	-6.6214	-6.6441
FL2FBANS0001	-7.30135	-6.8653	-8.0011	-7.3686	-7.2817	-6.9388	-7.2066	-7.476	-7.4412	-7.2559	-7.1783
FL2FBBNP0001	-6.46649	-6.8753	-6.485	-6.3695	-6.0016	-6.5422	-6.6541	-6.5629	-6.2958	-6.4921	-6.3864
FL2FBBNS0001	-6.66829	-6.8794	-6.5776	-6.6022	-6.5949	-6.7426	-6.6611	-6.6966	-6.8371	-6.5651	-6.5263
FL2FBCGM0001	-6.6493	-6.8752	-6.6899	-6.5804	-6.5825	-6.6967	-6.6425	-6.7595	-6.4141	-6.6997	-6.5525
FL2FBCGS0001	-6.49839	-6.8752	-6.2274	-6.3248	-6.1388	-6.7092	-6.627	-6.4844	-6.4741	-6.5194	-6.6036
FL2FBCGS0002	-6.67227	-6.8752	-6.6282	-6.5553	-6.6528	-6.7378	-6.6731	-6.6982	-6.5752	-6.682	-6.6449
FL2FBCNP0001	-6.52943	-6.8752	-6.4485	-6.5349	-6.1058	-6.6473	-6.6891	-6.6627	-6.3228	-6.4973	-6.5107
FL2FBEGS0001	-6.63457	-6.8752	-6.4647	-6.6024	-6.481	-6.7236	-6.661	-6.7718	-6.46	-6.6986	-6.6074
FL2FBFNP0001	-6.47393	-6.8752	-6.4594	-6.3433	-6.0203	-6.6403	-6.6389	-6.5501	-6.3837	-6.4574	-6.3707
FL2FCAGS0001	-6.56296	-6.8752	-6.124	-6.4936	-6.3389	-6.7373	-6.6567	-6.6725	-6.5474	-6.5902	-6.5938
FL2FCANI0001	-6.66468	-6.8752	-6.7304	-6.6182	-6.4593	-6.7197	-6.687	-6.7438	-6.5616	-6.661	-6.5906
FL2FCANI0002	-6.59216	-6.8752	-6.0304	-6.6772	-6.392	-6.7366	-6.675	-6.71	-6.5606	-6.6249	-6.6397
FL2FCANI0003	-6.75053	-6.8743	-6.5	-6.7749	-6.7599	-6.7786	-6.6298	-6.8553	-6.7606	-6.8868	-6.6851
FL2FCANM0001	-7.14989	-6.8841	-7.4633	-7.1229	-7.1116	-6.9667	-7.1046	-7.2914	-7.3112	-7.123	-7.1201
FL2FCANM0003	-7.2355	-6.8937	-8.1143	-7.2465	-7.2592	-6.8523	-7.1896	-7.1762	-7.3006	-7.1104	-7.2122
FL2FCANS0001	-7.12604	-6.8764	-8.1484	-7.1158	-7.1571	-6.8189	-6.9625	-7.01	-7.1143	-7.0192	-7.0378
FL2FCBGM0001	-6.43011	-6.8752	-5.8676	-6.4108	-6.0952	-6.6901	-6.6153	-6.4749	-6.4154	-6.4168	-6.4398
FL2FCBNI0001	-6.39309	-6.8718	-5.947	-6.4653	-6.3296	-6.5439	-6.4199	-6.2411	-6.4418	-6.4399	-6.2306
FL2FCBNS0001	-7.02673	-6.8761	-7.5558	-6.9302	-6.9431	-6.8793	-6.941	-7.1834	-7.129	-6.9392	-6.8902
FL2FCCGS0001	-6.40917	-6.8752	-5.7557	-6.3171	-6.2478	-6.6494	-6.5964	-6.3528	-6.3871	-6.4707	-6.4395
FL2FCCNF0001	-6.58809	-6.8752	-6.7307	-6.4458	-6.4344	-6.7214	-6.5715	-6.5699	-6.4767	-6.6029	-6.4524
FL2FCCNF0002	-6.63727	-6.8751	-6.4947	-6.6317	-6.2773	-6.7529	-6.6712	-6.8028	-6.5505	-6.6779	-6.6386
FL2FCCNI0001	-6.34495	-6.875	-5.8827	-6.2679	-6.0732	-6.6893	-6.3395	-6.3478	-6.2689	-6.3285	-6.3767
FL2FCCNI0002	-6.66299	-6.8704	-6.4196	-6.7227	-6.5061	-6.7321	-6.4791	-6.8775	-6.6939	-6.8001	-6.5284
FL2FCCNS0001	-7.02188	-6.8774	-7.7627	-6.9823	-7.1908	-6.8209	-6.8754	-6.9239	-6.9048	-6.9919	-6.8887
FL2FCDGS0001	-6.56468	-6.8752	-6.1794	-6.5089	-6.2915	-6.735	-6.6692	-6.6734	-6.5499	-6.5526	-6.6117
FL2FCDNI0001	-6.45721	-6.8752	-6.204	-6.407	-6.4252	-6.6554	-6.3219	-6.4099	-6.333	-6.4694	-6.4711
FL2FCDNI0002	-6.6926	-6.8755	-7.0523	-6.536	-6.4519	-6.7238	-6.7051	-6.6974	-6.6893	-6.6065	-6.5882
FL2FCDNS0001	-6.91774	-6.8751	-7.7208	-6.9121	-6.7139	-6.789	-6.7521	-6.9362	-6.8923	-6.8126	-6.7733
FL2FCEGS0001	-6.56731	-6.8752	-5.8923	-6.5454	-6.5929	-6.7396	-6.6177	-6.682	-6.5426	-6.6401	-6.5453
FL2FCEGS0002	-6.48081	-6.8752	-5.7294	-6.4503	-6.2463	-6.6985	-6.6468	-6.5878	-6.4902	-6.5412	-6.5424
FL2FCENS0001	-6.91457	-6.8739	-7.692	-6.8706	-6.8129	-6.7748	-6.755	-6.9562	-6.9513	-6.7963	-6.6627
FL2FCFNM0001	-6.93086	-6.866	-7.3798	-6.8868	-6.7614	-6.8701	-6.9389	-7.0079	-6.8587	-6.8149	-6.9241
FL2FCFNS0001	-6.91039	-6.8748	-7.2481	-6.8722	-6.7877	-6.84	-6.8714	-6.9916	-6.9142	-6.8571	-6.8468
FL2FCHNS0001	-6.90248	-6.8744	-7.6107	-6.8988	-6.5711	-6.8199	-6.7447	-7.0241	-6.9831	-6.7851	-6.7129
FL2FCKNS0001	-6.83725	-6.8721	-7.2958	-6.83	-6.5918	-6.8153	-6.7727	-6.9473	-6.7989	-6.7654	-6.6832
FL2FDAGS0001	-6.63736	-6.8752	-6.1522	-6.6841	-6.6459	-6.7375	-6.6772	-6.706	-6.5743	-6.6787	-6.6425
FL2FDANS0001	-7.10377	-6.8751	-7.9142	-7.109	-7.1033	-6.8441	-6.9727	-7.1608	-7.0751	-7.1052	-6.8782
FL2FDBNS0001	-6.90744	-6.8753	-7.47	-6.8614	-7.0499	-6.7715	-6.8172	-6.8641	-6.7482	-6.7541	-6.8627
FL2FDENM0001	-6.57188	-6.8748	-6.3693	-6.5738	-6.3641	-6.6535	-6.6713	-6.6377	-6.4005	-6.5451	-6.6287
FL2FE8NS0001	-6.74009	-6.8428	-6.6789	-6.8531	-6.5952	-6.6634	-6.7974	-6.9646	-6.5478	-6.6492	-6.8085
FL2FE8NS0002	-6.90501	-6.8508	-6.9555	-7.1172	-6.8413	-6.8859	-6.7153	-6.9265	-7.1587	-6.7374	-6.8615
FL2FE8NS0003	-6.88322	-6.8748	-7.4266	-6.7813	-6.7633	-6.8024	-6.8455	-6.8608	-6.8123	-6.7793	-6.8859
FL2FE8NS0004	-7.11654	-6.9102	-7.1367	-7.2357	-7.2742	-6.8675	-7.0843	-7.2661	-7.1936	-7.0948	-7.1023
FL2FE8NS0005	-6.82761	-6.8736	-7.2722	-6.8335	-6.6578	-6.7328	-6.79	-6.978	-6.6233	-6.7227	-6.7922
FL2FE8NS0006	-6.84741	-6.8819	-7.6095	-6.7219	-6.5691	-6.7389	-6.9338	-6.8369	-6.6835	-6.7333	-6.7653
FL2FE9GS0001	-6.33806	-6.875	-5.7356	-6.2906	-6.1668	-6.5903	-6.4878	-6.2883	-6.245	-6.3746	-6.3266
FL2FE9GS0002	-6.77027	-6.8752	-6.7425	-6.724	-6.8895	-6.768	-6.7048	-6.7931	-6.724	-6.7785	-6.7031
FL2FE9NF0001	-6.89376	-6.8782	-7.2482	-6.8935	-7.0216	-6.8142	-6.7091	-6.8463	-6.8617	-6.7989	-6.8659
FL2FE9NI0001	-6.73391	-6.8741	-7.1796	-6.6141	-6.6117	-6.7633	-6.6455	-6.6413	-6.6278	-6.6405	-6.7412
FL2FE9NS0001	-6.80787	-6.8766	-7.2722	-6.786	-6.9082	-6.7462	-6.6983	-6.7186	-6.6215	-6.7575	-6.6936
FL2FE9NS0002	-6.87785	-6.8893	-6.8617	-6.9299	-7.07	-6.7863	-6.8025	-6.88	-6.8501	-6.8595	-6.8492
FL2FE9NS0003	-6.91452	-6.8765	-7.2045	-6.9747	-7.0171	-6.8167	-6.7829	-6.9063	-6.8609	-6.8233	-6.8823
FL2FE9NS0004	-6.81425	-6.8821	-7.2631	-6.7803	-6.8373	-6.7591	-6.7431	-6.7086	-6.6537	-6.7482	-6.767
FL2FEAGI0001	-6.64168	-6.8752	-6.7571	-6.4795	-6.4684	-6.7348	-6.6715	-6.6493	-6.5477	-6.5997	-6.6336
FL2FEAGS0001	-6.82426	-6.8752	-7.0094	-6.8753	-6.8975	-6.7806	-6.7796	-6.7864	-6.7163	-6.7522	-6.7701
FL2FEAGS0002	-6.59999	-6.8752	-5.873	-6.6016	-6.8573	-6.7456	-6.5667	-6.6805	-6.5469	-6.6748	-6.5783
FL2FEAGS0003	-6.62256	-6.8752	-6.2087	-6.6064	-6.6276	-6.7364	-6.6498	-6.6762	-6.5542	-6.6628	-6.6283
FL2FEANS0001	-6.77655	-6.8752	-7.345	-6.718	-6.7744	-6.7378	-6.6804	-6.7053	-6.5788	-6.7115	-6.6391
FL2FEANS0002	-6.78831	-6.8753	-6.8863	-6.7666	-6.7085	-6.7457	-6.7542	-6.839	-6.8159	-6.7414	-6.7502
FL2FEANS0003	-6.66276	-6.8753	-6.5698	-6.5781	-6.68	-6.6967	-6.6894	-6.7234	-6.6982	-6.5892	-6.5275
FL2FEANS0004	-6.78593	-6.8752	-6.9374	-6.7843	-6.7593	-6.7193	-6.7618	-6.8273	-6.7427	-6.7252	-6.7268
FL2FEANS0005	-6.70283	-6.8753	-6.7962	-6.6221	-6.7268	-6.6968	-6.702	-6.745	-6.6951	-6.6093	-6.5597
FL2FEANS0006	-7.15621	-6.8927	-7.9615	-7.0895	-7.1531	-6.9287	-7.1619	-7.2198	-7.0042	-7.0546	-7.0961
FL2FEANS0007	-6.80278	-6.8752	-7.2258	-6.7289	-6.747	-6.7721	-6.7829	-6.7409	-6.6668	-6.7163	-6.7719
FL2FECNF0001	-6.63214	-6.8752	-6.8983	-6.5245	-6.4999	-6.7287	-6.6409	-6.6236	-6.5173	-6.5176	-6.4954
FL2FECNS0001	-6.72076	-6.8753	-6.9565	-6.6434	-6.6956	-6.6953	-6.7114	-6.7441	-6.6879	-6.6321	-6.566
FL2FECNS0002	-6.91654	-6.8743	-7.8128	-6.8859	-6.7451	-6.7907	-6.813	-6.8901	-6.731	-6.824	-6.7985
FL2FECNS0003	-6.95068	-6.8737	-7.8413	-6.9631	-6.8924	-6.789	-6.8898	-6.9254	-6.6799	-6.8103	-6.8419
FL2FECNS0004	-6.94858	-6.8695	-7.1374	-7.1616	-7.2433	-6.7421	-6.771	-6.9987	-6.9447	-6.8614	-6.7561
FL2FECNS0005	-7.01229	-6.8752	-7.3555	-7.0805	-7.1206	-6.8562	-6.959	-7.1757	-6.9216	-6.9186	-6.86
FL2FECNS0006	-6.46365	-6.8704	-6.2179	-6.4227	-6.356	-6.6775	-6.5699	-6.356	-6.5024	-6.4418	-6.2219
FL2FECNS0007	-6.75992	-6.8752	-7.2307	-6.6598	-6.6179	-6.7572	-6.7454	-6.7049	-6.594	-6.695	-6.7191
FL2FEGGS0001	-6.39186	-6.8752	-5.8584	-6.2191	-5.9017	-6.7141	-6.539	-6.4681	-6.4842	-6.4281	-6.4307
FL2FEGNS0001	-6.43634	-6.8708	-6.1678	-6.4244	-6.0357	-6.5542	-6.6484	-6.5644	-6.1455	-6.4406	-6.5116
FL2FEGNS0002	-6.60014	-6.8752	-6.559	-6.5247	-6.4792	-6.733	-6.6561	-6.6461	-6.5072	-6.4983	-6.5226
FL2FEGNS0003	-6.7247	-6.8744	-6.679	-6.7484	-6.9938	-6.7073	-6.5722	-6.7711	-6.5209	-6.6825	-6.6974
FL2FEGNS0004	-6.87766	-6.8735	-7.7627	-6.8475	-6.8301	-6.7946	-6.7806	-6.8149	-6.6355	-6.7322	-6.705
FL2FEGNS0005	-6.72764	-6.8741	-7.4183	-6.6394	-6.5152	-6.7295	-6.6438	-6.582	-6.681	-6.6245	-6.5686
FL2FELNS0001	-6.57631	-6.8752	-6.5614	-6.5085	-6.482	-6.721	-6.6062	-6.5957	-6.4481	-6.4593	-6.5057
FL2FF8GS0001	-6.71994	-6.8752	-6.8078	-6.6478	-6.7783	-6.7559	-6.6271	-6.6723	-6.6132	-6.7273	-6.6945
FL2FF8NI0001	-6.43597	-6.8726	-5.8773	-6.4746	-6.5682	-6.6725	-6.3055	-6.4744	-6.2356	-6.4898	-6.3892
FL2FF8NS0001	-7.00229	-6.8747	-7.885	-6.9853	-7.2513	-6.8453	-6.798	-6.5554	-6.9729	-6.9888	-6.8662
FL2FF8NS0002	-6.74763	-6.8756	-7.0983	-6.6571	-6.8696	-6.7341	-6.642	-6.5456	-6.6608	-6.7001	-6.6931
FL2FF8NS0003	-7.01347	-6.8813	-7.6067	-6.9223	-7.3397	-6.8465	-6.8423	-6.7929	-7.0078	-6.9914	-6.9038
FL2FF8NS0004	-7.04501	-6.8856	-7.7325	-6.9664	-7.3129	-6.8813	-6.8697	-6.8035	-7.0735	-6.955	-6.9697
FL2FF8NS0005	-6.97536	-6.8764	-7.4517	-6.9714	-7.386	-6.8044	-6.775	-6.757	-6.9319	-6.9418	-6.858
FL2FF8NS0006	-6.76505	-6.8772	-6.704	-6.7737	-7.0071	-6.6282	-6.6185	-6.735	-6.9269	-6.775	-6.6049
FL2FF8NS0007	-7.00518	-6.8808	-7.3587	-6.9966	-7.4068	-6.8308	-6.8219	-6.7765	-7.0499	-7.0035	-6.9263
FL2FF9GS0001	-6.50844	-6.8752	-5.9733	-6.4492	-6.4826	-6.7025	-6.5993	-6.5126	-6.4752	-6.5125	-6.502
FL2FF9GS0002	-6.4468	-6.8752	-5.9956	-6.3399	-6.2274	-6.7026	-6.5562	-6.3774	-6.4679	-6.4581	-6.4677
FL2FF9GS0003	-6.55449	-6.8752	-6.0149	-6.4568	-6.573	-6.7533	-6.6266	-6.5667	-6.6055	-6.5598	-6.5131
FL2FF9GS0004	-6.60255	-6.8752	-6.3283	-6.4933	-6.5539	-6.7236	-6.6591	-6.6409	-6.5561	-6.5794	-6.6157
FL2FF9NC0001	-6.42703	-6.8752	-6.3068	-6.2051	-6.0973	-6.6411	-6.5585	-6.3729	-6.4208	-6.4433	-6.3493
FL2FF9NI0001	-6.60667	-6.8751	-6.3371	-6.6549	-6.5021	-6.6525	-6.5423	-6.7654	-6.5037	-6.7425	-6.4911
FL2FF9NI0002	-6.52421	-6.8764	-6.6608	-6.3221	-6.1308	-6.6458	-6.5996	-6.4312	-6.6398	-6.4042	-6.5314
FL2FF9NS0001	-6.75154	-6.8752	-6.738	-6.834	-7.0282	-6.7685	-6.5002	-6.8224	-6.5187	-6.7604	-6.6698
FL2FF9NS0002	-6.58138	-6.876	-6.4171	-6.7423	-6.4211	-6.6465	-6.3861	-6.7176	-6.4389	-6.6218	-6.5464
FL2FF9NS0003	-6.76107	-6.8729	-6.6656	-6.8165	-6.6767	-6.6979	-6.8291	-6.918	-6.6214	-6.743	-6.7696
FL2FF9NS0004	-6.74957	-6.8739	-6.6357	-6.8796	-6.7666	-6.6543	-6.7994	-6.8535	-6.5552	-6.7197	-6.7578
FL2FF9NS0005	-6.66522	-6.875	-6.8136	-6.6897	-6.6996	-6.7318	-6.4472	-6.6733	-6.5024	-6.6541	-6.5655
FL2FF9NS0006	-6.57862	-6.8725	-6.3866	-6.5859	-6.28	-6.5894	-6.7837	-6.6893	-6.4186	-6.5569	-6.6233
FL2FF9NS0007	-6.7643	-6.8724	-6.7055	-6.9271	-7.0105	-6.7991	-6.5064	-6.9099	-6.3891	-6.8036	-6.7194
FL2FFAGS0001	-6.59779	-6.8752	-6.2852	-6.4808	-6.5494	-6.7277	-6.6545	-6.6215	-6.5775	-6.6161	-6.59
FL2FFAGS0002	-6.63422	-6.8752	-6.4319	-6.5615	-6.454	-6.7373	-6.6819	-6.7819	-6.5401	-6.6624	-6.616
FL2FFANI0001	-7.2417	-6.9822	-7.309	-7.2147	-7.265	-7.0501	-7.0778	-7.6042	-7.5192	-7.2699	-7.1249
FL2FFANS0001	-7.35902	-6.9461	-8.2369	-7.3048	-7.3892	-7.0482	-7.1287	-7.4982	-7.5178	-7.2848	-7.2355
FL2FFANS0002	-6.74899	-6.8738	-6.7836	-6.7835	-6.6445	-6.6968	-6.8065	-6.8863	-6.5615	-6.7181	-6.7353
FL2FFANS0003	-6.79892	-6.8726	-6.7256	-6.8577	-6.9616	-6.7323	-6.6599	-6.903	-6.7462	-6.8799	-6.6504
FL2FFANS0004	-6.68806	-6.8792	-6.8415	-6.6501	-6.5726	-6.7696	-6.5909	-6.6162	-6.6068	-6.6591	-6.6946
FL2FFANS0005	-6.98555	-6.8742	-7.6194	-6.9813	-7.0821	-6.7783	-6.7824	-7.0591	-7.0644	-6.8668	-6.7475
FL2FFCNS0001	-6.88572	-6.8753	-7.3137	-6.9626	-6.8756	-6.7538	-6.7177	-6.8995	-6.7987	-6.8868	-6.7735
FL2FFCNS0002	-6.48159	-6.8669	-6.1271	-6.5954	-6.5876	-6.6075	-6.3927	-6.3585	-6.3364	-6.4936	-6.4502
FL2FFCNS0003	-7.17698	-6.9301	-7.3937	-7.2071	-7.1405	-6.9916	-6.952	-7.5585	-7.3718	-7.2188	-7.0057
FL2FFCNS0004	-6.96214	-6.8731	-7.4984	-6.9884	-7.0205	-6.7726	-6.7591	-7.0426	-7.0876	-6.816	-6.7631
FL2FG8NS0001	-6.63798	-6.8752	-6.6291	-6.5514	-6.5088	-6.7401	-6.6418	-6.6148	-6.5598	-6.6019	-6.6569
FL2FG9NS0001	-6.67212	-6.877	-6.5914	-6.4839	-6.5269	-6.6119	-6.9417	-6.52	-6.9474	-6.5001	-6.7209
FL2FG9NS0002	-6.74197	-6.8756	-6.9405	-6.727	-6.6971	-6.7609	-6.6737	-6.7302	-6.6545	-6.6955	-6.6647
FL2FG9NS0003	-6.8684	-6.8775	-7.2772	-6.7693	-6.9093	-6.8232	-6.7476	-6.8387	-6.8084	-6.787	-6.8458
FL2FG9NS0004	-6.87175	-6.8764	-7.2754	-6.7825	-6.9083	-6.8235	-6.7597	-6.8166	-6.8323	-6.7712	-6.8716
FL2FG9NS0005	-6.89643	-6.8781	-7.3282	-6.8164	-7.0014	-6.8208	-6.7465	-6.8355	-6.8576	-6.805	-6.8748
FL2FG9NS0006	-6.74662	-6.8752	-6.9531	-6.7423	-6.7895	-6.7407	-6.6803	-6.7137	-6.604	-6.7216	-6.6458
FL2FGANS0001	-6.91873	-6.8755	-7.3281	-6.8096	-6.8412	-6.8499	-6.8708	-6.9862	-6.929	-6.8442	-6.8528
FL2FGANS0002	-6.62058	-6.8814	-6.3932	-6.5406	-6.5264	-6.7133	-6.7114	-6.47	-6.7818	-6.6626	-6.5251
FL2FGANS0003	-6.43928	-6.8713	-6.3104	-6.4364	-6.3158	-6.6408	-6.4936	-6.2412	-6.4581	-6.4575	-6.1677
FL2FGGNS0001	-6.46827	-6.8751	-6.3442	-6.4304	-5.916	-6.6499	-6.6287	-6.482	-6.3553	-6.4631	-6.538
FL2FGGNS0002	-6.69251	-6.8748	-7.3708	-6.5706	-6.4508	-6.7173	-6.5957	-6.5618	-6.6243	-6.6055	-6.5535
FL2FHYGS0001	-6.58256	-6.877	-6.5605	-6.5539	-6.203	-6.7213	-6.7006	-6.6005	-6.4171	-6.5803	-6.6114
FL2FHYNM0001	-6.924	-6.8857	-7.0291	-6.8718	-7.0942	-6.7905	-6.8963	-6.9324	-7.1373	-6.7494	-6.8533
FL2FHYNM0002	-6.77965	-6.8856	-6.1597	-6.897	-7.0475	-6.879	-6.6735	-6.8045	-6.7241	-6.8668	-6.8588
FL2FHYNS0001	-6.97493	-6.8745	-7.0791	-7.0512	-7.3077	-6.8865	-6.8679	-6.8793	-6.941	-6.8555	-7.0066
FL2FQUNM0001	-6.80347	-6.8751	-7.074	-6.8235	-6.7452	-6.7308	-6.777	-6.8802	-6.6448	-6.7165	-6.7676
FL2FQUNM0002	-6.84051	-6.8752	-7.2104	-6.8722	-6.8421	-6.7584	-6.7509	-6.8892	-6.6954	-6.8107	-6.7006
FL2FQUNM0003	-6.6241	-6.8694	-6.6043	-6.8465	-6.4085	-6.6271	-6.6107	-6.5607	-6.4694	-6.6772	-6.5672
FL2FQUNN0001	-6.69697	-6.8752	-6.5764	-6.7267	-6.8767	-6.7486	-6.532	-6.708	-6.592	-6.7035	-6.6306
FL2FQUNR0001	-6.7757	-6.876	-6.9512	-6.7154	-6.975	-6.7414	-6.5925	-6.7742	-6.7436	-6.752	-6.6357
FL2FQUNR0002	-6.8287	-6.883	-6.5975	-6.8967	-7.1457	-6.8139	-6.6156	-6.8143	-6.9606	-6.8676	-6.6921
FL2FQUNS0001	-6.93129	-6.8758	-7.7127	-6.928	-6.8858	-6.8054	-6.7922	-7.0193	-6.7794	-6.8138	-6.7005
FL3F18GS0001	-6.38414	-6.8752	-6.0229	-6.3261	-6.1564	-6.6101	-6.4959	-6.3015	-6.2854	-6.3465	-6.4214
FL3F18NF0002	-6.91393	-6.8753	-6.8957	-7.024	-7.035	-6.769	-6.8918	-7.0256	-6.8297	-6.8535	-6.9397
FL3F19GF0001	-6.65116	-6.8683	-7.3842	-6.5793	-6.4666	-6.6758	-6.4335	-6.1067	-6.8226	-6.6822	-6.4924
FL3F19NF0001	-7.01314	-6.887	-6.7486	-7.2232	-7.3262	-6.8645	-6.9719	-7.1337	-7.0168	-7.0247	-6.9348
FL3F19NF0002	-7.03627	-6.9039	-6.4245	-7.2721	-7.1378	-6.9068	-7.0419	-7.3608	-7.2363	-7.1621	-6.9165
FL3F19NF0003	-6.7	-6.8436	-7.1585	-6.7463	-6.3064	-6.4981	-6.5229	-6.6445	-6.8201	-6.7082	-6.7514
FL3F19NF0005	-6.89013	-6.8769	-7.6803	-6.7083	-6.9851	-6.8206	-6.7548	-6.5726	-6.9246	-6.8804	-6.6977
FL3F19NI0001	-6.60748	-6.8752	-6.6131	-6.6186	-6.4373	-6.6799	-6.6351	-6.6518	-6.4158	-6.5913	-6.5567
FL3F19NP0001	-6.56157	-6.8864	-5.9333	-6.7765	-6.4357	-6.5402	-6.532	-6.5586	-6.6632	-6.6436	-6.6462
FL3F19NS0001	-7.21564	-6.9361	-7.2585	-7.3633	-7.3836	-6.946	-7.0645	-7.5028	-7.1873	-7.2604	-7.2539
FL3F1ACS0001	-6.64481	-6.8752	-6.3884	-6.5958	-6.5771	-6.7499	-6.6564	-6.6953	-6.592	-6.6569	-6.6611
FL3F1ACS0002	-6.66116	-6.8752	-6.7136	-6.6109	-6.4456	-6.7373	-6.6743	-6.7016	-6.5709	-6.644	-6.6382
FL3F1AGS0001	-6.5366	-6.8736	-6.7188	-6.3296	-6.2705	-6.5948	-6.5666	-6.428	-6.4445	-6.5744	-6.5652
FL3F1AGS0002	-6.57658	-6.8756	-6.3457	-6.4335	-6.2921	-6.7378	-6.713	-6.616	-6.5469	-6.5614	-6.6438
FL3F1AGS0003	-6.45524	-6.8753	-6.0335	-6.2914	-6.1185	-6.7246	-6.4966	-6.4532	-6.5824	-6.5424	-6.4345
FL3F1ANF0001	-6.91436	-6.9043	-6.6353	-7.0631	-7.1994	-6.791	-6.8703	-7.2484	-6.492	-6.9658	-6.974
FL3F1ANI0001	-6.31949	-6.8752	-5.9199	-6.1957	-6.0032	-6.6728	-6.5396	-6.2685	-6.2361	-6.2806	-6.2033
FL3F1ANI0002	-6.59509	-6.8759	-6.2941	-6.5633	-6.3998	-6.7545	-6.6844	-6.4741	-6.6067	-6.5473	-6.7508
FL3F1ANI0003	-6.87048	-6.8777	-7.8333	-6.708	-6.7523	-6.7286	-6.769	-6.5317	-6.9152	-6.8849	-6.7041
FL3F1ANI0004	-6.62063	-6.8752	-6.9573	-6.3724	-6.5147	-6.5802	-6.6597	-6.4353	-6.6538	-6.5797	-6.578
FL3F1ANI0005	-6.80256	-6.8769	-7.1746	-6.6734	-6.6921	-6.8217	-6.8484	-6.7119	-6.7052	-6.7003	-6.8211
FL3F1ANP0001	-6.44685	-6.8752	-5.7789	-6.4537	-6.3831	-6.6952	-6.4997	-6.5156	-6.3587	-6.5234	-6.385
FL3F1ANS0001	-7.05013	-6.883	-7.2119	-7.1575	-7.0815	-6.9106	-7.1722	-7.0532	-6.9343	-6.995	-7.1021
FL3F1ANS0002	-6.93482	-6.8774	-7.407	-6.993	-6.9321	-6.8302	-7.0124	-6.8199	-6.7777	-6.8227	-6.8758
FL3F1CGS0001	-6.63327	-6.8752	-6.4037	-6.6616	-6.6634	-6.7192	-6.648	-6.6575	-6.5234	-6.6222	-6.5585
FL3F1CGS0002	-6.47985	-6.8753	-6.0236	-6.3068	-6.2961	-6.6695	-6.6216	-6.389	-6.4928	-6.5375	-6.5863
FL3F1CGS0003	-6.56398	-6.8752	-6.2132	-6.5098	-6.5265	-6.7353	-6.5821	-6.5617	-6.4958	-6.5331	-6.6071
FL3F1CGS0004	-6.31025	-6.8725	-5.7334	-6.3221	-5.9138	-6.5205	-6.4729	-6.3509	-6.2159	-6.3373	-6.3632
FL3F1CNP0001	-6.55594	-6.8756	-5.9893	-6.6911	-6.3759	-6.6409	-6.7089	-6.7488	-6.3385	-6.5807	-6.6097
FL3F1CNS0001	-7.03272	-6.8779	-7.3379	-6.8521	-6.8575	-6.7571	-7.0821	-6.9112	-7.4769	-6.99	-7.1845
FL3F1CNS0002	-6.77053	-6.8753	-6.9799	-6.7225	-6.7724	-6.7666	-6.7185	-6.7418	-6.6881	-6.7246	-6.7156
FL3F1CNS0003	-6.89335	-6.8793	-6.842	-7.0167	-6.9744	-6.7709	-6.8506	-7.1583	-6.5652	-6.8927	-6.9834
FL3F1CNS0004	-6.8674	-6.8751	-7.3727	-6.8779	-7.0803	-6.7434	-6.7222	-6.7224	-6.7011	-6.8003	-6.7786
FL3F1CNS0005	-6.93513	-6.8887	-6.617	-7.1325	-7.12	-6.8014	-6.8969	-7.3291	-6.5565	-7.0049	-7.0043
FL3F1CNS0006	-6.83331	-6.8791	-6.9732	-6.8328	-6.7509	-6.8142	-6.9194	-6.8482	-6.7296	-6.7512	-6.8345
FL3F1CNS0007	-6.80148	-6.8755	-6.8607	-6.7532	-6.7528	-6.8116	-6.8301	-6.8369	-6.7532	-6.7285	-6.8123
FL3F1GGS0001	-6.53613	-6.8755	-6.0125	-6.446	-6.4512	-6.6927	-6.6484	-6.4486	-6.5348	-6.5904	-6.6612
FL3F1GGS0002	-6.50098	-6.8762	-5.8164	-6.4983	-6.3999	-6.5133	-6.6156	-6.379	-6.6425	-6.5222	-6.7464
FL3F1GNS0001	-7.16818	-6.8427	-7.8487	-7.0885	-7.3153	-6.9401	-7.1328	-6.7005	-7.3689	-7.0377	-7.4066
FL3F1LNI0001	-6.59129	-6.8752	-6.4543	-6.4645	-6.4371	-6.7727	-6.6175	-6.4623	-6.5639	-6.5888	-6.6766
FL3F1LNI0002	-6.44065	-6.8752	-5.988	-6.2536	-6.086	-6.7293	-6.6055	-6.4852	-6.4743	-6.4366	-6.4728
FL3F1LNS0001	-6.8564	-6.8752	-7.4499	-6.8213	-6.9705	-6.7609	-6.7422	-6.7606	-6.6149	-6.8018	-6.7667
FL3F1LNS0002	-6.81009	-6.8874	-6.5697	-6.9566	-6.8589	-6.729	-6.7661	-7.1021	-6.5052	-6.8459	-6.88
FL3F1LNS0003	-6.79059	-6.8867	-6.4562	-6.983	-6.7184	-6.6925	-6.7633	-7.2098	-6.4724	-6.8459	-6.8777
FL3F29GF0001	-6.56506	-6.8754	-7.0101	-6.3042	-6.1489	-6.6488	-6.5935	-6.3456	-6.6512	-6.5403	-6.5326
FL3F29ND0001	-6.60009	-6.8753	-6.8709	-6.5019	-6.2467	-6.6035	-6.7132	-6.7389	-6.3622	-6.5489	-6.5394
FL3F29NF0001	-6.92985	-6.8759	-6.6906	-7.0423	-7.2767	-6.829	-6.8133	-6.963	-7.0706	-6.8496	-6.8875
FL3F29NF0002	-7.09394	-6.8743	-7.0266	-7.2962	-7.3208	-6.9298	-6.9979	-7.236	-7.2984	-7.1013	-6.8581
FL3F29NS0001	-6.96273	-6.8753	-7.6266	-6.92	-7.0966	-6.766	-6.8745	-6.9095	-6.7824	-6.8999	-6.8765
FL3F29NS0002	-7.20693	-6.8763	-7.3741	-7.3648	-7.3837	-6.9775	-7.1758	-7.3919	-7.3444	-7.163	-7.0178
FL3F2CGS0001	-6.32477	-6.8752	-5.8486	-6.1554	-5.9045	-6.6231	-6.4088	-6.3178	-6.3333	-6.4642	-6.3168
FL3F2CNI0001	-6.64396	-6.8752	-6.5402	-6.6871	-6.3529	-6.7375	-6.6771	-6.7072	-6.5724	-6.6476	-6.6424
FL3F2CNP0001	-6.55819	-6.8778	-5.9968	-6.6811	-6.3844	-6.6663	-6.7339	-6.7631	-6.3585	-6.5348	-6.5852
FL3F2CNS0001	-7.02804	-6.8752	-7.1575	-7.0902	-7.4058	-6.8162	-7.0259	-7.0548	-6.908	-6.9446	-7.0022
FL3F2CNS0002	-6.87033	-6.8751	-6.8133	-6.976	-7.0397	-6.7476	-6.8741	-6.9577	-6.754	-6.8157	-6.8501
FL3F2CNS0003	-6.91805	-6.8752	-7.2516	-6.9566	-7.113	-6.7547	-6.8745	-6.926	-6.7253	-6.861	-6.8426
FL3F2GNS0001	-6.66762	-6.8754	-6.6557	-6.5175	-6.5604	-6.6779	-6.7523	-6.5924	-6.7339	-6.5558	-6.7549
FL3F2GNS0002	-6.60849	-6.8751	-6.8491	-6.4785	-6.4414	-6.6849	-6.6451	-6.3618	-6.6156	-6.6592	-6.4742
FL3F2GNS0003	-6.62004	-6.8802	-6.0931	-6.7802	-6.6056	-6.6477	-6.721	-6.8687	-6.2629	-6.637	-6.704
FL3F2GNS0004	-6.73633	-6.8752	-6.8374	-6.7248	-6.8162	-6.7391	-6.6881	-6.6913	-6.596	-6.7261	-6.6691
FL3F39NF0001	-7.17547	-6.8331	-7.7792	-7.2547	-7.4023	-6.9294	-6.9769	-6.9826	-7.5058	-7.1918	-6.8989
FL3F39NS0001	-6.80557	-6.8736	-6.916	-6.84	-6.6232	-6.704	-6.893	-6.8765	-6.7303	-6.7531	-6.846
FL3F3CNS0001	-6.92523	-6.8753	-7.3941	-6.9021	-7.2205	-6.7763	-6.8193	-6.8392	-6.7594	-6.861	-6.8051
FL3F3GNS0001	-6.89964	-6.8752	-7.7488	-6.7876	-6.9785	-6.7646	-6.7775	-6.8	-6.6801	-6.8067	-6.7774
FL3F3GNS0002	-6.65183	-6.8752	-6.8848	-6.5752	-6.3784	-6.6403	-6.7033	-6.7075	-6.4627	-6.6582	-6.6327
FL3F3GNS0003	-6.84981	-6.8752	-7.5553	-6.7204	-6.8543	-6.7688	-6.7684	-6.7695	-6.6454	-6.7681	-6.7727
FL3F4AGS0001	-6.4909	-6.8752	-5.8816	-6.434	-6.215	-6.7261	-6.6245	-6.6084	-6.4784	-6.5301	-6.5357
FL3F98NS0001	-7.8351	-7.7478	-7.2402	-7.8018	-7.9968	-7.461	-7.819	-8.115	-7.9655	-8.0505	-8.1534
FL3F98NS0002	-7.14345	-6.9032	-7.3507	-7.25	-7.1232	-6.8921	-7.1836	-7.3181	-7.0801	-7.1221	-7.2114
FL3F98NS0003	-6.86133	-6.8644	-6.8575	-7.1125	-6.991	-6.7441	-6.8125	-6.8309	-6.6401	-6.7985	-6.9618
FL3F98NS0004	-7.33104	-6.8359	-7.7289	-7.1338	-7.4209	-7.0832	-7.266	-7.0714	-7.8189	-7.2896	-7.6618
FL3F98NS0005	-6.97965	-6.8326	-7.5879	-6.7861	-6.9599	-6.5742	-7.1495	-7.028	-6.9769	-6.855	-7.0464
FL3F98NS0006	-6.99433	-6.877	-7.4489	-7.0231	-7.1038	-6.8048	-6.8779	-6.9823	-7.0155	-6.9542	-6.8558
FL3F98NS0007	-6.81997	-6.8786	-6.7459	-6.9642	-6.7303	-6.8064	-6.8217	-6.9174	-6.7625	-6.7417	-6.831
FL3F98NS0008	-7.18965	-6.9002	-7.5395	-7.3006	-7.584	-6.9572	-7.0285	-7.0863	-7.2128	-7.2349	-7.0525
FL3F98NS0009	-6.94546	-6.8766	-7.2783	-7.0043	-7.0714	-6.8472	-6.7517	-6.9561	-6.7617	-6.8821	-7.0252
FL3F98NS0010	-7.03045	-6.8797	-7.6229	-7.0403	-7.1384	-6.8281	-6.8915	-7.074	-6.9384	-6.9918	-6.8994
FL3F98NS0011	-6.92879	-6.8752	-7.4829	-6.9256	-6.9452	-6.7577	-6.7961	-6.8585	-6.9388	-6.9289	-6.779
FL3F98NS0012	-6.78648	-6.8752	-7.2682	-6.7883	-6.7761	-6.7048	-6.6603	-6.6453	-6.68	-6.7504	-6.7162
FL3F98NS0013	-6.93601	-6.8728	-6.7408	-7.1249	-7.0611	-6.8368	-6.7431	-7.1258	-7.1433	-6.9374	-6.7741
FL3F98NS0014	-6.7796	-6.8752	-7.0643	-6.7662	-6.8795	-6.7437	-6.7146	-6.7242	-6.6058	-6.7048	-6.7177
FL3F98NS0015	-6.90881	-6.8752	-7.649	-6.8221	-6.7916	-6.797	-6.868	-6.8653	-6.7734	-6.8201	-6.8264
FL3F98NS0016	-6.43115	-6.8753	-6.3848	-6.3291	-5.8882	-6.5562	-6.6538	-6.4515	-6.3028	-6.3881	-6.4817
FL3F99NI0001	-6.42658	-6.8752	-6.071	-6.3376	-6.0628	-6.6818	-6.56	-6.3582	-6.4907	-6.4153	-6.4132
FL3F99NS0001	-7.45193	-7.0276	-7.9595	-7.0851	-7.5258	-6.919	-7.5027	-7.9661	-7.4583	-7.4778	-7.5974
FL3F99NS0002	-6.99705	-6.8853	-6.9335	-7.1565	-7.3792	-6.925	-6.7379	-7.1653	-6.6746	-7.0024	-7.1108
FL3F99NS0003	-7.11475	-6.8943	-7.0114	-7.3073	-7.4812	-6.9905	-6.8894	-7.3384	-6.8043	-7.1399	-7.2908
FL3F99NS0004	-7.11905	-6.8367	-7.5558	-7.2505	-7.2407	-6.7606	-6.9171	-7.2794	-7.3635	-7.1259	-6.8603
FL3F99NS0005	-7.06754	-6.8765	-7.4884	-7.131	-7.294	-6.8121	-6.9136	-7.1346	-7.0863	-7.0604	-6.8785
FL3F99NS0006	-7.05512	-6.9	-7.1522	-7.1803	-7.0838	-6.9223	-7.0274	-7.2287	-7.0494	-6.9711	-7.036
FL3F99NS0007	-7.0126	-6.8806	-6.5792	-7.2626	-7.3519	-6.8583	-6.9574	-7.1619	-7.0031	-6.9927	-7.0783
FL3F99NS0008	-6.57477	-6.8405	-6.4829	-6.6448	-6.1973	-6.4947	-6.7682	-6.7097	-6.3772	-6.5355	-6.6969
FL3F99NS0009	-6.56341	-6.8686	-6.3956	-6.5725	-6.2473	-6.5841	-6.744	-6.7259	-6.3355	-6.5296	-6.631
FL3F9ANM0001	-7.05748	-6.8761	-7.5373	-6.9717	-7.0363	-6.888	-7.022	-7.1843	-7.1373	-6.9793	-6.9425
FL3F9ANS0001	-7.15667	-6.8263	-7.2631	-7.3598	-7.5149	-6.8422	-7.1023	-7.2161	-7.2695	-7.0539	-7.1186
FL3F9CGS0001	-6.64197	-6.8752	-5.9238	-6.7762	-6.8597	-6.7426	-6.6347	-6.7174	-6.5583	-6.7059	-6.6259
FL3F9GNS0001	-6.65909	-6.8784	-6.717	-6.5139	-6.7191	-6.7504	-6.5513	-6.6409	-6.6697	-6.614	-6.5362
FL3F9GNS0002	-6.60798	-6.8767	-6.6181	-6.4559	-6.6047	-6.744	-6.5215	-6.6109	-6.6137	-6.5594	-6.4749
FL3F9GNS0003	-6.89822	-6.8956	-7.1904	-6.9193	-6.7157	-6.8416	-6.9002	-6.9215	-6.8815	-6.7989	-6.9175
FL3F9GNS0004	-6.74784	-6.8755	-7.0043	-6.7011	-6.6041	-6.7514	-6.7444	-6.6875	-6.6694	-6.6804	-6.7603
FL3F9LNS0001	-6.57344	-6.8752	-6.6728	-6.5698	-6.2232	-6.6628	-6.6329	-6.6896	-6.3279	-6.5635	-6.5167
FL3F9LNS0002	-6.62508	-6.8753	-6.8814	-6.6713	-6.3928	-6.6157	-6.66	-6.7868	-6.2399	-6.602	-6.5256
FL3FA8CS0001	-6.64661	-6.8752	-6.9663	-6.4864	-6.3399	-6.7313	-6.7151	-6.6299	-6.4786	-6.6257	-6.6177
FL3FA8GS0001	-6.55786	-6.8752	-6.0755	-6.538	-6.6272	-6.7384	-6.5489	-6.5975	-6.5376	-6.5694	-6.4709
FL3FA8GS0002	-6.78963	-6.8752	-6.9573	-6.7242	-7.0671	-6.7517	-6.6479	-6.5453	-6.7536	-6.817	-6.757
FL3FA8GS0003	-6.80291	-6.8752	-7.3865	-6.7393	-6.7383	-6.7446	-6.7136	-6.7206	-6.6304	-6.7943	-6.6863
FL3FA8GS0004	-6.54102	-6.8752	-6.0865	-6.4302	-6.5244	-6.7226	-6.5977	-6.5651	-6.5361	-6.5489	-6.5235
FL3FA8GS0005	-6.74336	-6.8752	-6.7409	-6.7392	-6.8915	-6.7479	-6.6503	-6.7415	-6.634	-6.7234	-6.6897
FL3FA8GS0006	-6.44793	-6.8752	-5.9865	-6.3839	-6.2614	-6.7199	-6.4721	-6.4458	-6.4682	-6.4247	-6.4416
FL3FA8GS0007	-6.62218	-6.8729	-6.0545	-6.621	-6.8257	-6.7797	-6.4672	-6.5846	-6.6676	-6.6677	-6.6809
FL3FA8NM0001	-6.93524	-6.8767	-7.2513	-6.9288	-7.1659	-6.7952	-6.8155	-6.7379	-6.9416	-6.9505	-6.889
FL3FA8NS0001	-6.97563	-6.8757	-7.3913	-7.0221	-7.0213	-6.8333	-6.7749	-7.0642	-6.8268	-6.9299	-7.0168
FL3FA8NS0002	-7.24795	-6.8991	-7.6995	-7.28	-7.5191	-6.981	-7.1033	-7.2862	-7.4439	-7.2062	-7.0612
FL3FA8NS0003	-6.59528	-6.8738	-6.4048	-6.6729	-6.4793	-6.6827	-6.5669	-6.5536	-6.5336	-6.5655	-6.6197
FL3FA8NS0004	-7.1067	-6.9094	-7.2389	-7.1877	-7.2671	-6.9693	-7.0157	-7.314	-6.8282	-7.058	-7.2787
FL3FA8NS0005	-7.02819	-6.8908	-7.6109	-7.0763	-7.0431	-6.8274	-6.9369	-7.0836	-6.892	-6.9429	-6.978
FL3FA8NS0006	-6.98157	-6.8789	-7.4881	-7.0074	-7.1247	-6.8259	-6.803	-6.9055	-6.996	-6.9525	-6.8337
FL3FA8NS0007	-6.86847	-6.8754	-7.3679	-6.8041	-6.8831	-6.8135	-6.7998	-6.7671	-6.7528	-6.7665	-6.8545
FL3FA8NS0008	-6.73279	-6.8754	-6.4215	-6.832	-6.8	-6.7393	-6.7554	-6.8648	-6.5781	-6.6731	-6.7883
FL3FA8NS0009	-6.75099	-6.8752	-7.3133	-6.6607	-6.6996	-6.7154	-6.6362	-6.5768	-6.6451	-6.6636	-6.724
FL3FA8NS0010	-6.91806	-6.8714	-7.1615	-6.9738	-6.9276	-6.8039	-6.7498	-6.9661	-6.823	-6.8996	-7.0039
FL3FA8NS0011	-7.22512	-6.8998	-7.8887	-7.1564	-7.4716	-6.9664	-7.0739	-7.2022	-7.3614	-7.1511	-7.0797
FL3FA8NS0012	-6.63144	-6.8734	-6.7635	-6.6745	-6.543	-6.6871	-6.5805	-6.5161	-6.478	-6.5855	-6.6128
FL3FA8NS0013	-6.69778	-6.8745	-6.4404	-6.7774	-6.7862	-6.787	-6.5236	-6.7177	-6.6446	-6.7038	-6.7226
FL3FA9CS0001	-6.45645	-6.8753	-5.6723	-6.3612	-6.2732	-6.6113	-6.6526	-6.4623	-6.4715	-6.6259	-6.5589
FL3FA9CS0002	-6.71229	-6.8752	-6.9948	-6.6093	-6.6704	-6.7373	-6.6747	-6.7026	-6.5752	-6.6579	-6.6255
FL3FA9CS0003	-6.52996	-6.8752	-6.1462	-6.4589	-6.5293	-6.7076	-6.5586	-6.5014	-6.4993	-6.5434	-6.4797
FL3FA9CS0004	-6.61552	-6.8752	-6.1555	-6.585	-6.5563	-6.7533	-6.6474	-6.6861	-6.5959	-6.6374	-6.6631
FL3FA9CS0005	-6.59603	-6.8752	-6.2853	-6.5243	-6.787	-6.721	-6.5428	-6.5782	-6.5202	-6.6095	-6.5168
FL3FA9CS0006	-6.81486	-6.8832	-6.7961	-6.7501	-6.4883	-6.8491	-6.8047	-6.9115	-7.007	-6.8697	-6.7889
FL3FA9GM0001	-6.63883	-6.8752	-6.29	-6.6171	-6.6597	-6.7375	-6.6631	-6.694	-6.5715	-6.6501	-6.6301
FL3FA9GM0002	-6.45928	-6.8752	-5.7987	-6.4181	-6.1682	-6.6915	-6.4501	-6.578	-6.6118	-6.5774	-6.4238
FL3FA9GS0001	-6.60339	-6.8752	-7.0115	-6.4604	-6.28	-6.6479	-6.6439	-6.6675	-6.3168	-6.5774	-6.5533
FL3FA9GS0002	-6.80425	-6.8752	-7.2241	-6.7396	-6.7355	-6.7532	-6.7484	-6.7713	-6.687	-6.8035	-6.7047
FL3FA9GS0003	-6.57911	-6.8753	-6.3135	-6.5554	-6.411	-6.6531	-6.6569	-6.7267	-6.409	-6.6039	-6.5863
FL3FA9GS0004	-6.64954	-6.8761	-6.6562	-6.6747	-6.5811	-6.651	-6.5556	-6.8762	-6.3141	-6.6644	-6.646
FL3FA9GS0005	-6.54689	-6.8752	-6.1747	-6.3775	-6.4377	-6.7408	-6.6239	-6.5834	-6.5588	-6.5249	-6.572
FL3FA9GS0006	-6.5429	-6.8752	-6.0334	-6.4419	-6.4652	-6.7605	-6.5216	-6.5864	-6.6108	-6.5718	-6.5622
FL3FA9GS0007	-6.75127	-6.8752	-7.114	-6.6956	-6.6108	-6.7433	-6.7203	-6.8462	-6.5965	-6.6649	-6.6459
FL3FA9GS0008	-6.53559	-6.8753	-6.6463	-6.5214	-6.1457	-6.6592	-6.6354	-6.6111	-6.2913	-6.4743	-6.4959
FL3FA9NC0001	-6.58702	-6.8752	-6.8839	-6.545	-6.0875	-6.6732	-6.6854	-6.6875	-6.444	-6.4407	-6.5478
FL3FA9NC0002	-6.54433	-6.8752	-6.9208	-6.4411	-6.1171	-6.6522	-6.625	-6.5859	-6.3132	-6.4486	-6.4642
FL3FA9NC0003	-6.55977	-6.8752	-6.6474	-6.5034	-6.3284	-6.6837	-6.4879	-6.5298	-6.4669	-6.5692	-6.5058
FL3FA9NC0004	-6.65112	-6.8754	-6.941	-6.6348	-6.2742	-6.6762	-6.7505	-6.8013	-6.4711	-6.5209	-6.5658
FL3FA9NCN001	-6.61864	-6.8752	-6.5942	-6.6073	-6.5574	-6.6715	-6.6145	-6.6515	-6.4583	-6.612	-6.5445
FL3FA9NCN002	-6.55961	-6.8752	-6.5146	-6.3767	-6.369	-6.6659	-6.6394	-6.5521	-6.417	-6.6383	-6.5479
FL3FA9ND0001	-6.58121	-6.875	-6.3352	-6.6323	-6.5679	-6.7269	-6.4097	-6.6581	-6.4861	-6.5828	-6.5381
FL3FA9ND0002	-6.76015	-6.8749	-6.7724	-6.7141	-7.1006	-6.7088	-6.5369	-6.8011	-6.6563	-6.7699	-6.6665
FL3FA9NF0001	-6.99923	-6.8768	-7.2738	-7.1083	-7.3035	-6.8842	-6.735	-6.9912	-6.8988	-6.9911	-6.9296
FL3FA9NF0002	-6.9332	-6.8638	-7.1837	-6.9106	-6.6968	-6.6108	-7.0806	-7.4079	-6.6316	-6.8983	-7.0479
FL3FA9NF0003	-6.55018	-6.8752	-6.3819	-6.524	-6.3518	-6.6947	-6.5119	-6.5861	-6.463	-6.5755	-6.5377
FL3FA9NF0004	-6.60723	-6.8753	-6.6818	-6.5885	-6.3132	-6.7307	-6.5784	-6.6475	-6.506	-6.5727	-6.5782
FL3FA9NI0001	-6.55484	-6.875	-6.3432	-6.5724	-6.3275	-6.7224	-6.4861	-6.6119	-6.5174	-6.5793	-6.5132
FL3FA9NI0003	-6.8568	-6.8773	-6.818	-6.8125	-6.8123	-6.8152	-6.8872	-6.8712	-6.8932	-6.9591	-6.822
FL3FA9NI0004	-6.54736	-6.8756	-6.4387	-6.5893	-6.2299	-6.6135	-6.6235	-6.5087	-6.5046	-6.5336	-6.5562
FL3FA9NM0001	-6.82647	-6.8785	-7.9391	-6.6102	-6.6495	-6.5816	-6.8892	-6.7074	-6.5542	-6.7218	-6.7332
FL3FA9NM0002	-7.10191	-6.8769	-7.1132	-7.2756	-7.4884	-6.9329	-7.0346	-7.0187	-7.1536	-7.0846	-7.0406
FL3FA9NM0003	-6.85013	-6.8753	-7.5163	-6.7008	-6.7906	-6.6379	-6.8224	-6.9093	-6.6982	-6.7316	-6.8189
FL3FA9NM0004	-6.9664	-6.8769	-7.5773	-6.9653	-7.2346	-6.8071	-6.7541	-6.7411	-6.9159	-6.9052	-6.8865
FL3FA9NM0005	-6.91292	-6.876	-7.3995	-6.8922	-7.1233	-6.7744	-6.759	-6.7026	-6.8547	-6.9121	-6.8354
FL3FA9NM0006	-7.18933	-6.8938	-7.6936	-7.2529	-7.5453	-6.9635	-7.0808	-6.9745	-7.2587	-7.1326	-7.0976
FL3FA9NM0007	-6.79879	-6.8765	-7.1697	-6.6613	-6.6283	-6.6564	-6.8614	-6.9416	-6.6306	-6.8203	-6.7418
FL3FA9NM0008	-6.94111	-6.8793	-7.6383	-6.7516	-6.8837	-6.6023	-6.9013	-7.0026	-6.9239	-6.8823	-6.9458
FL3FA9NP0001	-6.69737	-6.8769	-6.9252	-6.6125	-6.5457	-6.5805	-6.7679	-6.7285	-6.5253	-6.6968	-6.7144
FL3FA9NP0002	-6.52855	-6.8753	-6.2077	-6.5032	-6.4214	-6.7152	-6.5152	-6.5075	-6.5113	-6.5854	-6.4433
FL3FA9NP0003	-6.58271	-6.8752	-6.9766	-6.4621	-6.1717	-6.7049	-6.6466	-6.6118	-6.4449	-6.4906	-6.4427
FL3FA9NP0004	-6.84339	-6.8755	-6.7469	-6.9561	-6.9394	-6.8261	-6.7934	-6.9401	-6.7401	-6.8219	-6.7944
FL3FA9NP0005	-6.90449	-6.9641	-6.6056	-6.7825	-7.0903	-6.9196	-7.0279	-6.6229	-7.1784	-6.9829	-6.8707
FL3FA9NP0007	-6.71812	-6.8746	-7.2415	-6.7202	-6.5402	-6.6656	-6.4534	-6.7387	-6.688	-6.7057	-6.5533
FL3FA9NP0008	-6.70456	-6.8752	-6.5309	-6.7068	-6.8648	-6.7295	-6.5852	-6.7751	-6.6315	-6.6942	-6.6524
FL3FA9NR0001	-6.56497	-6.8752	-5.8428	-6.6182	-6.8544	-6.6956	-6.4858	-6.6398	-6.4473	-6.6169	-6.5737
FL3FA9NR0002	-6.99033	-6.8714	-7.0502	-6.8786	-7.6115	-6.8396	-6.718	-7.1356	-6.9519	-6.9638	-6.8827
FL3FA9NS0001	-7.02849	-6.8752	-7.3575	-7.1477	-7.4037	-6.8639	-6.7786	-6.9521	-7.0278	-7.0083	-6.8701
FL3FA9NS0002	-6.78416	-6.874	-6.928	-6.8441	-6.9725	-6.775	-6.5091	-6.8017	-6.6421	-6.7615	-6.7336
FL3FA9NS0003	-7.03555	-6.8739	-7.3208	-7.1414	-7.3654	-6.8887	-6.682	-7.2301	-6.699	-7.0585	-7.0957
FL3FA9NS0004	-6.35454	-6.8754	-5.8324	-6.349	-6.123	-6.6532	-6.4894	-6.2307	-6.4286	-6.3476	-6.2161
FL3FAACC0001	-6.60549	-6.8752	-6.7041	-6.3549	-6.4453	-6.7359	-6.5783	-6.5682	-6.563	-6.6238	-6.6062
FL3FAACC0002	-6.50268	-6.8752	-6.0938	-6.3773	-6.2815	-6.731	-6.5991	-6.5275	-6.5216	-6.5063	-6.5135
FL3FAACS0001	-6.63874	-6.8752	-6.3043	-6.6097	-6.5875	-6.7422	-6.6687	-6.7034	-6.5885	-6.6632	-6.6447
FL3FAACS0002	-6.68963	-6.8752	-5.996	-6.7407	-7.1011	-6.7513	-6.6484	-6.7769	-6.5447	-6.7671	-6.6949
FL3FAACS0003	-6.54443	-6.8752	-6.3711	-6.5266	-6.3814	-6.6299	-6.6384	-6.5482	-6.3722	-6.518	-6.5833
FL3FAACS0004	-6.77812	-6.8752	-6.954	-6.7364	-6.9525	-6.7464	-6.6769	-6.6975	-6.6445	-6.7808	-6.717
FL3FAACS0005	-6.60301	-6.8752	-6.6016	-6.5408	-6.4395	-6.6999	-6.6549	-6.6125	-6.4333	-6.5985	-6.5739
FL3FAACS0006	-6.7583	-6.8752	-6.8832	-6.7092	-6.8798	-6.7451	-6.6727	-6.6837	-6.6374	-6.7739	-6.7228
FL3FAACS0007	-6.66106	-6.8752	-6.4493	-6.5743	-6.7919	-6.7318	-6.6559	-6.6783	-6.5707	-6.6609	-6.6223
FL3FAACS0008	-6.57087	-6.8752	-6.8636	-6.5169	-6.2756	-6.6756	-6.6198	-6.5491	-6.3342	-6.5073	-6.4914
FL3FAACS0009	-6.63879	-6.8752	-6.9257	-6.5789	-6.2547	-6.7296	-6.6903	-6.6722	-6.4806	-6.5766	-6.6041
FL3FAACS0010	-6.66324	-6.875	-6.6916	-6.6343	-6.3875	-6.7492	-6.6534	-6.6755	-6.6672	-6.6559	-6.6428
FL3FAACS0011	-6.68231	-6.8752	-6.5451	-6.6286	-6.7792	-6.7356	-6.649	-6.6662	-6.58	-6.6996	-6.6646
FL3FAACS0012	-6.49926	-6.8752	-5.8287	-6.4901	-6.2882	-6.7271	-6.6253	-6.5665	-6.493	-6.5585	-6.54
FL3FAACS0013	-6.62458	-6.8752	-6.3685	-6.4668	-6.6648	-6.7374	-6.6125	-6.6334	-6.6266	-6.6493	-6.6113
FL3FAACS0014	-6.53417	-6.8752	-5.9708	-6.4544	-6.4354	-6.7327	-6.6229	-6.6006	-6.5217	-6.5882	-6.5398
FL3FAACS0015	-6.56127	-6.8752	-6.8348	-6.4552	-6.0851	-6.7199	-6.6394	-6.5608	-6.466	-6.4626	-6.5137
FL3FAACS0016	-6.56994	-6.8753	-6.0379	-6.5496	-6.6064	-6.7324	-6.594	-6.6107	-6.5272	-6.6194	-6.5465
FL3FAACS0017	-6.67495	-6.8752	-6.5931	-6.531	-6.738	-6.7586	-6.6207	-6.6767	-6.6128	-6.6733	-6.6701
FL3FAACS0018	-6.46259	-6.8753	-5.747	-6.3679	-6.2513	-6.7032	-6.5181	-6.5659	-6.516	-6.6095	-6.4717
FL3FAACS0019	-6.47279	-6.8752	-5.8586	-6.4327	-6.2785	-6.6936	-6.5867	-6.5599	-6.4409	-6.5258	-6.476
FL3FAACS0020	-6.62975	-6.8752	-6.4448	-6.559	-6.5379	-6.7384	-6.6533	-6.6829	-6.5741	-6.6239	-6.608
FL3FAACS0021	-6.62515	-6.8752	-6.4583	-6.5568	-6.4688	-6.7348	-6.666	-6.6698	-6.568	-6.63	-6.6238
FL3FAACS0022	-6.51364	-6.8752	-6.1202	-6.4024	-6.327	-6.7272	-6.6041	-6.5484	-6.4562	-6.4978	-6.5779
FL3FAACS0023	-6.60092	-6.8752	-6.5671	-6.4558	-6.4116	-6.7387	-6.6485	-6.6318	-6.5041	-6.5575	-6.6189
FL3FAACS0024	-6.59316	-6.8752	-6.5665	-6.4363	-6.3429	-6.7402	-6.6541	-6.6409	-6.5004	-6.5503	-6.6248
FL3FAACS0025	-6.43332	-6.8752	-5.6568	-6.295	-6.1992	-6.6986	-6.5495	-6.5544	-6.445	-6.5676	-6.4919
FL3FAACS0026	-6.44269	-6.8752	-5.7765	-6.3116	-6.2484	-6.6874	-6.5731	-6.4938	-6.4478	-6.552	-6.4611
FL3FAACS0028	-6.521	-6.8752	-6.1105	-6.3888	-6.2984	-6.7327	-6.6232	-6.6089	-6.522	-6.4823	-6.568
FL3FAACS0029	-6.56874	-6.8752	-6.0148	-6.4628	-6.5203	-6.739	-6.6571	-6.6525	-6.5691	-6.6045	-6.5921
FL3FAACS0030	-6.45255	-6.8753	-5.7539	-6.2891	-6.2555	-6.7013	-6.5596	-6.5119	-6.4676	-6.6013	-6.51
FL3FAACS0031	-6.67518	-6.8752	-6.6509	-6.6407	-6.5143	-6.7349	-6.6424	-6.6978	-6.6768	-6.7075	-6.6113
FL3FAACS0032	-6.65033	-6.8752	-6.486	-6.5392	-6.482	-6.7797	-6.6693	-6.676	-6.707	-6.6446	-6.6443
FL3FAACS0033	-6.44837	-6.8752	-6.0965	-6.2516	-6.1455	-6.7001	-6.5952	-6.4047	-6.4617	-6.4861	-6.4671
FL3FAACS0034	-6.59847	-6.8752	-6.1115	-6.6532	-6.6322	-6.7293	-6.5533	-6.5395	-6.631	-6.6174	-6.6421
FL3FAACS0035	-6.66402	-6.8752	-6.4926	-6.5921	-6.713	-6.7374	-6.6701	-6.6707	-6.5745	-6.671	-6.6436
FL3FAACS0036	-6.63342	-6.8752	-6.7235	-6.5326	-6.4179	-6.7335	-6.5988	-6.6044	-6.5806	-6.6561	-6.6116
FL3FAACS0037	-6.60873	-6.8752	-6.5174	-6.481	-6.4028	-6.7288	-6.6323	-6.6682	-6.5236	-6.6508	-6.6072
FL3FAACS0038	-6.6196	-6.8752	-6.3731	-6.5255	-6.5165	-6.7432	-6.6671	-6.6322	-6.5715	-6.6465	-6.6452
FL3FAACS0040	-6.62508	-6.8752	-5.9674	-6.5407	-6.7359	-6.7842	-6.6337	-6.7242	-6.6137	-6.6864	-6.6894
FL3FAACS0041	-6.68895	-6.8752	-6.5994	-6.6561	-6.8291	-6.7493	-6.5534	-6.6112	-6.6465	-6.7044	-6.6649
FL3FAACS0042	-6.69055	-6.8752	-6.9133	-6.4894	-6.5533	-6.7842	-6.63	-6.7022	-6.701	-6.6734	-6.5835
FL3FAACS0043	-6.81896	-6.8752	-6.9305	-6.7788	-6.9387	-6.7703	-6.6769	-6.7129	-6.8422	-6.8418	-6.8223
FL3FAACS0044	-6.61106	-6.8752	-6.2433	-6.5768	-6.4725	-6.7417	-6.6653	-6.6912	-6.5709	-6.6406	-6.6331
FL3FAACS0045	-6.64981	-6.8752	-6.411	-6.5685	-6.6971	-6.7312	-6.6461	-6.6642	-6.5766	-6.6753	-6.6529
FL3FAACS0046	-6.58155	-6.8752	-6.5673	-6.5215	-6.1448	-6.7233	-6.6795	-6.6496	-6.4977	-6.5517	-6.6049
FL3FAACS0047	-6.58314	-6.8752	-6.3391	-6.5059	-6.4164	-6.7357	-6.6045	-6.6605	-6.4677	-6.6112	-6.6152
FL3FAACS0048	-6.56286	-6.8752	-6.3227	-6.4445	-6.4078	-6.7364	-6.6152	-6.5826	-6.5031	-6.5344	-6.6067
FL3FAACS0049	-6.41054	-6.8752	-5.7466	-6.3376	-6.1395	-6.6717	-6.5482	-6.5378	-6.3461	-6.484	-6.4187
FL3FAACS0050	-6.49669	-6.8753	-5.7195	-6.4717	-6.3969	-6.7002	-6.5845	-6.5639	-6.547	-6.6252	-6.4827
FL3FAACS0051	-6.61949	-6.8752	-6.7203	-6.5193	-6.2873	-6.7354	-6.6659	-6.6593	-6.5431	-6.5749	-6.6142
FL3FAACS0052	-6.66642	-6.8752	-6.5019	-6.5593	-6.774	-6.738	-6.6366	-6.6436	-6.599	-6.6858	-6.6508
FL3FAACS0053	-6.49549	-6.8752	-6.1697	-6.4055	-6.2839	-6.7065	-6.5755	-6.4959	-6.4	-6.4826	-6.5601
FL3FAACS0054	-6.58477	-6.8752	-6.43	-6.4616	-6.5123	-6.7311	-6.6072	-6.5887	-6.4898	-6.5657	-6.5861
FL3FAACS0055	-6.64625	-6.8753	-6.821	-6.5226	-6.5008	-6.746	-6.4917	-6.5078	-6.7345	-6.7124	-6.5504
FL3FAACS0056	-6.64949	-6.8752	-6.4034	-6.5728	-6.8378	-6.7275	-6.5925	-6.651	-6.545	-6.667	-6.6227
FL3FAACS0057	-6.70528	-6.8787	-6.7206	-6.5137	-6.8001	-6.7429	-6.5211	-6.715	-6.7932	-6.7432	-6.6243
FL3FAACS0058	-6.42453	-6.8752	-5.9419	-6.3001	-6.2136	-6.7016	-6.4976	-6.4335	-6.408	-6.4516	-6.4222
FL3FAACS0059	-6.58593	-6.8753	-6.3777	-6.4679	-6.337	-6.7382	-6.5509	-6.6164	-6.6639	-6.6492	-6.5828
FL3FAACS0060	-6.59982	-6.8752	-6.5541	-6.5789	-6.3037	-6.7313	-6.5526	-6.647	-6.5698	-6.6233	-6.5623
FL3FAACS0061	-6.6375	-6.8752	-6.3947	-6.5872	-6.5517	-6.7375	-6.676	-6.7012	-6.571	-6.6423	-6.6382
FL3FAACS0062	-6.7082	-6.8752	-7.1403	-6.5823	-6.5595	-6.735	-6.6673	-6.6893	-6.5501	-6.6583	-6.6247
FL3FAACS0063	-6.58055	-6.8752	-5.8967	-6.5289	-6.5561	-6.737	-6.6677	-6.6935	-6.5662	-6.6492	-6.635
FL3FAACS0064	-6.66144	-6.8752	-6.8264	-6.5133	-6.4255	-6.7405	-6.6864	-6.673	-6.5649	-6.6603	-6.6489
FL3FAACS0065	-6.65423	-6.8752	-6.7346	-6.5807	-6.4568	-6.7363	-6.6707	-6.6869	-6.5552	-6.6245	-6.6214
FL3FAACS0066	-6.63467	-6.8752	-6.376	-6.5199	-6.6421	-6.7363	-6.6669	-6.6877	-6.5708	-6.6425	-6.6293
FL3FAACS0067	-6.67343	-6.8752	-6.423	-6.6675	-6.757	-6.7375	-6.6743	-6.7006	-6.5743	-6.6889	-6.636
FL3FAACS0068	-6.66394	-6.8752	-6.4789	-6.5843	-6.7183	-6.734	-6.6567	-6.6751	-6.5801	-6.6816	-6.6552
FL3FAACS0069	-6.66079	-6.8752	-6.4872	-6.5836	-6.6989	-6.7321	-6.6522	-6.6688	-6.5766	-6.6772	-6.6561
FL3FAACS0070	-6.44571	-6.8752	-5.7554	-6.3946	-6.2438	-6.6893	-6.5303	-6.5488	-6.4243	-6.5538	-6.4416
FL3FAACS0071	-6.56799	-6.8752	-6.3353	-6.4566	-6.4179	-6.734	-6.6242	-6.5854	-6.4916	-6.5478	-6.6119
FL3FAACS0072	-6.70383	-6.8752	-6.8903	-6.6928	-6.5801	-6.7375	-6.6772	-6.7067	-6.5739	-6.6624	-6.6422
FL3FAACS0073	-6.67548	-6.8752	-6.756	-6.5188	-6.6324	-6.7466	-6.6574	-6.7061	-6.5771	-6.6387	-6.6465
FL3FAACS0074	-6.4739	-6.8752	-5.907	-6.3854	-6.2018	-6.7136	-6.6345	-6.5505	-6.4411	-6.4671	-6.5628
FL3FAACS0075	-6.5789	-6.8752	-6.3894	-6.3736	-6.2502	-6.7434	-6.5256	-6.7033	-6.6576	-6.6766	-6.5941
FL3FAACS0076	-6.46416	-6.8752	-5.9126	-6.3904	-6.2461	-6.7007	-6.6086	-6.458	-6.4179	-6.5197	-6.5124
FL3FAACS0077	-6.74823	-6.8752	-7.2724	-6.6924	-6.6399	-6.7375	-6.6772	-6.7068	-6.5738	-6.6648	-6.6423
FL3FAACS0078	-6.45978	-6.8752	-6.1573	-6.4101	-6.2416	-6.6822	-6.5302	-6.479	-6.3066	-6.4432	-6.4724
FL3FAACS0079	-6.54562	-6.8752	-6.1083	-6.3951	-6.4343	-6.7303	-6.6263	-6.5975	-6.5552	-6.5637	-6.5703
FL3FAACS0080	-6.60987	-6.8752	-6.516	-6.512	-6.5131	-6.7174	-6.6566	-6.71	-6.4215	-6.5807	-6.5962
FL3FAACS0081	-6.4996	-6.8752	-6.1177	-6.4382	-6.1253	-6.7274	-6.6402	-6.5799	-6.4915	-6.4686	-6.532
FL3FAACS0082	-6.53329	-6.8752	-6.1083	-6.4935	-5.9663	-6.7363	-6.6729	-6.6846	-6.557	-6.6071	-6.6317
FL3FAACS0083	-6.65664	-6.8752	-6.6274	-6.6914	-6.4029	-6.7374	-6.6772	-6.7078	-6.5723	-6.6331	-6.6417
FL3FAACS0084	-6.48872	-6.8752	-6.0242	-6.4716	-6.3956	-6.6643	-6.5893	-6.5239	-6.2818	-6.5377	-6.5236
FL3FAACS0085	-6.51046	-6.8752	-5.7585	-6.4577	-6.4069	-6.7327	-6.5872	-6.6432	-6.5273	-6.5667	-6.5492
FL3FAACS0086	-6.60183	-6.8752	-6.4292	-6.5214	-6.3659	-6.7395	-6.6535	-6.6685	-6.5451	-6.6084	-6.6116
FL3FAACS0087	-6.65502	-6.8752	-6.7243	-6.4848	-6.4598	-6.7599	-6.6697	-6.6561	-6.6387	-6.6315	-6.6502
FL3FAACS0088	-6.63836	-6.8752	-6.6803	-6.5252	-6.4557	-6.7411	-6.643	-6.6677	-6.5546	-6.616	-6.6248
FL3FAACS0089	-6.7262	-6.8752	-6.9325	-6.6996	-6.7794	-6.7128	-6.5428	-6.6664	-6.6821	-6.7139	-6.6573
FL3FAACS0090	-6.43725	-6.8752	-6.0188	-6.3493	-6.1582	-6.6992	-6.5123	-6.4897	-6.4427	-6.4214	-6.4057
FL3FAACS0091	-6.65663	-6.8752	-6.7015	-6.4963	-6.4672	-6.7357	-6.6451	-6.6203	-6.6747	-6.7162	-6.6341
FL3FAACS0092	-6.63856	-6.8752	-6.4463	-6.6104	-6.5312	-6.7349	-6.6697	-6.6815	-6.5571	-6.6546	-6.6247
FL3FAACS0093	-6.59421	-6.8752	-6.4311	-6.5195	-6.4354	-6.7218	-6.543	-6.6253	-6.5276	-6.6569	-6.6063
FL3FAACSS001	-6.63762	-6.8752	-6.6888	-6.6725	-6.4665	-6.7505	-6.4831	-6.3714	-6.733	-6.6762	-6.659
FL3FAACSS002	-6.57965	-6.8752	-6.4781	-6.5055	-6.3249	-6.7236	-6.6506	-6.6256	-6.4889	-6.5589	-6.5652
FL3FAADS0001	-6.60339	-6.8752	-6.0522	-6.5483	-6.7876	-6.7306	-6.6125	-6.6324	-6.5867	-6.6435	-6.5649
FL3FAADS0002	-6.5369	-6.8752	-6.1605	-6.5048	-6.1225	-6.7262	-6.6742	-6.6618	-6.5076	-6.5356	-6.6006
FL3FAADS0003	-6.42652	-6.8752	-5.9156	-6.2136	-6.1543	-6.689	-6.5298	-6.4936	-6.4273	-6.5175	-6.4493
FL3FAADS0004	-6.54058	-6.8752	-6.4077	-6.4271	-6.2373	-6.713	-6.6439	-6.5871	-6.4652	-6.51	-6.5393
FL3FAADS0005	-6.62369	-6.8752	-6.139	-6.6007	-6.6695	-6.7375	-6.6705	-6.695	-6.5698	-6.6486	-6.6311
FL3FAADS0006	-6.66299	-6.8752	-6.8396	-6.5769	-6.4276	-6.7345	-6.6781	-6.7008	-6.5463	-6.6276	-6.6233
FL3FAADS0007	-6.753	-6.8754	-6.4397	-6.7589	-6.9653	-6.8006	-6.6441	-6.8236	-6.738	-6.792	-6.6924
FL3FAADS0008	-6.62649	-6.8752	-6.9725	-6.4882	-6.2192	-6.7265	-6.6855	-6.6556	-6.4814	-6.5726	-6.5882
FL3FAADS0009	-6.69858	-6.8752	-7.1169	-6.534	-6.6071	-6.7351	-6.6566	-6.6579	-6.5652	-6.6412	-6.5966
FL3FAADS0010	-6.60319	-6.8752	-6.2278	-6.5378	-6.5085	-6.7372	-6.6594	-6.6806	-6.5616	-6.6272	-6.6166
FL3FAADS0011	-6.67362	-6.8752	-6.5014	-6.5431	-6.7654	-6.7547	-6.6219	-6.6722	-6.6368	-6.7056	-6.6599
FL3FAADS0012	-6.57681	-6.8752	-6.4471	-6.6208	-6.1417	-6.728	-6.6674	-6.6695	-6.5198	-6.5158	-6.5828
FL3FAADS0013	-6.75501	-6.8752	-6.8563	-6.6681	-6.8722	-6.7325	-6.5785	-6.7842	-6.7104	-6.7719	-6.7008
FL3FAADS0014	-6.54933	-6.8752	-5.9471	-6.5608	-6.3635	-6.7279	-6.6528	-6.6448	-6.5352	-6.5772	-6.6088
FL3FAADS0015	-6.642	-6.8752	-6.7293	-6.5329	-6.4817	-6.7447	-6.6042	-6.6557	-6.5509	-6.5954	-6.65
FL3FAADS0016	-6.62368	-6.8752	-6.1014	-6.6228	-6.6914	-6.7375	-6.6627	-6.6962	-6.5652	-6.6556	-6.6288
FL3FAADS0017	-6.70064	-6.8752	-6.84	-6.563	-6.7562	-6.7601	-6.6103	-6.6786	-6.5798	-6.6527	-6.6905
FL3FAADS0018	-6.55481	-6.8752	-6.4184	-6.3817	-6.1953	-6.7315	-6.6537	-6.6485	-6.4963	-6.5568	-6.5907
FL3FAADS0020	-6.54313	-6.8752	-5.8743	-6.4779	-6.4557	-6.7338	-6.6515	-6.6462	-6.5416	-6.5935	-6.5816
FL3FAADS0021	-6.63289	-6.8752	-6.421	-6.6236	-6.4795	-6.7371	-6.6762	-6.6926	-6.5694	-6.6202	-6.6341
FL3FAADS0022	-6.5962	-6.8752	-6.5423	-6.4826	-6.3559	-6.7187	-6.6474	-6.627	-6.5039	-6.6088	-6.6002
FL3FAADS0023	-6.7024	-6.8752	-6.8093	-6.6408	-6.7005	-6.7382	-6.6756	-6.7084	-6.5816	-6.6707	-6.6237
FL3FAADS0024	-6.57842	-6.8752	-5.8729	-6.5838	-6.6063	-6.7335	-6.6637	-6.6564	-6.5509	-6.6233	-6.6182
FL3FAADS0025	-6.55534	-6.8753	-6.4847	-6.3761	-6.4185	-6.7394	-6.5119	-6.5394	-6.5719	-6.6141	-6.4221
FL3FAADS0026	-6.56283	-6.8752	-6.4145	-6.4601	-6.2136	-6.7329	-6.6675	-6.6453	-6.5093	-6.5222	-6.5877
FL3FAADS0028	-6.64111	-6.8752	-6.3849	-6.5881	-6.583	-6.7374	-6.6755	-6.702	-6.5706	-6.655	-6.6394
FL3FAADS0029	-6.5652	-6.8752	-5.8176	-6.579	-6.5237	-6.7359	-6.6575	-6.6822	-6.5476	-6.6269	-6.6064
FL3FAADS0031	-6.54441	-6.8752	-5.9478	-6.4648	-6.3928	-6.7332	-6.6636	-6.6467	-6.5369	-6.6137	-6.5694
FL3FAADS0032	-6.70672	-6.8752	-6.9407	-6.6721	-6.5694	-6.7399	-6.7023	-6.6333	-6.5661	-6.6886	-6.6796
FL3FAADS0033	-6.53094	-6.8752	-6.0963	-6.4647	-6.4044	-6.7206	-6.5929	-6.5971	-6.4578	-6.5341	-6.5663
FL3FAADS0034	-6.5287	-6.8752	-5.8494	-6.5267	-6.5557	-6.7264	-6.5067	-6.6093	-6.5	-6.5924	-6.5452
FL3FAADS0035	-6.63174	-6.8752	-6.7099	-6.529	-6.5375	-6.7332	-6.5417	-6.6425	-6.5752	-6.6642	-6.509
FL3FAADS0036	-6.70578	-6.8752	-6.8498	-6.5994	-6.7305	-6.759	-6.6026	-6.7039	-6.6006	-6.6533	-6.6835
FL3FAADS0038	-6.56634	-6.8752	-6.0177	-6.5755	-6.5572	-6.7124	-6.6448	-6.662	-6.4874	-6.5652	-6.566
FL3FAADS0039	-6.59534	-6.8752	-6.0195	-6.5805	-6.5352	-6.7374	-6.6759	-6.6898	-6.5693	-6.6383	-6.6323
FL3FAADS0040	-6.59534	-6.8752	-6.0195	-6.5805	-6.5352	-6.7374	-6.6759	-6.6898	-6.5693	-6.6383	-6.6323
FL3FAADS0041	-6.58261	-6.8752	-5.8588	-6.6059	-6.6718	-6.7315	-6.6365	-6.6758	-6.5342	-6.6586	-6.5778
FL3FAADS0042	-6.56411	-6.8752	-6.0187	-6.4757	-6.5561	-6.7291	-6.5885	-6.6218	-6.5364	-6.6367	-6.6029
FL3FAADS0043	-6.60799	-6.8752	-6.149	-6.5607	-6.5678	-6.7358	-6.6641	-6.6902	-6.5493	-6.6611	-6.6267
FL3FAADS0044	-6.5048	-6.8752	-5.8244	-6.4552	-6.3467	-6.7306	-6.6084	-6.6077	-6.4975	-6.5758	-6.5265
FL3FAADS0045	-6.5714	-6.8752	-6.258	-6.4631	-6.4023	-6.7328	-6.6411	-6.6266	-6.515	-6.5735	-6.6264
FL3FAAGM0001	-6.72907	-6.8752	-6.6759	-6.822	-6.7023	-6.7465	-6.7192	-6.7252	-6.6429	-6.7131	-6.6684
FL3FAAGM0002	-6.61721	-6.8752	-6.7611	-6.5183	-6.3215	-6.727	-6.6845	-6.6225	-6.4573	-6.588	-6.6167
FL3FAAGN0001	-6.425	-6.8752	-5.841	-6.294	-6.0477	-6.7107	-6.6212	-6.5104	-6.4335	-6.4356	-6.4807
FL3FAAGN0002	-6.55081	-6.8752	-6.0369	-6.5576	-6.281	-6.7292	-6.6589	-6.6506	-6.5187	-6.597	-6.603
FL3FAAGN0003	-6.53812	-6.8752	-5.9179	-6.4471	-6.4869	-6.7469	-6.5812	-6.6091	-6.5913	-6.5658	-6.5598
FL3FAAGS0001	-6.40118	-6.8752	-5.6734	-6.2169	-6.221	-6.6557	-6.5784	-6.4382	-6.3829	-6.488	-6.4821
FL3FAAGS0002	-6.64912	-6.8752	-6.5668	-6.5766	-6.5582	-6.7372	-6.645	-6.6934	-6.555	-6.6737	-6.6101
FL3FAAGS0003	-6.55515	-6.8752	-6.3376	-6.5194	-6.3848	-6.6796	-6.6861	-6.6295	-6.3228	-6.533	-6.5835
FL3FAAGS0004	-6.58609	-6.8752	-5.9231	-6.5852	-6.721	-6.737	-6.6318	-6.6314	-6.5685	-6.6214	-6.5663
FL3FAAGS0005	-6.66357	-6.8752	-6.7897	-6.6292	-6.4861	-6.7375	-6.6649	-6.666	-6.5599	-6.6104	-6.6168
FL3FAAGS0006	-6.89763	-6.8752	-7.7066	-6.7913	-6.9128	-6.7493	-6.7539	-6.8809	-6.7281	-6.8549	-6.7233
FL3FAAGS0007	-6.47015	-6.8753	-5.99	-6.2784	-6.2967	-6.6819	-6.6208	-6.4322	-6.4567	-6.5302	-6.5393
FL3FAAGS0008	-6.56086	-6.8752	-5.9976	-6.5984	-6.482	-6.7387	-6.6427	-6.6094	-6.5387	-6.591	-6.5349
FL3FAAGS0009	-6.49397	-6.8753	-5.9074	-6.5257	-6.4168	-6.7333	-6.5544	-6.4697	-6.5162	-6.486	-6.4549
FL3FAAGS0010	-6.58015	-6.8752	-6.2819	-6.5078	-6.4921	-6.7245	-6.6523	-6.601	-6.5181	-6.5848	-6.5638
FL3FAAGS0011	-6.3902	-6.8753	-5.7915	-6.2143	-6.1886	-6.6308	-6.5185	-6.3609	-6.3864	-6.476	-6.4597
FL3FAAGS0012	-6.74319	-6.8752	-7.0687	-6.6879	-6.7562	-6.7371	-6.6767	-6.707	-6.5776	-6.7127	-6.6328
FL3FAAGS0013	-6.5971	-6.8753	-6.818	-6.5056	-6.1551	-6.7177	-6.7027	-6.5885	-6.4477	-6.5748	-6.5856
FL3FAAGS0014	-6.69596	-6.8752	-6.9511	-6.6556	-6.45	-6.7418	-6.6871	-6.7315	-6.5819	-6.636	-6.6494
FL3FAAGS0015	-6.61355	-6.8752	-6.8425	-6.5312	-6.3242	-6.6884	-6.6537	-6.59	-6.4431	-6.5871	-6.6001
FL3FAAGS0016	-6.46108	-6.8762	-5.9988	-6.387	-6.0008	-6.6849	-6.4483	-6.4619	-6.7054	-6.5308	-6.5167
FL3FAAGS0017	-6.60045	-6.8753	-6.1805	-6.3851	-6.4272	-6.8034	-6.5968	-6.5901	-6.7791	-6.6774	-6.6896
FL3FAAGS0018	-6.65198	-6.8752	-6.4849	-6.6059	-6.5814	-6.7375	-6.6679	-6.6931	-6.5663	-6.682	-6.6256
FL3FAAGS0019	-6.57319	-6.8752	-6.2736	-6.4378	-6.5126	-6.7373	-6.6052	-6.5759	-6.5272	-6.5781	-6.609
FL3FAAGS0020	-6.48786	-6.8752	-6.0833	-6.3211	-6.1168	-6.7253	-6.6602	-6.5735	-6.4715	-6.495	-6.5567
FL3FAAGS0021	-6.6477	-6.8752	-6.8825	-6.4798	-6.4694	-6.7302	-6.6425	-6.6512	-6.5534	-6.597	-6.5958
FL3FAAGS0022	-6.63874	-6.8752	-6.6527	-6.4846	-6.5164	-6.7371	-6.6539	-6.6729	-6.5737	-6.6204	-6.6005
FL3FAAGS0023	-6.63661	-6.8752	-6.6109	-6.4893	-6.5142	-6.738	-6.6599	-6.6805	-6.5731	-6.6247	-6.6003
FL3FAAGS0024	-6.50114	-6.8752	-5.8348	-6.4425	-6.3607	-6.6855	-6.6233	-6.5081	-6.5485	-6.585	-6.5478
FL3FAAGS0025	-6.64061	-6.8752	-6.7797	-6.4711	-6.4762	-6.7318	-6.6421	-6.6602	-6.5576	-6.6221	-6.5901
FL3FAAGS0026	-6.60049	-6.8752	-6.6628	-6.4383	-6.3304	-6.7312	-6.6453	-6.6396	-6.5132	-6.5816	-6.5873
FL3FAAGS0027	-6.59544	-6.8752	-6.4544	-6.4806	-6.4529	-6.7218	-6.6411	-6.6505	-6.5029	-6.6261	-6.5489
FL3FAAGS0028	-6.45975	-6.8753	-6.0173	-6.2944	-6.2354	-6.6687	-6.5184	-6.581	-6.3595	-6.5835	-6.464
FL3FAAGS0029	-6.54652	-6.8752	-6.0252	-6.4683	-6.3734	-6.7331	-6.6545	-6.6413	-6.505	-6.6092	-6.58
FL3FAAGS0030	-6.63435	-6.8752	-6.3595	-6.6122	-6.4881	-6.7375	-6.677	-6.7052	-6.5744	-6.6719	-6.6425
FL3FAAGS0031	-6.56561	-6.8752	-5.8344	-6.5568	-6.5863	-6.7342	-6.6548	-6.6657	-6.5301	-6.6283	-6.5903
FL3FAAGS0033	-6.58472	-6.8752	-5.9162	-6.5647	-6.5469	-6.737	-6.6702	-6.6907	-6.5637	-6.649	-6.6336
FL3FAAGS0034	-6.59806	-6.8752	-6.0946	-6.5553	-6.5365	-6.7372	-6.668	-6.6898	-6.5714	-6.6223	-6.6303
FL3FAAGS0035	-6.6635	-6.8752	-6.5251	-6.6279	-6.5631	-6.7135	-6.6975	-6.573	-6.6199	-6.6976	-6.7422
FL3FAAGS0036	-6.69807	-6.8752	-7.0164	-6.6789	-6.4524	-6.7328	-6.7061	-6.6539	-6.5331	-6.6883	-6.6436
FL3FAAGS0037	-6.57407	-6.8752	-6.4435	-6.4399	-6.3392	-6.7325	-6.6404	-6.6345	-6.5063	-6.5644	-6.5648
FL3FAAGS0038	-6.56417	-6.8752	-6.4636	-6.4895	-6.3653	-6.7114	-6.5519	-6.5709	-6.5151	-6.6208	-6.478
FL3FAAGS0039	-6.44364	-6.8752	-5.8355	-6.4701	-5.9021	-6.6649	-6.4401	-6.5507	-6.6719	-6.5174	-6.5085
FL3FAAGS0040	-6.61353	-6.8755	-6.946	-6.5211	-6.2832	-6.6712	-6.3963	-6.583	-6.7136	-6.6907	-6.4547
FL3FAAGS0041	-6.41605	-6.8752	-5.901	-6.2451	-6.1421	-6.6705	-6.549	-6.4403	-6.4011	-6.4735	-6.4627
FL3FAAGS0042	-6.46962	-6.8752	-6.0479	-6.4549	-6.0425	-6.6719	-6.6335	-6.5381	-6.456	-6.4566	-6.5196
FL3FAAGS0043	-6.47301	-6.8753	-6.1332	-6.2699	-6.1558	-6.7402	-6.5128	-6.3012	-6.6438	-6.5576	-6.5403
FL3FAAGS0044	-6.65631	-6.8752	-6.8662	-6.5631	-6.3731	-6.7357	-6.6921	-6.6671	-6.5417	-6.6328	-6.6161
FL3FAAGS0045	-6.539	-6.8752	-5.8397	-6.5168	-6.5489	-6.7049	-6.6055	-6.6408	-6.4639	-6.6571	-6.5372
FL3FAAGS0047	-6.6139	-6.8752	-6.3171	-6.5293	-6.5438	-6.736	-6.6478	-6.6648	-6.5227	-6.6504	-6.6519
FL3FAAGS0048	-6.6886	-6.8752	-6.6869	-6.6942	-6.6301	-6.7374	-6.6772	-6.7113	-6.5711	-6.6623	-6.6403
FL3FAAGS0049	-6.50163	-6.8752	-6.0949	-6.4739	-6.1131	-6.6821	-6.6242	-6.5653	-6.494	-6.5258	-6.5678
FL3FAAGS0050	-6.49072	-6.8752	-5.7944	-6.4633	-6.2149	-6.7041	-6.6498	-6.6191	-6.4723	-6.5585	-6.5556
FL3FAAGS0051	-6.777	-6.8752	-7.1151	-6.8041	-6.7452	-6.735	-6.6796	-6.7435	-6.6959	-6.738	-6.6384
FL3FAAGS0052	-6.55994	-6.8752	-6.6681	-6.4258	-6.0421	-6.7252	-6.641	-6.6121	-6.4766	-6.5613	-6.572
FL3FAAGS0053	-6.63694	-6.8752	-6.4089	-6.5856	-6.5424	-6.7373	-6.6753	-6.6899	-6.5678	-6.6538	-6.6332
FL3FAAGS0054	-6.5685	-6.8752	-6.0329	-6.5409	-6.5053	-6.7323	-6.6363	-6.6739	-6.5062	-6.6043	-6.5777
FL3FAAGS0055	-6.60257	-6.8752	-6.1364	-6.5935	-6.4576	-6.7374	-6.6761	-6.6981	-6.5721	-6.6423	-6.637
FL3FAAGS0056	-6.40381	-6.8752	-5.8946	-6.3594	-5.9992	-6.673	-6.5395	-6.4651	-6.3454	-6.4357	-6.451
FL3FAAGS0057	-6.50376	-6.8753	-6.4267	-6.3406	-6.0387	-6.7356	-6.4636	-6.5179	-6.6326	-6.5436	-6.463
FL3FAAGS0058	-6.51584	-6.8752	-6.1788	-6.318	-6.2417	-6.7385	-6.6171	-6.5702	-6.551	-6.5353	-6.5326
FL3FAAGS0059	-6.62618	-6.8752	-6.3755	-6.5221	-6.5057	-6.7377	-6.6679	-6.7005	-6.5738	-6.6639	-6.6395
FL3FAAGS0060	-6.57629	-6.8752	-6.0214	-6.4933	-6.5556	-6.7288	-6.6458	-6.6508	-6.5603	-6.6117	-6.62
FL3FAAGS0062	-6.63502	-6.8752	-6.1993	-6.6178	-6.6754	-6.7374	-6.6738	-6.6996	-6.5717	-6.6618	-6.6382
FL3FAAGS0063	-6.62545	-6.8749	-6.8237	-6.5213	-6.323	-6.7229	-6.6125	-6.6456	-6.5371	-6.603	-6.5905
FL3FAAGS0064	-6.51536	-6.8752	-6.4794	-6.3617	-6.256	-6.7163	-6.5191	-6.5386	-6.3783	-6.5044	-6.5246
FL3FAAGS0066	-6.5678	-6.8752	-6.2702	-6.5154	-6.3026	-6.7009	-6.6707	-6.6362	-6.4921	-6.6568	-6.5579
FL3FAAGS0067	-6.51736	-6.8757	-6.5515	-6.3081	-6.1429	-6.7198	-6.4641	-6.4346	-6.6867	-6.5238	-6.4664
FL3FAAGS0068	-6.55796	-6.8752	-6.0333	-6.4856	-6.3857	-6.7353	-6.6613	-6.6425	-6.5422	-6.6122	-6.6063
FL3FAAGS0069	-6.51642	-6.8752	-6.1234	-6.3767	-6.1838	-6.7303	-6.658	-6.5898	-6.5147	-6.5193	-6.593
FL3FAAGS0070	-6.5808	-6.8752	-6.5286	-6.4178	-6.3476	-6.7126	-6.6192	-6.6542	-6.4839	-6.6117	-6.5572
FL3FAAGS0074	-6.57267	-6.8752	-5.9981	-6.6858	-6.214	-6.7373	-6.6769	-6.7077	-6.5724	-6.6182	-6.6411
FL3FAANF0001	-6.47842	-6.8757	-5.8139	-6.5554	-6.5169	-6.6158	-6.4846	-6.5213	-6.4228	-6.5662	-6.4116
FL3FAANI0001	-6.26647	-6.8752	-5.7476	-6.1178	-5.8582	-6.6608	-6.459	-6.209	-6.264	-6.2465	-6.2266
FL3FAANI0002	-6.56094	-6.8752	-6.42	-6.4369	-6.2363	-6.716	-6.6968	-6.6036	-6.4481	-6.5812	-6.5953
FL3FAANI0004	-6.57957	-6.8756	-6.574	-6.3348	-6.4426	-6.6509	-6.6894	-6.4645	-6.6219	-6.5771	-6.5649
FL3FAANI0005	-6.57214	-6.8757	-6.7536	-6.3387	-6.3748	-6.6031	-6.668	-6.4542	-6.6288	-6.5055	-6.519
FL3FAANI0006	-6.81712	-6.8755	-7.5293	-6.6599	-6.7679	-6.7658	-6.7402	-6.6595	-6.6774	-6.7434	-6.7523
FL3FAANI0008	-6.44979	-6.8752	-5.9832	-6.4247	-6.2013	-6.6619	-6.6256	-6.4617	-6.3515	-6.4327	-6.4801
FL3FAANM0001	-6.92337	-6.8757	-7.1477	-6.9783	-7.3251	-6.8134	-6.7105	-6.8915	-6.8113	-6.884	-6.7962
FL3FAANM0002	-6.97873	-6.8753	-7.7038	-6.9211	-7.0804	-6.8567	-6.9632	-6.8059	-6.7609	-6.8458	-6.9742
FL3FAANP0001	-6.82261	-6.876	-7.4544	-6.7764	-6.6403	-6.8093	-6.8627	-6.7316	-6.644	-6.6998	-6.7316
FL3FAANP0002	-6.49689	-6.8738	-6.1373	-6.5065	-6.3132	-6.6632	-6.628	-6.2936	-6.5773	-6.5136	-6.4624
FL3FAANP0003	-6.61123	-6.875	-6.961	-6.5124	-6.1716	-6.722	-6.5927	-6.5787	-6.534	-6.5762	-6.5887
FL3FAANP0004	-6.59246	-6.8752	-6.7184	-6.4997	-6.1436	-6.7306	-6.676	-6.6598	-6.4971	-6.5476	-6.5766
FL3FAANP0005	-6.48591	-6.8774	-5.8193	-6.4234	-6.2572	-6.6939	-6.5291	-6.5413	-6.665	-6.5983	-6.4542
FL3FAANP0007	-6.75079	-6.8796	-6.5671	-6.5674	-6.6934	-6.7392	-6.9102	-6.7286	-6.9315	-6.7425	-6.7484
FL3FAANP0008	-6.59763	-6.8756	-5.9859	-6.5065	-6.5242	-6.6957	-6.7543	-6.6336	-6.7055	-6.6896	-6.6054
FL3FAANS0001	-7.29483	-7.2869	-7.1932	-7.3118	-7.3767	-7.2742	-7.3017	-7.2728	-7.2488	-7.3918	-7.2904
FL3FAANS0002	-6.56816	-6.8749	-6.1283	-6.6631	-6.6249	-6.711	-6.5882	-6.519	-6.5146	-6.5332	-6.5244
FL3FAANSH001	-6.96674	-6.8753	-8.022	-6.9857	-6.9592	-6.7957	-6.8793	-6.7993	-6.6958	-6.8428	-6.8123
FL3FAANSS001	-6.73884	-6.8761	-7.0442	-6.6769	-6.6516	-6.756	-6.6898	-6.685	-6.6132	-6.7154	-6.6802
FL3FABCS0001	-6.42193	-6.8752	-5.7696	-6.3941	-6.2474	-6.6415	-6.6222	-6.339	-6.3895	-6.5542	-6.3866
FL3FABCS0002	-6.68961	-6.8752	-6.8145	-6.6015	-6.5799	-6.748	-6.6659	-6.7092	-6.5806	-6.6562	-6.6651
FL3FABCS0003	-6.46868	-6.8752	-5.7874	-6.4039	-6.2531	-6.7182	-6.6017	-6.5539	-6.4658	-6.531	-6.4966
FL3FABCS0004	-6.68606	-6.8752	-6.6561	-6.6108	-6.735	-6.7375	-6.6747	-6.6915	-6.5748	-6.6623	-6.6427
FL3FABCS0005	-6.82108	-6.8755	-7.319	-6.689	-6.9555	-6.7523	-6.6941	-6.6998	-6.7391	-6.753	-6.7335
FL3FABCS0006	-6.42941	-6.8752	-5.76	-6.3353	-6.2633	-6.7097	-6.5125	-6.5317	-6.3727	-6.4946	-6.4391
FL3FABCS0007	-6.60174	-6.8752	-6.5683	-6.4938	-6.2638	-6.7341	-6.6652	-6.6779	-6.5393	-6.5828	-6.617
FL3FABCS0008	-6.60025	-6.8752	-6.0487	-6.6926	-6.3987	-6.7375	-6.6772	-6.7063	-6.5739	-6.6502	-6.6422
FL3FABCS0009	-6.47904	-6.8752	-5.918	-6.4207	-6.244	-6.7182	-6.6109	-6.5592	-6.438	-6.5103	-6.4959
FL3FABCS0010	-6.56008	-6.8752	-5.7473	-6.6898	-6.2862	-6.7375	-6.6772	-6.7067	-6.5743	-6.6641	-6.6425
FL3FABCS0011	-6.65407	-6.8752	-6.8523	-6.5457	-6.4211	-6.7364	-6.665	-6.704	-6.5104	-6.5975	-6.6331
FL3FABDS0001	-6.40831	-6.8752	-5.6651	-6.2839	-6.2218	-6.6969	-6.5635	-6.4699	-6.4033	-6.4796	-6.4239
FL3FABDS0002	-6.31572	-6.8752	-5.6617	-6.1331	-5.9647	-6.6616	-6.4944	-6.3319	-6.3269	-6.4176	-6.2901
FL3FABGS0001	-6.6227	-6.8752	-6.263	-6.6676	-6.6055	-6.7084	-6.6655	-6.7356	-6.4701	-6.6481	-6.588
FL3FABGS0002	-6.89988	-6.8757	-7.709	-6.6444	-6.8086	-6.7939	-6.7557	-6.8379	-6.8583	-6.941	-6.7743
FL3FABGS0003	-6.56409	-6.8767	-6.001	-6.5162	-6.1908	-6.7149	-6.5752	-6.6119	-6.8012	-6.6281	-6.7249
FL3FABGS0004	-6.59976	-6.8752	-6.1897	-6.6569	-6.5429	-6.7011	-6.6581	-6.7115	-6.4617	-6.6307	-6.5698
FL3FABGS0005	-6.48972	-6.8752	-6.0331	-6.3268	-6.1133	-6.7278	-6.661	-6.6035	-6.4912	-6.5053	-6.56
FL3FABGS0006	-6.64077	-6.8752	-6.4977	-6.5838	-6.514	-6.737	-6.6728	-6.6977	-6.5499	-6.6451	-6.6345
FL3FABGS0007	-6.48856	-6.8752	-5.9973	-6.3768	-6.1772	-6.7082	-6.6077	-6.6014	-6.4377	-6.5603	-6.5438
FL3FABGS0008	-6.49729	-6.8751	-6.5811	-6.2174	-6.2004	-6.7044	-6.5257	-6.3596	-6.5595	-6.5384	-6.4113
FL3FABGS0009	-6.56066	-6.8752	-6.4309	-6.4063	-6.3091	-6.7316	-6.6243	-6.5933	-6.4926	-6.6139	-6.5294
FL3FABGS0010	-6.60636	-6.8752	-6.3705	-6.4898	-6.477	-6.7355	-6.6625	-6.6735	-6.5394	-6.6121	-6.6281
FL3FABGS0011	-6.48261	-6.8752	-5.8229	-6.4923	-6.2994	-6.6913	-6.5737	-6.6476	-6.365	-6.5744	-6.4843
FL3FABGS0013	-6.53719	-6.875	-6.169	-6.4581	-6.3859	-6.6822	-6.4103	-6.6816	-6.6025	-6.6763	-6.431
FL3FABGS0014	-6.58942	-6.8752	-6.1153	-6.5973	-6.4857	-6.7321	-6.6615	-6.6448	-6.5392	-6.6358	-6.6073
FL3FABGS0015	-6.51403	-6.8752	-5.9383	-6.4174	-6.315	-6.7298	-6.6086	-6.6128	-6.5116	-6.58	-6.5516
FL3FABGS0016	-6.63449	-6.8752	-6.8581	-6.4541	-6.3778	-6.7307	-6.6366	-6.6627	-6.5266	-6.6216	-6.6015
FL3FABGS0017	-6.66645	-6.8752	-6.9893	-6.4331	-6.4871	-6.7301	-6.6266	-6.6437	-6.5712	-6.735	-6.5732
FL3FABGS0018	-6.46401	-6.8752	-6.1015	-6.3346	-6.0203	-6.701	-6.5304	-6.5035	-6.5479	-6.5196	-6.5061
FL3FABGS0019	-6.59511	-6.8752	-6.4581	-6.4344	-6.3604	-6.7361	-6.6635	-6.6624	-6.5382	-6.597	-6.6258
FL3FABGS0021	-6.6062	-6.8752	-6.1334	-6.5391	-6.6017	-6.735	-6.6533	-6.687	-6.5645	-6.6439	-6.6289
FL3FABGS0022	-6.56972	-6.8752	-5.861	-6.4911	-6.5852	-6.737	-6.6256	-6.6998	-6.5558	-6.6435	-6.623
FL3FABNS0001	-6.69089	-6.8751	-7.319	-6.5882	-6.4179	-6.6609	-6.761	-6.6073	-6.4717	-6.6659	-6.5419
FL3FACCS0001	-6.56979	-6.8752	-5.7901	-6.5643	-6.5854	-6.6902	-6.6951	-6.638	-6.5533	-6.6877	-6.6186
FL3FACCS0002	-6.63243	-6.8752	-6.2413	-6.6094	-6.581	-6.7424	-6.6717	-6.7031	-6.5866	-6.665	-6.6486
FL3FACCS0003	-6.63868	-6.8752	-6.3841	-6.5799	-6.722	-6.7318	-6.6497	-6.6727	-6.4906	-6.6183	-6.6625
FL3FACCS0004	-6.81372	-6.8752	-7.0079	-6.746	-6.9601	-6.7734	-6.7296	-6.7101	-6.7411	-6.7947	-6.7991
FL3FACCS0005	-6.58374	-6.8752	-6.6649	-6.547	-6.4289	-6.6897	-6.593	-6.5699	-6.3878	-6.5468	-6.5342
FL3FACCS0006	-6.63586	-6.8752	-6.6081	-6.5769	-6.6193	-6.7334	-6.625	-6.6459	-6.4672	-6.5965	-6.6111
FL3FACCS0007	-6.68033	-6.8752	-6.8492	-6.6075	-6.6711	-6.7172	-6.657	-6.69	-6.5179	-6.626	-6.5922
FL3FACCS0008	-6.62024	-6.8752	-6.2351	-6.5884	-6.5269	-6.7423	-6.67	-6.6985	-6.5747	-6.653	-6.6383
FL3FACCS0009	-6.61688	-6.8752	-6.6039	-6.5215	-6.5301	-6.7315	-6.6417	-6.6515	-6.4538	-6.5637	-6.5959
FL3FACCS0010	-6.79784	-6.8758	-6.9722	-6.6968	-6.7444	-6.8039	-6.7523	-6.768	-6.7677	-6.8044	-6.7929
FL3FACCS0011	-6.56841	-6.8752	-6.2495	-6.5181	-6.3721	-6.7443	-6.5609	-6.5963	-6.5671	-6.5695	-6.6311
FL3FACCS0012	-6.47312	-6.8752	-5.9098	-6.4599	-6.2621	-6.7101	-6.5727	-6.577	-6.3637	-6.4734	-6.5273
FL3FACCS0013	-6.63689	-6.8752	-6.486	-6.5518	-6.5338	-6.7382	-6.666	-6.6915	-6.5657	-6.6363	-6.6244
FL3FACCS0014	-6.67577	-6.8752	-6.8987	-6.5831	-6.4722	-6.7373	-6.6723	-6.6951	-6.566	-6.6301	-6.6277
FL3FACCS0015	-6.51166	-6.8752	-5.6737	-6.4952	-6.3578	-6.7316	-6.651	-6.6153	-6.5151	-6.6075	-6.5942
FL3FACCS0016	-6.56104	-6.8752	-6.2474	-6.4253	-6.468	-6.7413	-6.6021	-6.568	-6.515	-6.5486	-6.6195
FL3FACCS0017	-6.60922	-6.8752	-6.3423	-6.5344	-6.4605	-6.7403	-6.6718	-6.6778	-6.5537	-6.5996	-6.6366
FL3FACCS0018	-6.42235	-6.8753	-5.7793	-6.2928	-6.1163	-6.6623	-6.5475	-6.4964	-6.4567	-6.5662	-6.4307
FL3FACCS0019	-6.42032	-6.8752	-5.7149	-6.3539	-6.1252	-6.6562	-6.5566	-6.5688	-6.3879	-6.5257	-6.4388
FL3FACCS0020	-6.6845	-6.8752	-6.6828	-6.6952	-6.5857	-6.7375	-6.6772	-6.7073	-6.5744	-6.6672	-6.6425
FL3FACCS0021	-6.46223	-6.8752	-5.8647	-6.3815	-6.1669	-6.6872	-6.5716	-6.5202	-6.4919	-6.5807	-6.4824
FL3FACCS0022	-6.61441	-6.8752	-6.6905	-6.5178	-6.2899	-6.735	-6.6658	-6.6502	-6.54	-6.5705	-6.6092
FL3FACCS0024	-6.66303	-6.8752	-6.7345	-6.5786	-6.4878	-6.7375	-6.6743	-6.7001	-6.5649	-6.6413	-6.6361
FL3FACCS0025	-6.68116	-6.8752	-6.5936	-6.6011	-6.6663	-6.744	-6.6898	-6.7345	-6.5677	-6.6859	-6.6535
FL3FACCS0026	-6.71042	-6.8753	-6.8005	-6.5159	-6.8662	-6.7918	-6.535	-6.5751	-6.7179	-6.7419	-6.6846
FL3FACCS0027	-6.60792	-6.8752	-6.4411	-6.4761	-6.4977	-6.7435	-6.6437	-6.6396	-6.5475	-6.5866	-6.6282
FL3FACCS0028	-6.58961	-6.8752	-5.9083	-6.524	-6.6675	-6.738	-6.6663	-6.6936	-6.5712	-6.6343	-6.6177
FL3FACCS0029	-6.58501	-6.8752	-6.4421	-6.4969	-6.3672	-6.7356	-6.6482	-6.6067	-6.5186	-6.5469	-6.6127
FL3FACCS0030	-6.67464	-6.8752	-6.7204	-6.6952	-6.4579	-6.7375	-6.6772	-6.7066	-6.5743	-6.6596	-6.6425
FL3FACCS0031	-6.64042	-6.8752	-6.5633	-6.5813	-6.5197	-6.7419	-6.6712	-6.6476	-6.5693	-6.5904	-6.6443
FL3FACCS0032	-6.42764	-6.8752	-5.7674	-6.2915	-6.1425	-6.6638	-6.5694	-6.4645	-6.4089	-6.5942	-6.499
FL3FACCS0033	-6.46327	-6.8752	-5.7635	-6.3612	-6.2708	-6.6823	-6.5851	-6.5276	-6.457	-6.5798	-6.5302
FL3FACCS0034	-6.75873	-6.8752	-7.3169	-6.6966	-6.6701	-6.7372	-6.6772	-6.721	-6.5768	-6.6747	-6.6416
FL3FACCS0035	-6.6155	-6.8752	-6.4025	-6.659	-6.2983	-6.7372	-6.6695	-6.7025	-6.5639	-6.6069	-6.64
FL3FACCS0036	-6.75998	-6.8752	-7.0118	-6.7569	-6.8596	-6.7426	-6.6805	-6.7146	-6.5912	-6.7132	-6.6542
FL3FACCS0037	-6.5955	-6.8752	-6.5236	-6.5088	-6.4532	-6.7403	-6.6314	-6.5825	-6.4898	-6.5433	-6.6069
FL3FACCS0038	-6.81663	-6.8837	-7.3256	-6.595	-6.6722	-6.7947	-6.7537	-6.6355	-6.8414	-6.7844	-6.8801
FL3FACCS0039	-6.58553	-6.8752	-6.1609	-6.5646	-6.5063	-6.7334	-6.6333	-6.6409	-6.5292	-6.6284	-6.5831
FL3FACCS0040	-6.5949	-6.8752	-5.9943	-6.6281	-6.6506	-6.7379	-6.6366	-6.654	-6.5382	-6.6564	-6.5777
FL3FACCS0041	-6.675	-6.8752	-6.8549	-6.5516	-6.5325	-6.7412	-6.6856	-6.6825	-6.5677	-6.6134	-6.6454
FL3FACCS0042	-6.52877	-6.8753	-5.969	-6.479	-6.3833	-6.6944	-6.6419	-6.5207	-6.5282	-6.6436	-6.5523
FL3FACCS0043	-6.74296	-6.8752	-7.059	-6.6975	-6.7949	-6.7372	-6.6735	-6.702	-6.5666	-6.6863	-6.6374
FL3FACCS0044	-6.65899	-6.8752	-6.5027	-6.564	-6.8146	-6.7304	-6.6388	-6.6536	-6.5538	-6.6327	-6.6241
FL3FACCS0045	-6.51547	-6.8752	-5.8643	-6.5098	-6.4299	-6.7162	-6.619	-6.5781	-6.4825	-6.5595	-6.5202
FL3FACCS0046	-6.72096	-6.8752	-7.1937	-6.614	-6.4304	-6.7563	-6.7313	-6.6778	-6.5823	-6.677	-6.6716
FL3FACCS0047	-6.64388	-6.8752	-6.5218	-6.5893	-6.4903	-6.7379	-6.6748	-6.7003	-6.5694	-6.6433	-6.6365
FL3FACCS0048	-6.59644	-6.8752	-6.3332	-6.5242	-6.455	-6.7393	-6.6186	-6.6251	-6.5617	-6.6246	-6.6075
FL3FACCS0049	-6.53943	-6.8752	-6.334	-6.5275	-6.3704	-6.6353	-6.6541	-6.5703	-6.335	-6.5153	-6.5772
FL3FACCS0050	-6.52894	-6.8752	-5.8777	-6.4987	-6.4249	-6.7048	-6.6384	-6.6319	-6.5028	-6.5928	-6.5422
FL3FACCS0051	-6.46092	-6.8752	-5.7642	-6.4005	-6.2171	-6.6909	-6.5633	-6.5136	-6.4945	-6.5569	-6.533
FL3FACCS0052	-6.71321	-6.8752	-6.8821	-6.6106	-6.8279	-6.7376	-6.5804	-6.7049	-6.6056	-6.6936	-6.6142
FL3FACCS0053	-6.70006	-6.8752	-6.7972	-6.588	-6.7587	-6.7456	-6.6215	-6.7147	-6.6313	-6.6686	-6.5998
FL3FACCS0054	-6.5923	-6.8752	-6.4033	-6.5849	-6.3545	-6.7339	-6.6723	-6.6483	-6.5103	-6.5401	-6.6002
FL3FACCS0055	-6.64346	-6.8752	-6.6675	-6.5539	-6.4043	-6.7374	-6.6712	-6.692	-6.5642	-6.637	-6.6319
FL3FACCS0056	-6.53919	-6.8752	-5.8663	-6.5477	-6.441	-6.7177	-6.5632	-6.6422	-6.5304	-6.6379	-6.5703
FL3FACCS0057	-6.39069	-6.8752	-5.8079	-6.2579	-6.0026	-6.6632	-6.5882	-6.4459	-6.34	-6.4646	-6.4614
FL3FACCS0058	-6.55463	-6.8752	-6.2601	-6.3801	-6.3504	-6.7436	-6.6509	-6.6115	-6.6049	-6.5799	-6.4897
FL3FACCS0059	-6.58992	-6.8752	-6.2314	-6.613	-6.3279	-6.7304	-6.6835	-6.6955	-6.5365	-6.5793	-6.6265
FL3FACCS0060	-6.63227	-6.8752	-6.14	-6.6416	-6.685	-6.7378	-6.6724	-6.7005	-6.5723	-6.6674	-6.6305
FL3FACCS0061	-6.57431	-6.8752	-6.5793	-6.3787	-6.2927	-6.7447	-6.6279	-6.5992	-6.5894	-6.5968	-6.4592
FL3FACCS0062	-6.58203	-6.8752	-6.4147	-6.473	-6.3657	-6.7367	-6.6067	-6.5993	-6.5845	-6.5857	-6.5788
FL3FACCS0063	-6.71903	-6.8754	-6.8139	-6.6505	-6.549	-6.7755	-6.638	-6.7129	-6.7564	-6.7665	-6.6522
FL3FACCSS001	-6.67361	-6.8755	-6.6935	-6.5393	-6.4228	-6.7778	-6.5514	-6.6735	-6.8119	-6.7785	-6.6119
FL3FACCSS002	-6.58987	-6.8752	-6.7161	-6.492	-6.2221	-6.723	-6.6418	-6.6258	-6.4869	-6.5472	-6.5686
FL3FACDS0001	-6.6912	-6.8755	-6.4217	-6.6505	-6.8014	-6.7686	-6.6795	-6.7296	-6.6554	-6.7372	-6.5926
FL3FACDS0002	-6.6157	-6.8752	-6.7957	-6.4696	-6.3783	-6.7175	-6.6353	-6.6611	-6.4602	-6.5892	-6.5749
FL3FACDS0003	-6.40101	-6.8752	-5.6932	-6.2411	-6.1627	-6.674	-6.5675	-6.4405	-6.417	-6.4885	-6.4504
FL3FACDS0004	-6.57858	-6.8752	-6.7765	-6.3464	-6.2652	-6.7239	-6.5857	-6.6064	-6.5122	-6.5537	-6.5406
FL3FACDS0006	-6.66597	-6.8752	-6.7277	-6.6888	-6.3741	-6.7375	-6.6772	-6.7063	-6.5742	-6.6562	-6.6425
FL3FACDS0007	-6.45374	-6.8752	-5.7948	-6.3208	-6.2493	-6.6909	-6.5949	-6.4825	-6.4469	-6.5861	-6.496
FL3FACDS0008	-6.58402	-6.8752	-6.0324	-6.535	-6.5887	-6.736	-6.6489	-6.6622	-6.5524	-6.6074	-6.602
FL3FACDS0009	-6.47078	-6.8752	-5.985	-6.3821	-6.3355	-6.7187	-6.4926	-6.5742	-6.377	-6.4914	-6.4761
FL3FACDS0010	-6.63295	-6.8752	-6.7585	-6.4789	-6.4653	-6.7322	-6.6225	-6.6122	-6.5494	-6.6177	-6.6176
FL3FACDS0013	-6.62253	-6.8752	-6.0705	-6.6103	-6.6589	-6.7375	-6.6759	-6.7043	-6.5744	-6.6757	-6.6426
FL3FACDS0014	-6.59866	-6.8752	-6.4764	-6.4756	-6.3761	-6.735	-6.654	-6.6607	-6.5368	-6.5906	-6.6062
FL3FACDS0015	-6.56804	-6.8752	-5.7916	-6.5553	-6.5535	-6.7367	-6.662	-6.6855	-6.5559	-6.6491	-6.6156
FL3FACDS0016	-6.57911	-6.8752	-6.0366	-6.6721	-6.2195	-6.7375	-6.6771	-6.7064	-6.5743	-6.6499	-6.6425
FL3FACDS0021	-6.65777	-6.8753	-6.0537	-6.6682	-6.8062	-6.749	-6.6203	-6.7239	-6.56	-6.8018	-6.7193
FL3FACDS0022	-6.63706	-6.8752	-6.5986	-6.681	-6.2673	-6.7374	-6.6763	-6.7056	-6.5681	-6.6199	-6.6412
FL3FACDS0023	-6.42676	-6.8752	-5.6814	-6.2837	-6.1592	-6.7104	-6.5849	-6.5084	-6.423	-6.5452	-6.4962
FL3FACDS0024	-6.4353	-6.8752	-6.1212	-6.2556	-5.9493	-6.7173	-6.5856	-6.5008	-6.4353	-6.4771	-6.4356
FL3FACDS0025	-6.6458	-6.8752	-6.5508	-6.5263	-6.5552	-6.7359	-6.6693	-6.6856	-6.5694	-6.6531	-6.6372
FL3FACDS0026	-6.52036	-6.8752	-6.1357	-6.3999	-6.2771	-6.727	-6.6164	-6.5826	-6.492	-6.5174	-6.5803
FL3FACGM0001	-6.5831	-6.8752	-6.0856	-6.6216	-6.4758	-6.7386	-6.6468	-6.6522	-6.55	-6.6261	-6.5591
FL3FACGS0001	-6.45839	-6.8753	-5.9297	-6.4223	-6.0682	-6.7013	-6.4696	-6.5152	-6.6021	-6.5338	-6.4664
FL3FACGS0002	-6.71153	-6.8752	-6.9548	-6.6967	-6.5708	-6.7375	-6.6772	-6.7066	-6.5743	-6.6797	-6.6425
FL3FACGS0003	-6.99182	-6.8652	-7.1744	-7.0666	-7.3674	-6.8296	-6.6736	-6.975	-7.1168	-6.9152	-6.9344
FL3FACGS0004	-6.53835	-6.8752	-6.1043	-6.4202	-6.4349	-6.6882	-6.6191	-6.5759	-6.4532	-6.6423	-6.5702
FL3FACGS0005	-6.54924	-6.8752	-6.0503	-6.543	-6.4707	-6.7342	-6.6182	-6.6012	-6.5269	-6.5322	-6.5405
FL3FACGS0006	-6.65698	-6.8752	-6.8617	-6.4542	-6.5296	-6.7238	-6.6648	-6.6552	-6.5685	-6.6217	-6.6151
FL3FACGS0007	-6.53016	-6.8752	-6.043	-6.5261	-6.4236	-6.7326	-6.5925	-6.5677	-6.5114	-6.5032	-6.5263
FL3FACGS0008	-6.59189	-6.8753	-6.8483	-6.353	-6.4113	-6.6626	-6.5988	-6.5171	-6.4768	-6.6125	-6.5632
FL3FACGS0009	-6.50051	-6.8752	-5.9817	-6.4866	-6.3505	-6.7279	-6.5743	-6.5376	-6.4935	-6.4765	-6.5013
FL3FACGS0010	-6.53154	-6.8752	-5.9799	-6.5275	-6.366	-6.7328	-6.6313	-6.6031	-6.522	-6.5394	-6.5382
FL3FACGS0011	-6.5562	-6.8752	-6.133	-6.5006	-6.5233	-6.7327	-6.5904	-6.6038	-6.5305	-6.521	-6.5515
FL3FACGS0012	-6.88752	-6.8754	-6.9764	-6.8596	-6.9482	-6.8573	-6.8756	-6.8565	-6.8942	-6.7843	-6.9477
FL3FACGS0013	-6.56126	-6.8752	-6.6279	-6.4594	-6.0879	-6.7254	-6.6746	-6.6249	-6.4461	-6.5206	-6.5706
FL3FACGS0014	-6.69555	-6.8752	-6.751	-6.6339	-6.6804	-6.7337	-6.6687	-6.6958	-6.5747	-6.6996	-6.6425
FL3FACGS0015	-6.61947	-6.8752	-6.9125	-6.5273	-6.193	-6.716	-6.6967	-6.6419	-6.4624	-6.5751	-6.5946
FL3FACGS0016	-6.7264	-6.8752	-6.9367	-6.688	-6.7489	-6.7375	-6.6756	-6.7051	-6.5745	-6.699	-6.6235
FL3FACGS0017	-6.62501	-6.8752	-6.7581	-6.4574	-6.465	-6.7138	-6.6121	-6.5996	-6.5327	-6.6587	-6.5775
FL3FACGS0019	-6.65607	-6.8752	-6.6364	-6.4068	-6.5394	-6.7795	-6.6347	-6.6085	-6.6878	-6.6997	-6.6927
FL3FACGS0020	-6.44147	-6.8753	-5.8762	-6.3446	-6.0527	-6.7421	-6.4363	-6.4061	-6.667	-6.53	-6.4844
FL3FACGS0021	-6.57656	-6.8749	-6.4693	-6.384	-6.4084	-6.7352	-6.583	-6.5522	-6.6382	-6.6182	-6.5022
FL3FACGS0022	-6.61931	-6.8752	-6.2736	-6.5871	-6.4937	-6.7337	-6.6692	-6.6843	-6.5583	-6.6981	-6.6199
FL3FACGS0023	-6.5779	-6.8752	-6.3698	-6.4194	-6.3829	-6.7333	-6.64	-6.6286	-6.5564	-6.5682	-6.6052
FL3FACGS0024	-6.62944	-6.8752	-6.7621	-6.3648	-6.4761	-6.758	-6.6419	-6.6063	-6.6607	-6.6171	-6.5322
FL3FACGS0025	-6.55067	-6.8752	-5.9059	-6.4499	-6.5062	-6.7364	-6.648	-6.6567	-6.562	-6.5779	-6.5885
FL3FACGS0026	-6.5114	-6.8752	-5.8499	-6.4955	-6.2833	-6.73	-6.6486	-6.6069	-6.509	-6.5584	-6.5572
FL3FACGS0027	-6.60502	-6.8752	-6.5152	-6.4814	-6.4284	-6.732	-6.6214	-6.6207	-6.5458	-6.6511	-6.579
FL3FACGS0028	-6.63189	-6.8752	-6.5415	-6.4571	-6.5564	-6.7429	-6.6326	-6.7038	-6.5838	-6.6585	-6.5671
FL3FACGS0029	-6.67079	-6.8752	-6.8195	-6.5282	-6.5115	-6.74	-6.6896	-6.6952	-6.5387	-6.6657	-6.6443
FL3FACGS0030	-6.44648	-6.8752	-6.3308	-6.2497	-6.0059	-6.6949	-6.5425	-6.4573	-6.365	-6.4648	-6.4787
FL3FACGS0031	-6.52999	-6.8752	-6.0334	-6.4674	-6.3032	-6.7324	-6.6393	-6.6177	-6.5278	-6.5288	-6.5747
FL3FACGS0032	-6.44486	-6.8753	-5.9908	-6.2206	-6.114	-6.7074	-6.554	-6.4601	-6.4947	-6.499	-6.5327
FL3FACGS0033	-6.45903	-6.8752	-5.9286	-6.2628	-6.1532	-6.7156	-6.6146	-6.5325	-6.445	-6.5178	-6.545
FL3FACGS0034	-6.57902	-6.8752	-6.3902	-6.4034	-6.4136	-6.7275	-6.6424	-6.6413	-6.4969	-6.622	-6.5777
FL3FACGS0035	-6.5362	-6.8752	-5.8782	-6.6446	-6.1167	-6.7341	-6.6781	-6.6846	-6.5582	-6.56	-6.6323
FL3FACGS0036	-6.51981	-6.8752	-5.8913	-6.4963	-6.3386	-6.7259	-6.6412	-6.6212	-6.5055	-6.5337	-6.5692
FL3FACGS0037	-6.5412	-6.8752	-6.0497	-6.4738	-6.2919	-6.7334	-6.6584	-6.6383	-6.5323	-6.5668	-6.5922
FL3FACGS0038	-6.57203	-6.8752	-6.2428	-6.4355	-6.4514	-6.7167	-6.6315	-6.6601	-6.4748	-6.6707	-6.5616
FL3FACGS0039	-6.56412	-6.8752	-5.7929	-6.5411	-6.7354	-6.7376	-6.5447	-6.6714	-6.5302	-6.6299	-6.5828
FL3FACGS0040	-6.66144	-6.8752	-6.725	-6.5612	-6.525	-6.7433	-6.6594	-6.6833	-6.5768	-6.6714	-6.5938
FL3FACGS0041	-6.4808	-6.8754	-6.0367	-6.4156	-6.1445	-6.6891	-6.5835	-6.4495	-6.4671	-6.506	-6.6406
FL3FACGS0042	-6.65072	-6.8752	-6.5193	-6.5958	-6.7419	-6.7241	-6.6379	-6.6588	-6.5301	-6.6487	-6.5754
FL3FACGS0043	-6.48854	-6.8752	-5.9383	-6.387	-6.1946	-6.7224	-6.6302	-6.5844	-6.4735	-6.5168	-6.563
FL3FACGS0044	-6.60696	-6.8752	-6.0402	-6.5124	-6.7627	-6.7474	-6.6107	-6.6582	-6.6055	-6.6655	-6.5918
FL3FACGS0045	-6.69001	-6.8752	-6.6491	-6.6692	-6.7295	-6.7368	-6.6701	-6.7034	-6.548	-6.6878	-6.631
FL3FACGS0046	-6.59592	-6.8752	-5.8983	-6.6142	-6.5991	-6.7374	-6.676	-6.7008	-6.5694	-6.6534	-6.6354
FL3FACGS0047	-6.6064	-6.8752	-5.9323	-6.5892	-6.7514	-6.7493	-6.6133	-6.6762	-6.6024	-6.6669	-6.6078
FL3FACGS0048	-6.59778	-6.8752	-6.326	-6.5817	-6.3115	-6.7367	-6.6744	-6.6918	-6.5571	-6.6001	-6.6233
FL3FACGS0052	-6.51172	-6.8752	-6.1145	-6.298	-6.2541	-6.7349	-6.6383	-6.6074	-6.5157	-6.5417	-6.5374
FL3FACGS0053	-6.53637	-6.8752	-6.1423	-6.4138	-6.422	-6.7317	-6.5638	-6.5658	-6.5167	-6.5643	-6.5681
FL3FACGS0054	-6.4229	-6.8752	-6.3612	-6.2945	-6.1004	-6.5588	-6.5445	-6.315	-6.2835	-6.5006	-6.3953
FL3FACGS0055	-6.54089	-6.8752	-5.8083	-6.5273	-6.5348	-6.7376	-6.6165	-6.6346	-6.5543	-6.5762	-6.5441
FL3FACGS0056	-6.5529	-6.8752	-6.3065	-6.4773	-6.3492	-6.7026	-6.5446	-6.6193	-6.4665	-6.6581	-6.5297
FL3FACGS0057	-6.63601	-6.8752	-6.5881	-6.5091	-6.3982	-6.7378	-6.6715	-6.7035	-6.5768	-6.6574	-6.6425
FL3FACGS0058	-6.53573	-6.8752	-5.8435	-6.5485	-6.2865	-6.7258	-6.669	-6.6773	-6.5419	-6.5803	-6.6093
FL3FACGS0059	-6.41636	-6.8752	-5.8114	-6.2411	-6.1531	-6.6871	-6.6115	-6.3918	-6.4323	-6.4639	-6.4962
FL3FACGS0060	-6.55296	-6.8752	-6.0923	-6.4922	-6.5027	-6.7212	-6.6317	-6.5973	-6.4819	-6.6016	-6.5335
FL3FACGS0061	-6.65212	-6.8752	-6.615	-6.6136	-6.4669	-6.7343	-6.6699	-6.6978	-6.5682	-6.6542	-6.6261
FL3FACGS0062	-6.56162	-6.8752	-6.01	-6.5721	-6.4974	-6.7245	-6.6433	-6.6339	-6.5194	-6.5943	-6.5461
FL3FACGS0063	-6.64012	-6.8752	-6.5228	-6.544	-6.5216	-6.7446	-6.6527	-6.6635	-6.5877	-6.6396	-6.6495
FL3FACGS0064	-6.4092	-6.8752	-5.8152	-6.3597	-6.0937	-6.6574	-6.5345	-6.5076	-6.3485	-6.4555	-6.4447
FL3FACGS0065	-6.63895	-6.8752	-6.8516	-6.4986	-6.3111	-6.7376	-6.6811	-6.6847	-6.5373	-6.59	-6.6223
FL3FACGS0066	-6.43138	-6.8752	-5.971	-6.3721	-6.0831	-6.7127	-6.4408	-6.4093	-6.5424	-6.4638	-6.4434
FL3FACGS0067	-6.51163	-6.8752	-6.3119	-6.3992	-6.1867	-6.7065	-6.4921	-6.5641	-6.567	-6.5682	-6.4454
FL3FACGS0068	-6.67877	-6.8752	-6.7323	-6.6211	-6.6334	-6.7319	-6.6613	-6.6892	-6.5447	-6.6775	-6.6211
FL3FACGS0069	-6.7572	-6.8752	-6.7678	-6.7826	-6.761	-6.7431	-6.666	-6.8156	-6.7873	-6.7299	-6.6435
FL3FACGS0071	-6.45435	-6.8752	-5.9591	-6.3093	-6.2625	-6.6653	-6.6012	-6.4372	-6.43	-6.5007	-6.503
FL3FACGS0072	-6.62246	-6.8752	-6.0326	-6.6586	-6.6413	-6.7375	-6.6772	-6.7066	-6.5743	-6.6788	-6.6425
FL3FACGS0073	-6.56227	-6.8752	-6.4314	-6.4668	-6.185	-6.7034	-6.5919	-6.6286	-6.5426	-6.6066	-6.5912
FL3FACGS0074	-6.49056	-6.8752	-6.4558	-6.3288	-6.0525	-6.7294	-6.4645	-6.4564	-6.5677	-6.5097	-6.4656
FL3FACGS0075	-6.55506	-6.8755	-6.6893	-6.414	-6.0146	-6.726	-6.4847	-6.5689	-6.7004	-6.5985	-6.4787
FL3FACGS0076	-6.6311	-6.8752	-6.8932	-6.5341	-6.2229	-6.7348	-6.6737	-6.6839	-6.529	-6.5586	-6.6056
FL3FACGS0077	-6.59731	-6.8752	-6.5657	-6.4149	-6.4064	-6.7365	-6.6356	-6.6366	-6.5467	-6.6062	-6.5493
FL3FACGS0078	-6.50992	-6.8752	-6.4691	-6.1972	-6.1535	-6.7133	-6.623	-6.5572	-6.4399	-6.5199	-6.5509
FL3FACGS0079	-6.65654	-6.8752	-6.586	-6.5235	-6.6671	-6.757	-6.6177	-6.503	-6.6454	-6.7057	-6.6848
FL3FACGS0080	-6.64954	-6.8752	-6.6321	-6.5176	-6.4805	-6.7377	-6.6681	-6.703	-6.5742	-6.6655	-6.6415
FL3FACGS0081	-6.62335	-6.8752	-6.4198	-6.5661	-6.5309	-6.7375	-6.6596	-6.6703	-6.5657	-6.604	-6.6044
FL3FACGS0082	-6.59903	-6.8752	-6.0632	-6.5738	-6.5894	-6.7354	-6.6294	-6.6825	-6.5558	-6.6553	-6.6303
FL3FACGS0083	-6.35881	-6.8752	-5.8162	-6.1863	-5.909	-6.6704	-6.5811	-6.3587	-6.3145	-6.412	-6.4647
FL3FACGS0084	-6.61882	-6.8752	-6.1997	-6.5878	-6.6138	-6.7372	-6.6667	-6.6875	-6.5658	-6.6269	-6.6276
FL3FACGSS001	-6.69815	-6.8752	-6.8389	-6.5919	-6.6575	-6.738	-6.6767	-6.7064	-6.5692	-6.6799	-6.6478
FL3FACGSS002	-6.53533	-6.8752	-6.168	-6.4723	-6.3928	-6.7027	-6.5823	-6.6364	-6.4238	-6.5981	-6.5017
FL3FACGSS003	-6.46614	-6.8747	-5.8958	-6.4354	-6.2684	-6.7067	-6.5225	-6.4184	-6.4856	-6.5048	-6.5491
FL3FACND0001	-6.5856	-6.8753	-6.6014	-6.3782	-6.4423	-6.6632	-6.6321	-6.6114	-6.4129	-6.6988	-6.5404
FL3FACNI0001	-6.59293	-6.8752	-6.3268	-6.5754	-6.6324	-6.7526	-6.4954	-6.5667	-6.5301	-6.5736	-6.6011
FL3FACNI0002	-6.67496	-6.8753	-6.7676	-6.6831	-6.6469	-6.7094	-6.6754	-6.6874	-6.4832	-6.6253	-6.596
FL3FACNI0003	-6.61333	-6.8755	-6.6562	-6.4049	-6.5124	-6.6665	-6.7258	-6.5016	-6.6139	-6.6024	-6.5741
FL3FACNI0004	-6.52341	-6.8752	-6.3401	-6.442	-6.1275	-6.6977	-6.6314	-6.5835	-6.4027	-6.5766	-6.5574
FL3FACNM0001	-6.69764	-6.8763	-7.2867	-6.5512	-6.4927	-6.5522	-6.857	-6.6664	-6.44	-6.64	-6.6139
FL3FACNN0001	-6.64414	-6.8752	-6.517	-6.6945	-6.3545	-6.7375	-6.6772	-6.7066	-6.5743	-6.6621	-6.6425
FL3FACNP0001	-6.57914	-6.8752	-6.383	-6.557	-6.5409	-6.681	-6.6129	-6.6084	-6.4565	-6.5673	-6.5092
FL3FACNP0002	-6.58929	-6.8738	-6.5704	-6.5315	-6.3283	-6.674	-6.7594	-6.6318	-6.3525	-6.6048	-6.5664
FL3FACNR0001	-6.5924	-6.8717	-6.6122	-6.5416	-6.3771	-6.727	-6.6295	-6.5023	-6.6021	-6.6621	-6.3984
FL3FACNS0001	-6.83246	-6.8747	-7.3592	-6.8344	-7.07	-6.7421	-6.6337	-6.6432	-6.6637	-6.7802	-6.7234
FL3FACNS0002	-6.59505	-6.8752	-5.9562	-6.7056	-6.5725	-6.7356	-6.6439	-6.6649	-6.5712	-6.5921	-6.6333
FL3FACNSS001	-6.59369	-6.8749	-5.911	-6.6885	-6.6355	-6.7181	-6.5718	-6.6952	-6.5737	-6.6367	-6.6315
FL3FACNSS002	-6.60333	-6.8752	-6.6648	-6.5467	-6.4022	-6.6888	-6.7063	-6.5469	-6.4089	-6.6017	-6.5918
FL3FACNSS003	-6.75546	-6.8753	-7.6066	-6.54	-6.5842	-6.707	-6.7359	-6.6677	-6.5228	-6.6994	-6.6157
FL3FACNSS004	-6.57869	-6.8771	-5.8977	-6.5954	-6.5585	-6.7271	-6.5672	-6.6807	-6.6457	-6.6756	-6.5619
FL3FADCS0001	-6.59925	-6.8752	-6.7642	-6.5024	-6.3538	-6.7215	-6.6297	-6.5845	-6.4744	-6.5333	-6.5535
FL3FADCS0003	-6.51578	-6.8737	-6.3502	-6.5258	-6.4578	-6.6418	-6.5789	-6.3544	-6.4018	-6.5945	-6.3789
FL3FADCS0004	-6.67664	-6.8752	-6.8442	-6.6125	-6.3474	-6.7651	-6.6317	-6.7228	-6.6458	-6.6665	-6.6552
FL3FADCS0005	-6.63876	-6.8752	-6.4422	-6.5634	-6.5785	-6.7385	-6.662	-6.6586	-6.5674	-6.6641	-6.6377
FL3FADCS0006	-6.65026	-6.8752	-6.404	-6.5912	-6.6643	-6.7374	-6.6693	-6.6977	-6.5636	-6.6576	-6.6423
FL3FADCS0007	-6.58657	-6.8752	-6.1513	-6.466	-6.3948	-6.7559	-6.7252	-6.6668	-6.5738	-6.5915	-6.6652
FL3FADCS0008	-6.45778	-6.8752	-5.7504	-6.3234	-6.2528	-6.7174	-6.5578	-6.5828	-6.4823	-6.5598	-6.4759
FL3FADCS0009	-6.51387	-6.8752	-6.0512	-6.3998	-6.3786	-6.7216	-6.5973	-6.5787	-6.5021	-6.5008	-6.5334
FL3FADCS0010	-6.58892	-6.8752	-6.3168	-6.6263	-6.2901	-6.7343	-6.6745	-6.6661	-6.5374	-6.5504	-6.6181
FL3FADCS0011	-6.56956	-6.8752	-6.2859	-6.442	-6.3622	-6.7355	-6.6499	-6.6435	-6.5217	-6.5669	-6.6128
FL3FADCS0012	-6.63529	-6.8752	-6.3256	-6.4869	-6.6705	-6.7614	-6.6224	-6.6693	-6.6138	-6.6681	-6.6597
FL3FADCS0013	-6.63871	-6.8752	-6.5889	-6.4886	-6.5012	-6.7393	-6.6712	-6.674	-6.566	-6.642	-6.6407
FL3FADCS0014	-6.58179	-6.8752	-6.4387	-6.4064	-6.3327	-6.7455	-6.6866	-6.6366	-6.5143	-6.5584	-6.6235
FL3FADCS0015	-6.67203	-6.8753	-5.976	-6.6758	-6.9932	-6.7509	-6.6121	-6.7604	-6.6737	-6.7266	-6.6763
FL3FADCS0016	-6.48114	-6.8752	-5.8556	-6.3531	-6.1431	-6.7295	-6.642	-6.6082	-6.5079	-6.5302	-6.5666
FL3FADCS0017	-6.56229	-6.8752	-5.9221	-6.5168	-6.5789	-6.7538	-6.5663	-6.5935	-6.5906	-6.6096	-6.6161
FL3FADCS0018	-6.56594	-6.8752	-6.5177	-6.4861	-6.3336	-6.6994	-6.6374	-6.5592	-6.411	-6.583	-6.5568
FL3FADCS0019	-6.61607	-6.8799	-6.0801	-6.5985	-6.5515	-6.797	-6.5509	-6.6611	-6.672	-6.6278	-6.7419
FL3FADCS0020	-6.61284	-6.8752	-6.2753	-6.5754	-6.5494	-6.7364	-6.6468	-6.6765	-6.554	-6.6315	-6.6079
FL3FADCS0021	-6.7385	-6.8752	-7.0458	-6.6114	-6.8754	-6.7377	-6.6033	-6.7065	-6.6043	-6.7003	-6.6251
FL3FADCS0023	-6.42233	-6.8752	-5.9778	-6.2971	-6.1075	-6.701	-6.5834	-6.4423	-6.3624	-6.3845	-6.4921
FL3FADCS0024	-6.54103	-6.8752	-6.1586	-6.6451	-6.0944	-6.7248	-6.673	-6.6639	-6.4967	-6.4964	-6.5822
FL3FADDS0001	-6.61672	-6.8752	-6.0589	-6.6236	-6.6684	-6.7373	-6.6673	-6.6955	-6.5663	-6.646	-6.6287
FL3FADDS0002	-6.54569	-6.8752	-6.0076	-6.4346	-6.4176	-6.7351	-6.6451	-6.6297	-6.5516	-6.5738	-6.5866
FL3FADDS0003	-6.53037	-6.8752	-5.9471	-6.4519	-6.4062	-6.7248	-6.6332	-6.5819	-6.5245	-6.592	-6.5669
FL3FADDS0004	-6.46617	-6.8752	-5.8917	-6.4131	-6.2661	-6.6989	-6.5814	-6.5092	-6.4139	-6.5212	-6.491
FL3FADGS0001	-6.60705	-6.8752	-6.1085	-6.5807	-6.6218	-6.7373	-6.6629	-6.6878	-6.5649	-6.6222	-6.6092
FL3FADGS0002	-6.55718	-6.8752	-6.1119	-6.5262	-6.4585	-6.7425	-6.59	-6.6059	-6.5616	-6.5394	-6.5606
FL3FADGS0003	-6.58687	-6.8752	-6.4634	-6.5524	-6.4531	-6.7109	-6.6522	-6.6188	-6.48	-6.576	-6.4867
FL3FADGS0004	-6.5628	-6.8753	-6.6523	-6.3718	-6.2734	-6.7365	-6.5926	-6.511	-6.5891	-6.5771	-6.4489
FL3FADGS0005	-6.68562	-6.8762	-7.0952	-6.5001	-6.3456	-6.7173	-6.5735	-6.5731	-6.7686	-6.733	-6.6736
FL3FADGS0006	-6.69808	-6.8752	-6.9876	-6.6202	-6.5041	-6.7408	-6.6816	-6.7184	-6.5761	-6.6331	-6.6437
FL3FADGS0007	-6.62417	-6.8752	-6.5549	-6.5481	-6.5099	-6.7266	-6.6331	-6.6413	-6.5177	-6.6504	-6.5845
FL3FADGS0008	-6.61589	-6.8752	-6.2957	-6.5729	-6.5111	-6.7354	-6.6557	-6.6574	-6.5564	-6.6848	-6.6143
FL3FADGS0009	-6.605	-6.8752	-6.6238	-6.3702	-6.3704	-6.7358	-6.6575	-6.6424	-6.56	-6.5946	-6.6201
FL3FADGS0010	-6.61101	-6.8752	-6.5714	-6.4825	-6.4391	-6.7307	-6.6215	-6.62	-6.5387	-6.6467	-6.5843
FL3FADGS0011	-6.58487	-6.8745	-6.7403	-6.3157	-6.3611	-6.7384	-6.5858	-6.519	-6.6144	-6.607	-6.4925
FL3FADGS0012	-6.6131	-6.8752	-6.4726	-6.4895	-6.4692	-6.7334	-6.6434	-6.6627	-6.5588	-6.6313	-6.5949
FL3FADGS0014	-6.66381	-6.8752	-6.6923	-6.575	-6.5537	-6.7371	-6.6754	-6.6951	-6.5682	-6.6489	-6.6172
FL3FADGS0015	-6.57045	-6.8752	-6.3187	-6.4972	-6.3412	-6.7321	-6.6333	-6.6403	-6.5458	-6.5266	-6.5941
FL3FADGS0016	-6.45702	-6.8752	-5.9417	-6.2814	-6.1511	-6.7206	-6.5978	-6.5409	-6.4369	-6.5322	-6.4924
FL3FADGS0017	-6.73479	-6.8752	-7.0645	-6.6972	-6.6916	-6.7375	-6.6772	-6.7066	-6.5743	-6.6813	-6.6425
FL3FADGS0018	-6.599	-6.8752	-6.1316	-6.5431	-6.496	-6.7375	-6.6692	-6.6953	-6.5733	-6.6377	-6.6311
FL3FADGS0019	-6.53037	-6.8752	-6.4662	-6.3562	-6.4273	-6.7216	-6.4433	-6.4422	-6.5136	-6.5129	-6.5452
FL3FADGS0020	-6.54605	-6.8752	-5.7367	-6.6917	-6.1455	-6.7375	-6.6772	-6.7066	-6.5743	-6.6733	-6.6425
FL3FADGS0021	-6.64584	-6.8753	-6.3761	-6.412	-6.4846	-6.7953	-6.6685	-6.679	-6.7332	-6.7215	-6.7129
FL3FADGS0022	-6.54542	-6.8752	-5.972	-6.4813	-6.5133	-6.7366	-6.5875	-6.6183	-6.5492	-6.5542	-6.5666
FL3FADGS0023	-6.62093	-6.8752	-6.3278	-6.5531	-6.5368	-6.737	-6.6533	-6.6923	-6.5557	-6.6613	-6.6168
FL3FADGS0024	-6.45419	-6.8752	-5.9732	-6.2696	-6.1889	-6.7132	-6.5735	-6.5169	-6.4118	-6.5381	-6.4815
FL3FADGS0025	-6.58914	-6.8752	-6.3551	-6.4887	-6.3933	-6.7354	-6.6281	-6.6704	-6.5403	-6.6114	-6.5935
FL3FADGS0027	-6.69796	-6.8752	-6.6219	-6.6864	-6.7647	-6.7376	-6.6777	-6.7081	-6.5757	-6.689	-6.6433
FL3FADNI0001	-6.31844	-6.8752	-5.7503	-6.0979	-5.9429	-6.6879	-6.5678	-6.2911	-6.3094	-6.4048	-6.2571
FL3FADNI0002	-6.72192	-7.0432	-6.2182	-6.5002	-6.5871	-6.8287	-6.9649	-6.6665	-6.81	-6.6752	-6.9252
FL3FADNP0001	-6.54222	-6.8752	-6.6766	-6.4151	-6.1736	-6.643	-6.6417	-6.5429	-6.3854	-6.5962	-6.4725
FL3FADNP0002	-6.61916	-6.8752	-6.5186	-6.5549	-6.3988	-6.6987	-6.6869	-6.734	-6.4806	-6.6377	-6.6062
FL3FADNP0003	-6.56759	-6.8752	-6.8586	-6.4343	-6.2416	-6.6384	-6.6856	-6.5514	-6.3905	-6.5161	-6.4842
FL3FADNS0001	-6.71273	-6.8865	-6.9258	-6.7351	-6.55	-6.7506	-6.7112	-6.6344	-6.5852	-6.5949	-6.7536
FL3FADNSS001	-6.62327	-6.8753	-6.7468	-6.5655	-6.4479	-6.7047	-6.6067	-6.5798	-6.5175	-6.5677	-6.6208
FL3FAECS0001	-6.70435	-6.8752	-6.9285	-6.6113	-6.6187	-6.7402	-6.6723	-6.7078	-6.5805	-6.665	-6.644
FL3FAECS0002	-6.45233	-6.8752	-5.7393	-6.4108	-6.3207	-6.6318	-6.6588	-6.4264	-6.4029	-6.589	-6.4684
FL3FAECS0003	-6.55029	-6.8752	-6.1669	-6.5975	-6.2413	-6.7097	-6.693	-6.6496	-6.4633	-6.5292	-6.5772
FL3FAECS0004	-6.69842	-6.8747	-6.5981	-6.6626	-6.7421	-6.7549	-6.6001	-6.5982	-6.7223	-6.7771	-6.6541
FL3FAECS0005	-6.36655	-6.8752	-5.9157	-6.2072	-5.9141	-6.6768	-6.5456	-6.3683	-6.3621	-6.3946	-6.4059
[truncated: 4,002 more rows]

## Sheet: Consensus_Pred
Identifier	Bioacivity Scores	Binding Energy	Scores_rank	Energy_rank
FL1A19NF0001	0.32	-7.10823	1201	421
FL1A1AGM0001	0	-6.37389	5102	5882
FL1A1AGS0001	0.2	-6.88228	2222	1382
FL1A1ANS0001	0.12	-6.84018	3242	1622
FL1A1CGS0001	0.08	-6.47241	3542	5342
FL1A1CGS0002	0.04	-6.39238	4382	5762
FL1A1CNF0001	0.08	-6.92389	3543	1322
FL1A1CNS0001	0.28	-7.08754	1442	602
FL1A3CGS0001	0	-6.48391	5103	4982
FL1A3CGS0002	0	-6.36991	5104	5942
FL1A3CGS0003	0.08	-6.5204	3544	4502
FL1A3CGS0004	0	-6.52994	5105	4322
FL1A3CGS0005	0.2	-6.53514	2223	4202
FL1A3CGS0006	0.24	-6.67323	1802	2882
FL1A3CGS0007	0.12	-6.49261	3243	4862
FL1A3CGS0008	0.24	-6.60505	1803	3602
FL1A3CGS0010	0.16	-6.67756	2702	2762
FL1A3CGS0011	0.28	-6.55916	1443	3962
FL1A3CNS0001	0.68	-6.7334	121	2162
FL1A3CNS0002	0.8	-6.69593	1	2582
FL1A98GS0001	0.04	-6.69872	4383	2522
FL1A99NSH001	0	-7.20924	5106	121
FL1AA9NF0001	0.28	-6.98994	1444	1082
FL1AA9NF0002	0.2	-7.01122	2224	962
FL1AAAGM0001	0	-6.47584	5107	5282
FL1AAAGS0001	0.2	-6.66786	2225	3002
FL1AAAGS0002	0.2	-6.7229	2226	2342
FL1AAAGS0003	0.04	-6.6735	4384	2822
FL1AAAGS0004	0.56	-6.53268	301	4262
FL1AAANS0001	0.56	-7.06805	302	722
FL1AACGS0001	0.08	-6.50208	3545	4802
FL1AACGS0002	0	-6.47617	5108	5222
FL1AACGS0003	0.16	-6.6361	2703	3302
FL1AACGS0004	0.68	-6.66028	122	3122
FL1AACGS0005	0.28	-6.57799	1445	3902
FL1AACNI0001	0.48	-6.47641	541	5162
FL1AACNI0002	0.04	-6.53541	4385	4142
FL1AACNM0001	0.32	-6.71198	1202	2462
FL1AACNM0002	0.44	-6.66248	661	3062
FL1AACNS0001	0.48	-6.72593	542	2282
FL1AAGGS0001	0.08	-6.48749	3546	4922
FL1AAGGS0002	0.44	-6.76009	662	2102
FL1AAGNS0001	0.76	-6.69166	61	2642
FL1AAKGM0001	0.08	-6.3924	3547	5702
FL1AAKGM0002	0.08	-6.42834	3548	5582
FL1ABCNM0001	0.12	-6.61071	3244	3542
FL1ABCNM0002	0.24	-7.15623	1804	241
FL1ABCNS0001	0.16	-6.852	2704	1442
FL1ABENM0001	0.16	-6.55783	2705	4022
FL1ABGGS0001	0.04	-6.51473	4386	4682
FL1ADFNS0001	0.2	-6.64616	2227	3182
FL1AE9NS0001	0.56	-7.06896	303	662
FL1AEANS0001	0.24	-6.79888	1805	1862
FL1AFANS0001	0.56	-6.67201	304	2942
FL1AUNGS0001	0.08	-6.72206	3549	2402
FL1AUNGS0002	0.08	-6.67888	3550	2702
FL1AUNNF0001	0.36	-6.72805	961	2222
FL1AUNNF0002	0.04	-6.85125	4387	1502
FL1B19NF0001	0	-7.12507	5109	361
FL1B19NF0002	0	-7.09788	5110	482
FL1B1CNF0001	0	-6.99479	5111	1022
FL1B1CNF0002	0.08	-6.84833	3551	1562
FL1B1CNS0001	0.16	-7.04724	2706	842
FL1B1CNS0002	0	-6.76552	5112	2042
FL1B3CNS0001	0.24	-7.36966	1806	1
FL1B99NSH001	0.04	-7.09336	4388	542
FL1BAAGS0001	0.08	-6.46815	3552	5402
FL1BAAGS0002	0	-6.39044	5113	5822
FL1BAAGS0003	0.08	-6.40901	3553	5642
FL1BAANS0001	0.44	-7.16254	663	181
FL1BACNS0001	0.36	-6.94857	962	1142
FL1BAGNS0001	0.12	-7.02073	3245	902
FL1BAJNS0001	0.04	-6.6338	4389	3362
FL1BBANS0001	0.16	-7.04969	2707	782
FL1BUNNS0001	0.28	-6.94491	1446	1262
FL1C18NP0001	0.32	-6.52855	1203	4382
FL1C19NF0001	0.6	-7.30833	241	61
FL1C19NF0002	0.24	-6.82624	1807	1742
FL1C19NF0003	0.44	-7.12707	664	301
FL1C19NF0004	0.44	-6.79867	665	1922
FL1C19NF0005	0.36	-6.63346	963	3422
FL1C19NI0001	0.16	-6.52027	2708	4562
FL1C19NI0002	0.36	-6.58227	964	3842
FL1C19NI0003	0.04	-6.55592	4390	4082
FL1C19NI0004	0	-6.4608	5114	5462
FL1C19NP0001	0.28	-6.7858	1447	1982
FL1C19NP0002	0	-6.63989	5115	3242
FL1C19NP0003	0.08	-6.60044	3554	3662
FL1C19NP0004	0	-6.43649	5116	5522
FL1C19NP0005	0.04	-6.61073	4391	3482
FL1C19NS0001	0.32	-6.94804	1204	1202
FL1C19NS0002	0.12	-6.84005	3246	1682
FL1C19NS0003	0.16	-6.81732	2709	1802
FL1C1ACS0001	0.04	-6.4824	4392	5042
FL1C1AGS0001	0.2	-6.51753	2228	4622
FL1C1AGS0002	0.24	-6.59756	1808	3722
FL1C1AGS0003	0.16	-6.48004	2710	5102
FL1C1AGS0004	0.08	-6.52744	3555	4442
FL1C1AGS0005	0.2	-6.59327	2229	3782
FL1C1AGS0006	0.04	-6.5043	4393	4742
FL1C1AGS0007	0.32	-7.10823	1205	422
FL1C1AGS0009	0	-6.37389	5117	5883
FL1C1AGS0010	0.2	-6.88228	2230	1383
FL1C1AGS0011	0.12	-6.84018	3247	1623
FL1C1AND0001	0.08	-6.47241	3556	5343
FL1C1AND0002	0.04	-6.39238	4394	5763
FL1C1ANF0001	0.08	-6.92389	3557	1323
FL1C1ANF0002	0.28	-7.08754	1448	603
FL1C1ANF0003	0	-6.48391	5118	4983
FL1C1ANF0004	0	-6.36991	5119	5943
FL1C1ANF0005	0.08	-6.5204	3558	4503
FL1C1ANI0001	0	-6.52994	5120	4323
FL1C1ANI0002	0.2	-6.53514	2231	4203
FL1C1ANI0003	0.24	-6.67323	1809	2883
FL1C1ANI0004	0.12	-6.49261	3248	4863
FL1C1ANI0007	0.24	-6.60505	1810	3603
FL1C1ANI0008	0.16	-6.67756	2711	2763
FL1C1ANI0009	0.28	-6.55916	1449	3963
FL1C1ANI0010	0.68	-6.7334	123	2163
FL1C1ANI0011	0.8	-6.69593	2	2583
FL1C1ANI0012	0.04	-6.69872	4395	2523
FL1C1ANI0013	0	-7.20924	5121	122
FL1C1ANI0014	0.28	-6.98994	1450	1083
FL1C1ANI0015	0.2	-7.01122	2232	963
FL1C1ANI0018	0	-6.47584	5122	5283
FL1C1ANI0020	0.2	-6.66786	2233	3003
FL1C1ANI0021	0.2	-6.7229	2234	2343
FL1C1ANI0023	0.04	-6.6735	4396	2823
FL1C1ANI0024	0.56	-6.53268	305	4263
FL1C1ANI0026	0.56	-7.06805	306	723
FL1C1ANI0027	0.08	-6.50208	3559	4803
FL1C1ANI0028	0	-6.47617	5123	5223
FL1C1ANI0029	0.16	-6.6361	2712	3303
FL1C1ANI0030	0.68	-6.66028	124	3123
FL1C1ANI0031	0.28	-6.57799	1451	3903
FL1C1ANI0032	0.48	-6.47641	543	5163
FL1C1ANM0001	0.04	-6.53541	4397	4143
FL1C1ANM0002	0.32	-6.71198	1206	2463
FL1C1ANN0001	0.44	-6.66248	666	3063
FL1C1ANN0002	0.48	-6.72593	544	2283
FL1C1ANP0001	0.08	-6.48749	3560	4923
FL1C1ANP0002	0.44	-6.76009	667	2103
FL1C1ANP0003	0.76	-6.69166	62	2643
FL1C1ANP0004	0.08	-6.3924	3561	5703
FL1C1ANP0005	0.08	-6.42834	3562	5583
FL1C1ANP0006	0.12	-6.61071	3249	3543
FL1C1ANP0007	0.24	-7.15623	1811	242
FL1C1ANP0008	0.16	-6.852	2713	1443
FL1C1ANP0009	0.16	-6.55783	2714	4023
FL1C1ANP0010	0.04	-6.51473	4398	4683
FL1C1ANP0011	0.2	-6.64616	2235	3183
FL1C1ANP0012	0.56	-7.06896	307	663
FL1C1ANP0013	0.24	-6.79888	1812	1863
FL1C1ANP0014	0.56	-6.67201	308	2943
FL1C1ANP0016	0.08	-6.72206	3563	2403
FL1C1ANP0017	0.08	-6.67888	3564	2703
FL1C1ANP0018	0.36	-6.72805	965	2223
FL1C1ANS0001	0.04	-6.85125	4399	1503
FL1C1ANS0002	0	-7.12507	5124	362
FL1C1ANS0003	0	-7.09788	5125	483
FL1C1ANS0004	0	-6.99479	5126	1023
FL1C1ANS0005	0.08	-6.84833	3565	1563
FL1C1CGS0001	0.16	-7.04724	2715	843
FL1C1CGS0002	0	-6.76552	5127	2043
FL1C1CGS0003	0.24	-7.36966	1813	2
FL1C1CGS0004	0.04	-7.09336	4400	543
FL1C1CNF0001	0.08	-6.46815	3566	5403
FL1C1CNI0001	0	-6.39044	5128	5823
FL1C1CNI0002	0.08	-6.40901	3567	5643
FL1C1CNP0001	0.44	-7.16254	668	182
FL1C1CNP0002	0.36	-6.94857	966	1143
FL1C1CNP0003	0.12	-7.02073	3250	903
FL1C1CNS0001	0.04	-6.6338	4401	3363
FL1C1CNS0002	0.16	-7.04969	2716	783
FL1C1CNS0003	0.28	-6.94491	1452	1263
FL1C1CNS0004	0.32	-6.52855	1207	4383
FL1C1CNS0005	0.6	-7.30833	242	62
FL1C1CNS0006	0.24	-6.82624	1814	1743
FL1C1CNS0007	0.44	-7.12707	669	302
FL1C1GNS0001	0.44	-6.79867	670	1923
FL1C1LNI0001	0.36	-6.63346	967	3423
FL1C1LNI0002	0.16	-6.52027	2717	4563
FL1C1LNI0003	0.36	-6.58227	968	3843
FL1C1LNI0004	0.04	-6.55592	4402	4083
FL1C1LNI0005	0	-6.4608	5129	5463
FL1C1LNI0006	0.28	-6.7858	1453	1983
FL1C1LNI0007	0	-6.63989	5130	3243
FL1C1LNP0001	0.08	-6.60044	3568	3663
FL1C1LNP0002	0	-6.43649	5131	5523
FL1C1LNS0001	0.04	-6.61073	4403	3483
FL1C28NI0001	0.32	-6.94804	1208	1203
FL1C28NI0002	0.12	-6.84005	3251	1683
FL1C28NP0001	0.16	-6.81732	2718	1803
FL1C28NP0002	0.04	-6.4824	4404	5043
FL1C28NP0003	0.2	-6.51753	2236	4623
FL1C29NP0001	0.24	-6.59756	1815	3723
FL1C29NP0002	0.16	-6.48004	2719	5103
FL1C29NS0001	0.08	-6.52744	3569	4443
FL1C2ANP0001	0.2	-6.59327	2237	3783
FL1C2ANP0002	0.04	-6.5043	4405	4743
FL1C2ANP0003	0.32	-7.10823	1209	423
FL1C2CGS0001	0	-6.37389	5132	5884
FL1C2CNF0001	0.2	-6.88228	2238	1384
FL1C2CNP0001	0.12	-6.84018	3252	1624
FL1C2CNS0001	0.08	-6.47241	3570	5344
FL1C2CNS0002	0.04	-6.39238	4406	5764
FL1C39NS0001	0.08	-6.92389	3571	1324
FL1C3AGS0001	0.28	-7.08754	1454	604
FL1C3AGS0002	0	-6.48391	5133	4984
FL1C3AGS0003	0	-6.36991	5134	5944
FL1C3AGS0004	0.08	-6.5204	3572	4504
FL1C3AGS0005	0	-6.52994	5135	4324
FL1C3ANS0001	0.2	-6.53514	2239	4204
FL1C3ANS0002	0.24	-6.67323	1816	2884
FL1C3ANS0003	0.12	-6.49261	3253	4864
FL1C3ANS0004	0.24	-6.60505	1817	3604
FL1C3CGS0001	0.16	-6.67756	2720	2764
FL1C3CGS0002	0.28	-6.55916	1455	3964
FL1C3CGS0003	0.68	-6.7334	125	2164
FL1C3CGS0004	0.8	-6.69593	3	2584
FL1C3CGS0005	0.04	-6.69872	4407	2524
FL1C3CGS0006	0	-7.20924	5136	123
FL1C3CGS0007	0.28	-6.98994	1456	1084
FL1C3CGS0008	0.2	-7.01122	2240	964
FL1C3CGS0009	0	-6.47584	5137	5284
FL1C3CGS0010	0.2	-6.66786	2241	3004
FL1C3CGS0011	0.2	-6.7229	2242	2344
FL1C3CGS0012	0.04	-6.6735	4408	2824
FL1C3CGS0013	0.56	-6.53268	309	4264
FL1C3CGS0014	0.56	-7.06805	310	724
FL1C3CGS0015	0.08	-6.50208	3573	4804
FL1C3CGS0016	0	-6.47617	5138	5224
FL1C3CGS0017	0.16	-6.6361	2721	3304
FL1C3CGS0018	0.68	-6.66028	126	3124
FL1C3CGS0019	0.28	-6.57799	1457	3904
FL1C3CGS0020	0.48	-6.47641	545	5164
FL1C3CGS0021	0.04	-6.53541	4409	4144
FL1C3CGS0022	0.32	-6.71198	1210	2464
FL1C3CGS0023	0.44	-6.66248	671	3064
FL1C3CGS0024	0.48	-6.72593	546	2284
FL1C3CGS0025	0.08	-6.48749	3574	4924
FL1C3CGS0026	0.44	-6.76009	672	2104
FL1C3CNS0001	0.76	-6.69166	63	2644
FL1C3CNS0002	0.08	-6.3924	3575	5704
FL1C3CNS0003	0.08	-6.42834	3576	5584
FL1C3CNS0004	0.12	-6.61071	3254	3544
FL1C98NI0001	0.24	-7.15623	1818	243
FL1C98NS0001	0.16	-6.852	2722	1444
FL1C99GS0001	0.16	-6.55783	2723	4024
FL1C99NS0001	0.04	-6.51473	4410	4684
FL1C99NS0002	0.2	-6.64616	2243	3184
FL1C9AGS0001	0.56	-7.06896	311	664
FL1C9AGS0002	0.24	-6.79888	1819	1864
FL1C9ANP0001	0.56	-6.67201	312	2944
FL1C9ANS0001	0.08	-6.72206	3577	2404
FL1C9ANS0002	0.08	-6.67888	3578	2704
FL1C9ANS0003	0.36	-6.72805	969	2224
FL1C9CGS0001	0.04	-6.85125	4411	1504
FL1C9CNS0001	0	-7.12507	5139	363
FL1C9GNS0001	0	-7.09788	5140	484
FL1CA8GS0001	0	-6.99479	5141	1024
FL1CA8NI0001	0.08	-6.84833	3579	1564
FL1CA8NP0001	0.16	-7.04724	2724	844
FL1CA8NP0002	0	-6.76552	5142	2044
FL1CA8NP0003	0.24	-7.36966	1820	3
FL1CA8NS0001	0.04	-7.09336	4412	544
FL1CA8NS0002	0.08	-6.46815	3580	5404
FL1CA8NS0003	0	-6.39044	5143	5824
FL1CA9NC0001	0.08	-6.40901	3581	5644
FL1CA9NF0002	0.44	-7.16254	673	183
FL1CA9NF0003	0.36	-6.94857	970	1144
FL1CA9NI0001	0.12	-7.02073	3255	904
FL1CA9NI0002	0.04	-6.6338	4413	3364
FL1CA9NI0003	0.16	-7.04969	2725	784
FL1CA9NI0004	0.28	-6.94491	1458	1264
FL1CA9NI0005	0.32	-6.52855	1211	4384
FL1CA9NI0006	0.6	-7.30833	243	63
FL1CA9NI0007	0.24	-6.82624	1821	1744
FL1CA9NI0008	0.44	-7.12707	674	303
FL1CA9NM0001	0.44	-6.79867	675	1924
FL1CA9NM0002	0.36	-6.63346	971	3424
FL1CA9NM0003	0.16	-6.52027	2726	4564
FL1CA9NM0004	0.36	-6.58227	972	3844
FL1CA9NM0005	0.04	-6.55592	4414	4084
FL1CA9NM0006	0	-6.4608	5144	5464
FL1CA9NN0001	0.28	-6.7858	1459	1984
FL1CA9NP0001	0	-6.63989	5145	3244
FL1CA9NP0002	0.08	-6.60044	3582	3664
FL1CA9NP0003	0	-6.43649	5146	5524
FL1CA9NP0004	0.04	-6.61073	4415	3484
FL1CA9NP0005	0.32	-6.94804	1212	1204
FL1CA9NP0006	0.12	-6.84005	3256	1684
FL1CA9NP0007	0.16	-6.81732	2727	1804
FL1CA9NP0008	0.04	-6.4824	4416	5044
FL1CA9NP0009	0.2	-6.51753	2244	4624
FL1CA9NP0010	0.24	-6.59756	1822	3724
FL1CA9NP0011	0.16	-6.48004	2728	5104
FL1CA9NP0012	0.08	-6.52744	3583	4444
FL1CA9NR0001	0.2	-6.59327	2245	3784
FL1CA9NR0002	0.04	-6.5043	4417	4744
FL1CA9NR0003	0.32	-7.10823	1213	424
FL1CA9NS0001	0	-6.37389	5147	5885
FL1CA9NS0002	0.2	-6.88228	2246	1385
FL1CA9NS0003	0.12	-6.84018	3257	1625
FL1CA9NS0004	0.08	-6.47241	3584	5345
FL1CAAGS0001	0.04	-6.39238	4418	5765
FL1CAAGS0002	0.08	-6.92389	3585	1325
FL1CAAGS0003	0.28	-7.08754	1460	605
FL1CAAGS0004	0	-6.48391	5148	4985
FL1CAAGS0005	0	-6.36991	5149	5945
FL1CAAGS0006	0.08	-6.5204	3586	4505
FL1CAAGS0007	0	-6.52994	5150	4325
FL1CAAGS0008	0.2	-6.53514	2247	4205
FL1CAAGS0009	0.24	-6.67323	1823	2885
FL1CAANI0001	0.12	-6.49261	3258	4865
FL1CAANI0002	0.24	-6.60505	1824	3605
FL1CAANN0001	0.16	-6.67756	2729	2765
FL1CAANP0001	0.28	-6.55916	1461	3965
FL1CAANP0002	0.68	-6.7334	127	2165
FL1CAANP0003	0.8	-6.69593	4	2585
FL1CAANP0004	0.04	-6.69872	4419	2525
FL1CAANS0001	0	-7.20924	5151	124
FL1CABNS0001	0.28	-6.98994	1462	1085
FL1CACGS0001	0.2	-7.01122	2248	965
FL1CACGS0002	0	-6.47584	5152	5285
FL1CACNN0001	0.2	-6.66786	2249	3005
FL1CACNP0001	0.2	-6.7229	2250	2345
FL1CACNR0001	0.04	-6.6735	4420	2825
FL1CACNS0001	0.56	-6.53268	313	4265
FL1CADGS0001	0.56	-7.06805	314	725
FL1CADNI0001	0.08	-6.50208	3587	4805
FL1CADNS0001	0	-6.47617	5153	5225
FL1CAENI0001	0.16	-6.6361	2730	3305
FL1CAENI0002	0.68	-6.66028	128	3125
FL1CAENR0001	0.28	-6.57799	1463	3905
FL1CAFNR0001	0.48	-6.47641	547	5165
FL1CAGGS0001	0.04	-6.53541	4421	4145
FL1CALGS0001	0.32	-6.71198	1214	2465
FL1CALNI0001	0.44	-6.66248	676	3065
FL1CALNI0002	0.48	-6.72593	548	2285
FL1CALNI0003	0.08	-6.48749	3588	4925
FL1CALNS0001	0.44	-6.76009	677	2105
FL1CALNS0002	0.76	-6.69166	64	2645
FL1CALNS0003	0.08	-6.3924	3589	5705
FL1CALNS0004	0.08	-6.42834	3590	5585
FL1CBAGS0001	0.12	-6.61071	3259	3545
FL1CBAGS0002	0.24	-7.15623	1825	244
FL1CBAGS0003	0.16	-6.852	2731	1445
FL1CBANC0001	0.16	-6.55783	2732	4025
FL1CBANC0002	0.04	-6.51473	4422	4685
FL1CBANI0003	0.2	-6.64616	2251	3185
FL1CBANP0002	0.56	-7.06896	315	665
FL1CBANP0003	0.24	-6.79888	1826	1865
FL1CBANS0001	0.56	-6.67201	316	2945
FL1CBANS0002	0.08	-6.72206	3591	2405
FL1CBBNP0001	0.08	-6.67888	3592	2705
FL1CBCNP0001	0.36	-6.72805	973	2225
FL1CBEGS0001	0.04	-6.85125	4423	1505
FL1CBFNP0001	0	-7.12507	5154	364
FL1CCAGS0001	0	-7.09788	5155	485
FL1CCANI0001	0	-6.99479	5156	1025
FL1CCANP0001	0.08	-6.84833	3593	1565
FL1CCANS0001	0.16	-7.04724	2733	845
FL1CCBNP0001	0	-6.76552	5157	2045
FL1CCBNS0001	0.24	-7.36966	1827	4
FL1CCBNSH001	0.04	-7.09336	4424	545
FL1CCDNS0001	0.08	-6.46815	3594	5405
FL1CCFNP0001	0	-6.39044	5158	5825
FL1CDAGS0001	0.08	-6.40901	3595	5645
FL1CDAGS0002	0.44	-7.16254	678	184
FL1CDANI0001	0.36	-6.94857	974	1145
FL1CDANS0001	0.12	-7.02073	3260	905
FL1CDANS0002	0.04	-6.6338	4425	3365
FL1CDBNS0001	0.16	-7.04969	2734	785
FL1CDBNS0002	0.28	-6.94491	1464	1265
FL1CDCNI0001	0.32	-6.52855	1215	4385
FL1CDCNS0001	0.6	-7.30833	244	64
FL1CDCNS0002	0.24	-6.82624	1828	1745
FL1CDDGS0001	0.44	-7.12707	679	304
FL1CDENS0001	0.44	-6.79867	680	1925
FL1CDFNS0001	0.36	-6.63346	975	3425
FL1CDKNS0001	0.16	-6.52027	2735	4565
FL1CE8NS0001	0.36	-6.58227	976	3845
FL1CE9NC0001	0.04	-6.55592	4426	4085
FL1CE9NI0001	0	-6.4608	5159	5465
FL1CE9NI0002	0.28	-6.7858	1465	1985
FL1CE9NI0003	0	-6.63989	5160	3245
FL1CE9NP0001	0.08	-6.60044	3596	3665
FL1CE9NS0001	0	-6.43649	5161	5525
FL1CE9NS0002	0.04	-6.61073	4427	3485
FL1CE9NS0003	0.32	-6.94804	1216	1205
FL1CE9NS0004	0.12	-6.84005	3261	1685
FL1CE9NS0005	0.16	-6.81732	2736	1805
FL1CE9NS0006	0.04	-6.4824	4428	5045
FL1CE9NS0007	0.2	-6.51753	2252	4625
FL1CEANS0001	0.24	-6.59756	1829	3725
FL1CEANS0002	0.16	-6.48004	2737	5105
FL1CEANS0003	0.08	-6.52744	3597	4445
FL1CEANS0004	0.2	-6.59327	2253	3785
FL1CECNS0001	0.04	-6.5043	4429	4745
FL1CECNS0002	0.32	-7.10823	1217	425
FL1CECNS0003	0	-6.37389	5162	5886
FL1CECNS0004	0.2	-6.88228	2254	1386
FL1CELNS0001	0.12	-6.84018	3262	1626
FL1CELNS0002	0.08	-6.47241	3598	5346
FL1CELNS0003	0.04	-6.39238	4430	5766
FL1CELNS0004	0.08	-6.92389	3599	1326
FL1CELNS0005	0.28	-7.08754	1466	606
FL1CG9NI0001	0	-6.48391	5163	4986
FL1CG9NI0002	0	-6.36991	5164	5946
FL1CG9NI0003	0.08	-6.5204	3600	4506
FL1CG9NS0001	0	-6.52994	5165	4326
FL1CG9NS0002	0.2	-6.53514	2255	4206
FL1CG9NS0003	0.24	-6.67323	1830	2886
FL1CG9NS0004	0.12	-6.49261	3263	4866
FL1CG9NS0005	0.24	-6.60505	1831	3606
FL1CGANS0001	0.16	-6.67756	2738	2766
FL1CGANS0002	0.28	-6.55916	1467	3966
FL1CHXGS0001	0.68	-6.7334	129	2166
FL1CHXNS0001	0.8	-6.69593	5	2586
FL1CHYGS0001	0.04	-6.69872	4431	2526
FL1CHYGS0002	0	-7.20924	5166	125
FL1CHYGS0003	0.28	-6.98994	1468	1086
FL1CHYNF0001	0.2	-7.01122	2256	966
FL1CHYNF0002	0	-6.47584	5167	5286
FL1CHYNF0003	0.2	-6.66786	2257	3006
FL1CHYNF0004	0.2	-6.7229	2258	2346
FL1CHYNI0001	0.04	-6.6735	4432	2826
FL1CHYNI0002	0.56	-6.53268	317	4266
FL1CHYNI0003	0.56	-7.06805	318	726
FL1CHYNI0004	0.08	-6.50208	3601	4806
FL1CHYNI0005	0	-6.47617	5168	5226
FL1CHYNI0006	0.16	-6.6361	2739	3306
FL1CHYNI0007	0.68	-6.66028	130	3126
FL1CHYNM0001	0.28	-6.57799	1469	3906
FL1CHYNM0002	0.48	-6.47641	549	5166
FL1CHYNM0003	0.04	-6.53541	4433	4146
FL1CHYNP0001	0.32	-6.71198	1218	2466
FL1CHYNP0002	0.44	-6.66248	681	3066
FL1CHYNP0003	0.48	-6.72593	550	2286
FL1CHYNP0004	0.08	-6.48749	3602	4926
FL1CHYNP0005	0.44	-6.76009	682	2106
FL1CHYNP0006	0.76	-6.69166	65	2646
FL1CHYNP0007	0.08	-6.3924	3603	5706
FL1CHYNP0008	0.08	-6.42834	3604	5586
FL1CHYNP0009	0.12	-6.61071	3264	3546
FL1CHYNP0010	0.24	-7.15623	1832	245
FL1CHYNS0001	0.16	-6.852	2740	1446
FL1CHYNS0002	0.16	-6.55783	2741	4026
FL1CHYNS0003	0.04	-6.51473	4434	4686
FL1CHYNS0004	0.2	-6.64616	2259	3186
FL1CHYNS0005	0.56	-7.06896	319	666
FL1CHYNS0006	0.24	-6.79888	1833	1866
FL1CHYNS0007	0.56	-6.67201	320	2946
FL1CHYNS0008	0.08	-6.72206	3605	2406
FL1CHYNS0009	0.08	-6.67888	3606	2706
FL1CHYNS0010	0.36	-6.72805	977	2226
FL1CPTNS0001	0.04	-6.85125	4435	1506
FL1CPTNS0002	0	-7.12507	5169	365
FL1CQUCCN001	0	-7.09788	5170	486
FL1CQUCN0001	0	-6.99479	5171	1026
FL1CQUGS0001	0.08	-6.84833	3607	1566
FL1CQUNC0001	0.16	-7.04724	2742	846
FL1CQUNI0001	0	-6.76552	5172	2046
FL1CQUNI0002	0.24	-7.36966	1834	5
FL1CQUNM0001	0.04	-7.09336	4436	546
FL1CQUNM0002	0.08	-6.46815	3608	5406
FL1CQUNM0003	0	-6.39044	5173	5826
FL1CQUNM0004	0.08	-6.40901	3609	5646
FL1CQUNM0005	0.44	-7.16254	683	185
FL1CQUNS0001	0.36	-6.94857	978	1146
FL1CQUNS0002	0.12	-7.02073	3265	906
FL1CQUNS0003	0.04	-6.6338	4437	3366
FL1CRTNF0001	0.16	-7.04969	2743	786
FL1CRTNI0001	0.28	-6.94491	1470	1266
FL1CRTNI0002	0.32	-6.52855	1219	4386
FL1CRTNI0003	0.6	-7.30833	245	65
FL1CRTNI0004	0.24	-6.82624	1835	1746
FL1CRTNM0001	0.44	-7.12707	684	305
FL1CRTNP0001	0.44	-6.79867	685	1926
FL1CRTNP0002	0.36	-6.63346	979	3426
FL1CRTNP0003	0.16	-6.52027	2744	4566
FL1CRTNS0001	0.36	-6.58227	980	3846
FL1CRTNS0002	0.04	-6.55592	4438	4086
FL1CRTNS0003	0	-6.4608	5174	5466
FL1CRTNS0004	0.28	-6.7858	1471	1986
FL1CRTNS0005	0	-6.63989	5175	3246
FL1CRTNS0006	0.08	-6.60044	3610	3666
FL1CUNNS0001	0	-6.43649	5176	5526
FL1CUNNS0002	0.04	-6.61073	4439	3486
FL1CUNNS0003	0.32	-6.94804	1220	1206
FL1CUNNS0004	0.12	-6.84005	3266	1686
FL1D19NI0001	0.16	-6.81732	2745	1806
FL1D19NS0001	0.04	-6.4824	4440	5046
FL1D19NS0002	0.2	-6.51753	2260	4626
FL1D19NS0003	0.24	-6.59756	1836	3726
FL1D1AGS0001	0.16	-6.48004	2746	5106
FL1D1AGS0002	0.08	-6.52744	3611	4446
FL1D1AGS0003	0.2	-6.59327	2261	3786
FL1D1ANI0001	0.04	-6.5043	4441	4746
FL1D1ANI0002	0.32	-7.10823	1221	426
FL1D1ANI0003	0	-6.37389	5177	5887
FL1D1ANP0001	0.2	-6.88228	2262	1387
FL1D1ANS0001	0.12	-6.84018	3267	1627
FL1D1ANS0002	0.08	-6.47241	3612	5347
FL1D1ANS0003	0.04	-6.39238	4442	5767
FL1D1CNI0001	0.08	-6.92389	3613	1327
FL1D1CNP0001	0.28	-7.08754	1472	607
FL1D1CNP0002	0	-6.48391	5178	4987
FL1D1CNS0001	0	-6.36991	5179	5947
FL1D1CNS0002	0.08	-6.5204	3614	4507
FL1D1CNS0003	0	-6.52994	5180	4327
FL1D1CNS0004	0.2	-6.53514	2263	4207
FL1D3CNS0001	0.24	-6.67323	1837	2887
FL1D98NS0001	0.12	-6.49261	3268	4867
FL1D99NS0001	0.24	-6.60505	1838	3607
FL1DA9GS0002	0.16	-6.67756	2747	2767
FL1DA9NC0001	0.28	-6.55916	1473	3967
FL1DA9NC0002	0.68	-6.7334	131	2167
FL1DA9NC0003	0.8	-6.69593	6	2587
FL1DA9NC0004	0.04	-6.69872	4443	2527
FL1DA9NC0005	0	-7.20924	5181	126
FL1DA9NC0006	0.28	-6.98994	1474	1087
FL1DA9NC0007	0.2	-7.01122	2264	967
FL1DA9NC0008	0	-6.47584	5182	5287
FL1DA9NC0009	0.2	-6.66786	2265	3007
FL1DA9NC0010	0.2	-6.7229	2266	2347
FL1DA9NC0011	0.04	-6.6735	4444	2827
FL1DA9NC0012	0.56	-6.53268	321	4267
FL1DA9NC0013	0.56	-7.06805	322	727
FL1DA9NC0014	0.08	-6.50208	3615	4807
FL1DA9NC0015	0	-6.47617	5183	5227
FL1DA9NI0001	0.16	-6.6361	2748	3307
FL1DA9NI0002	0.68	-6.66028	132	3127
FL1DA9NI0003	0.28	-6.57799	1475	3907
FL1DA9NI0004	0.48	-6.47641	551	5167
FL1DA9NI0005	0.04	-6.53541	4445	4147
FL1DA9NM0001	0.32	-6.71198	1222	2467
FL1DA9NM0002	0.44	-6.66248	686	3067
FL1DA9NM0003	0.48	-6.72593	552	2287
FL1DA9NM0004	0.08	-6.48749	3616	4927
FL1DA9NM0005	0.44	-6.76009	687	2107
FL1DA9NM0006	0.76	-6.69166	66	2647
FL1DA9NM0007	0.08	-6.3924	3617	5707
FL1DA9NM0008	0.08	-6.42834	3618	5587
FL1DA9NN0001	0.12	-6.61071	3269	3547
FL1DA9NN0002	0.24	-7.15623	1839	246
FL1DA9NP0001	0.16	-6.852	2749	1447
FL1DA9NP0002	0.16	-6.55783	2750	4027
FL1DA9NR0001	0.04	-6.51473	4446	4687
FL1DA9NR0002	0.2	-6.64616	2267	3187
FL1DA9NR0005	0.56	-7.06896	323	667
FL1DA9NR0006	0.24	-6.79888	1840	1867
FL1DA9NR0007	0.56	-6.67201	324	2947
FL1DA9NR0008	0.08	-6.72206	3619	2407
FL1DA9NR0009	0.08	-6.67888	3620	2707
FL1DA9NR0010	0.36	-6.72805	981	2227
FL1DA9NR0011	0.04	-6.85125	4447	1507
FL1DA9NS0001	0	-7.12507	5184	366
FL1DA9NS0002	0	-7.09788	5185	487
FL1DA9NS0003	0	-6.99479	5186	1027
FL1DA9NS0004	0.08	-6.84833	3621	1567
FL1DAACS0001	0.16	-7.04724	2751	847
FL1DAACS0002	0	-6.76552	5187	2047
FL1DAAGS0001	0.24	-7.36966	1841	6
FL1DAAGS0002	0.04	-7.09336	4448	547
FL1DAAGS0003	0.08	-6.46815	3622	5407
FL1DAAGS0004	0	-6.39044	5188	5827
FL1DAAGS0005	0.08	-6.40901	3623	5647
FL1DAAGS0006	0.44	-7.16254	688	186
FL1DAANI0001	0.36	-6.94857	982	1147
FL1DAANI0002	0.12	-7.02073	3270	907
FL1DAANN0001	0.04	-6.6338	4449	3367
FL1DAANS0001	0.16	-7.04969	2752	787
FL1DABGS0001	0.28	-6.94491	1476	1267
FL1DABNN0001	0.32	-6.52855	1223	4387
FL1DABNS0001	0.6	-7.30833	246	66
FL1DACCS0001	0.24	-6.82624	1842	1747
FL1DACGS0001	0.44	-7.12707	689	306
FL1DACNI0001	0.44	-6.79867	690	1927
FL1DACNI0002	0.36	-6.63346	983	3427
FL1DACNP0001	0.16	-6.52027	2753	4567
FL1DACNS0001	0.36	-6.58227	984	3847
FL1DAENI0001	0.04	-6.55592	4450	4087
FL1DBANI0001	0	-6.4608	5189	5467
FL1DBANS0001	0.28	-6.7858	1477	1987
FL1DBBNS0001	0	-6.63989	5190	3247
FL1DBCNI0001	0.08	-6.60044	3624	3667
FL1DBCNS0001	0	-6.43649	5191	5527
FL1DBFNS0001	0.04	-6.61073	4451	3487
FL1DCAGS0001	0.32	-6.94804	1224	1207
FL1DCANM0001	0.12	-6.84005	3271	1687
FL1DCANM0002	0.16	-6.81732	2754	1807
FL1DCANS0001	0.04	-6.4824	4452	5047
FL1DCBNS0001	0.2	-6.51753	2268	4627
FL1DCFNS0001	0.24	-6.59756	1843	3727
FL1DDAGS0001	0.16	-6.48004	2755	5107
FL1DDANS0001	0.08	-6.52744	3625	4447
FL1DDBNS0001	0.2	-6.59327	2269	3787
FL1DDCNS0001	0.04	-6.5043	4453	4747
FL1DE9GS0001	0.32	-7.10823	1225	427
FL1DE9NI0001	0	-6.37389	5192	5888
FL1DE9NP0001	0.2	-6.88228	2270	1388
FL1DE9NS0001	0.12	-6.84018	3272	1628
FL1DE9NS0002	0.08	-6.47241	3626	5348
FL1DE9NS0003	0.04	-6.39238	4454	5768
FL1DE9NS0004	0.08	-6.92389	3627	1328
FL1DEANI0001	0.28	-7.08754	1478	608
FL1DEANI0002	0	-6.48391	5193	4988
FL1DECNF0001	0	-6.36991	5194	5948
FL1DG9NS0001	0.08	-6.5204	3628	4508
FL1DG9NS0002	0	-6.52994	5195	4328
FL1DG9NS0003	0.2	-6.53514	2271	4208
FL1DGANS0001	0.24	-6.67323	1844	2888
FL1DHXCS0001	0.12	-6.49261	3273	4868
FL1DHXCS0002	0.24	-6.60505	1845	3608
FL1DHXCS0003	0.16	-6.67756	2756	2768
FL1DHXGS0001	0.28	-6.55916	1479	3968
FL1DHXNF0001	0.68	-6.7334	133	2168
FL1DHXNI0001	0.8	-6.69593	7	2588
FL1DHXNI0002	0.04	-6.69872	4455	2528
FL1DHXNS0001	0	-7.20924	5196	127
FL1DHXNS0002	0.28	-6.98994	1480	1088
FL1DHXNS0003	0.2	-7.01122	2272	968
FL1DHXNS0004	0	-6.47584	5197	5288
FL1DHXNS0005	0.2	-6.66786	2273	3008
FL1DHXNS0006	0.2	-6.7229	2274	2348
FL1DHXNS0007	0.04	-6.6735	4456	2828
FL1DHXNS0008	0.56	-6.53268	325	4268
FL1DHYCS0001	0.56	-7.06805	326	728
FL1DHYGS0001	0.08	-6.50208	3629	4808
FL1DHYNF0001	0	-6.47617	5198	5228
FL1DHYNF0002	0.16	-6.6361	2757	3308
FL1DHYNP0001	0.68	-6.66028	134	3128
FL1DHYNS0001	0.28	-6.57799	1481	3908
FL1DHYNS0002	0.48	-6.47641	553	5168
FL1DHYNS0003	0.04	-6.53541	4457	4148
FL1DHYNS0004	0.32	-6.71198	1226	2468
FL1DHYNS0005	0.44	-6.66248	691	3068
FL1DQUNI0001	0.48	-6.72593	554	2288
FL1DQUNI0002	0.08	-6.48749	3630	4928
FL1DQUNI0003	0.44	-6.76009	692	2108
FL1DQUNM0001	0.76	-6.69166	67	2648
FL1DQUNM0002	0.08	-6.3924	3631	5708
FL1DQUNM0003	0.08	-6.42834	3632	5588
FL1DQUNP0001	0.12	-6.61071	3274	3548
FL1DQUNP0002	0.24	-7.15623	1846	247
FL1DRTNI0001	0.16	-6.852	2758	1448
FL1DRTNS0001	0.16	-6.55783	2759	4028
FL1DRTNS0002	0.04	-6.51473	4458	4688
FL1DRTNS0003	0.2	-6.64616	2275	3188
FL1DRTNS0004	0.56	-7.06896	327	668
FL1DRTNS0005	0.24	-6.79888	1847	1868
FL1DRTNS0006	0.56	-6.67201	328	2948
FL1DRTNS0007	0.08	-6.72206	3633	2408
FL1DRTNS0008	0.08	-6.67888	3634	2708
FL1DRTNS0009	0.36	-6.72805	985	2228
FL1DRTNS0010	0.04	-6.85125	4459	1508
FL1DRTNS0011	0	-7.12507	5199	367
FL1DUNNM0001	0	-7.09788	5200	488
FL2F18NC0001	0	-6.99479	5201	1028
FL2F19GM0001	0.08	-6.84833	3635	1568
FL2F19GS0001	0.16	-7.04724	2760	848
FL2F19NC0001	0	-6.76552	5202	2048
FL2F19NI0001	0.24	-7.36966	1848	7
FL2F19NI0002	0.04	-7.09336	4460	548
FL2F19NI0003	0.08	-6.46815	3636	5408
FL2F19NI0004	0	-6.39044	5203	5828
FL2F19NI0005	0.08	-6.40901	3637	5648
FL2F19NP0002	0.44	-7.16254	693	187
FL2F19NP0003	0.36	-6.94857	986	1148
FL2F19NS0001	0.12	-7.02073	3275	908
FL2F19NS0002	0.04	-6.6338	4461	3368
FL2F1ACS0001	0.16	-7.04969	2761	788
FL2F1AGS0001	0.28	-6.94491	1482	1268
FL2F1AGS0002	0.32	-6.52855	1227	4388
FL2F1AGS0003	0.6	-7.30833	247	67
FL2F1AGS0004	0.24	-6.82624	1849	1748
FL2F1AGS0005	0.44	-7.12707	694	307
FL2F1AGS0006	0.44	-6.79867	695	1928
FL2F1AGS0007	0.36	-6.63346	987	3428
FL2F1AGSN001	0.16	-6.52027	2762	4568
FL2F1ANF0001	0.36	-6.58227	988	3848
FL2F1ANI0002	0.04	-6.55592	4462	4088
FL2F1ANI0003	0	-6.4608	5204	5468
FL2F1ANI0004	0.28	-6.7858	1483	1988
FL2F1ANI0005	0	-6.63989	5205	3248
FL2F1ANI0006	0.08	-6.60044	3638	3668
FL2F1ANI0007	0	-6.43649	5206	5528
FL2F1ANI0008	0.04	-6.61073	4463	3488
FL2F1ANI0009	0.32	-6.94804	1228	1208
FL2F1ANI0010	0.12	-6.84005	3276	1688
FL2F1ANI0011	0.16	-6.81732	2763	1808
FL2F1ANI0012	0.04	-6.4824	4464	5048
FL2F1ANI0013	0.2	-6.51753	2276	4628
FL2F1ANM0001	0.24	-6.59756	1850	3728
FL2F1ANN0001	0.16	-6.48004	2764	5108
FL2F1ANN0002	0.08	-6.52744	3639	4448
FL2F1ANP0001	0.2	-6.59327	2277	3788
FL2F1ANP0002	0.04	-6.5043	4465	4748
FL2F1ANP0003	0.32	-7.10823	1229	428
FL2F1ANP0005	0	-6.37389	5207	5889
FL2F1ANP0006	0.2	-6.88228	2278	1389
FL2F1ANP0007	0.12	-6.84018	3277	1629
FL2F1ANP0008	0.08	-6.47241	3640	5349
FL2F1ANP0009	0.04	-6.39238	4466	5769
FL2F1ANP0010	0.08	-6.92389	3641	1329
FL2F1ANP0011	0.28	-7.08754	1484	609
FL2F1ANS0001	0	-6.48391	5208	4989
FL2F1ANS0002	0	-6.36991	5209	5949
FL2F1ANS0003	0.08	-6.5204	3642	4509
FL2F1CCS0001	0	-6.52994	5210	4329
FL2F1CGS0001	0.2	-6.53514	2279	4209
FL2F1CGS0002	0.24	-6.67323	1851	2889
FL2F1CGS0003	0.12	-6.49261	3278	4869
FL2F1CNF0001	0.24	-6.60505	1852	3609
FL2F1CNI0001	0.16	-6.67756	2765	2769
FL2F1CNI0002	0.28	-6.55916	1485	3969
FL2F1CNI0003	0.68	-6.7334	135	2169
FL2F1CNP0001	0.8	-6.69593	8	2589
FL2F1CNP0002	0.04	-6.69872	4467	2529
FL2F1CNP0003	0	-7.20924	5211	128
FL2F1CNS0001	0.28	-6.98994	1486	1089
FL2F1LNF0001	0.2	-7.01122	2280	969
FL2F1LNI0001	0	-6.47584	5212	5289
FL2F1LNI0002	0.2	-6.66786	2281	3009
FL2F1LNI0003	0.2	-6.7229	2282	2349
FL2F1LNI0004	0.04	-6.6735	4468	2829
FL2F1LNS0001	0.56	-6.53268	329	4269
FL2F29NF0001	0.56	-7.06805	330	729
FL2F29NP0001	0.08	-6.50208	3643	4809
FL2F2CNI0001	0	-6.47617	5213	5229
FL2F2CNP0001	0.16	-6.6361	2766	3309
FL2F2CNP0002	0.68	-6.66028	136	3129
FL2F2CNS0001	0.28	-6.57799	1487	3909
FL2F2CNS0002	0.48	-6.47641	555	5169
FL2F39NS0001	0.04	-6.53541	4469	4149
FL2F39NS0002	0.32	-6.71198	1230	2469
FL2F3ANS0001	0.44	-6.66248	696	3069
FL2F3CGS0001	0.48	-6.72593	556	2289
FL2F3CGS0002	0.08	-6.48749	3644	4929
FL2F3CGS0003	0.44	-6.76009	697	2109
FL2F3CNS0001	0.76	-6.69166	68	2649
FL2F3CNS0002	0.08	-6.3924	3645	5709
FL2F3CNS0003	0.08	-6.42834	3646	5589
FL2F3GGS0001	0.12	-6.61071	3279	3549
FL2F4ANS0001	0.24	-7.15623	1853	248
FL2F9AGI0001	0.16	-6.852	2767	1449
FL2F9ANI0001	0.16	-6.55783	2768	4029
FL2F9ANS0001	0.04	-6.51473	4470	4689
FL2F9ANS0002	0.2	-6.64616	2283	3189
FL2F9CNS0001	0.56	-7.06896	331	669
FL2FA8GS0001	0.24	-6.79888	1854	1869
FL2FA8GS0002	0.56	-6.67201	332	2949
FL2FA8GS0003	0.08	-6.72206	3647	2409
FL2FA8GS0004	0.08	-6.67888	3648	2709
FL2FA8NI0001	0.36	-6.72805	989	2229
FL2FA8NI0002	0.04	-6.85125	4471	1509
FL2FA8NI0003	0	-7.12507	5214	368
FL2FA8NI0004	0	-7.09788	5215	489
FL2FA8NI0005	0	-6.99479	5216	1029
FL2FA8NI0006	0.08	-6.84833	3649	1569
FL2FA8NI0007	0.16	-7.04724	2769	849
FL2FA8NI0008	0	-6.76552	5217	2049
FL2FA8NP0001	0.24	-7.36966	1855	8
FL2FA8NP0002	0.04	-7.09336	4472	549
FL2FA8NP0003	0.08	-6.46815	3650	5409
FL2FA8NS0001	0	-6.39044	5218	5829
FL2FA8NS0002	0.08	-6.40901	3651	5649
FL2FA8NS0003	0.44	-7.16254	698	188
FL2FA8NS0004	0.36	-6.94857	990	1149
FL2FA8NS0005	0.12	-7.02073	3280	909
FL2FA8NS0006	0.04	-6.6338	4473	3369
FL2FA8NS0007	0.16	-7.04969	2770	789
FL2FA8NS0008	0.28	-6.94491	1488	1269
FL2FA8NS0009	0.32	-6.52855	1231	4389
FL2FA8NS0011	0.6	-7.30833	248	68
FL2FA9GM0001	0.24	-6.82624	1856	1749
FL2FA9GM0002	0.44	-7.12707	699	308
FL2FA9GM0003	0.44	-6.79867	700	1929
FL2FA9GM0004	0.36	-6.63346	991	3429
FL2FA9GS0001	0.16	-6.52027	2771	4569
FL2FA9GS0002	0.36	-6.58227	992	3849
FL2FA9GS0003	0.04	-6.55592	4474	4089
FL2FA9GS0004	0	-6.4608	5219	5469
FL2FA9GS0005	0.28	-6.7858	1489	1989
FL2FA9GS0006	0	-6.63989	5220	3249
FL2FA9GS0007	0.08	-6.60044	3652	3669
FL2FA9GS0008	0	-6.43649	5221	5529
FL2FA9GS0009	0.04	-6.61073	4475	3489
FL2FA9GS0010	0.32	-6.94804	1232	1209
FL2FA9NC0001	0.12	-6.84005	3281	1689
FL2FA9NC0002	0.16	-6.81732	2772	1809
FL2FA9NC0003	0.04	-6.4824	4476	5049
FL2FA9NC0004	0.2	-6.51753	2284	4629
FL2FA9NC0005	0.24	-6.59756	1857	3729
FL2FA9NC0006	0.16	-6.48004	2773	5109
FL2FA9NC0007	0.08	-6.52744	3653	4449
FL2FA9NC0008	0.2	-6.59327	2285	3789
FL2FA9NC0009	0.04	-6.5043	4477	4749
FL2FA9NC0010	0.32	-7.10823	1233	429
FL2FA9NC0013	0	-6.37389	5222	5890
FL2FA9NC0014	0.2	-6.88228	2286	1390
FL2FA9NC0015	0.12	-6.84018	3282	1630
FL2FA9NC0016	0.08	-6.47241	3654	5350
FL2FA9NC0017	0.04	-6.39238	4478	5770
FL2FA9NF0001	0.08	-6.92389	3655	1330
FL2FA9NI0001	0.28	-7.08754	1490	610
FL2FA9NI0002	0	-6.48391	5223	4990
FL2FA9NI0003	0	-6.36991	5224	5950
FL2FA9NI0004	0.08	-6.5204	3656	4510
FL2FA9NI0005	0	-6.52994	5225	4330
FL2FA9NI0006	0.2	-6.53514	2287	4210
FL2FA9NI0007	0.24	-6.67323	1858	2890
FL2FA9NI0008	0.12	-6.49261	3283	4870
FL2FA9NI0009	0.24	-6.60505	1859	3610
FL2FA9NI0010	0.16	-6.67756	2774	2770
FL2FA9NI0011	0.28	-6.55916	1491	3970
FL2FA9NI0012	0.68	-6.7334	137	2170
FL2FA9NI0013	0.8	-6.69593	9	2590
FL2FA9NI0014	0.04	-6.69872	4479	2530
FL2FA9NI0015	0	-7.20924	5226	129
FL2FA9NI0016	0.28	-6.98994	1492	1090
FL2FA9NI0017	0.2	-7.01122	2288	970
FL2FA9NI0018	0	-6.47584	5227	5290
FL2FA9NI0019	0.2	-6.66786	2289	3010
FL2FA9NI0020	0.2	-6.7229	2290	2350
FL2FA9NI0021	0.04	-6.6735	4480	2830
FL2FA9NI0022	0.56	-6.53268	333	4270
FL2FA9NI0023	0.56	-7.06805	334	730
FL2FA9NM0001	0.08	-6.50208	3657	4810
FL2FA9NM0002	0	-6.47617	5228	5230
FL2FA9NM0003	0.16	-6.6361	2775	3310
FL2FA9NM0004	0.68	-6.66028	138	3130
FL2FA9NM0005	0.28	-6.57799	1493	3910
FL2FA9NM0006	0.48	-6.47641	557	5170
FL2FA9NM0007	0.04	-6.53541	4481	4150
FL2FA9NM0008	0.32	-6.71198	1234	2470
FL2FA9NM0010	0.44	-6.66248	701	3070
FL2FA9NM0011	0.48	-6.72593	558	2290
FL2FA9NM0012	0.08	-6.48749	3658	4930
FL2FA9NM0013	0.44	-6.76009	702	2110
FL2FA9NM0014	0.76	-6.69166	69	2650
FL2FA9NM0015	0.08	-6.3924	3659	5710
FL2FA9NM0016	0.08	-6.42834	3660	5590
FL2FA9NM0017	0.12	-6.61071	3284	3550
FL2FA9NN0001	0.24	-7.15623	1860	249
FL2FA9NN0002	0.16	-6.852	2776	1450
FL2FA9NP0001	0.16	-6.55783	2777	4030
FL2FA9NP0002	0.04	-6.51473	4482	4690
FL2FA9NP0003	0.2	-6.64616	2291	3190
FL2FA9NP0004	0.56	-7.06896	335	670
FL2FA9NR0001	0.24	-6.79888	1861	1870
FL2FA9NR0002	0.56	-6.67201	336	2950
FL2FA9NR0003	0.08	-6.72206	3661	2410
FL2FA9NR0004	0.08	-6.67888	3662	2710
FL2FA9NS0001	0.36	-6.72805	993	2230
FL2FA9NS0002	0.04	-6.85125	4483	1510
FL2FA9NS0003	0	-7.12507	5229	369
FL2FA9NS0004	0	-7.09788	5230	490
FL2FA9NS0005	0	-6.99479	5231	1030
FL2FA9NS0006	0.08	-6.84833	3663	1570
FL2FA9NS0007	0.16	-7.04724	2778	850
FL2FA9NS0008	0	-6.76552	5232	2050
FL2FA9NS0009	0.24	-7.36966	1862	9
FL2FAACS0003	0.04	-7.09336	4484	550
FL2FAAGC0001	0.08	-6.46815	3664	5410
FL2FAAGC0002	0	-6.39044	5233	5830
FL2FAAGI0001	0.08	-6.40901	3665	5650
FL2FAAGI0002	0.44	-7.16254	703	189
FL2FAAGI0003	0.36	-6.94857	994	1150
FL2FAAGM0001	0.12	-7.02073	3285	910
FL2FAAGM0002	0.04	-6.6338	4485	3370
FL2FAAGM0003	0.16	-7.04969	2779	790
FL2FAAGM0004	0.28	-6.94491	1494	1270
FL2FAAGS0001	0.32	-6.52855	1235	4390
FL2FAAGS0002	0.6	-7.30833	249	69
FL2FAAGS0003	0.24	-6.82624	1863	1750
FL2FAAGS0004	0.44	-7.12707	704	309
FL2FAAGS0005	0.44	-6.79867	705	1930
FL2FAAGS0006	0.36	-6.63346	995	3430
FL2FAAGS0007	0.16	-6.52027	2780	4570
FL2FAAGS0008	0.36	-6.58227	996	3850
FL2FAAGS0009	0.04	-6.55592	4486	4090
FL2FAAGS0010	0	-6.4608	5234	5470
FL2FAAGS0011	0.28	-6.7858	1495	1990
FL2FAAGS0012	0	-6.63989	5235	3250
FL2FAAGS0013	0.08	-6.60044	3666	3670
FL2FAAGS0014	0	-6.43649	5236	5530
FL2FAAGS0015	0.04	-6.61073	4487	3490
FL2FAAGS0016	0.32	-6.94804	1236	1210
FL2FAAGS0017	0.12	-6.84005	3286	1690
FL2FAAGS0018	0.16	-6.81732	2781	1810
FL2FAAGS0019	0.04	-6.4824	4488	5050
FL2FAAGS0021	0.2	-6.51753	2292	4630
FL2FAAGS0022	0.24	-6.59756	1864	3730
FL2FAAGS0023	0.16	-6.48004	2782	5110
FL2FAAGS0024	0.08	-6.52744	3667	4450
FL2FAAGS0025	0.2	-6.59327	2293	3790
FL2FAAGS0026	0.04	-6.5043	4489	4750
FL2FAAGS0027	0.32	-7.10823	1237	430
FL2FAAGS0028	0	-6.37389	5237	5891
FL2FAANF0002	0.2	-6.88228	2294	1391
FL2FAANF0003	0.12	-6.84018	3287	1631
FL2FAANF0004	0.08	-6.47241	3668	5351
FL2FAANF0005	0.04	-6.39238	4490	5771
FL2FAANF0006	0.08	-6.92389	3669	1331
FL2FAANF0007	0.28	-7.08754	1496	611
FL2FAANF0008	0	-6.48391	5238	4991
FL2FAANF0009	0	-6.36991	5239	5951
FL2FAANF0010	0.08	-6.5204	3670	4511
FL2FAANF0011	0	-6.52994	5240	4331
FL2FAANF0012	0.2	-6.53514	2295	4211
FL2FAANI0001	0.24	-6.67323	1865	2891
FL2FAANI0002	0.12	-6.49261	3288	4871
FL2FAANI0003	0.24	-6.60505	1866	3611
FL2FAANI0004	0.16	-6.67756	2783	2771
FL2FAANI0005	0.28	-6.55916	1497	3971
FL2FAANI0006	0.68	-6.7334	139	2171
FL2FAANI0007	0.8	-6.69593	10	2591
FL2FAANI0008	0.04	-6.69872	4491	2531
FL2FAANI0009	0	-7.20924	5241	130
FL2FAANI0010	0.28	-6.98994	1498	1091
FL2FAANI0011	0.2	-7.01122	2296	971
FL2FAANI0012	0	-6.47584	5242	5291
FL2FAANI0013	0.2	-6.66786	2297	3011
FL2FAANI0014	0.2	-6.7229	2298	2351
FL2FAANI0015	0.04	-6.6735	4492	2831
FL2FAANI0016	0.56	-6.53268	337	4271
FL2FAANI0017	0.56	-7.06805	338	731
FL2FAANI0018	0.08	-6.50208	3671	4811
FL2FAANI0019	0	-6.47617	5243	5231
FL2FAANI0020	0.16	-6.6361	2784	3311
FL2FAANI0021	0.68	-6.66028	140	3131
FL2FAANI0023	0.28	-6.57799	1499	3911
FL2FAANI0024	0.48	-6.47641	559	5171
FL2FAANI0025	0.04	-6.53541	4493	4151
FL2FAANI0026	0.32	-6.71198	1238	2471
FL2FAANM0001	0.44	-6.66248	706	3071
FL2FAANM0002	0.48	-6.72593	560	2291
FL2FAANM0003	0.08	-6.48749	3672	4931
FL2FAANMH001	0.44	-6.76009	707	2111
FL2FAANN0001	0.76	-6.69166	70	2651
FL2FAANP0001	0.08	-6.3924	3673	5711
FL2FAANP0002	0.08	-6.42834	3674	5591
FL2FAANP0003	0.12	-6.61071	3289	3551
FL2FAANP0004	0.24	-7.15623	1867	250
FL2FAANP0005	0.16	-6.852	2785	1451
FL2FAANP0006	0.16	-6.55783	2786	4031
FL2FAANP0007	0.04	-6.51473	4494	4691
FL2FAANP0008	0.2	-6.64616	2299	3191
FL2FAANP0009	0.56	-7.06896	339	671
FL2FAANP0010	0.24	-6.79888	1868	1871
FL2FAANP0011	0.56	-6.67201	340	2951
FL2FAANP0012	0.08	-6.72206	3675	2411
FL2FAANP0013	0.08	-6.67888	3676	2711
FL2FAANP0014	0.36	-6.72805	997	2231
FL2FAANP0016	0.04	-6.85125	4495	1511
FL2FAANP0017	0	-7.12507	5244	370
FL2FAANP0018	0	-7.09788	5245	491
FL2FAANP0019	0	-6.99479	5246	1031
FL2FAANP0020	0.08	-6.84833	3677	1571
FL2FAANP0021	0.16	-7.04724	2787	851
FL2FAANS0001	0	-6.76552	5247	2051
FL2FAANSS001	0.24	-7.36966	1869	10
FL2FABGM0001	0.04	-7.09336	4496	551
FL2FABGM0002	0.08	-6.46815	3678	5411
FL2FABGM0003	0	-6.39044	5248	5831
FL2FABGM0004	0.08	-6.40901	3679	5651
FL2FABGM0005	0.44	-7.16254	708	190
FL2FABGS0001	0.36	-6.94857	998	1151
FL2FABGS0002	0.12	-7.02073	3290	911
FL2FABGS0003	0.04	-6.6338	4497	3371
FL2FABGS0004	0.16	-7.04969	2788	791
FL2FABGS0005	0.28	-6.94491	1500	1271
FL2FABGS0006	0.32	-6.52855	1239	4391
FL2FABGS0007	0.6	-7.30833	250	70
FL2FABGS0008	0.24	-6.82624	1870	1751
FL2FABGS0009	0.44	-7.12707	709	310
FL2FABNI0001	0.44	-6.79867	710	1931
FL2FABNI0002	0.36	-6.63346	999	3431
FL2FABNI0003	0.16	-6.52027	2789	4571
FL2FABNI0004	0.36	-6.58227	1000	3851
FL2FABNI0005	0.04	-6.55592	4498	4091
FL2FABNI0006	0	-6.4608	5249	5471
FL2FABNI0007	0.28	-6.7858	1501	1991
FL2FABNI0008	0	-6.63989	5250	3251
FL2FABNI0009	0.08	-6.60044	3680	3671
FL2FABNM0001	0	-6.43649	5251	5531
FL2FABNM0002	0.04	-6.61073	4499	3491
FL2FABNN0001	0.32	-6.94804	1240	1211
FL2FABNP0001	0.12	-6.84005	3291	1691
FL2FABNS0001	0.16	-6.81732	2790	1811
FL2FACCS0001	0.04	-6.4824	4500	5051
FL2FACGM0001	0.2	-6.51753	2300	4631
FL2FACGM0002	0.24	-6.59756	1871	3731
FL2FACGS0001	0.16	-6.48004	2791	5111
FL2FACGS0002	0.08	-6.52744	3681	4451
FL2FACGS0003	0.2	-6.59327	2301	3791
FL2FACGS0004	0.04	-6.5043	4501	4751
FL2FACGS0005	0.32	-7.10823	1241	431
FL2FACGS0006	0	-6.37389	5252	5892
FL2FACGS0007	0.2	-6.88228	2302	1392
FL2FACGS0008	0.12	-6.84018	3292	1632
FL2FACGS0009	0.08	-6.47241	3682	5352
FL2FACGS0010	0.04	-6.39238	4502	5772
FL2FACGS0011	0.08	-6.92389	3683	1332
FL2FACGS0015	0.28	-7.08754	1502	612
FL2FACGS0016	0	-6.48391	5253	4992
FL2FACNF0001	0	-6.36991	5254	5952
FL2FACNF0002	0.08	-6.5204	3684	4512
FL2FACNF0003	0	-6.52994	5255	4332
FL2FACNF0004	0.2	-6.53514	2303	4212
FL2FACNF0005	0.24	-6.67323	1872	2892
FL2FACNF0006	0.12	-6.49261	3293	4872
FL2FACNI0001	0.24	-6.60505	1873	3612
FL2FACNI0002	0.16	-6.67756	2792	2772
FL2FACNI0003	0.28	-6.55916	1503	3972
FL2FACNI0004	0.68	-6.7334	141	2172
FL2FACNI0005	0.8	-6.69593	11	2592
FL2FACNI0006	0.04	-6.69872	4503	2532
FL2FACNI0007	0	-7.20924	5256	131
FL2FACNI0008	0.28	-6.98994	1504	1092
FL2FACNI0009	0.2	-7.01122	2304	972
FL2FACNI0011	0	-6.47584	5257	5292
FL2FACNI0012	0.2	-6.66786	2305	3012
FL2FACNI0013	0.2	-6.7229	2306	2352
FL2FACNI0015	0.04	-6.6735	4504	2832
FL2FACNI0016	0.56	-6.53268	341	4272
FL2FACNI0017	0.56	-7.06805	342	732
FL2FACNI0018	0.08	-6.50208	3685	4812
FL2FACNI0021	0	-6.47617	5258	5232
FL2FACNI0022	0.16	-6.6361	2793	3312
FL2FACNI0024	0.68	-6.66028	142	3132
FL2FACNM0001	0.28	-6.57799	1505	3912
FL2FACNN0001	0.48	-6.47641	561	5172
FL2FACNN0002	0.04	-6.53541	4505	4152
FL2FACNN0003	0.32	-6.71198	1242	2472
FL2FACNN0004	0.44	-6.66248	711	3072
FL2FACNP0001	0.48	-6.72593	562	2292
FL2FACNP0002	0.08	-6.48749	3686	4932
FL2FACNP0003	0.44	-6.76009	712	2112
FL2FACNP0004	0.76	-6.69166	71	2652
FL2FACNP0005	0.08	-6.3924	3687	5712
FL2FACNP0006	0.08	-6.42834	3688	5592
FL2FACNP0007	0.12	-6.61071	3294	3552
FL2FACNP0008	0.24	-7.15623	1874	251
FL2FACNP0009	0.16	-6.852	2794	1452
FL2FACNP0010	0.16	-6.55783	2795	4032
FL2FACNP0011	0.04	-6.51473	4506	4692
FL2FACNP0012	0.2	-6.64616	2307	3192
FL2FACNP0013	0.56	-7.06896	343	672
FL2FACNP0014	0.24	-6.79888	1875	1872
FL2FACNS0001	0.56	-6.67201	344	2952
FL2FADCS0001	0.08	-6.72206	3689	2412
FL2FADGS0001	0.08	-6.67888	3690	2712
FL2FADGS0002	0.36	-6.72805	1001	2232
FL2FADGS0003	0.04	-6.85125	4507	1512
FL2FADGS0004	0	-7.12507	5259	371
FL2FADGS0005	0	-7.09788	5260	492
FL2FADNI0001	0	-6.99479	5261	1032
FL2FADNI0002	0.08	-6.84833	3691	1572
FL2FADNI0003	0.16	-7.04724	2796	852
FL2FADNI0004	0	-6.76552	5262	2052
FL2FADNI0005	0.24	-7.36966	1876	11
FL2FADNM0001	0.04	-7.09336	4508	552
FL2FADNP0001	0.08	-6.46815	3692	5412
FL2FADNP0002	0	-6.39044	5263	5832
FL2FADNP0003	0.08	-6.40901	3693	5652
FL2FADNS0001	0.44	-7.16254	713	191
FL2FADNS0002	0.36	-6.94857	1002	1152
FL2FAEGS0001	0.12	-7.02073	3295	912
FL2FAEGS0002	0.04	-6.6338	4509	3372
FL2FAEGS0003	0.16	-7.04969	2797	792
FL2FAEGS0004	0.28	-6.94491	1506	1272
FL2FAEGS0005	0.32	-6.52855	1243	4392
FL2FAEGS0006	0.6	-7.30833	251	71
FL2FAENI0001	0.24	-6.82624	1877	1752
FL2FAENI0002	0.44	-7.12707	714	311
FL2FAENI0003	0.44	-6.79867	715	1932
FL2FAENS0001	0.36	-6.63346	1003	3432
FL2FAFGS0001	0.16	-6.52027	2798	4572
FL2FAFGS0002	0.36	-6.58227	1004	3852
FL2FAFNI0001	0.04	-6.55592	4510	4092
FL2FAGGS0001	0	-6.4608	5264	5472
FL2FAGNS0001	0.28	-6.7858	1507	1992
FL2FAIGS0001	0	-6.63989	5265	3252
FL2FAIGS0002	0.08	-6.60044	3694	3672
FL2FAKNM0001	0	-6.43649	5266	5532
FL2FALGS0001	0.04	-6.61073	4511	3492
FL2FALGS0002	0.32	-6.94804	1244	1212
FL2FALGS0003	0.12	-6.84005	3296	1692
FL2FALNI0001	0.16	-6.81732	2799	1812
FL2FALNI0002	0.04	-6.4824	4512	5052
FL2FALNI0003	0.2	-6.51753	2308	4632
FL2FALNI0004	0.24	-6.59756	1878	3732
FL2FALNI0005	0.16	-6.48004	2800	5112
FL2FALNI0006	0.08	-6.52744	3695	4452
FL2FALNI0007	0.2	-6.59327	2309	3792
FL2FALNI0008	0.04	-6.5043	4513	4752
FL2FALNI0009	0.32	-7.10823	1245	432
FL2FALNI0010	0	-6.37389	5267	5893
FL2FALNI0011	0.2	-6.88228	2310	1393
FL2FALNI0012	0.12	-6.84018	3297	1633
FL2FALNI0013	0.08	-6.47241	3696	5353
FL2FALNI0014	0.04	-6.39238	4514	5773
FL2FALNI0015	0.08	-6.92389	3697	1333
FL2FALNI0016	0.28	-7.08754	1508	613
FL2FALNI0017	0	-6.48391	5268	4993
FL2FALNI0018	0	-6.36991	5269	5953
FL2FALNI0019	0.08	-6.5204	3698	4513
FL2FALNI0020	0	-6.52994	5270	4333
FL2FALNI0021	0.2	-6.53514	2311	4213
FL2FALNI0022	0.24	-6.67323	1879	2893
FL2FALNI0023	0.12	-6.49261	3298	4873
FL2FALNI0024	0.24	-6.60505	1880	3613
FL2FALNI0025	0.16	-6.67756	2801	2773
FL2FALNI0026	0.28	-6.55916	1509	3973
FL2FALNI0027	0.68	-6.7334	143	2173
FL2FALNI0028	0.8	-6.69593	12	2593
FL2FALNI0029	0.04	-6.69872	4515	2533
FL2FALNI0030	0	-7.20924	5271	132
FL2FALNI0031	0.28	-6.98994	1510	1093
FL2FALNI0034	0.2	-7.01122	2312	973
FL2FALNI0035	0	-6.47584	5272	5293
FL2FALNI0036	0.2	-6.66786	2313	3013
FL2FALNI0037	0.2	-6.7229	2314	2353
FL2FALNI0038	0.04	-6.6735	4516	2833
FL2FALNI0040	0.56	-6.53268	345	4273
FL2FALNI0041	0.56	-7.06805	346	733
FL2FALNM0001	0.08	-6.50208	3699	4813
FL2FALNM0002	0	-6.47617	5273	5233
FL2FALNP0001	0.16	-6.6361	2802	3313
FL2FALNP0002	0.68	-6.66028	144	3133
FL2FALNP0003	0.28	-6.57799	1511	3913
FL2FALNP0004	0.48	-6.47641	563	5173
FL2FALNP0005	0.04	-6.53541	4517	4153
FL2FALNP0006	0.32	-6.71198	1246	2473
FL2FALNP0007	0.44	-6.66248	716	3073
FL2FALNP0008	0.48	-6.72593	564	2293
FL2FALNP0009	0.08	-6.48749	3700	4933
FL2FALNP0010	0.44	-6.76009	717	2113
FL2FALNP0011	0.76	-6.69166	72	2653
FL2FALNP0012	0.08	-6.3924	3701	5713
FL2FALNP0013	0.08	-6.42834	3702	5593
FL2FALNP0014	0.12	-6.61071	3299	3553
FL2FALNP0015	0.24	-7.15623	1881	252
FL2FALNP0016	0.16	-6.852	2803	1453
FL2FALNP0017	0.16	-6.55783	2804	4033
FL2FALNP0018	0.04	-6.51473	4518	4693
FL2FALNP0019	0.2	-6.64616	2315	3193
FL2FALNP0020	0.56	-7.06896	347	673
FL2FALNP0021	0.24	-6.79888	1882	1873
FL2FALNP0022	0.56	-6.67201	348	2953
FL2FALNP0023	0.08	-6.72206	3703	2413
FL2FALNR0001	0.08	-6.67888	3704	2713
FL2FALNR0002	0.36	-6.72805	1005	2233
FL2FALNS0001	0.04	-6.85125	4519	1513
FL2FALNS0002	0	-7.12507	5274	372
FL2FALNS0003	0	-7.09788	5275	493
FL2FALNS0004	0	-6.99479	5276	1033
FL2FALNS0005	0.08	-6.84833	3705	1573
FL2FALNS0006	0.16	-7.04724	2805	853
FL2FALNS0007	0	-6.76552	5277	2053
FL2FBAGS0001	0.24	-7.36966	1883	12
FL2FBAGS0002	0.04	-7.09336	4520	553
FL2FBANC0001	0.08	-6.46815	3706	5413
FL2FBANC0002	0	-6.39044	5278	5833
FL2FBANC0003	0.08	-6.40901	3707	5653
FL2FBANC0004	0.44	-7.16254	718	192
FL2FBANC0006	0.36	-6.94857	1006	1153
FL2FBANC0007	0.12	-7.02073	3300	913
FL2FBANC0008	0.04	-6.6338	4521	3373
FL2FBANC0009	0.16	-7.04969	2806	793
FL2FBANC0010	0.28	-6.94491	1512	1273
FL2FBANC0012	0.32	-6.52855	1247	4393
FL2FBANI0001	0.6	-7.30833	252	72
FL2FBANI0002	0.24	-6.82624	1884	1753
FL2FBANS0001	0.44	-7.12707	719	312
FL2FBBNP0001	0.44	-6.79867	720	1933
FL2FBBNS0001	0.36	-6.63346	1007	3433
FL2FBCGM0001	0.16	-6.52027	2807	4573
FL2FBCGS0001	0.36	-6.58227	1008	3853
FL2FBCGS0002	0.04	-6.55592	4522	4093
FL2FBCNP0001	0	-6.4608	5279	5473
FL2FBEGS0001	0.28	-6.7858	1513	1993
FL2FBFNP0001	0	-6.63989	5280	3253
FL2FCAGS0001	0.08	-6.60044	3708	3673
FL2FCANI0001	0	-6.43649	5281	5533
FL2FCANI0002	0.04	-6.61073	4523	3493
FL2FCANI0003	0.32	-6.94804	1248	1213
FL2FCANM0001	0.12	-6.84005	3301	1693
FL2FCANM0003	0.16	-6.81732	2808	1813
FL2FCANS0001	0.04	-6.4824	4524	5053
FL2FCBGM0001	0.2	-6.51753	2316	4633
FL2FCBNI0001	0.24	-6.59756	1885	3733
FL2FCBNS0001	0.16	-6.48004	2809	5113
FL2FCCGS0001	0.08	-6.52744	3709	4453
FL2FCCNF0001	0.2	-6.59327	2317	3793
FL2FCCNF0002	0.04	-6.5043	4525	4753
FL2FCCNI0001	0.32	-7.10823	1249	433
FL2FCCNI0002	0	-6.37389	5282	5894
FL2FCCNS0001	0.2	-6.88228	2318	1394
FL2FCDGS0001	0.12	-6.84018	3302	1634
FL2FCDNI0001	0.08	-6.47241	3710	5354
FL2FCDNI0002	0.04	-6.39238	4526	5774
FL2FCDNS0001	0.08	-6.92389	3711	1334
FL2FCEGS0001	0.28	-7.08754	1514	614
FL2FCEGS0002	0	-6.48391	5283	4994
FL2FCENS0001	0	-6.36991	5284	5954
FL2FCFNM0001	0.08	-6.5204	3712	4514
FL2FCFNS0001	0	-6.52994	5285	4334
FL2FCHNS0001	0.2	-6.53514	2319	4214
FL2FCKNS0001	0.24	-6.67323	1886	2894
FL2FDAGS0001	0.12	-6.49261	3303	4874
FL2FDANS0001	0.24	-6.60505	1887	3614
FL2FDBNS0001	0.16	-6.67756	2810	2774
FL2FDENM0001	0.28	-6.55916	1515	3974
FL2FE8NS0001	0.68	-6.7334	145	2174
FL2FE8NS0002	0.8	-6.69593	13	2594
FL2FE8NS0003	0.04	-6.69872	4527	2534
FL2FE8NS0004	0	-7.20924	5286	133
FL2FE8NS0005	0.28	-6.98994	1516	1094
FL2FE8NS0006	0.2	-7.01122	2320	974
FL2FE9GS0001	0	-6.47584	5287	5294
FL2FE9GS0002	0.2	-6.66786	2321	3014
FL2FE9NF0001	0.2	-6.7229	2322	2354
FL2FE9NI0001	0.04	-6.6735	4528	2834
FL2FE9NS0001	0.56	-6.53268	349	4274
FL2FE9NS0002	0.56	-7.06805	350	734
FL2FE9NS0003	0.08	-6.50208	3713	4814
FL2FE9NS0004	0	-6.47617	5288	5234
FL2FEAGI0001	0.16	-6.6361	2811	3314
FL2FEAGS0001	0.68	-6.66028	146	3134
FL2FEAGS0002	0.28	-6.57799	1517	3914
FL2FEAGS0003	0.48	-6.47641	565	5174
FL2FEANS0001	0.04	-6.53541	4529	4154
FL2FEANS0002	0.32	-6.71198	1250	2474
FL2FEANS0003	0.44	-6.66248	721	3074
FL2FEANS0004	0.48	-6.72593	566	2294
FL2FEANS0005	0.08	-6.48749	3714	4934
FL2FEANS0006	0.44	-6.76009	722	2114
FL2FEANS0007	0.76	-6.69166	73	2654
FL2FECNF0001	0.08	-6.3924	3715	5714
FL2FECNS0001	0.08	-6.42834	3716	5594
FL2FECNS0002	0.12	-6.61071	3304	3554
FL2FECNS0003	0.24	-7.15623	1888	253
FL2FECNS0004	0.16	-6.852	2812	1454
FL2FECNS0005	0.16	-6.55783	2813	4034
FL2FECNS0006	0.04	-6.51473	4530	4694
FL2FECNS0007	0.2	-6.64616	2323	3194
FL2FEGGS0001	0.56	-7.06896	351	674
FL2FEGNS0001	0.24	-6.79888	1889	1874
FL2FEGNS0002	0.56	-6.67201	352	2954
FL2FEGNS0003	0.08	-6.72206	3717	2414
FL2FEGNS0004	0.08	-6.67888	3718	2714
FL2FEGNS0005	0.36	-6.72805	1009	2234
FL2FELNS0001	0.04	-6.85125	4531	1514
FL2FF8GS0001	0	-7.12507	5289	373
FL2FF8NI0001	0	-7.09788	5290	494
FL2FF8NS0001	0	-6.99479	5291	1034
FL2FF8NS0002	0.08	-6.84833	3719	1574
FL2FF8NS0003	0.16	-7.04724	2814	854
FL2FF8NS0004	0	-6.76552	5292	2054
FL2FF8NS0005	0.24	-7.36966	1890	13
FL2FF8NS0006	0.04	-7.09336	4532	554
FL2FF8NS0007	0.08	-6.46815	3720	5414
FL2FF9GS0001	0	-6.39044	5293	5834
FL2FF9GS0002	0.08	-6.40901	3721	5654
FL2FF9GS0003	0.44	-7.16254	723	193
FL2FF9GS0004	0.36	-6.94857	1010	1154
FL2FF9NC0001	0.12	-7.02073	3305	914
FL2FF9NI0001	0.04	-6.6338	4533	3374
FL2FF9NI0002	0.16	-7.04969	2815	794
FL2FF9NS0001	0.28	-6.94491	1518	1274
FL2FF9NS0002	0.32	-6.52855	1251	4394
FL2FF9NS0003	0.6	-7.30833	253	73
FL2FF9NS0004	0.24	-6.82624	1891	1754
FL2FF9NS0005	0.44	-7.12707	724	313
FL2FF9NS0006	0.44	-6.79867	725	1934
FL2FF9NS0007	0.36	-6.63346	1011	3434
FL2FFAGS0001	0.16	-6.52027	2816	4574
FL2FFAGS0002	0.36	-6.58227	1012	3854
FL2FFANI0001	0.04	-6.55592	4534	4094
FL2FFANS0001	0	-6.4608	5294	5474
FL2FFANS0002	0.28	-6.7858	1519	1994
FL2FFANS0003	0	-6.63989	5295	3254
FL2FFANS0004	0.08	-6.60044	3722	3674
FL2FFANS0005	0	-6.43649	5296	5534
FL2FFCNS0001	0.04	-6.61073	4535	3494
FL2FFCNS0002	0.32	-6.94804	1252	1214
FL2FFCNS0003	0.12	-6.84005	3306	1694
FL2FFCNS0004	0.16	-6.81732	2817	1814
FL2FG8NS0001	0.04	-6.4824	4536	5054
FL2FG9NS0001	0.2	-6.51753	2324	4634
FL2FG9NS0002	0.24	-6.59756	1892	3734
FL2FG9NS0003	0.16	-6.48004	2818	5114
FL2FG9NS0004	0.08	-6.52744	3723	4454
FL2FG9NS0005	0.2	-6.59327	2325	3794
FL2FG9NS0006	0.04	-6.5043	4537	4754
FL2FGANS0001	0.32	-7.10823	1253	434
FL2FGANS0002	0	-6.37389	5297	5895
FL2FGANS0003	0.2	-6.88228	2326	1395
FL2FGGNS0001	0.12	-6.84018	3307	1635
FL2FGGNS0002	0.08	-6.47241	3724	5355
FL2FHYGS0001	0.04	-6.39238	4538	5775
FL2FHYNM0001	0.08	-6.92389	3725	1335
FL2FHYNM0002	0.28	-7.08754	1520	615
FL2FHYNS0001	0	-6.48391	5298	4995
FL2FQUNM0001	0	-6.36991	5299	5955
FL2FQUNM0002	0.08	-6.5204	3726	4515
FL2FQUNM0003	0	-6.52994	5300	4335
FL2FQUNN0001	0.2	-6.53514	2327	4215
FL2FQUNR0001	0.24	-6.67323	1893	2895
FL2FQUNR0002	0.12	-6.49261	3308	4875
FL2FQUNS0001	0.24	-6.60505	1894	3615
FL3F18GS0001	0.16	-6.67756	2819	2775
FL3F18NF0002	0.28	-6.55916	1521	3975
FL3F19GF0001	0.68	-6.7334	147	2175
FL3F19NF0001	0.8	-6.69593	14	2595
FL3F19NF0002	0.04	-6.69872	4539	2535
FL3F19NF0003	0	-7.20924	5301	134
FL3F19NF0005	0.28	-6.98994	1522	1095
FL3F19NI0001	0.2	-7.01122	2328	975
FL3F19NP0001	0	-6.47584	5302	5295
FL3F19NS0001	0.2	-6.66786	2329	3015
FL3F1ACS0001	0.2	-6.7229	2330	2355
FL3F1ACS0002	0.04	-6.6735	4540	2835
FL3F1AGS0001	0.56	-6.53268	353	4275
FL3F1AGS0002	0.56	-7.06805	354	735
FL3F1AGS0003	0.08	-6.50208	3727	4815
FL3F1ANF0001	0	-6.47617	5303	5235
FL3F1ANI0001	0.16	-6.6361	2820	3315
FL3F1ANI0002	0.68	-6.66028	148	3135
FL3F1ANI0003	0.28	-6.57799	1523	3915
FL3F1ANI0004	0.48	-6.47641	567	5175
FL3F1ANI0005	0.04	-6.53541	4541	4155
FL3F1ANP0001	0.32	-6.71198	1254	2475
FL3F1ANS0001	0.44	-6.66248	726	3075
FL3F1ANS0002	0.48	-6.72593	568	2295
FL3F1CGS0001	0.08	-6.48749	3728	4935
FL3F1CGS0002	0.44	-6.76009	727	2115
FL3F1CGS0003	0.76	-6.69166	74	2655
FL3F1CGS0004	0.08	-6.3924	3729	5715
FL3F1CNP0001	0.08	-6.42834	3730	5595
FL3F1CNS0001	0.12	-6.61071	3309	3555
FL3F1CNS0002	0.24	-7.15623	1895	254
FL3F1CNS0003	0.16	-6.852	2821	1455
FL3F1CNS0004	0.16	-6.55783	2822	4035
FL3F1CNS0005	0.04	-6.51473	4542	4695
FL3F1CNS0006	0.2	-6.64616	2331	3195
FL3F1CNS0007	0.56	-7.06896	355	675
FL3F1GGS0001	0.24	-6.79888	1896	1875
FL3F1GGS0002	0.56	-6.67201	356	2955
FL3F1GNS0001	0.08	-6.72206	3731	2415
FL3F1LNI0001	0.08	-6.67888	3732	2715
FL3F1LNI0002	0.36	-6.72805	1013	2235
FL3F1LNS0001	0.04	-6.85125	4543	1515
FL3F1LNS0002	0	-7.12507	5304	374
FL3F1LNS0003	0	-7.09788	5305	495
FL3F29GF0001	0	-6.99479	5306	1035
FL3F29ND0001	0.08	-6.84833	3733	1575
FL3F29NF0001	0.16	-7.04724	2823	855
FL3F29NF0002	0	-6.76552	5307	2055
FL3F29NS0001	0.24	-7.36966	1897	14
FL3F29NS0002	0.04	-7.09336	4544	555
FL3F2CGS0001	0.08	-6.46815	3734	5415
FL3F2CNI0001	0	-6.39044	5308	5835
FL3F2CNP0001	0.08	-6.40901	3735	5655
FL3F2CNS0001	0.44	-7.16254	728	194
FL3F2CNS0002	0.36	-6.94857	1014	1155
FL3F2CNS0003	0.12	-7.02073	3310	915
FL3F2GNS0001	0.04	-6.6338	4545	3375
FL3F2GNS0002	0.16	-7.04969	2824	795
FL3F2GNS0003	0.28	-6.94491	1524	1275
FL3F2GNS0004	0.32	-6.52855	1255	4395
FL3F39NF0001	0.6	-7.30833	254	74
FL3F39NS0001	0.24	-6.82624	1898	1755
FL3F3CNS0001	0.44	-7.12707	729	314
FL3F3GNS0001	0.44	-6.79867	730	1935
FL3F3GNS0002	0.36	-6.63346	1015	3435
FL3F3GNS0003	0.16	-6.52027	2825	4575
FL3F4AGS0001	0.36	-6.58227	1016	3855
FL3F98NS0001	0.04	-6.55592	4546	4095
FL3F98NS0002	0	-6.4608	5309	5475
FL3F98NS0003	0.28	-6.7858	1525	1995
FL3F98NS0004	0	-6.63989	5310	3255
FL3F98NS0005	0.08	-6.60044	3736	3675
FL3F98NS0006	0	-6.43649	5311	5535
FL3F98NS0007	0.04	-6.61073	4547	3495
FL3F98NS0008	0.32	-6.94804	1256	1215
FL3F98NS0009	0.12	-6.84005	3311	1695
FL3F98NS0010	0.16	-6.81732	2826	1815
FL3F98NS0011	0.04	-6.4824	4548	5055
FL3F98NS0012	0.2	-6.51753	2332	4635
FL3F98NS0013	0.24	-6.59756	1899	3735
FL3F98NS0014	0.16	-6.48004	2827	5115
FL3F98NS0015	0.08	-6.52744	3737	4455
FL3F98NS0016	0.2	-6.59327	2333	3795
FL3F99NI0001	0.04	-6.5043	4549	4755
FL3F99NS0001	0.32	-7.10823	1257	435
FL3F99NS0002	0	-6.37389	5312	5896
FL3F99NS0003	0.2	-6.88228	2334	1396
FL3F99NS0004	0.12	-6.84018	3312	1636
FL3F99NS0005	0.08	-6.47241	3738	5356
FL3F99NS0006	0.04	-6.39238	4550	5776
FL3F99NS0007	0.08	-6.92389	3739	1336
FL3F99NS0008	0.28	-7.08754	1526	616
FL3F99NS0009	0	-6.48391	5313	4996
FL3F9ANM0001	0	-6.36991	5314	5956
FL3F9ANS0001	0.08	-6.5204	3740	4516
FL3F9CGS0001	0	-6.52994	5315	4336
FL3F9GNS0001	0.2	-6.53514	2335	4216
FL3F9GNS0002	0.24	-6.67323	1900	2896
FL3F9GNS0003	0.12	-6.49261	3313	4876
FL3F9GNS0004	0.24	-6.60505	1901	3616
FL3F9LNS0001	0.16	-6.67756	2828	2776
FL3F9LNS0002	0.28	-6.55916	1527	3976
FL3FA8CS0001	0.68	-6.7334	149	2176
FL3FA8GS0001	0.8	-6.69593	15	2596
FL3FA8GS0002	0.04	-6.69872	4551	2536
FL3FA8GS0003	0	-7.20924	5316	135
FL3FA8GS0004	0.28	-6.98994	1528	1096
FL3FA8GS0005	0.2	-7.01122	2336	976
FL3FA8GS0006	0	-6.47584	5317	5296
FL3FA8GS0007	0.2	-6.66786	2337	3016
FL3FA8NM0001	0.2	-6.7229	2338	2356
FL3FA8NS0001	0.04	-6.6735	4552	2836
FL3FA8NS0002	0.56	-6.53268	357	4276
FL3FA8NS0003	0.56	-7.06805	358	736
FL3FA8NS0004	0.08	-6.50208	3741	4816
FL3FA8NS0005	0	-6.47617	5318	5236
FL3FA8NS0006	0.16	-6.6361	2829	3316
FL3FA8NS0007	0.68	-6.66028	150	3136
FL3FA8NS0008	0.28	-6.57799	1529	3916
FL3FA8NS0009	0.48	-6.47641	569	5176
FL3FA8NS0010	0.04	-6.53541	4553	4156
FL3FA8NS0011	0.32	-6.71198	1258	2476
FL3FA8NS0012	0.44	-6.66248	731	3076
FL3FA8NS0013	0.48	-6.72593	570	2296
FL3FA9CS0001	0.08	-6.48749	3742	4936
FL3FA9CS0002	0.44	-6.76009	732	2116
FL3FA9CS0003	0.76	-6.69166	75	2656
FL3FA9CS0004	0.08	-6.3924	3743	5716
FL3FA9CS0005	0.08	-6.42834	3744	5596
FL3FA9CS0006	0.12	-6.61071	3314	3556
FL3FA9GM0001	0.24	-7.15623	1902	255
FL3FA9GM0002	0.16	-6.852	2830	1456
FL3FA9GS0001	0.16	-6.55783	2831	4036
FL3FA9GS0002	0.04	-6.51473	4554	4696
FL3FA9GS0003	0.2	-6.64616	2339	3196
FL3FA9GS0004	0.56	-7.06896	359	676
FL3FA9GS0005	0.24	-6.79888	1903	1876
FL3FA9GS0006	0.56	-6.67201	360	2956
FL3FA9GS0007	0.08	-6.72206	3745	2416
FL3FA9GS0008	0.08	-6.67888	3746	2716
FL3FA9NC0001	0.36	-6.72805	1017	2236
FL3FA9NC0002	0.04	-6.85125	4555	1516
FL3FA9NC0003	0	-7.12507	5319	375
FL3FA9NC0004	0	-7.09788	5320	496
FL3FA9NCN001	0	-6.99479	5321	1036
FL3FA9NCN002	0.08	-6.84833	3747	1576
FL3FA9ND0001	0.16	-7.04724	2832	856
FL3FA9ND0002	0	-6.76552	5322	2056
FL3FA9NF0001	0.24	-7.36966	1904	15
FL3FA9NF0002	0.04	-7.09336	4556	556
FL3FA9NF0003	0.08	-6.46815	3748	5416
FL3FA9NF0004	0	-6.39044	5323	5836
FL3FA9NI0001	0.08	-6.40901	3749	5656
FL3FA9NI0003	0.44	-7.16254	733	195
FL3FA9NI0004	0.36	-6.94857	1018	1156
FL3FA9NM0001	0.12	-7.02073	3315	916
FL3FA9NM0002	0.04	-6.6338	4557	3376
FL3FA9NM0003	0.16	-7.04969	2833	796
FL3FA9NM0004	0.28	-6.94491	1530	1276
FL3FA9NM0005	0.32	-6.52855	1259	4396
FL3FA9NM0006	0.6	-7.30833	255	75
FL3FA9NM0007	0.24	-6.82624	1905	1756
FL3FA9NM0008	0.44	-7.12707	734	315
FL3FA9NP0001	0.44	-6.79867	735	1936
FL3FA9NP0002	0.36	-6.63346	1019	3436
FL3FA9NP0003	0.16	-6.52027	2834	4576
FL3FA9NP0004	0.36	-6.58227	1020	3856
FL3FA9NP0005	0.04	-6.55592	4558	4096
FL3FA9NP0007	0	-6.4608	5324	5476
FL3FA9NP0008	0.28	-6.7858	1531	1996
FL3FA9NR0001	0	-6.63989	5325	3256
FL3FA9NR0002	0.08	-6.60044	3750	3676
FL3FA9NS0001	0	-6.43649	5326	5536
FL3FA9NS0002	0.04	-6.61073	4559	3496
FL3FA9NS0003	0.32	-6.94804	1260	1216
FL3FA9NS0004	0.12	-6.84005	3316	1696
FL3FAACC0001	0.16	-6.81732	2835	1816
FL3FAACC0002	0.04	-6.4824	4560	5056
FL3FAACS0001	0.2	-6.51753	2340	4636
FL3FAACS0002	0.24	-6.59756	1906	3736
FL3FAACS0003	0.16	-6.48004	2836	5116
FL3FAACS0004	0.08	-6.52744	3751	4456
FL3FAACS0005	0.2	-6.59327	2341	3796
FL3FAACS0006	0.04	-6.5043	4561	4756
FL3FAACS0007	0.32	-7.10823	1261	436
FL3FAACS0008	0	-6.37389	5327	5897
FL3FAACS0009	0.2	-6.88228	2342	1397
FL3FAACS0010	0.12	-6.84018	3317	1637
FL3FAACS0011	0.08	-6.47241	3752	5357
FL3FAACS0012	0.04	-6.39238	4562	5777
FL3FAACS0013	0.08	-6.92389	3753	1337
FL3FAACS0014	0.28	-7.08754	1532	617
FL3FAACS0015	0	-6.48391	5328	4997
FL3FAACS0016	0	-6.36991	5329	5957
FL3FAACS0017	0.08	-6.5204	3754	4517
FL3FAACS0018	0	-6.52994	5330	4337
FL3FAACS0019	0.2	-6.53514	2343	4217
FL3FAACS0020	0.24	-6.67323	1907	2897
FL3FAACS0021	0.12	-6.49261	3318	4877
FL3FAACS0022	0.24	-6.60505	1908	3617
FL3FAACS0023	0.16	-6.67756	2837	2777
FL3FAACS0024	0.28	-6.55916	1533	3977
FL3FAACS0025	0.68	-6.7334	151	2177
FL3FAACS0026	0.8	-6.69593	16	2597
FL3FAACS0028	0.04	-6.69872	4563	2537
FL3FAACS0029	0	-7.20924	5331	136
FL3FAACS0030	0.28	-6.98994	1534	1097
FL3FAACS0031	0.2	-7.01122	2344	977
FL3FAACS0032	0	-6.47584	5332	5297
FL3FAACS0033	0.2	-6.66786	2345	3017
FL3FAACS0034	0.2	-6.7229	2346	2357
FL3FAACS0035	0.04	-6.6735	4564	2837
FL3FAACS0036	0.56	-6.53268	361	4277
FL3FAACS0037	0.56	-7.06805	362	737
FL3FAACS0038	0.08	-6.50208	3755	4817
FL3FAACS0040	0	-6.47617	5333	5237
FL3FAACS0041	0.16	-6.6361	2838	3317
FL3FAACS0042	0.68	-6.66028	152	3137
FL3FAACS0043	0.28	-6.57799	1535	3917
FL3FAACS0044	0.48	-6.47641	571	5177
FL3FAACS0045	0.04	-6.53541	4565	4157
FL3FAACS0046	0.32	-6.71198	1262	2477
FL3FAACS0047	0.44	-6.66248	736	3077
FL3FAACS0048	0.48	-6.72593	572	2297
FL3FAACS0049	0.08	-6.48749	3756	4937
FL3FAACS0050	0.44	-6.76009	737	2117
FL3FAACS0051	0.76	-6.69166	76	2657
FL3FAACS0052	0.08	-6.3924	3757	5717
FL3FAACS0053	0.08	-6.42834	3758	5597
FL3FAACS0054	0.12	-6.61071	3319	3557
FL3FAACS0055	0.24	-7.15623	1909	256
FL3FAACS0056	0.16	-6.852	2839	1457
FL3FAACS0057	0.16	-6.55783	2840	4037
FL3FAACS0058	0.04	-6.51473	4566	4697
FL3FAACS0059	0.2	-6.64616	2347	3197
FL3FAACS0060	0.56	-7.06896	363	677
FL3FAACS0061	0.24	-6.79888	1910	1877
FL3FAACS0062	0.56	-6.67201	364	2957
FL3FAACS0063	0.08	-6.72206	3759	2417
FL3FAACS0064	0.08	-6.67888	3760	2717
FL3FAACS0065	0.36	-6.72805	1021	2237
FL3FAACS0066	0.04	-6.85125	4567	1517
FL3FAACS0067	0	-7.12507	5334	376
FL3FAACS0068	0	-7.09788	5335	497
FL3FAACS0069	0	-6.99479	5336	1037
FL3FAACS0070	0.08	-6.84833	3761	1577
FL3FAACS0071	0.16	-7.04724	2841	857
FL3FAACS0072	0	-6.76552	5337	2057
FL3FAACS0073	0.24	-7.36966	1911	16
FL3FAACS0074	0.04	-7.09336	4568	557
FL3FAACS0075	0.08	-6.46815	3762	5417
FL3FAACS0076	0	-6.39044	5338	5837
FL3FAACS0077	0.08	-6.40901	3763	5657
FL3FAACS0078	0.44	-7.16254	738	196
FL3FAACS0079	0.36	-6.94857	1022	1157
FL3FAACS0080	0.12	-7.02073	3320	917
FL3FAACS0081	0.04	-6.6338	4569	3377
FL3FAACS0082	0.16	-7.04969	2842	797
FL3FAACS0083	0.28	-6.94491	1536	1277
FL3FAACS0084	0.32	-6.52855	1263	4397
FL3FAACS0085	0.6	-7.30833	256	76
FL3FAACS0086	0.24	-6.82624	1912	1757
FL3FAACS0087	0.44	-7.12707	739	316
FL3FAACS0088	0.44	-6.79867	740	1937
FL3FAACS0089	0.36	-6.63346	1023	3437
FL3FAACS0090	0.16	-6.52027	2843	4577
FL3FAACS0091	0.36	-6.58227	1024	3857
FL3FAACS0092	0.04	-6.55592	4570	4097
FL3FAACS0093	0	-6.4608	5339	5477
FL3FAACSS001	0.28	-6.7858	1537	1997
FL3FAACSS002	0	-6.63989	5340	3257
FL3FAADS0001	0.08	-6.60044	3764	3677
FL3FAADS0002	0	-6.43649	5341	5537
FL3FAADS0003	0.04	-6.61073	4571	3497
FL3FAADS0004	0.32	-6.94804	1264	1217
FL3FAADS0005	0.12	-6.84005	3321	1697
FL3FAADS0006	0.16	-6.81732	2844	1817
FL3FAADS0007	0.04	-6.4824	4572	5057
FL3FAADS0008	0.2	-6.51753	2348	4637
FL3FAADS0009	0.24	-6.59756	1913	3737
FL3FAADS0010	0.16	-6.48004	2845	5117
FL3FAADS0011	0.08	-6.52744	3765	4457
FL3FAADS0012	0.2	-6.59327	2349	3797
FL3FAADS0013	0.04	-6.5043	4573	4757
FL3FAADS0014	0.32	-7.10823	1265	437
FL3FAADS0015	0	-6.37389	5342	5898
FL3FAADS0016	0.2	-6.88228	2350	1398
FL3FAADS0017	0.12	-6.84018	3322	1638
FL3FAADS0018	0.08	-6.47241	3766	5358
FL3FAADS0020	0.04	-6.39238	4574	5778
FL3FAADS0021	0.08	-6.92389	3767	1338
FL3FAADS0022	0.28	-7.08754	1538	618
FL3FAADS0023	0	-6.48391	5343	4998
FL3FAADS0024	0	-6.36991	5344	5958
FL3FAADS0025	0.08	-6.5204	3768	4518
FL3FAADS0026	0	-6.52994	5345	4338
FL3FAADS0028	0.2	-6.53514	2351	4218
FL3FAADS0029	0.24	-6.67323	1914	2898
FL3FAADS0031	0.12	-6.49261	3323	4878
FL3FAADS0032	0.24	-6.60505	1915	3618
FL3FAADS0033	0.16	-6.67756	2846	2778
FL3FAADS0034	0.28	-6.55916	1539	3978
FL3FAADS0035	0.68	-6.7334	153	2178
FL3FAADS0036	0.8	-6.69593	17	2598
FL3FAADS0038	0.04	-6.69872	4575	2538
FL3FAADS0039	0	-7.20924	5346	137
FL3FAADS0040	0.28	-6.98994	1540	1098
FL3FAADS0041	0.2	-7.01122	2352	978
FL3FAADS0042	0	-6.47584	5347	5298
FL3FAADS0043	0.2	-6.66786	2353	3018
FL3FAADS0044	0.2	-6.7229	2354	2358
FL3FAADS0045	0.04	-6.6735	4576	2838
FL3FAAGM0001	0.56	-6.53268	365	4278
FL3FAAGM0002	0.56	-7.06805	366	738
FL3FAAGN0001	0.08	-6.50208	3769	4818
FL3FAAGN0002	0	-6.47617	5348	5238
FL3FAAGN0003	0.16	-6.6361	2847	3318
FL3FAAGS0001	0.68	-6.66028	154	3138
FL3FAAGS0002	0.28	-6.57799	1541	3918
FL3FAAGS0003	0.48	-6.47641	573	5178
FL3FAAGS0004	0.04	-6.53541	4577	4158
FL3FAAGS0005	0.32	-6.71198	1266	2478
FL3FAAGS0006	0.44	-6.66248	741	3078
FL3FAAGS0007	0.48	-6.72593	574	2298
FL3FAAGS0008	0.08	-6.48749	3770	4938
FL3FAAGS0009	0.44	-6.76009	742	2118
FL3FAAGS0010	0.76	-6.69166	77	2658
FL3FAAGS0011	0.08	-6.3924	3771	5718
[truncated: 4,357 more rows]
