# Supplementary material for: In Silico Screening of Natural Flavonoids against 3-Chymotrypsin-like Protease of SARS-CoV-2 Using Machine Learning and Molecular Modeling
Source: Molecules. 2023 Dec 10;28(24):8034. doi: 10.3390/molecules28248034 (PMC10745665; doi:10.3390/molecules28248034)
Supplement: Supplementary file 1 [file molecules-28-08034-s001.zip › TableS8_FL_orginal_admet.xlsx]

## Sheet: TOP120
Structure	Identifier		Geometry	3D Quality	AP_FWeight	*Risks*	*PCB*	*TRNS Substr*	*TRNS Inh*	*CYP Substr*	*CYP CLint*	*UGT Substr*	*Ames Mut*	*Tox*	ADMET_Risk	ADMET_Code	S+Acidic_pKa	S+Mixed_pKa	S+Basic_pKa	DiffCoef	MlogP	S+logP	S+logD	logHLC	S+Peff	S+MDCK	Perm_Cornea	Perm_Skin	S+Sw	S+pH_Satd	S+S_Intrins	SolFactor	S+S_pH	S+FaSSGF	S+FaSSIF	S+FeSSIF	SupSatn	BBB_Filter	LogBB	hum_fup%	rat_fup%	mou_fup%	Vd	RBP	RBP_rat	RBP_mou	S+fumic	S+MDCK-LE	S+CL_Metab
	Compound identifier. The field used to populate this column is specified when the input file is opened. If an identifier field was not selected, the identifier will be a unique integer ID.		A value of "3D" indicates that 3D atomic coordinates are stored for the compound. When generating ADMET Predictor properties, users will be given the option to use 3D models if at least one selected compound is labeled as 3D.	A score between 0 and 1 indicating the quality of the 3D structure, with 1 being best; applies only to compounds with 3D atomic coordinates.	Formula weight of the compound. This is the molecular weight prior to removing any inert fragments.	ADMET_Risk [0.624,9.490], Absn_Risk [0.000,6.000], CYP_Risk [0.000,3.990], MUT_Risk [0.000,2.400], TOX_Risk [0.000,2.500]	MWt [222.245,772.673], N_FrRotB [0.000,11.000], S+logP [-1.708,6.035], S+Peff [0.020,8.512], log(S+Sw) [-4.195,0.984]	Pgp_Substr [0.000,1.000], BCRP_Substr [0.000,1.000], OATP1B1_Substr [0.000,1.000], OATP1B3_Substr [0.000,1.000], OAT1_Substr [0.000,1.000], OAT3_Substr [0.000,1.000], OCT1_Substr [0.000,1.000], OCT2_Substr [0.000,1.000]	Pgp_Inh [0.000,1.000], BCRP_Inh [0.000,1.000], OATP1B1_Inh [0.000,1.000], OATP1B3_Inh [0.000,1.000], BSEP_Inh [0.000,1.000], OAT1_Inh [0.000,1.000], OAT3_Inh [0.000,1.000], OCT1_Inh [0.000,1.000], OCT2_Inh [0.000,0.000]	CYP1A2_Substr [0.000,1.000], CYP2C9_Substr [0.000,1.000], CYP2C19_Substr [0.000,1.000], CYP2D6_Substr [0.000,1.000], CYP3A4_Substr [0.000,1.000], CYP2A6_Substr [0.000,1.000], CYP2B6_Substr [0.000,1.000], CYP2C8_Substr [0.000,1.000], CYP2E1_Substr [0.000,1.000]	log(CYP1A2_CLint) [0.000,3.500], log(CYP2C9_CLint) [0.000,3.500], log(CYP2C19_CLint) [0.000,3.500], log(CYP2D6_CLint) [0.000,3.500], log(CYP3A4_CLint) [0.000,3.500], log(CYP_HLM_CLint) [0.000,3.500], log(CYP_RLM_CLint) [0.000,3.500]	UGT1A1 [0.000,1.000], UGT1A3 [0.000,1.000], UGT1A4 [0.000,0.001], UGT1A6 [0.000,1.000], UGT1A8 [0.000,1.000], UGT1A9 [0.000,1.000], UGT1A10 [0.000,1.000], UGT2B7 [0.000,1.000], UGT2B15 [0.000,1.000]	MUT_97+1537 [0.000,1.000], MUT_m97+1537 [0.000,1.000], MUT_98 [0.000,1.000], MUT_m98 [0.000,1.000], MUT_100 [0.000,1.000], MUT_m100 [0.000,1.000], MUT_102+wp2 [0.000,1.000], MUT_m102+wp2 [0.000,0.000], MUT_1535 [0.000,0.000], MUT_m1535 [0.000,0.000], MUT_NIHS [0.000,1.000]	hERG_pIC50 [3.886,5.480], log(Rat_Acute) [1.858,3.325], log(Rat_TD50) [-0.492,3.412], log(Mouse_TD50) [1.633,3.587], Ser_AST [0.000,1.000], Ser_ALT [0.000,1.000], Ser_LDH [0.000,1.000], MUT_Risk [0.000,2.400]	Full ADMET Risk: a score in the 0-22 range indicating the number of potential ADMET problems a compound might have. Exceeds 7 for 10% of a focused WDI subset when ALL component risks are included. Absorption contributes up to 8, distribution up to 2, CYP metabolism up to 6, and Toxicity up to 6. WARNING: rules related to unlicensed modules that are turned off will result in lower overall scores.	Full ADMET Risk rule codes: Size, RotB=rotatable bonds, HBD=H-bond donors, HBA=H-bond acceptors, ch=charge, Kow=lipophilicity, Peff=permeability, Sw=water solubility, fu=fraction unbound, Vd=volume of distribution, hERG=hERG inhibition, rat=acute rat toxicity, Xr=carcinogenicity in rat, Xm=carcinogenicity in mice, HEPX=hepatotoxicity, MUT=likely Ames positive; 1A2=high clearance by CYP 1A2, etc.,…	Predicted macroscopic pKa that appear to be dominated by acidic functional groups. RMSE/MAE = 0.57/0.41. ***Click pKa button for full detail.*** IF YOU EVALUATE pKa predictions, then include experimental pKa in the input file and click the pKa button in a Chart window.	Predicted macroscopic pKa that have approximately equal contribution from acidic and basic functional groups. RMSE/MAE = 0.57/0.41. ***Click pKa button for full detail.*** IF YOU EVALUATE pKa predictions, then include experimental pKa in the input file and click the pKa button in a Chart window.	Predicted macroscopic pKa that appear to be dominated by basic functional groups. RMSE/MAE = 0.57/0.41. ***Click pKa button for full detail.*** IF YOU EVALUATE pKa predictions, then include experimental pKa in the input file and click the pKa button in a Chart window.	Hayduk-Laudie infinite dilution diffusion coefficient (cm^2/s x 10^5) of nonelectrolytes in water.	Moriguchi estimation of log P. RMSE/MAE = 0.93/0.70.	Simulations Plus model of log P. RMSE/MAE = 0.30/0.23.	log D, at pH specified in Options, based on S+logP. RMSE/MAE = 0.56/0.41.	Logarithm of the air-water partition coefficient (Henry's Law Constant at 25 C) in atm*m^3/mol. RMSE/MAE = 0.48/0.35.	Effective human jejunal permeability (cm/s x 10^4). RMSE/MAE = 0.31/0.25 log units.	Apparent MDCK Transwell permeability (cm/s x 10^7). RMSE/MAE = 0.47/0.48 (2D and 3D) log units.	Permeability through the rabbit cornea (cm/s x 10^7). RMSE/MAE = 0.40/0.32 log units.	Permeability through human skin (cm/s x 10^7). RMSE/MAE = 0.48/0.38 log units.	Water solubility (mg/mL). RMSE/MAE = 0.59/0.45 (2D) and 0.57/0.43 (3D) in log units.	Native pH calculated at S+Sw solubility.	Intrinsic water solubility (mg/mL) based on S+Sw and S+pH_Satd models.	Universal salt solubility factor based on S+Sw model.	Water solubility (mg/mL) calculated at pH specified in Options, based on S+Sw and S+pH_Satd models.	Solubility in simulated gastric fluid (mg/mL). RMSE/MAE = 0.57/0.44 (2D) in log units.	Solubility in simulated intestinal fluid in fasted state (mg/mL). RMSE/MAE = 0.51/0.41 (2D) in log units.	Solubility in simulated intestinal fluid in fed state (mg/mL). RMSE/MAE = 0.51/0.40 (2D) in log units.	Predicts whether or not a compound has tendency to supersaturate (SupSat) in water. Overall accuracy = 97%.	Predicts whether or not a compound can penetrate the Blood Brain Barrier. Overall accuracy = 92%.	Logarithm of the Brain/Blood partition coefficient. RMSE/MAE = 0.37/0.28 (2D and 3D).	Percent UNBOUND to blood plasma proteins in human. RMSE/MAE = 0.43/0.32 (2D) log units.	Percent UNBOUND to blood plasma proteins in Rat. RMSE/MAE = 0.30/0.24 log units.	Percent UNBOUND to blood plasma proteins in Mouse. RMSE/MAE = 0.29/0.23 log units.	Volume of distribution (L/kg) in human at steady state. RMSE/MAE = 0.40/0.30 log units (2D and 3D).	Blood to plasma concentration ratio in human. RMSE/MAE = 0.09/0.07 (2D) log units.	Blood to plasma concentration ratio in rat. RMSE/MAE = 0.10/0.08 (2D) log units.	Blood to plasma concentration ratio in mouse. RMSE/MAE = 0.137/0.108 (2D) log units.	Fraction unbound in human liver microsomes at 1 mg/mL microsomal protein concentration. RMSE/MAE = 0.18/0.13.	MDCK permeability classification model (low or high) built on Varma et al. data for ECCS.	Predicts whether or not clearance mechanism is metabolism.
	FL1A3CNS0002	1	3D	1.000	300.27										3.127	Xr-; MUT; 1A2; CL	10.96; 8.54; 7.73	None	None	0.816	0.85	2.613	2.437	-11.022	4.058	70.961	61.573	2.651	0.082	5.65	0.081	278.494	0.121	0.103	0.162	0.389	SupSat (96%)	Low (84%)	-0.233	7.453	8.484	10.637	0.912	0.788	0.892	0.744	0.678	High (99%)	Yes (99%)
	FL1AAANS0001	2	3D	1.000	270.243										3.555	fu; Xr-; MUT; 1A2; 2C9; CL	9.30; 8.62; 6.96	None	None	0.87	1.372	3.119	2.531	-11.782	2.759	43.238	62.419	16.883	0.153	5.109	0.15	182.644	0.585	0.089	0.161	0.696	SupSat (96%)	Low (97%)	-0.46	5.704	4.714	7.259	0.474	0.764	0.744	0.74	0.617	High (99%)	Yes (99%)
	FL1AE9NS0001	3	3D	1.000	282.254										3.485	Sw; fu; MUT; 1A2; 2C9	7.60	None	None	0.87	2.027	3.023	2.812	-8.613	5.27	337.057	122.074	5.378	0.002	6.415	0.002	2681.18	0.003	0.098	0.047	0.386	SupSat (96%)	High (86%)	-0.108	5.425	6.189	9.495	0.787	0.79	0.766	0.76	0.575	High (99%)	Yes (99%)
	FL1C19NF0001	4	3D	1.000	264.283										6	Kow; Sw; fu; 1A2; 2C9; CL	10.25	None	None	0.829	2.775	4.412	4.412	-10.283	7.09	607.039	477.427	47.714	0.005	6.979	0.005	1348.58	0.005	0.035	0.02	0.211	SupSat (96%)	High (94%)	0.137	3.612	5.164	9.191	3.212	0.799	0.972	0.754	0.161	High (99%)	Yes (99%)
	FL1C1ANI0011	5	3D	1.000	392.498										4.627	Kow; fu; Xr-; 1A2; 2C9; CL	10.33; 9.60; 8.13	None	None	0.604	4.668	5.85	5.776	-10.982	4.581	109.311	187.471	157.758	0.063	5.961	0.063	376.807	0.075	0.001	0.011	0.132	SupSat (96%)	Low (90%)	0.248	4.181	4.445	4.317	2.226	0.723	0.885	0.636	0.011	High (96%)	Yes (99%)
	FL1C3CGS0004	6	3D	1.000	596.548										8.728	Size; HBD; HBA; ch; Kow-; Peff; Sw-; fu; hERG-; Xr-; Xm-; CL	11.24; 10.63; 9.35; 8.31; 6.29	None	None	0.535	-0.822	2.379	1.195	-16.359	0.162	5.003	25.723	49.074	0.023	5.382	0.02	933.643	0.31	0.007	0.255	0.014	SupSat	Low (97%)	-1.095	5.544	8.335	7.078	0.352	0.681	0.981	0.66	0.838	Low	Yes
	FL1CAANP0003	7	3D	1.000	452.508										5.1	Size; Kow; Xm-; 1A2; 2C9; CL	9.24; 8.21	None	None	0.599	2.235	4.796	4.733	-11.046	2.616	27.446	87.739	27.465	0.094	5.946	0.094	324.536	0.109	0.016	0.011	0.134	SupSat (96%)	Low (48%)	0.422	6.21	5.695	5.481	2.79	0.797	0.703	0.735	0.105	High (76%)	Yes (99%)
	FL1CHXNS0001	8	3D	1.000	288.259										2.204	HBD; Xr-; Xm-; CL	11.54; 9.81; 9.12; 7.54; 6.23	None	None	0.816	0.992	2.315	0.904	-13.363	3.395	17.054	40.266	10.043	0.189	4.711	0.183	169.129	4.96	0.16	0.561	1.076	SupSat	Low (97%)	-0.677	8.16	6.048	9.152	0.307	0.78	0.728	0.732	0.862	High (79%)	Yes
	FL1CHYNI0003	9	3D	1.000	340.378										3.109	fu; Xr-; Xm-; 2C9; CL	11.15; 9.25; 8.12; 6.71	None	None	0.689	2.879	3.64	2.806	-10.929	2.783	56.819	88.433	30.588	0.164	5.017	0.161	200.713	1.104	0.01	0.218	0.423	SupSat (96%)	Low (97%)	-0.547	5.781	4.738	6.227	0.657	0.699	0.677	0.662	0.526	High (99%)	Yes (92%)
	FL1DA9NC0003	10	3D	1.000	378.428										3.5	Kow; fu; Xr-; CL	10.79; 9.57; 7.81	None	None	0.653	3.461	4.183	4.041	-12.114	4.555	94.251	134.943	6.343	0.063	5.796	0.063	369.487	0.087	0.007	0.062	0.168	SupSat (96%)	Low (97%)	-0.213	3.74	5.363	4.525	1.41	0.7	0.738	0.631	0.24	High (99%)	Yes (99%)
	FL1DABNS0001	11	3D	1.000	288.302										3.018	Xr-; 1A2; 2C9; CL	10.91; 8.69; 6.68	None	None	0.782	2.091	3.005	2.197	-11.461	5.317	85.182	80.883	7.3	0.374	4.787	0.369	112.423	2.399	0.075	0.539	0.698	SupSat (96%)	Low (97%)	-0.661	6.21	6.292	6.808	0.486	0.738	0.652	0.683	0.682	High (93%)	Yes (99%)
	FL1DHXNF0001	12	3D	1.000	282.298										1	1A2	8.19	None	None	0.804	2.041	2.887	2.822	-11.875	4.56	217.183	220.797	7.528	0.094	5.833	0.094	246.719	0.109	0.094	0.147	0.273	SupSat (96%)	Low (42%)	-0.691	6.13	11.193	10.086	1.862	0.779	1.018	0.708	0.584	High (99%)	Yes (99%)
	FL1DHXNI0001	13	3D	1.000	410.514										3.411	HBD; Kow; fu; Xr-; CL	10.85; 10.15; 8.27	None	None	0.594	3.954	4.809	4.754	-11.838	2.693	24.899	110.103	57.759	0.164	5.836	0.163	222.344	0.185	0.003	0.03	0.152	SupSat (96%)	Low (97%)	-0.213	5.177	6.427	6.134	2.321	0.714	0.856	0.608	0.101	High (99%)	Yes (99%)
	FL1DQUNM0001	14	3D	1.000	300.357										5	Kow-; Vd-; hERG-; Xr-; Xm-; 2C9-; 2C19-; 2D6-; 3A4-; CL-	4.50; 2.25	None	None	0.731	1.384	2.07	-0.076	-5.361	4.088	949.73	82.851	6.895	0.062	3.65	0.002	2347.09	4.915	0.024	1.35	0.701	SupSat (96%)	High	-1.383	11.827	5.987	12.463	1.043	0.698	0.61	0.761	0.918	High	Yes (68%)
	FL1DRTNS0004	15	3D	1.000	288.302										1.927	Xr-; 1A2; CL	10.12; 9.16; 8.42	None	None	0.782	1.58	1.868	1.827	-11.39	2.108	92.246	46.771	1.097	0.593	5.551	0.593	85.291	0.651	0.275	0.311	0.402	SupSat (96%)	Low (84%)	-0.276	13.814	17.916	12.401	1.457	0.753	0.796	0.688	0.806	High (99%)	Yes (99%)
	FL2F1ANS0001	16	3D	1.000	256.26										1	CL	9.57; 8.25	None	None	0.87	1.726	2.329	2.271	-10.619	3.208	255.691	94.842	3.259	0.178	5.704	0.177	160.8	0.203	0.184	0.201	0.291	SupSat (96%)	High (67%)	-0.115	10.963	12.705	13.524	1.596	0.823	0.934	0.769	0.726	High (99%)	Yes (99%)
	FL2F1CNP0001	17	3D	1.000	350.374										3.016	Kow; Sw; Xr-; 1A2	None	None	None	0.731	2.68	3.758	3.758	-7.033	5.651	982.402	191.948	8.164	0.002	7	0.002	2930.92	0.002	0.025	0.015	0.118	SupSat (73%)	High (96%)	0.091	7.542	7.27	10.228	1.518	0.787	0.953	0.772	0.317	High (99%)	Yes (99%)
	FL2F1LNS0001	18	3D	1.000	328.324										1	1A2	None	None	None	0.771	1.303	2.321	2.321	-7.286	5.009	906.688	83.546	2.353	0.036	7	0.036	473.763	0.036	0.094	0.052	0.163	SupSat (71%)	High (94%)	-0.377	13.238	16.546	20.871	1.481	0.76	0.837	0.714	0.717	High (99%)	Yes (99%)
	FL2F29NF0001	19	3D	1.000	294.309										3	Sw; MUT; 1A2	None	None	None	0.804	2.035	3.446	3.446	-7.666	6.03	901.04	278.673	14.317	0.002	7	0.002	2539.3	0.002	0.037	0.042	0.199	SupSat (66%)	High (96%)	-0.12	6.62	7.533	13.674	1.445	0.742	0.925	0.733	0.406	High (99%)	Yes (99%)
	FL2F3CNS0001	20	3D	1.000	288.259										3.5	HBD; Xr-; Xm-; MUT; CL	11.53; 10.85; 8.81; 7.64	None	None	0.842	0.678	1.878	1.674	-12.417	4.27	26.551	56.843	2.308	0.277	5.329	0.276	133.184	0.441	0.181	0.479	0.512	SupSat (96%)	Low (97%)	-0.375	14.522	16.999	15.95	1.051	0.865	0.98	0.762	0.821	High (96%)	Yes (99%)
	FL2F9CNS0001	21	3D	1.000	314.34										1.405	1A2; CL	None	None	None	0.75	1.669	2.938	2.938	-6.218	5.851	988.38	117.337	5.548	0.029	7	0.029	525.129	0.029	0.068	0.067	0.185	SupSat (71%)	High (94%)	-0.144	11.033	13.424	15.793	1.66	0.727	0.931	0.686	0.555	High (99%)	Yes (99%)
	FL2FA9NI0013	22	3D	1.000	338.406										4.767	Kow; fu; 1A2; 2C9; CL	9.77; 7.52	None	None	0.689	3.573	4.811	4.565	-10.077	6.163	212.811	187.04	48.632	0.048	5.686	0.047	408.029	0.084	0.004	0.033	0.212	SupSat (96%)	Low (97%)	-0.218	4.466	4.775	5.009	1.576	0.732	0.769	0.691	0.13	High (99%)	Yes (99%)
	FL2FA9NM0014	23	3D	1.000	328.367										1.336	1A2; 2C9	None	None	None	0.722	1.901	2.473	2.473	-9.258	3.72	383.778	94.877	2.619	0.054	7	0.054	373.693	0.054	0.126	0.057	0.174	SupSat (84%)	High (91%)	-0.514	11.541	20.455	12.629	1.81	0.76	0.788	0.69	0.681	High (99%)	Yes (99%)
	FL2FAANI0007	24	3D	1.000	408.498										3.866	Kow; fu; Xr-; 1A2; 3A4; CL	10.52; 9.75; 7.99	None	None	0.61	3.562	5.436	5.337	-11.143	3.359	58.312	143.323	53.803	0.081	5.847	0.081	333.926	0.101	0.001	0.014	0.134	SupSat (96%)	Low (97%)	-0.055	5.446	5.331	4.806	2.479	0.727	0.725	0.634	0.031	High (93%)	Yes (92%)
	FL2FAANS0001	25	3D	1.000	272.259										1.5	Xr-; CL	9.81; 9.12; 7.38	None	None	0.856	1.45	2.42	2.104	-12.057	2.987	48.492	59.776	5.046	0.305	5.165	0.303	121.861	0.629	0.132	0.356	0.577	SupSat (96%)	Low (97%)	-0.391	9.021	9.26	9.91	0.809	0.808	0.752	0.735	0.743	High (96%)	Yes (99%)
	FL2FACNI0003	26	3D	1.000	356.378										2.5	HBD; Xr-; Xm-; CL	11.62; 9.86; 8.83; 7.69	None	None	0.697	1.79	3.342	3.155	-12.687	2.268	17.589	74.727	11.877	0.084	5.657	0.084	302.015	0.129	0.016	0.093	0.202	SupSat (96%)	Low (97%)	-0.508	7.81	7.58	7.003	1.178	0.787	0.758	0.693	0.48	High (96%)	Yes (68%)
	FL2FACNI0005	27	3D	1.000	492.616										7.505	Size; HBD; ch; Kow; fu; Xr-; Xm-; HEPX; 3A4; CL	11.83; 10.10; 9.21; 8.06	None	None	0.539	3.708	6.035	5.948	-11.757	3.692	20.735	136.917	56.711	0.023	6.19	0.023	771.396	0.028	0.001	0.014	0.123	SupSat (96%)	Low (97%)	-0.137	5.99	5.187	4.548	2.026	0.721	0.773	0.598	0.011	High (91%)	Yes (78%)
	FL2FACNS0001	28	3D	1.000	288.259										2.5	HBD; Xr-; Xm-; CL	11.36; 9.51; 8.63; 7.31	None	None	0.842	0.678	1.807	1.445	-12.976	2.772	18.194	41.248	2.116	0.268	5.172	0.266	136.091	0.613	0.161	0.531	0.587	SupSat (96%)	Low (97%)	-0.566	13.43	11.741	11.937	0.637	0.83	0.79	0.737	0.844	High (82%)	Yes (92%)
	FL2FAGNS0001	29	3D	1.000	304.258										4.22	HBD; ch; Xr-; Xm-; MUT; CL	11.82; 10.28; 9.29; 7.89; 7.10	None	None	0.829	-0.081	1.523	0.96	-13.853	2.406	9.833	28.814	1.518	0.418	4.98	0.415	108.342	1.526	0.163	0.614	1.043	SupSat	Low (97%)	-0.713	15.407	10.735	13.017	0.533	0.849	0.76	0.726	0.885	Low (51%)	Yes
	FL2FALNI0028	30	3D	1.000	424.497										4.01	Size; HBD; Kow; fu; Xr-; Xm-; CL	10.61; 9.88; 9.11; 7.66	None	None	0.604	2.79	5.122	4.929	-12.38	2.15	16.175	112.528	52.231	0.156	5.548	0.155	233.295	0.242	0.002	0.025	0.151	SupSat (96%)	Low (97%)	-0.098	5.381	4.804	4.811	1.87	0.73	0.684	0.622	0.077	High (79%)	Yes (87%)
	FL2FE8NS0002	31	3D	1.000	318.285										1.551	HBD; Xr-; Xm-; CL	10.73; 9.63; 8.41; 6.63	None	None	0.793	0.168	1.762	0.893	-12.342	3.697	12.416	38.638	0.739	0.35	4.798	0.345	123.892	2.574	0.143	1.054	1.007	SupSat (96%)	Low (97%)	-0.722	11.011	8.797	10.857	0.459	0.784	0.712	0.714	0.882	High (79%)	Yes (99%)
	FL4D1GNS0001	32	3D	1.000	304.258										3.373	HBD; ch; Xr-; Xm-; MUT	11.82; 10.18; 8.40; 7.41	None	None	0.829	-0.081	0.928	0.612	-13.789	1.518	10.19	22.199	0.95	1.11	4.925	1.106	61.18	2.294	0.432	0.748	1.617	SupSat (96%)	Low (97%)	-0.638	19.258	19.135	18.474	0.612	0.829	0.963	0.746	0.909	High (47%)	Yes (92%)
	FL4D1GNS0002	33	3D	1.000	318.285										2.49	HBD; Xr-; MUT; 1A2	9.96; 8.76; 8.03	None	None	0.793	0.168	1.035	0.94	-12.888	2.089	19.409	31.578	0.403	1.012	5.263	1.01	66.213	1.259	0.386	0.531	0.938	SupSat (96%)	Low (97%)	-0.524	18.828	22.35	16.939	1.169	0.857	0.998	0.739	0.893	High (65%)	Yes (99%)
	FL4D3CNS0001	34	3D	1.000	304.258										3.444	HBD; ch; Xr-; Xm-; MUT; CL	11.48; 10.81; 8.72; 7.52	None	None	0.829	-0.081	1.101	0.849	-13.444	2.206	10.99	29.518	1.411	0.973	5.01	0.97	66.029	1.736	0.4	0.812	1.383	SupSat (96%)	Low (97%)	-0.45	20.368	23.943	20.619	0.793	0.86	1.074	0.761	0.897	High (79%)	Yes (99%)
	FL4DA9NS0003	35	3D	1.000	286.286										1.869	1A2; 2C9	8.32	None	None	0.816	1.188	2.023	1.974	-11.043	2.157	103.439	60.12	1.902	0.496	5.542	0.495	94.339	0.554	0.264	0.164	0.464	SupSat (96%)	Low (55%)	-0.357	12.041	20.851	12.267	1.742	0.812	0.843	0.747	0.783	High (99%)	Yes (99%)
	FL4DAANP0001	36	3D	1.000	354.362										1.697	1A2; CL	9.71; 7.99	None	None	0.722	1.79	3.262	3.163	-12.028	2.53	48.131	75.682	7.865	0.18	5.644	0.179	193.199	0.225	0.048	0.061	0.22	SupSat (96%)	Low (97%)	-0.115	7.61	9.115	7.181	1.912	0.833	0.876	0.757	0.484	High (96%)	Yes (99%)
	FL4DACNM0002	37	3D	1.000	318.285										2.373	HBD; ch; Xr-; Xm-	11.34; 9.72; 8.65; 7.41	None	None	0.793	0.168	1.128	0.82	-13.829	1.545	10.636	25.119	0.81	0.776	5.012	0.773	77.393	1.573	0.311	0.772	1.004	SupSat (96%)	Low (97%)	-0.673	21.324	20.696	15.068	0.604	0.821	0.928	0.749	0.898	Low (51%)	Yes (87%)
	FL4DACNM0003	38	3D	1.000	334.284										4.091	HBD; HBA; ch; Xr-; Xm-; MUT	11.37; 9.59; 8.64; 7.46	None	None	0.782	-0.58	0.082	-0.198	-14.566	0.79	7.636	15.03	0.25	1.989	4.845	1.985	45.971	3.796	0.597	1.282	2.688	SupSat (96%)	Low (97%)	-0.884	32.946	41.148	22.091	0.612	0.817	0.804	0.729	0.936	Low (98%)	Yes (59%)
	FL4DAGGS0001	39	3D	1.000	466.401										6.6	Size; HBD; HBA; ch; Peff; hERG-; Xr-; Xm-; HEPX-	11.81; 10.32; 9.35; 8.12; 7.33	None	None	0.646	-1.921	-0.352	-0.731	-16.163	0.366	5.073	10.123	0.17	4.608	4.666	4.598	34.208	11.105	0.879	1.424	7.027	SupSat	Low (97%)	-0.965	36.049	37.346	19.954	0.493	0.794	0.817	0.714	0.946	Low	Yes
	FL4DAGNS0001	40	3D	1.000	320.257										4	HBD; ch; Xr-; Xm-; MUT	11.75; 10.23; 9.33; 7.87; 7.09	None	None	0.816	-0.83	0.742	0.175	-14.691	1.16	6.79	16.373	0.983	1.216	4.756	1.21	59.817	4.518	0.334	0.789	2.442	SupSat	Low (97%)	-0.775	22.27	16.675	17.952	0.474	0.85	0.827	0.731	0.927	Low (84%)	Yes
	FL4DALNS0001	41	3D	1.000	304.258										2.373	HBD; ch; Xr-; Xm-	10.23; 9.43; 8.66; 7.37	None	None	0.829	-0.081	1.121	0.793	-14.133	1.349	9.016	22.032	1.649	1.23	4.88	1.226	57.608	2.627	0.369	0.821	1.621	SupSat (96%)	Low (97%)	-0.565	18.991	17.831	15.94	0.698	0.855	0.778	0.738	0.899	Low (47%)	Yes (74%)
	FL4DCBNS0001	42	3D	1.000	316.313										2.258	1A2; 2C9; 2C19	8.37	None	None	0.771	1.17	2.441	2.397	-10.883	2.981	160.627	59.456	2.954	0.401	5.636	0.4	113.179	0.443	0.128	0.076	0.371	SupSat (96%)	Low (74%)	-0.384	10.734	17.637	10.835	2.445	0.813	0.869	0.702	0.698	High (99%)	Yes (99%)
	FL4DDCNS0001	43	3D	1.000	318.285										2.691	HBD; Xr-; Xm-; MUT; CL	11.27; 9.39; 8.50; 7.30	None	None	0.793	0.168	1.553	1.183	-12.936	2.569	15.911	29.833	0.662	0.772	4.961	0.768	77.669	1.803	0.255	0.705	1.146	SupSat (96%)	Low (97%)	-0.582	15.37	14.515	11.939	0.571	0.792	0.757	0.718	0.87	High (65%)	Yes (82%)
	FL631GNS0002	44	3D	1.000	290.274										2	HBD; Xr-; Xm-	11.98; 10.46; 9.55; 7.72	None	None	0.829	0.757	1.161	0.992	-12.762	2.675	8.994	169.275	0.493	0.77	5.15	0.768	73.641	1.136	0.956	0.066	0.887	SupSat (96%)	Low (90%)	-0.577	20.058	21.709	20.697	0.554	0.881	0.986	0.77	0.889	High (65%)	Yes (99%)
	FL63AANS0002	45	3D	1.000	274.275										1.796	HBD; Xr-; 2C19	10.29; 9.65; 8.96	None	None	0.842	1.018	1.364	1.352	-12.313	1.327	13.661	176.465	0.86	0.584	5.815	0.583	83.625	0.599	0.902	0.142	0.503	SupSat (96%)	Low (84%)	-0.552	24.891	26.901	21.282	0.843	0.868	0.98	0.771	0.862	High (96%)	Yes (92%)
	FL63AJNS0002	46	3D	1.000	320.301										2.592	HBD; Xr-; Xm-; 2C19; CL	10.45; 9.88; 9.24; 8.51	None	None	0.782	0.248	0.666	0.634	-12.964	1.832	8.147	138.157	0.121	0.649	5.604	0.648	86.098	0.698	0.851	0.062	0.518	SupSat (96%)	Low (79%)	-0.589	29.467	30.169	21.685	0.756	0.907	0.975	0.749	0.909	Low (80%)	Yes (92%)
	FL63AJNS0003	47	3D	1.000	320.301										2.592	HBD; Xr-; Xm-; 2C19; CL	10.45; 9.88; 9.24; 8.51	None	None	0.782	0.248	0.666	0.634	-12.964	1.832	8.147	138.157	0.121	0.649	5.604	0.648	86.098	0.698	0.851	0.062	0.518	SupSat (96%)	Low (79%)	-0.589	29.467	30.169	21.685	0.756	0.907	0.975	0.749	0.909	Low (80%)	Yes (92%)
	FL63DCNS0001	48	3D	1.000	330.34										2	1A2; 2C9	None	None	None	0.76	1.383	2.214	2.214	-8.811	4.395	360.83	282.827	0.235	0.032	7	0.032	510.016	0.032	0.231	0.194	0.173	SupSat (84%)	High (99%)	-0.659	10.935	17.799	17.447	0.775	0.783	0.938	0.711	0.74	High (99%)	Yes (99%)
	FL64ACNS0001	49	3D	1.000	290.274										3.6	HBD; Xr-; Xm-; 2C19; CL	11.50; 10.26; 9.10; 8.45	None	None	0.829	0.757	1.046	1.008	-13.054	2.381	7.956	170.279	0.526	0.569	5.581	0.568	87.798	0.619	0.883	0.062	0.515	SupSat (96%)	Low (79%)	-0.448	27.781	27.508	23.445	0.836	0.97	0.914	0.773	0.889	Low (52%)	Yes (87%)
	FL6D1CNS0002	50	3D	1.000	290.274										2.5	HBD; Xr-; 2C19	11.49; 9.69; 8.69	None	None	0.829	0.757	0.507	0.485	-12.809	1.49	10.767	137.244	0.278	1.656	5.468	1.656	47.058	1.74	2.122	0.236	1.575	SupSat (96%)	Low (84%)	-0.565	37.922	39.176	29.581	0.705	0.899	1.136	0.8	0.916	High (54%)	Yes (99%)
	FL6D1GNS0001	51	3D	1.000	306.274										2.531	HBD; ch; Xr-; Xm-	11.93; 10.41; 9.52; 7.68	None	None	0.816	-0.002	0.34	0.155	-13.596	1.314	6.811	105.975	0.253	1.981	4.933	1.978	43.772	3.033	1.999	0.091	2.586	SupSat (96%)	Low (97%)	-0.689	30.955	33.786	25.831	0.481	0.873	0.992	0.776	0.927	Low (77%)	Yes (92%)
	FL6D3CNS0005	52	3D	1.000	334.328										2	HBD; Xr-; 2C19	11.40; 9.39; 8.52	None	None	0.75	0.491	1.054	1.022	-11.345	3.282	17.308	195.335	0.198	1.185	5.487	1.184	62.118	1.274	1.215	0.213	1.078	SupSat (96%)	Low (52%)	-0.434	23.444	29.859	25.353	0.817	0.845	1.029	0.74	0.888	High (68%)	Yes (99%)
	FL6F1CNM0001	53	3D	1.000	286.33										2.157	1A2; 2C9; CL	10.06; 9.38	None	None	0.782	2.81	3.327	3.323	-8.476	7.42	330.228	567.004	2.753	0.026	6.663	0.026	527.6	0.026	0.063	0.073	0.189	SupSat (96%)	High (91%)	-0.202	7.145	7.853	12.599	1.344	0.835	1.043	0.759	0.442	High (99%)	Yes (99%)
	FL6F1CNS0005	54	3D	1.000	270.287										1	1A2	9.42	None	None	0.856	2.461	3.133	3.129	-8.071	6.824	495.875	492.298	0.902	0.039	6.594	0.039	402.315	0.039	0.087	0.101	0.196	SupSat (96%)	High (96%)	-0.124	6.372	7.987	13.679	1.317	0.847	1.039	0.782	0.5	High (99%)	Yes (99%)
	FL6FABNS0001	55	3D	1.000	272.303										3	1A2; 2C9; CL	10.10; 9.01	None	None	0.816	2.055	3.36	3.349	-9.299	3.49	213.042	408.689	3.593	0.09	6.238	0.089	248.376	0.092	0.061	0.06	0.229	SupSat (96%)	High (86%)	-0.084	6.546	8.103	10.832	1.451	0.817	0.887	0.735	0.434	High (99%)	Yes (99%)
	FLIB1LNS0007	56	3D	1.000	314.297										1	1A2	8.19	None	None	0.804	1.065	2.114	2.049	-9.335	3.859	476.446	61.106	0.369	0.148	5.759	0.147	201.941	0.171	0.126	0.147	0.257	SupSat (96%)	High (89%)	-0.39	9.887	13.635	12.314	1.402	0.759	0.858	0.729	0.769	High (99%)	Yes (99%)
	FLIBALNM0001	57	3D	1.000	316.313										3	Xr-; Xm-; 1A2; CL	10.08; 9.24; 7.73	None	None	0.771	1.17	2.407	2.238	-11.958	3.001	50.783	47.417	1.737	0.327	5.358	0.326	127.593	0.481	0.097	0.36	0.353	SupSat (96%)	Low (97%)	-0.72	9.928	13.346	8.499	1.28	0.772	0.762	0.711	0.725	High (99%)	Yes (99%)
	FLIBALNS0003	58	3D	1.000	302.286										2.645	Xr-; Xm-; 1A2; CL	9.76; 8.98; 7.35	None	None	0.804	0.927	2.261	1.929	-12.187	2.746	35.804	42.009	1.5	0.396	5.118	0.393	111.343	0.846	0.114	0.555	0.598	SupSat (96%)	Low (97%)	-0.749	9.152	10.42	7.819	0.788	0.765	0.715	0.7	0.776	High (96%)	Yes (78%)
	FLICWXNS0006	59	3D	1.000	300.313										3.288	Sw; 1A2; 2C9; CL	9.82; 9.10	None	None	0.782	1.942	3.314	3.305	-9.005	6.216	222.387	418.71	2.678	0.009	6.745	0.009	1034.91	0.009	0.135	0.08	0.236	SupSat (96%)	High (82%)	-0.136	6.19	8.275	12.308	1.138	0.802	0.915	0.714	0.448	High (99%)	Yes (99%)
	FLID1ANS0002	60	3D	1.000	256.26										1.055	2C9; CL	9.64; 8.96	None	None	0.901	1.806	2.823	2.811	-9.677	4.416	239.545	395.216	1.852	0.102	6.178	0.102	222.556	0.104	0.139	0.118	0.256	SupSat (96%)	High (86%)	-0.141	9.096	11.377	14.911	1.504	0.873	1.009	0.797	0.591	High (99%)	Yes (99%)
	FLIDHXNF0006	61	3D	1.000	368.389										4.163	Sw; rat; Xr+; 1A2; 2C9	None	None	None	0.714	1.234	3.32	3.32	-10.342	2.814	280.159	356.348	1.383	0.002	7	0.002	2742.14	0.002	0.069	0.086	0.092	SupSat (89%)	High (86%)	-0.809	7.537	9.371	12.818	0.94	0.77	1.004	0.749	0.443	High (99%)	Yes (99%)
	FLIDHYNS0004	62	3D	1.000	314.297										1.5	Xr-; 1A2	8.97	None	None	0.829	1.551	2.22	2.208	-8.547	4.574	325.862	248.667	0.277	0.052	6.364	0.052	370.026	0.053	0.257	0.151	0.198	SupSat (96%)	High (94%)	-0.276	12.827	15.395	18.318	0.972	0.818	0.981	0.776	0.741	High (99%)	Yes (99%)
	FLIDWXNS0002	63	3D	1.000	282.298										5.756	Kow; Sw; fu; MUT; 1A2; CL	None	None	None	0.829	2.141	4.527	4.527	-6.659	7.605	1022.33	1085.62	26.348	6.387e-05	7	6.387e-05	17291.3	6.387e-05	0.029	0.042	0.21	SupSat (68%)	High (99%)	-0.237	4.487	5.25	16.397	0.977	0.742	0.808	0.715	0.139	High (99%)	Yes (99%)
	FLIDWXNS0004	64	3D	1.000	312.324										4.4	Kow; Sw; fu; 1A2; CL	None	None	None	0.782	1.591	4.439	4.439	-6.819	6.52	1041.95	772.909	24.35	0.0001296	7	0.0001296	12142.3	0.0001296	0.029	0.041	0.178	SupSat (63%)	High (96%)	-0.35	5.2	5.434	17.72	0.91	0.719	0.799	0.679	0.156	High (99%)	Yes (99%)
	FLIF1LNF0010	65	3D	1.000	396.399										2.5	rat; Xr-; 1A2	9.24	None	None	0.689	1.473	2.068	2.062	-10.67	4.189	147.117	86.104	0.225	0.071	6.475	0.071	352.98	0.072	0.056	0.144	0.174	SupSat (96%)	High (76%)	-0.655	10.984	13.704	10.473	2.236	0.775	0.997	0.707	0.769	High (99%)	Yes (99%)
	FLII1ANS0004	66	3D	1.000	256.26										3.063	Kow; fu; 1A2; 2C9; CL	9.57; 8.86	None	None	0.87	2.16	3.847	3.832	-10.162	7.168	293.256	694.896	7.319	0.047	6.291	0.047	349.719	0.048	0.037	0.076	0.241	SupSat (96%)	High (76%)	-0.219	5.288	5.817	12.051	1.793	0.835	0.953	0.75	0.297	High (99%)	Yes (99%)
	FLII1CNS0001	67	3D	1.000	286.286										3.01	Kow; Sw; fu; 1A2; 2C9; CL	9.91; 8.95	None	None	0.816	1.621	3.564	3.552	-9.904	8.512	287.706	615.603	4.654	0.006	6.749	0.006	1291.75	0.006	0.042	0.072	0.178	SupSat (96%)	High (77%)	-0.329	5.999	6.386	12.077	1.303	0.839	0.955	0.719	0.375	High (99%)	Yes (99%)
	FLII3ANS0002	68	3D	1	286.286										1.81	1A2; 2C9; CL	9.61; 8.94	None	None	0.816	1.621	3.263	3.25	-9.737	6.557	262.053	507.357	3.201	0.018	6.543	0.018	651.001	0.019	0.064	0.11	0.234	SupSat (96%)	High (84%)	-0.406	6.725	7.723	16.791	0.976	0.785	0.931	0.717	0.464	High (99%)	Yes (99%)
	FL3F19NF0001	69	2D		292.293										5.091	Kow; Sw; fu; Xm-; MUT; 1A2; CL+	None	None	None	0.816	1.889	3.731	3.731	-8.109	5.235	727.58	393.294	20.371	0.0001562	7	0.0001562	10476.8	0.0001562	0.032	0.032	0.225	SupSat (63%)	High (89%)	-0.525	4.743	6.541	10.997	1.675	0.753	0.943	0.719	0.325	High (99%)	Yes (99%)
	FL3F39NF0001	70	2D		292.293										5.414	Kow; Sw; fu; Xm-; MUT; 1A2; 2D6; CL+	None	None	None	0.816	1.889	3.914	3.914	-8.112	5.027	774.417	371.816	26.156	9.061e-05	7	9.061e-05	14393	9.061e-05	0.028	0.031	0.263	Non_SupSat (40%)	High (91%)	-0.356	4.832	6.93	14.079	1.667	0.745	0.812	0.722	0.275	High (99%)	Yes (99%)
	FL3F98NS0001	71	2D		238.244										3.162	Kow; fu; 2C9; CL	9.97	None	None	0.901	2.624	3.814	3.813	-10.141	8.355	671.08	406.087	37.609	0.017	6.876	0.017	605.678	0.017	0.03	0.054	0.221	SupSat (96%)	High (86%)	0.097	4.928	5.103	12.438	3.964	0.886	0.933	0.76	0.302	High (99%)	Yes (99%)
	FL3F99NS0001	72	2D		222.245										2.92	Kow; Sw; fu; MUT; CL	None	None	None	0.917	2.681	3.536	3.536	-7.611	7.086	880.226	687.05	33.485	0.001	7	0.001	3653.98	0.001	0.11	0.054	0.262	SupSat (65%)	High (94%)	0.074	4.893	6.264	14.694	1.966	0.846	0.821	0.764	0.38	High (99%)	Yes (99%)
	FL3FA8GS0001	73	2D		446.37										5.347	Size; HBD; HBA; ch; Peff; Xr-; Xm-	10.10; 9.27; 3.80	None	None	0.667	-1.025	0.482	-0.941	-15.544	0.411	4.711	17.523	1.04	1.133	3.252	0.883	87.209	78.086	0.044	2.194	1.388	SupSat (96%)	Low (97%)	-1.483	10.713	10.937	19.898	0.313	0.721	0.693	0.705	0.956	Low (92%)	No (46%)
	FL3FA9NM0006	74	2D		296.281										4.056	Kow; Sw; Xm-; MUT; 1A2; CL+	None	None	None	0.829	1.27	3.528	3.528	-7.921	4.317	939.678	217.278	20.819	0.0001395	7	0.0001395	11281.8	0.0001395	0.028	0.044	0.199	SupSat (66%)	High (96%)	-0.407	7.119	5.81	10.379	1.015	0.751	0.827	0.718	0.382	High (99%)	Yes (99%)
	FL3FA8NS0002	75	2D		284.27										0.624	CL	10.56; 9.22	None	None	0.829	1.546	2.86	2.853	-11.376	5.543	150.017	159.636	9.439	0.087	6.354	0.087	259.056	0.088	0.039	0.076	0.163	SupSat (96%)	Low (52%)	-0.284	7.722	7.984	9.737	3.731	0.904	0.725	0.729	0.579	High (96%)	Yes (99%)
	FL3FAACS0026	76	2D		578.53										8.5	Size; HBD; HBA; ch; Kow-; Peff; hERG-; rat; Xr-; Xm-; CL-	10.46; 9.37; 8.20	None	None	0.56	-2.639	-0.591	-0.648	-16.99	0.064	4.471	11.684	0.774	3.736	5.196	3.732	43.799	4.327	0.215	1.382	35.744	SupSat	Low (97%)	-1.206	27.631	56.748	16.762	1.088	0.786	0.733	0.749	0.944	Low	Yes
	FL3FAADS0036	77	2D		726.647										8.153	Size; HBD; HBA; ch; Kow-; Peff; hERG-; rat; Xr+; Xm-; CL-	9.77; 8.99	None	None	0.496	-4.322	-1.361	-1.37	-17.425	0.02	4.114	7.107	0.365	9.63	5.434	9.627	28.793	9.875	0.324	4.207	59.754	SupSat	Low	-1.752	25.012	79.875	25.839	0.921	0.707	0.671	0.689	0.953	Low	Yes
	FL3FAANSH001	78	2D		304.688										1.608	fu; rat; Xr-; CL	10.65; 8.32; 6.14	None	None	0.836	1.546	3.547	2.319	-12.514	1.976	93.974	97.697	10.361	0.06	4.933	0.057	345.26	1.224	0.047	0.195	0.744	SupSat (96%)	Low (97%)	-0.706	4.845	3.383	3.702	0.369	0.728	0.662	0.787	0.622	High (99%)	Yes (99%)
	FL3FAANSS001	79	2D		350.305										1.547	HBA; ch; Xr-	9.94; 8.71; -0.06	None	None	0.771	0.901	1.579	0.46	-12.799	1.483	7.993	27.582	0.234	0.273	3.109	0.003	2199.7	0.431	0.065	0.803	0.931	SupSat (96%)	Low (97%)	-1.081	7.529	5.7	5.504	0.255	0.759	0.623	0.71	0.908	High (68%)	Yes (44%)
	FL3FACDS0002	80	2D		610.529										7.5	Size; HBD; HBA; ch; Kow-; Peff; hERG-; Xr+; Xm-; CL-	10.20; 9.35; 8.08	None	None	0.551	-3.629	-1.589	-1.665	-17.28	0.055	3.639	9.638	0.046	5.965	5.043	5.959	34.406	7.233	0.161	2.768	40.75	SupSat	Low (97%)	-1.69	39.406	71.274	20.385	0.713	0.765	0.991	0.703	0.956	Low	Yes
	FL3FACGSS003	81	2D		528.448										6.5	Size; HBD; HBA; ch; Peff; hERG-; Xr-; Xm-	11.02; 9.20; 8.39; 0.72	None	None	0.61	-1.607	-0.233	-1.995	-16.051	0.201	5.002	8.83	0.009	0.796	2.825	0.008	1503.59	10.249	0.047	1.26	0.683	SupSat (96%)	Low (97%)	-1.832	20.508	28.064	7.817	0.276	0.704	0.753	0.675	0.969	Low (92%)	No (44%)
	FL3FAENSS002	82	2D		528.448										6.5	Size; HBD; HBA; ch; Peff; hERG-; Xr-; Xm-	11.02; 9.20; 8.39; 0.72	None	None	0.61	-1.607	-0.233	-1.995	-16.051	0.201	5.002	8.83	0.009	0.796	2.825	0.008	1503.59	10.249	0.047	1.26	0.683	SupSat (96%)	Low (97%)	-1.832	20.508	28.064	7.817	0.276	0.704	0.753	0.675	0.969	Low (92%)	No (44%)
	FL3FALNP0013	83	2D		454.48										5.503	Size; HBD; ch; rat; Xr-; Xm-; CL	11.85; 10.32; 9.45; 8.40	None	None	0.61	1.209	3.272	3.231	-13.571	2.478	8.42	80.851	22.002	0.037	6.242	0.037	563.159	0.04	0.014	0.068	0.099	SupSat (96%)	Low (97%)	-0.272	10.464	7.098	6.922	2.497	0.842	0.72	0.66	0.468	Low (70%)	Yes (82%)
	FL3FBBNP0001	84	2D		364.401										5.608	Kow; Sw; fu; Xm-; 1A2; 2C9; CL	None	None	None	0.689	2.343	4.629	4.629	-7.5	4.416	861.823	228.074	52.321	0.001	7	0.001	4216.56	0.001	0.012	0.007	0.069	Non_SupSat	High (91%)	-0.056	5.785	4.148	6.313	1.981	0.755	0.737	0.699	0.121	High (99%)	Yes (99%)
	FL3FCBCS0009	85	2D		592.557										8.43	Size; HBD; HBA; ch; Peff; rat; Xr+; Xm-; 2C19; CL-	9.59	None	None	0.547	-2.035	0.089	0.086	-15.918	0.101	7.335	16.399	0.31	2.587	5.973	2.586	55	2.603	0.205	0.519	1.376	SupSat	Low (97%)	-1.59	19.029	54.04	12.093	1.589	0.722	0.798	0.671	0.929	Low (98%)	Yes (99%)
	FL3FEAGS0022	86	2D		490.423										7	Size; HBD; HBA; ch; Peff; Xr-; Xm-; 1A2	8.68; 3.83	None	None	0.621	-1.309	0.839	-1.796	-14.645	0.29	5.86	15.901	1.516	0.364	3.575	0.234	200.027	49.151	0.026	1.379	0.237	SupSat (96%)	Low (97%)	-1.439	9.123	13.433	19.119	0.295	0.678	0.639	0.676	0.966	Low (80%)	Yes (78%)
	FL3FECGS0053	87	2D		682.637										9	Size; RotB; HBD; HBA; ch; Peff; hERG-; Xr+; Xm-; 1A2; CL-	None	None	None	0.502	-3.649	-0.479	-0.479	-15.133	0.066	7.408	11.63	0.1	1.247	7	1.247	91.388	1.247	0.09	0.655	0.273	SupSat	Low (97%)	-1.839	25.517	63.133	22.596	0.737	0.674	0.84	0.601	0.941	Low (98%)	Yes
	FL3FF9GS0009	88	2D		432.387										5.2	Size; HBD; HBA; ch; Peff; Xr-; Xm-	11.41; 8.63	None	None	0.667	-0.634	0.281	0.256	-14.982	0.381	7.063	24.027	0.735	0.308	5.889	0.307	158.445	0.325	0.142	0.78	1.212	SupSat (96%)	Low (97%)	-1.169	19.107	47.38	17.569	1.294	0.786	0.797	0.714	0.924	Low (98%)	Yes (99%)
	FL3FG8NS0003	89	2D		344.323										3.134	MUT; 1A2; 2C9; CL	9.91; 8.92	None	None	0.741	0.496	2.161	2.148	-10.873	4.288	150.442	72.033	4.067	0.068	6.301	0.068	333.788	0.07	0.039	0.188	0.223	SupSat (96%)	Low (79%)	-0.497	11.296	11.496	13.471	2.17	0.788	0.729	0.664	0.753	High (93%)	Yes (99%)
	FL5F39NS0001	90	2D		314.297										4.564	Sw; 1A2; 2C9; 2D6; CL	11.22; 7.79	None	None	0.782	1.017	2.987	2.84	-10.328	4.629	198.173	100.767	11.725	0.005	6.292	0.005	1467.89	0.007	0.059	0.154	0.345	SupSat (96%)	Low (70%)	-0.286	6.324	7.335	10.756	1.301	0.761	0.677	0.7	0.573	High (99%)	Yes (99%)
	FL3FG9NS0005	91	2D		314.297										4.564	Sw; 1A2; 2C9; 2D6; CL	11.22; 7.79	None	None	0.782	1.017	2.987	2.84	-10.328	4.629	198.173	100.767	11.725	0.005	6.292	0.005	1467.89	0.007	0.059	0.154	0.345	SupSat (96%)	Low (70%)	-0.286	6.324	7.335	10.756	1.301	0.761	0.677	0.7	0.573	High (99%)	Yes (99%)
	FL3FRNNF0006	92	2D		522.599										9.49	Size; HBD; ch; Kow; rat; Xr-; Xm-; 1A2; 2C9; 2C19; 3A4; CL	9.76; 8.89	None	None	0.547	2.201	4.044	4.03	-12.601	1.39	43.106	97.382	28.6	0.08	6.341	0.08	387.141	0.083	0.008	0.021	0.081	SupSat (96%)	Low (97%)	-0.491	10.038	8.788	6.218	3.672	0.742	0.623	0.668	0.246	High (54%)	Yes (99%)
	FL5F2AGS0001	93	2D		446.414										5.4	Size; HBD; HBA; ch; Xr-; Xm-; 1A2	10.01; 8.79	None	None	0.646	-0.415	0.964	0.946	-14.101	0.754	12.059	31.495	0.602	0.384	5.925	0.383	141.861	0.399	0.108	0.553	0.271	SupSat (96%)	Low (97%)	-1.049	21.076	28.542	15.439	1.321	0.779	1.232	0.699	0.893	Low (70%)	Yes (99%)
	FL5FA9NM0003	94	2D		298.297										1.996	MUT; 2C9; CL	9.75; 8.14	None	None	0.793	1.789	3.193	3.12	-10.667	5.923	223.105	159.642	14.236	0.045	5.977	0.045	390.975	0.053	0.031	0.097	0.221	SupSat (96%)	Low (84%)	-0.472	6.377	7.776	9.921	2.55	0.815	0.832	0.728	0.499	High (99%)	Yes (99%)
	FL5FAAGA0028	95	2D		534.433										6.5	Size; HBD; HBA; ch; Peff; hERG-; Xr-; Xm-	10.05; 9.38; 8.16; 3.68	None	None	0.599	-2.181	-0.022	-1.778	-15.853	0.131	4.951	9.347	1.811	1.897	3.117	1.489	71.448	125.046	0.021	2.266	1.703	SupSat (96%)	Low (97%)	-1.781	18.418	17.104	30.414	0.305	0.677	0.616	0.655	0.968	Low (98%)	No (74%)
	FL5FAAGL0079	96	2D		706.615										8	Size; RotB; HBD; HBA; ch; Peff; hERG-; Xr+; Xm-; CL-	10.21; 9.55; 8.37	None	None	0.499	-2.637	-0.024	-0.064	-15.877	0.14	5.387	12.947	1.104	2.203	5.437	2.201	66.954	2.439	0.012	0.399	5.248	SupSat	Low (97%)	-1.85	37.411	49.966	22.09	1.924	0.688	0.643	0.633	0.933	Low	No
	FL5FAAGS0083	97	2D		638.54										7	Size; HBD; HBA; ch; Peff; hERG-; Xr+; Xm-; CL-	8.91; 3.99	None	None	0.539	-3.385	-0.753	-2.321	-16.488	0.049	4.054	7.554	1.416	6.329	3.02	5.719	36.175	213.422	0.172	7.557	10.599	SupSat	Low (97%)	-1.888	19.653	33.541	29.86	0.277	0.67	0.666	0.659	0.969	Low	Yes
	FL5FABGS0008	98	2D		638.54										7	Size; HBD; HBA; ch; Peff; hERG-; Xr+; Xm-; CL-	8.91; 3.99	None	None	0.539	-3.385	-0.753	-2.321	-16.488	0.049	4.054	7.554	1.416	6.329	3.02	5.719	36.175	213.422	0.172	7.557	10.599	SupSat	Low (97%)	-1.888	19.653	33.541	29.86	0.277	0.67	0.666	0.659	0.969	Low	Yes
	FL5FACGL0048	99	2D		638.54										7	Size; HBD; HBA; ch; Peff; hERG-; Xr+; Xm-; CL-	8.91; 3.99	None	None	0.539	-3.385	-0.753	-2.321	-16.488	0.049	4.054	7.554	1.416	6.329	3.02	5.719	36.175	213.422	0.172	7.557	10.599	SupSat	Low (97%)	-1.888	19.653	33.541	29.86	0.277	0.67	0.666	0.659	0.969	Low	Yes
	FL5FACGS0081	100	2D		772.673										7.5	Size; HBD; HBA; ch; Kow-; Peff; hERG-; Xr+; Xm-; CL-	11.61; 9.77; 8.77	None	None	0.48	-5.087	-1.708	-1.726	-17.567	0.024	3.492	6.532	0.08	7.65	5.389	7.647	34.129	7.972	0.288	3.579	83.555	SupSat	Low	-1.905	39.013	77.227	35.622	0.664	0.709	1.058	0.663	0.957	Low	Yes
	FL5FADGL0006	101	2D		640.556										7.5	Size; HBD; HBA; ch; Kow-; Peff; hERG-; Xr+; Xm-; CL-	10.16; 9.43; 8.42	None	None	0.535	-3.717	-1.181	-1.221	-16.711	0.056	4.191	8.464	0.087	6.179	5.216	6.175	34.656	6.776	0.277	2.567	20.14	SupSat	Low (97%)	-1.707	33.78	66.247	26.147	0.711	0.718	0.99	0.65	0.951	Low	Yes
	FL5FAGGA0002	102	2D		626.529										8	Size; HBD; HBA; ch; Kow-; Peff; hERG-; Xr-; Xm-; HEPX-; CL-	11.83; 10.62; 9.90; 8.85; 8.13	None	None	0.547	-3.915	-1.168	-1.244	-17.242	0.062	3.9	7.921	0.138	2.923	5.23	2.92	52.937	3.483	0.141	0.75	12.923	SupSat	Low (97%)	-1.471	36.653	57.423	22.386	0.727	0.759	1.076	0.673	0.951	Low	Yes
	FL5FALNS0001	103	2D		360.323										1.188	Xr-; 1A2; CL	10.70; 9.42; 8.51	None	None	0.731	-0.253	2.102	2.069	-12.257	3.883	46.841	54.083	4.094	0.028	6.299	0.028	574.529	0.03	0.028	0.165	0.184	SupSat (96%)	Low (84%)	-0.584	13.123	10.778	14.241	1.844	0.812	0.766	0.664	0.767	High (93%)	Yes (99%)
	FL5FBANS0001	104	2D		300.27										1.217	Xr-; 2C9; CL	9.54; 8.79; 7.98	None	None	0.816	0.774	2.319	2.214	-12.359	2.232	54.18	59.438	5.149	0.134	5.663	0.134	208.025	0.171	0.047	0.261	0.295	SupSat (96%)	Low (97%)	-0.652	10.083	10.316	10.857	1.363	0.787	0.821	0.728	0.735	High (99%)	Yes (99%)
	FL5FCCGS0010	105	2D		640.556										7.5	Size; HBD; HBA; ch; Kow-; Peff; hERG-; Xr+; Xm-; CL-	11.40; 9.72; 8.94	None	None	0.535	-3.717	-1.182	-1.195	-16.767	0.057	4.173	8.504	0.084	5.766	5.494	5.764	36.074	5.93	0.259	2.358	12.314	SupSat	Low (97%)	-1.757	39.464	70.316	26.557	0.819	0.72	1.023	0.651	0.951	Low	Yes
	FL5FDCNI0004	106	2D		384.388										2.518	HBD; ch; Xr-; Xm-; CL	11.45; 10.02; 9.13; 7.99	None	None	0.674	1.104	3.362	3.26	-12.941	1.762	19.09	70.224	22.835	0.027	6.073	0.026	619.529	0.033	0.007	0.078	0.18	SupSat (96%)	Low (97%)	-0.663	8.12	7.084	7.745	1.364	0.76	0.749	0.662	0.456	High (93%)	Yes (87%)
	FL5FEAGL0009	107	2D		476.396										7.8	Size; HBD; HBA; ch; Peff; Xr-; Xm-; MUT; 1A2	9.59; 8.50	None	None	0.653	-1.449	-0.308	-0.341	-15.303	0.271	7.821	13.903	0.398	1.178	5.551	1.177	76.635	1.272	0.131	1.285	1.172	SupSat (96%)	Low (97%)	-1.161	32.116	46.725	22.525	0.776	0.752	0.966	0.698	0.938	Low (98%)	Yes (99%)
	FL5FECNSS006	108	2D		426.358										4.5	HBD; HBA; ch; Xr-; Xm-; 2C9	9.72; 8.96; 7.75; 0.23	None	None	0.689	-0.8	0.787	-1.149	-13.465	1.354	7.971	17.854	0.169	0.175	3.388	0.002	3200.18	0.559	0.035	1.187	1.81	SupSat (96%)	Low (97%)	-1.381	16.767	9.607	8.289	0.289	0.733	0.759	0.659	0.959	Low (73%)	Yes (44%)
	FL5FFAGS0004	109	2D		434.359										4.992	Size; HBD; HBA; ch; Peff; Xr-; Xm-	10.99; 9.57; 8.65; 7.68	None	None	0.682	-1.58	-0.062	-0.249	-15.759	0.442	5.534	16.461	0.57	0.726	5.228	0.724	96.397	1.126	0.114	1.238	4.201	SupSat (96%)	Low (97%)	-1.099	28.081	34.555	17.375	0.633	0.801	0.965	0.707	0.937	Low (98%)	Yes (87%)
	FL5FFANS0004	110	2D		316.269										3.105	HBD; ch; Xr-; Xm-; MUT; CL	11.39; 10.03; 9.13; 7.72	None	None	0.804	0.015	2.069	1.897	-13.113	3.105	21.275	54.649	4.88	0.064	5.706	0.064	329.902	0.095	0.044	0.426	0.726	SupSat (96%)	Low (97%)	-0.553	11.496	10.376	12.396	0.955	0.835	0.844	0.718	0.79	High (88%)	Yes (99%)
	FL5FFCGS0025	111	2D		508.439										6	Size; HBD; HBA; ch; Peff; Xr-; Xm-	11.21; 9.37; 8.40	None	None	0.61	-2.352	-0.338	-0.379	-15.558	0.27	5.85	12.187	0.107	2.44	5.362	2.438	52.063	2.682	0.147	1.676	5.126	SupSat (96%)	Low (97%)	-1.232	29.223	43.025	22.359	0.957	0.741	1.004	0.654	0.939	Low (98%)	Yes (99%)
	FL5FGCGL0001	112	2D		538.465										7.5	Size; HBD; HBA; ch; Peff; Xr-; Xm-; HEPX+; 1A2	10.32; 9.38; 8.19	None	None	0.588	-2.846	-0.502	-0.567	-15.517	0.323	6.97	12.5	0.548	3.301	5.2	3.298	45.145	3.84	0.149	2.089	17.388	SupSat (96%)	Low (97%)	-0.986	30.154	40.235	27.655	0.894	0.738	0.945	0.631	0.942	Low (98%)	Yes (99%)
	FLIA1CNS0003	113	2D		270.243										2.5	Xr-; MUT; CL	11.51; 9.34; 8.37	None	None	0.87	1.296	2.552	2.507	-12.37	3.226	58.034	90.336	6.373	0.026	6.188	0.026	508.094	0.029	0.054	0.204	0.234	SupSat (96%)	Low (97%)	-0.396	8.118	9.208	12.969	1.691	0.832	0.971	0.728	0.67	High (99%)	Yes (99%)
	FLIA1CNS0004	114	2D		284.27										2.285	MUT; 2C9; CL	9.76; 8.51	None	None	0.829	1.546	2.7	2.667	-10.979	4.434	205.355	122.778	3.651	0.017	6.355	0.017	673.015	0.018	0.046	0.157	0.202	SupSat (96%)	Low (74%)	-0.384	7.328	8.103	10.749	1.837	0.805	0.935	0.704	0.629	High (99%)	Yes (99%)
	FLIAA9NS0002	115	2D		282.298										2.829	Sw; MUT; 1A2	None	None	None	0.804	1.798	3.018	3.018	-8.2	5.952	682.455	230.287	12.142	0.006	7	0.006	1242.65	0.006	0.041	0.05	0.175	SupSat (63%)	High (91%)	-0.399	7.229	9.419	11.193	1.694	0.777	0.748	0.692	0.532	High (99%)	Yes (99%)
	FLIAAENI0002	116	2D		368.389										3.5	Xr-; MUT; 2C9; CL	11.47; 9.78; 8.20	None	None	0.682	1.864	3.408	3.345	-11.986	4.127	42.633	123.528	11.564	0.029	6.154	0.028	578.295	0.033	0.008	0.082	0.142	SupSat (96%)	Low (97%)	-0.384	6.952	5.703	6.425	1.771	0.771	0.791	0.637	0.433	High (85%)	Yes (99%)
	FLIAE8NS0001	117	2D		312.281										2.178	MUT; 1A2; 2C9	9.02	None	None	0.816	0.912	1.897	1.887	-9.988	3.442	398.516	82.024	0.85	0.074	6.317	0.074	301.544	0.075	0.059	0.221	0.196	SupSat (96%)	Low (70%)	-0.675	12.73	19.058	15.291	1.824	0.77	0.811	0.719	0.798	High (99%)	Yes (99%)
	FLIAE8NS0002	118	2D		326.308										2.118	Sw; MUT; 1A2	None	None	None	0.782	1.15	2.158	2.158	-8.141	4.683	688.282	107.676	5.938	0.009	7	0.009	1025.27	0.009	0.047	0.112	0.157	SupSat (71%)	High (88%)	-0.652	12.74	17.061	22.033	1.401	0.751	0.783	0.694	0.752	High (99%)	Yes (99%)
	FLIE1ANS0003	119	2D		296.281										4.056	Kow; Sw; Xm-; MUT; 1A2; CL+	None	None	None	0.829	1.27	3.528	3.528	-7.921	4.317	939.678	217.278	20.819	0.0001395	7	0.0001395	11281.8	0.0001395	0.028	0.044	0.199	SupSat (66%)	High (96%)	-0.407	7.119	5.81	10.379	1.015	0.751	0.827	0.718	0.382	High (99%)	Yes (99%)
	FL5FECGS0022	120	2D		508.439										6	Size; HBD; HBA; ch; Peff; Xr-; Xm-	10.01; 9.27; 8.17	None	None	0.61	-2.352	-0.316	-0.383	-15.518	0.348	5.877	14.789	0.177	2.399	5.25	2.396	52.593	2.804	0.145	1.517	6.569	SupSat (96%)	Low (97%)	-1.23	29.049	39.481	20.681	0.985	0.761	1.102	0.653	0.939	Low (98%)	Yes (99%)
[truncated: 490 more columns]

## Sheet: TOP9
Structure	Identifier		Geometry	3D Quality	AP_FWeight	*Risks*	*PCB*	*TRNS Substr*	*TRNS Inh*	*CYP Substr*	*CYP CLint*	*UGT Substr*	*Ames Mut*	*Tox*	ADMET_Risk	ADMET_Code	S+Acidic_pKa	S+Mixed_pKa	S+Basic_pKa	DiffCoef	MlogP	S+logP	S+logD	logHLC	S+Peff	S+MDCK	Perm_Cornea	Perm_Skin	S+Sw	S+pH_Satd	S+S_Intrins	SolFactor	S+S_pH	S+FaSSGF	S+FaSSIF	S+FeSSIF	SupSatn	BBB_Filter	LogBB	hum_fup%	rat_fup%	mou_fup%	Vd	RBP	RBP_rat	RBP_mou	S+fumic	S+MDCK-LE	S+CL_Metab
	FL1DA9NC0003	10	3D	1.000	378.428										3.5	Kow; fu; Xr-; CL	10.79; 9.57; 7.81	None	None	0.653	3.461	4.183	4.041	-12.114	4.555	94.251	134.943	6.343	0.063	5.796	0.063	369.487	0.087	0.007	0.062	0.168	SupSat (96%)	Low (97%)	-0.213	3.74	5.363	4.525	1.41	0.7	0.738	0.631	0.24	High (99%)	Yes (99%)
	FL2F1CNP0001	17	3D	1.000	350.374										3.016	Kow; Sw; Xr-; 1A2	None	None	None	0.731	2.68	3.758	3.758	-7.033	5.651	982.402	191.948	8.164	0.002	7	0.002	2930.92	0.002	0.025	0.015	0.118	SupSat (73%)	High (96%)	0.091	7.542	7.27	10.228	1.518	0.787	0.953	0.772	0.317	High (99%)	Yes (99%)
	FL2FAGNS0001	29	3D	1.000	304.258										4.22	HBD; ch; Xr-; Xm-; MUT; CL	11.82; 10.28; 9.29; 7.89; 7.10	None	None	0.829	-0.081	1.523	0.96	-13.853	2.406	9.833	28.814	1.518	0.418	4.98	0.415	108.342	1.526	0.163	0.614	1.043	SupSat	Low (97%)	-0.713	15.407	10.735	13.017	0.533	0.849	0.76	0.726	0.885	Low (51%)	Yes
	FL2FALNI0028	30	3D	1.000	424.497										4.01	Size; HBD; Kow; fu; Xr-; Xm-; CL	10.61; 9.88; 9.11; 7.66	None	None	0.604	2.79	5.122	4.929	-12.38	2.15	16.175	112.528	52.231	0.156	5.548	0.155	233.295	0.242	0.002	0.025	0.151	SupSat (96%)	Low (97%)	-0.098	5.381	4.804	4.811	1.87	0.73	0.684	0.622	0.077	High (79%)	Yes (87%)
	FL4DDCNS0001	43	3D	1.000	318.285										2.691	HBD; Xr-; Xm-; MUT; CL	11.27; 9.39; 8.50; 7.30	None	None	0.793	0.168	1.553	1.183	-12.936	2.569	15.911	29.833	0.662	0.772	4.961	0.768	77.669	1.803	0.255	0.705	1.146	SupSat (96%)	Low (97%)	-0.582	15.37	14.515	11.939	0.571	0.792	0.757	0.718	0.87	High (65%)	Yes (82%)
	FLIDHXNF0006	61	3D	1.000	368.389										4.163	Sw; rat; Xr+; 1A2; 2C9	None	None	None	0.714	1.234	3.32	3.32	-10.342	2.814	280.159	356.348	1.383	0.002	7	0.002	2742.14	0.002	0.069	0.086	0.092	SupSat (89%)	High (86%)	-0.809	7.537	9.371	12.818	0.94	0.77	1.004	0.749	0.443	High (99%)	Yes (99%)
	FLIF1LNF0010	65	3D	1.000	396.399										2.5	rat; Xr-; 1A2	9.24	None	None	0.689	1.473	2.068	2.062	-10.67	4.189	147.117	86.104	0.225	0.071	6.475	0.071	352.98	0.072	0.056	0.144	0.174	SupSat (96%)	High (76%)	-0.655	10.984	13.704	10.473	2.236	0.775	0.997	0.707	0.769	High (99%)	Yes (99%)
	FL3FALNP0013	83	2D	1.000	454.48										5.503	Size; HBD; ch; rat; Xr-; Xm-; CL	11.85; 10.32; 9.45; 8.40	None	None	0.61	1.209	3.272	3.231	-13.571	2.478	8.42	80.851	22.002	0.037	6.242	0.037	563.159	0.04	0.014	0.068	0.099	SupSat (96%)	Low (97%)	-0.272	10.464	7.098	6.922	2.497	0.842	0.72	0.66	0.468	Low (70%)	Yes (82%)
	FL5FALNS0001	103	2D	1.000	360.323										1.188	Xr-; 1A2; CL	10.70; 9.42; 8.51	None	None	0.731	-0.253	2.102	2.069	-12.257	3.883	46.841	54.083	4.094	0.028	6.299	0.028	574.529	0.03	0.028	0.165	0.184	SupSat (96%)	Low (84%)	-0.584	13.123	10.778	14.241	1.844	0.812	0.766	0.664	0.767	High (93%)	Yes (99%)
[truncated: 490 more columns]
