# Supplementary material for: In Silico Screening of Natural Flavonoids against 3-Chymotrypsin-like Protease of SARS-CoV-2 Using Machine Learning and Molecular Modeling
Source: Molecules. 2023 Dec 10;28(24):8034. doi: 10.3390/molecules28248034 (PMC10745665; doi:10.3390/molecules28248034)
Supplement: Supplementary file 1 [file molecules-28-08034-s001.zip › TableS9FL_hits_summary.xlsx]

## Sheet: top50_admet
identifier	bioactivity scores	binding energy	scores_rank	energy_rank	ADMET_Risk	Absn_Risk	RuleOf5	CYP_Risk	MUT_Risk	MUTx_Risk	TOX_Risk
FL1AAANS0001	0.56	-7.06805	302	312	3.555	0	0	1.907	1.2	0.61	1.5
FL1AE9NS0001	0.56	-7.06896	303	309	3.485	1	0	1.197	1.2	0.5	1
FL1CHYNI0003	0.56	-7.22099	318	82	3.109	0	0	2	0	0	1
FL1DHXNF0001	0.68	-7.01444	133	432	1	0	0	1	0	0	0
FL1DRTNS0004	0.56	-6.99368	327	473	1.927	0	0	1.427	0	0	0.5
FL2F3CNS0001	0.76	-7.30893	68	39	3.5	0.5	0	1	1.2	0.64	2
FL2F9CNS0001	0.56	-6.95781	331	579	1.405	0	0	1.405	0	0	0
FL2FA9NM0014	0.76	-6.96649	69	546	1.336	0	0	1.336	0.6	0.31	0
FL2FACNS0001	0.56	-7.30234	344	41	2.5	0.5	0	1	0.6	0.34	1
FL3FA8NS0002	0.56	-7.24795	357	63	0.624	0	0	0.624	0.6	0.31	0
FL3FAANSH001	0.68	-6.96674	155	545	1.608	0	0	0.338	0.6	0.31	0.692
FL4D1GNS0002	0.56	-7.06302	411	323	2.49	0.5	0	0.49	1.2	0.64	1.5
FL4D3CNS0001	0.56	-7.36579	412	22	3.444	1.373	0	0.072	1.2	0.64	2
FL4DA9NS0003	0.6	-7.07328	268	301	1.869	0	0	1.869	0.9	0.92	0
FL5FBANS0001	0.76	-6.98222	100	510	1.217	0	0	0.717	0.6	0.31	0.5
FL5FFANS0004	0.56	-7.05328	484	350	3.105	0.518	0	0.587	1.2	0.5	2
FL63AANS0002	0.8	-7.00811	49	445	1.796	0.5	0	0.796	0	0	0.5
FL63AJNS0002	0.68	-7.03664	219	388	2.592	1	0	0.592	0	0	1
FL63AJNS0003	0.8	-6.95501	50	586	2.592	1	0	0.592	0	0	1
FL63DCNS0001	0.56	-7.04609	497	367	2	0	0	2	0.6	0.31	0
FL64ACNS0001	0.56	-7.27664	499	51	3.6	1	0	1.6	0	0	1
FL6D3CNS0005	0.6	-7.03195	290	397	2	0.5	0	1	0	0	0.5
FL6F1CNS0005	0.56	-7.08575	501	277	1	0	0	1	0	0	0
FLIB1LNS0007	0.8	-7.07924	56	289	1	0	0	1	0.9	0.92	0
FLIBALNM0001	0.76	-7.19626	116	99	3	0	0	2	0.6	0.31	1
FLIBALNS0003	0.56	-6.97607	523	523	2.645	0	0	1.645	0.6	0.31	1
FLIDHYNS0004	0.76	-6.96397	118	554	1.5	0	0	1	0.6	0.31	0.5
FLIDWXNS0004	0.56	-7.03644	532	389	4.4	2	0	2	0.9	0.92	0
FLII3ANS0002	0.56	-6.96828	537	540	1.81	0	0	1.81	0.6	0.31	0
FL1A3CNS0002	0.8	-6.69593	1	1952	3.127	0	0	1.627	1.2	0.64	1.5
FL1CHXNS0001	0.8	-6.93462	5	648	2.204	1	0	0.204	0.6	0.34	1
FL1DA9NC0003	0.8	-6.67381	6	2177	3.5	1	0	1	0	0	0.5
FL1DHXNI0001	0.8	-6.4951	7	5017	3.411	1.5	0	1	0	0	0.5
FL2F1CNP0001	0.8	-6.43432	8	5526	3.016	1.516	0	1	0	0	0.5
FL2FALNI0028	0.8	-6.69896	12	1911	4.01	1.7	0	1	0	0	1
FL2FE8NS0002	0.8	-6.90501	13	757	1.551	0.5	0	0.051	0.6	0.31	1
FL3FAANSS001	0.8	-6.73884	18	1579	1.547	1.047	0	0	0.6	0.31	0.5
FL3FALNP0013	0.8	-6.50499	22	4896	5.503	2.6	0	1	0	0	1.903
FL4DAANP0001	0.8	-6.5863	29	3632	1.697	0	0	1.697	0	0	0
FL5FALNS0001	0.8	-6.86433	40	884	1.188	0	0	0.688	0.6	0.34	0.5
FL5FDCNI0004	0.8	-6.52356	42	4666	2.518	0.518	0	1	0.6	0.34	1
FL5FECNSS006	0.8	-6.63879	45	2678	4.5	2.5	1	1	0.3	0.7	1
FLIAAENI0002	0.8	-6.3473	54	5897	3.5	0	0	2	1.2	0.5	1.5
FLIDHXNF0006	0.8	-6.46907	58	5248	4.163	1	0	2	0.6	0.31	1.163
FLIF1LNF0010	0.8	-6.53907	59	4425	2.5	0	0	1	0.6	0.31	1.5
FL2FACNI0003	0.28	-7.55944	1503	5	2.5	0.5	0	1	0.6	0.34	1
FL2FAGNS0001	0.28	-7.85082	1507	2	4.22	1.373	0	0.847	1.2	0.64	2
FL4D1GNS0001	0.2	-7.6072	2443	4	3.373	1.373	0	0	1.2	0.64	2
FL4DAGNS0001	0.16	-8.57915	2960	1	4	2	1	0	1.2	0.64	2
FL4DDCNS0001	0.28	-7.41102	1619	14	2.691	0.5	0	0.191	1.2	0.61	2

## Sheet: top120_admet
identifier	bioactivity scores	binding energy	scores_rank	energy_rank	ADMET_Risk	Absn_Risk	RuleOf5	CYP_Risk	MUT_Risk	MUTx_Risk	TOX_Risk
FL1AAANS0001	0.56	-7.06805	302	312	3.555	0	0	1.907	1.2	0.61	1.5
FL1AE9NS0001	0.56	-7.06896	303	309	3.485	1	0	1.197	1.2	0.5	1
FL1C19NF0001	0.6	-7.30833	241	40	6	2	0	3	0.9	0.95	0
FL1CHYNI0003	0.56	-7.22099	318	82	3.109	0	0	2	0	0	1
FL1DABNS0001	0.6	-6.98039	246	515	3.018	0	0	2.518	0	0	0.5
FL1DHXNF0001	0.68	-7.01444	133	432	1	0	0	1	0	0	0
FL1DQUNM0001	0.76	-7.07457	67	298	5	0.5	0	2.5	0	0	1.5
FL1DRTNS0004	0.56	-6.99368	327	473	1.927	0	0	1.427	0	0	0.5
FL2F1LNS0001	0.56	-6.98969	329	488	1	0	0	1	0.9	1.08	0
FL2F29NF0001	0.56	-7.00571	330	447	3	1	0	1	1.5	1.41	1
FL2F3CNS0001	0.76	-7.30893	68	39	3.5	0.5	0	1	1.2	0.64	2
FL2F9CNS0001	0.56	-6.95781	331	579	1.405	0	0	1.405	0	0	0
FL2FA9NM0014	0.76	-6.96649	69	546	1.336	0	0	1.336	0.6	0.31	0
FL2FACNS0001	0.56	-7.30234	344	41	2.5	0.5	0	1	0.6	0.34	1
FL3F19NF0001	0.8	-7.01314	14	435	5.091	1.462	0	1.5	1.8	1.52	1.5
FL3F39NF0001	0.6	-7.17547	254	132	5.414	1.828	0	1.503	1.5	1.25	1.5
FL3FA8NS0002	0.56	-7.24795	357	63	0.624	0	0	0.624	0.6	0.31	0
FL3FA9NM0006	0.6	-7.18933	255	112	4.056	1.056	0	1.5	1.8	1.52	1.5
FL3FAANSH001	0.68	-6.96674	155	545	1.608	0	0	0.338	0.6	0.31	0.692
FL3FBBNP0001	0.56	-7.02915	388	400	5.608	2	0	3	0.6	0.31	0.5
FL3FG9NS0005	0.56	-7.17979	406	127	4.564	0.99	0	3.574	0.6	0.34	0
FL4D1GNS0002	0.56	-7.06302	411	323	2.49	0.5	0	0.49	1.2	0.64	1.5
FL4D3CNS0001	0.56	-7.36579	412	22	3.444	1.373	0	0.072	1.2	0.64	2
FL4DA9NS0003	0.6	-7.07328	268	301	1.869	0	0	1.869	0.9	0.92	0
FL4DAGGS0001	0.6	-7.01688	269	429	6.6	4.6	2	0	0.9	1.07	2
FL5F39NS0001	0.68	-6.96726	182	543	4.564	0.99	0	3.574	0.6	0.34	0
FL5FA9NM0003	0.6	-7.05707	271	340	1.996	0	0	0.996	1.5	1.08	1
FL5FBANS0001	0.76	-6.98222	100	510	1.217	0	0	0.717	0.6	0.31	0.5
FL5FFANS0004	0.56	-7.05328	484	350	3.105	0.518	0	0.587	1.2	0.5	2
FL63AANS0002	0.8	-7.00811	49	445	1.796	0.5	0	0.796	0	0	0.5
FL63AJNS0002	0.68	-7.03664	219	388	2.592	1	0	0.592	0	0	1
FL63AJNS0003	0.8	-6.95501	50	586	2.592	1	0	0.592	0	0	1
FL63DCNS0001	0.56	-7.04609	497	367	2	0	0	2	0.6	0.31	0
FL64ACNS0001	0.56	-7.27664	499	51	3.6	1	0	1.6	0	0	1
FL6D3CNS0005	0.6	-7.03195	290	397	2	0.5	0	1	0	0	0.5
FL6F1CNS0005	0.56	-7.08575	501	277	1	0	0	1	0	0	0
FL6FABNS0001	0.76	-7.15074	111	164	3	0	0	3	0	0	0
FLIA1CNS0003	0.68	-7.2266	223	76	2.5	0	0	1	1.5	1.34	1.5
FLIAE8NS0001	0.68	-6.98008	229	517	2.178	0	0	1.178	2.1	1.38	1
FLIAE8NS0002	0.8	-7.20215	55	92	2.118	0.118	0	1	2.4	2.24	1
FLIB1LNS0007	0.8	-7.07924	56	289	1	0	0	1	0.9	0.92	0
FLIBALNM0001	0.76	-7.19626	116	99	3	0	0	2	0.6	0.31	1
FLIBALNS0003	0.56	-6.97607	523	523	2.645	0	0	1.645	0.6	0.31	1
FLICWXNS0006	0.8	-7.05459	57	346	3.288	0.288	0	3	0.6	0.31	0
FLIDHYNS0004	0.76	-6.96397	118	554	1.5	0	0	1	0.6	0.31	0.5
FLIDWXNS0002	0.56	-7.04485	531	372	5.756	2	0	2	1.2	1.32	1
FLIDWXNS0004	0.56	-7.03644	532	389	4.4	2	0	2	0.9	0.92	0
FLIE1ANS0003	0.6	-6.96455	298	553	4.056	1.056	0	1.5	1.8	1.52	1.5
FLII1ANS0004	0.68	-7.11891	239	208	3.063	0.664	0	2.044	0.6	0.31	0
FLII3ANS0002	0.56	-6.96828	537	540	1.81	0	0	1.81	0.6	0.31	0
FL1A3CNS0002	0.8	-6.69593	1	1952	3.127	0	0	1.627	1.2	0.64	1.5
FL1C1ANI0011	0.8	-6.5766	2	3817	4.627	1	1	2.218	0	0	0.5
FL1C3CGS0004	0.8	-6.58034	3	3741	8.728	6	3	1	0	0	1.5
FL1CAANP0003	0.8	-6.58612	4	3637	5.1	1.6	0	3	0.6	0.31	0.5
FL1CHXNS0001	0.8	-6.93462	5	648	2.204	1	0	0.204	0.6	0.34	1
FL1DA9NC0003	0.8	-6.67381	6	2177	3.5	1	0	1	0	0	0.5
FL1DHXNI0001	0.8	-6.4951	7	5017	3.411	1.5	0	1	0	0	0.5
FL2F1CNP0001	0.8	-6.43432	8	5526	3.016	1.516	0	1	0	0	0.5
FL2FA9NI0013	0.8	-6.4239	9	5602	4.767	1	0	3	0	0	0
FL2FAANI0007	0.8	-6.77659	10	1338	3.866	1	0	2.089	0	0	0.5
FL2FACNI0005	0.8	-6.48888	11	5069	7.505	3.5	0	2	0	0	2
FL2FALNI0028	0.8	-6.69896	12	1911	4.01	1.7	0	1	0	0	1
FL2FE8NS0002	0.8	-6.90501	13	757	1.551	0.5	0	0.051	0.6	0.31	1
FL3FA8GS0001	0.8	-6.55786	15	4130	5.347	4.347	2	0	0	0	1
FL3FAACS0026	0.8	-6.44269	16	5462	8.5	5.5	3	0.5	0	0	2.5
FL3FAADS0036	0.8	-6.70578	17	1849	8.153	5.5	3	0.5	0	0	2.153
FL3FAANSS001	0.8	-6.73884	18	1579	1.547	1.047	0	0	0.6	0.31	0.5
FL3FACDS0002	0.8	-6.6157	19	3086	7.5	5.5	3	0.5	0.3	0.77	1.5
FL3FACGSS003	0.8	-6.46614	20	5277	6.5	5	3	0	0	0	1.5
FL3FAENSS002	0.8	-6.5663	21	3989	6.5	5	3	0	0	0	1.5
FL3FALNP0013	0.8	-6.50499	22	4896	5.503	2.6	0	1	0	0	1.903
FL3FCBCS0009	0.8	-6.50729	23	4864	8.43	5	3	1.5	0.3	0.77	1.93
FL3FEAGS0022	0.8	-6.75168	24	1492	7	5	1	1	0.6	0.31	1
FL3FECGS0053	0.8	-6.47185	25	5223	9	6	3	1.5	0.3	0.77	1.5
FL3FF9GS0009	0.8	-6.48641	26	5094	5.2	4.2	1	0	0.6	0.34	1
FL3FG8NS0003	0.8	-6.65609	27	2414	3.134	0	0	2.134	1.2	0.5	1
FL3FRNNF0006	0.8	-6.74792	28	1519	9.49	3.5	1	3.99	0	0	2
FL4DAANP0001	0.8	-6.5863	29	3632	1.697	0	0	1.697	0	0	0
FL4DCBNS0001	0.8	-6.9013	30	769	2.258	0	0	2.258	0.9	0.92	0
FL5F2AGS0001	0.8	-6.5334	31	4512	5.4	3.4	0	1	0.9	1.11	1
FL5FAAGA0028	0.8	-6.55109	32	4239	6.5	5	3	0	0	0	1.5
FL5FAAGL0079	0.8	-6.581	33	3730	8	6	3	0.5	0	0	1.5
FL5FAAGS0083	0.8	-6.53087	34	4554	7	5	3	0.5	0.3	0.77	1.5
FL5FABGS0008	0.8	-6.47827	35	5173	7	5	3	0.5	0.3	0.77	1.5
FL5FACGL0048	0.8	-6.58587	36	3642	7	5	3	0.5	0.3	0.77	1.5
FL5FACGS0081	0.8	-6.44146	37	5479	7.5	5.5	3	0.5	0	0	1.5
FL5FADGL0006	0.8	-6.53407	38	4504	7.5	5.5	3	0.5	0	0	1.5
FL5FAGGA0002	0.8	-6.64311	39	2604	8	5.5	3	0.5	0	0	2
FL5FALNS0001	0.8	-6.86433	40	884	1.188	0	0	0.688	0.6	0.34	0.5
FL5FCCGS0010	0.8	-6.60311	41	3300	7.5	5.5	3	0.5	0	0	1.5
FL5FDCNI0004	0.8	-6.52356	42	4666	2.518	0.518	0	1	0.6	0.34	1
FL5FEAGL0009	0.8	-6.51367	43	4796	7.8	4.8	2	1	1.5	1.41	2
FL5FECGS0022	0.8	-6.61823	44	3029	6	5	3	0	0.9	1.11	1
FL5FECNSS006	0.8	-6.63879	45	2678	4.5	2.5	1	1	0.3	0.7	1
FL5FFAGS0004	0.8	-6.75422	46	1480	4.992	3.992	2	0	0.6	0.34	1
FL5FFCGS0025	0.8	-6.51077	47	4829	6	5	3	0	0.9	1.11	1
FL5FGCGL0001	0.8	-6.66901	48	2245	7.5	5	3	1	0.3	0.77	1.5
FL6F1CNM0001	0.8	-6.80983	51	1129	2.157	0	0	2.157	0	0	0
FLIA1CNS0004	0.8	-6.83987	52	986	2.285	0	0	1.285	1.8	0.8	1
FLIAA9NS0002	0.8	-6.93536	53	644	2.829	0.829	0	1	2.1	1.47	1
FLIAAENI0002	0.8	-6.3473	54	5897	3.5	0	0	2	1.2	0.5	1.5
FLIDHXNF0006	0.8	-6.46907	58	5248	4.163	1	0	2	0.6	0.31	1.163
FLIF1LNF0010	0.8	-6.53907	59	4425	2.5	0	0	1	0.6	0.31	1.5
FLII1CNS0001	0.8	-6.65942	60	2374	3.01	0.986	0	2.024	0.6	0.31	0
FL2F1ANS0001	0	-7.41028	5208	15	1	0	0	1	0	0	0
FL2FAANS0001	0	-7.45057	5247	12	1.5	0	0	1	0	0	0.5
FL2FACNI0003	0.28	-7.55944	1503	5	2.5	0.5	0	1	0.6	0.34	1
FL2FAGNS0001	0.28	-7.85082	1507	2	4.22	1.373	0	0.847	1.2	0.64	2
FL3F98NS0001	0.04	-7.8351	4546	3	3.162	0.626	0	2	0.6	0.34	0
FL3F99NS0001	0.32	-7.45193	1257	11	2.92	1.072	0	0.294	1.5	1.25	1
FL4D1GNS0001	0.2	-7.6072	2443	4	3.373	1.373	0	0	1.2	0.64	2
FL4DACNM0002	0.08	-7.52076	3943	7	2.373	1.373	0	0	0.6	0.34	1
FL4DACNM0003	0.16	-7.46393	2958	10	4.091	2.091	1	0	1.2	0.64	2
FL4DAGNS0001	0.16	-8.57915	2960	1	4	2	1	0	1.2	0.64	2
FL4DALNS0001	0.12	-7.47749	3387	8	2.373	1.373	0	0	0	0	1
FL4DDCNS0001	0.28	-7.41102	1619	14	2.691	0.5	0	0.191	1.2	0.61	2
FL631GNS0002	0.12	-7.47385	3482	9	2	1	0	0	0	0	1
FL6D1CNS0002	0	-7.40525	5846	16	2.5	1	0	1	0	0	0.5
FL6D1GNS0001	0.08	-7.54082	4238	6	2.531	1.531	1	0	0	0	1
FLID1ANS0002	0.08	-7.44763	4332	13	1.055	0	0	1.055	0.6	0.31	0
